# Supplementary material for: Inducible and reversible phenotypes in a novel mouse model of Friedreich’s Ataxia
Source: eLife. 2017 Dec 19;6:e30054. doi: 10.7554/eLife.30054 (PMC5736353; doi:10.7554/eLife.30054)
Supplement: Supplementary file 1. — Genes with a significant differential expression in frataxin knockdown mice versus control in heart, cerebellum and DRG tissues are provided. [file elife-30054-supp1.xlsx]

## Sheet: Heart-DEG
ID	T0_TG_Dox_ND	T1_TG_Dox_ND	T3_TG_Dox_ND	T4_TG_Dox_ND	T5_TG_Dox_ND	T4_TG_DoxR_ND	T5_TG_DoxR_ND	AveExpr	F	P.Value	adj.P.Val	Species	Source	Search_Key	Transcript	ILMN_Gene	Source_Reference_ID	RefSeq_ID	Unigene_ID	Entrez_Gene_ID	GI	Accession	Symbol	Protein_Product	Array_Address_Id	Probe_Type	Probe_Start	Probe_Sequence	Chromosome	Probe_Chr_Orientation	Probe_Coordinates	Cytoband	Definition	Synonyms	Obsolete_Probe_Id
ILMN_3125363	-0.103965	-3.74791	-3.3903	-3.05475	-3.53447	-3.11988	-3.24943	9.97603	307.209	1.03749e-38	2.75029e-34	Mus musculus	RefSeq	ILMN_216366	ILMN_216366	FXN	NM_008044.1	NM_008044.1	NA	14297	6679862	NM_008044.1	Fxn	NP_032070.1	1780626	A	513	CTGGACCGGGAAGAACTGGGTGTACTCTCATGACGGCGTGTCTCTGCATG	19	-	24329082-24329131	19qB	Mus musculus frataxin (Fxn), mRNA.	FARR; Frda; FA; X25	FARR; Frda; FA; X25
ILMN_3049455	-0.0502234	-1.03724	-0.993349	-0.868347	-1.00054	-0.866234	-0.96503	7.766	61.8434	2.23496e-22	2.96233e-18	Mus musculus	RefSeq	ILMN_216366	ILMN_216366	FXN	NM_008044.1	NM_008044.1	NA	14297	6679862	NM_008044.1	Fxn	NP_032070.1	1660669	I	109	AGGGAACCGATCGTAACCTGCGGCCGCCGAGGCCTACATGTCACAGTCAA	19	-	24347525-24347574	19qB	Mus musculus frataxin (Fxn), mRNA.	FARR; Frda; FA; X25	FARR; Frda; FA; X25
ILMN_2944413	0.0860807	-0.773984	-0.882662	-0.775007	-0.856183	-0.5774	-0.155365	9.30417	55.8146	2.12896e-21	1.88122e-17	Mus musculus	RefSeq	ILMN_230600	ILMN_230600	AKAP7	NM_018747.3	NM_018747.3	NA	432442	75905474	NM_018747.3	Akap7	NP_061217.2	20201	S	1997	GCTGATTTCAACCTGATTTTGCCATAGCTCTCCACTGTTGTTATGCCTGG	10	-	24889972-24890021	10qA4	Mus musculus A kinase (PRKA) anchor protein 7 (Akap7), mRNA.	Akap18; 6430401D08; AKAP15; AI662165; BB170514	Akap18; 6430401D08; AKAP15; AI662165; BB170514
ILMN_1225594	0.0538802	-1.26153	-1.04012	-1.19312	-1.1646	-0.989778	-0.282805	9.96329	51.0353	1.48699e-20	7.8837e-17	Mus musculus	RefSeq	ILMN_216202	ILMN_216202	1110008P14RIK	NM_198001.1	NM_198001.1	NA	73737	37574083	NM_198001.1	1110008P14Rik	NP_932118.1	1050673	S	448	CATCTCGGGTACTGGCCTCCAGATCCTAGTGGGTCTACCAGCCTGGACCA	2	-	32234749-32234798	2qB	Mus musculus RIKEN cDNA 1110008P14 gene (1110008P14Rik), mRNA.	C79326; RP23-161B9.10	C79326; RP23-161B9.10
ILMN_2882820	0.112494	-0.785675	-0.78719	-0.873434	-0.771055	-0.537825	-0.269659	8.68083	51.4536	1.24665e-20	7.8837e-17	Mus musculus	RefSeq	ILMN_219524	ILMN_219524	ORAOV1	NM_028184.3	NM_028184.3	NA	72284	118130438	NM_028184.3	Oraov1	NP_082460.2	460056	S	1819	CCTCTCAGGTATTCAGCACCACTCTCTCAGGTGCCCAGGATCAGGGACTC	7	+	152106902-152106951	7qF5	Mus musculus oral cancer overexpressed 1 (Oraov1), mRNA.	2210010N10Rik; TAOS1	2210010N10Rik; TAOS1
ILMN_3076459	-0.0078821	-0.913864	-1.11148	-1.03646	-1.05399	-0.510733	-0.141203	8.71875	50.5699	1.81185e-20	8.00505e-17	Mus musculus	RefSeq	ILMN_223048	ILMN_223048	CYCS	NM_007808.3	NM_007808.3	NA	13063	84794559	NM_007808.3	Cycs	NP_031834.1	5960037	I	1446	GTGGGGGTGAAAAGGCTGGAGAAAGACCTCATCGTGACTTCAGACGTGTA	6	-	50493712-50493761	6qB2.3	Mus musculus cytochrome c, somatic (Cycs), mRNA.
ILMN_1223335	-0.0154091	-1.22438	-2.26962	-1.87246	-2.42283	-0.886882	-0.99072	9.87482	49.528	2.83624e-20	1.07408e-16	Mus musculus	RefSeq	ILMN_215448	ILMN_215448	ANO10	NM_133979.2	NM_133979.2	NA	102566	141802585	NM_133979.2	Ano10	NP_598740.1	7510475	S	2262	TCTCACTCGGACCCTCCCAGGGCCGCACACACCCTCCAGCTGTTTCATCA	9	-	122085284-122085333	9qF4	Mus musculus anoctamin 10 (Ano10), mRNA.	AI604832; MGC106272	AI604832; MGC106272
ILMN_2602396	-0.034506	-1.31802	-1.27258	-1.22223	-1.49296	-0.97414	-0.68554	10.0244	48.4223	4.60454e-20	1.52577e-16	Mus musculus	RefSeq	ILMN_210117	ILMN_210117	DPY30	NM_024428.3	NM_024428.3	NA	66310	142348817	NM_024428.3	Dpy30	NP_077746.2	4230521	S	633	GACCACAGACCTCACTTTTGGAGTTGCAGAAGAGAGCATATCCCTGTTTG	17	-	74698930-74698979	17qE2	Mus musculus dpy-30 homolog (C. elegans) (Dpy30), mRNA.	DPY30; C87842	DPY30; C87842
ILMN_2496817	0.0580991	-0.850899	-0.90772	-0.918125	-0.850893	-0.671816	-0.11946	8.52401	44.501	2.78101e-19	8.19132e-16	Mus musculus	RefSeq	ILMN_186492	ILMN_186492	ULK2	NM_013881.3	NM_013881.3	NA	29869	31982529	NM_013881.3	Ulk2	NP_038909.2	7550376	S	5034	GCTTGGAGAGGGTAAGGTTGGTGTGAAGACAGGAAGTAGGCAAGTGTTGA	11	-	61589354-61589403	11qB2	Mus musculus Unc-51 like kinase 2 (C. elegans) (Ulk2), mRNA.	mKIAA0623; AU015340; Unc51.2; A830085I22Rik	mKIAA0623; AU015340; Unc51.2; A830085I22Rik
ILMN_2705628	-0.0316183	1.57936	2.33885	2.55825	1.92523	1.38107	0.399122	7.94435	43.6735	4.13484e-19	1.0961e-15	Mus musculus	RefSeq	ILMN_219201	ILMN_219201	CLEC4D	NM_010819.3	NM_010819.3	NA	17474	142350362	NM_010819.3	Clec4d	NP_034949.2	10170	S	624	AAACGGTTTTCTTATTTCCTGGGACTTGCTGATGAGAATGTGGAAGGCCA	6	+	123220323-123220372	6qF2	Mus musculus C-type lectin domain family 4, member d (Clec4d), mRNA.	MGC117678; mcl; Clecsf8; Mpcl; mMCL	MGC117678; mcl; Clecsf8; Mpcl; mMCL
ILMN_2747923	-0.0812872	1.3215	1.83661	2.11563	1.5224	1.20598	0.452039	10.9866	41.9759	9.51933e-19	2.29407e-15	Mus musculus	RefSeq	ILMN_222315	ILMN_222315	SLC40A1	NM_016917.2	NM_016917.2	NA	53945	124248584	NM_016917.2	Slc40a1	NP_058613.2	2140221	S	3141	GGAGACTGACTGCCATGCATTGCTGTGAGCACTTTCTTTGTCGTTCAGTT	1	-	45965104-45965153	1qC1.1	Mus musculus solute carrier family 40 (iron-regulated transporter), member 1 (Slc40a1), mRNA.	MTP1; MTP; IREG1; Slc39a1; Dusg; Fpn1; Slc11a3; Ol5; Pcm	MTP1; MTP; IREG1; Slc39a1; Dusg; Fpn1; Slc11a3; Ol5; Pcm
ILMN_3000080	0.00455143	-0.659184	-0.755594	-0.824294	-0.718692	-0.703075	-0.325937	10.2229	40.5926	1.91832e-18	4.23773e-15	Mus musculus	RefSeq	ILMN_244816	ILMN_244816	1110038D17RIK	NM_175133.1	NM_175133.1	NA	68778	112181296	NM_175133.1	1110038D17Rik	NP_780342.1	2690707	S	2722	CACTCAGACTTCTCAGCTCCTGTGCATCCCAGTGTAGGCTCTGAGGCCAC	10	-	74969951-74970000	10qC1	Mus musculus RIKEN cDNA 1110038D17 gene (1110038D17Rik), mRNA.
ILMN_2748941	-0.0574127	-0.957863	-1.04552	-1.25957	-0.98201	-0.880249	-0.325175	10.0536	39.6765	3.08498e-18	6.29074e-15	Mus musculus	RefSeq	ILMN_214114	ILMN_253256	ITFG3	NM_207217.3	NM_207217.3	NA	106581	146198676	NM_207217.3	Itfg3	NP_997100.1	4260022	S	2394	TCGCCTCAGTACACTGTCCCTGCACCCTGGCACAGCGGGCACGTCTCTTT				17qA3.3	Mus musculus integrin alpha FG-GAP repeat containing 3 (Itfg3), mRNA.	AI429612	AI429612
ILMN_2993314	0.134748	1.80384	2.57587	3.02291	2.26206	1.52517	0.553695	8.30072	36.076	2.18984e-17	4.14645e-14	Mus musculus	RefSeq	ILMN_222443	ILMN_222443	CLEC4N	NM_020001.1	NM_020001.1	NA	56620	9910157	NM_020001.1	Clec4n	NP_064385.1	5360056	S	956	GGGGAGTAGGATCTTCAGCTAAGGAATTGCCTCTGTCAGCTTGACCAGTC	6	+	123196784-123196833	6qF2	Mus musculus C-type lectin domain family 4, member n (Clec4n), mRNA.	Clecsf10; dectin-2	Clecsf10; dectin-2
ILMN_2672624	-0.0384576	-1.1483	-1.09483	-1.4298	-1.02923	-1.15093	-0.270114	8.39182	34.7697	4.63952e-17	7.68681e-14	Mus musculus	RefSeq	ILMN_216567	ILMN_216567	HCN2	NM_008226.2	NM_008226.2	NA	15166	88014633	NM_008226.2	Hcn2	NP_032252.1	4230133	S	3142	CCCACGCCCCATTAACCCACAACCCCATTCCGCGCAATAAACGACAGCAT	10	+	79198800-79198849	10qC1	Mus musculus hyperpolarization-activated, cyclic nucleotide-gated K+ 2 (Hcn2), mRNA.	HAC1; BCNG2	HAC1; BCNG2
ILMN_2744603	-0.13248	-0.663199	-0.837589	-0.705689	-0.992592	-0.700314	-0.432057	8.07338	34.8139	4.52143e-17	7.68681e-14	Mus musculus	RefSeq	ILMN_215064	ILMN_215064	GCHFR	NM_177157.4	NM_177157.4	NA	320415	141803176	NM_177157.4	Gchfr	NP_796131.1	1340711	S	396	CAACTCCCTTGCCCAATACTGGTGGGCTGTGAACAGCCTAAGGGACCTCG	2	+	118997892-118997941	2qE5	Mus musculus GTP cyclohydrolase I feedback regulator (Gchfr), mRNA.	2010323F13Rik; P35; GFRP	2010323F13Rik; P35; GFRP
ILMN_1236539	-0.000648674	-0.77549	-1.02618	-1.33045	-1.15132	-0.989948	-0.233567	11.3052	34.3097	6.07658e-17	9.47554e-14	Mus musculus	RefSeq	ILMN_212064	ILMN_212064	PFKL	NM_008826.3	NM_008826.3	NA	18641	142366236	NM_008826.3	Pfkl	NP_032852.2	6650711	S	2645	CCAGCTGGCTGCCTCACCACACGGCTGAAAAGAGCCTCACTTTTTTAGAA	10	-	77453440-77453489	10qC1	Mus musculus phosphofructokinase, liver, B-type (Pfkl), mRNA.	AA407869	AA407869
ILMN_1240165	0.011033	-0.276122	-1.31986	-1.36024	-0.849112	-0.818129	-0.192143	9.14477	34.1484	6.68418e-17	9.84393e-14	Mus musculus	RefSeq	ILMN_220901	ILMN_220901	ACY3	NM_027857.3	NM_027857.3	NA	71670	133893369	NM_027857.3	Acy3	NP_082133.2	6290537	S	1274	GAGAAGCACGTGGCATTCCTGAAGTCTGAGAAGATCAGGGTCACAGTGCC	19	+	3989776-3989825	19qA	Mus musculus aspartoacylase (aminoacylase) 3 (Acy3), mRNA.	Acy-3; HCBP1; AW107362; 0610006H10Rik	Acy-3; HCBP1; AW107362; 0610006H10Rik
ILMN_2864309	0.229744	1.75396	2.40896	2.93588	2.14086	1.83867	0.566096	9.65778	33.9149	7.67796e-17	1.07124e-13	Mus musculus	RefSeq	ILMN_244723	ILMN_244723	OTTMUSG00000000971	NM_001081957.1	NM_001081957.1	NA	100034251	126432557	NM_001081957.1	OTTMUSG00000000971	NP_001075426.1	5360370	S	47	CCACAGTCTTGTTTCTGGTGGCTTTGATCACTGTGGGGATGAACACTACC	11	+	83517604-83517653	11qC	Mus musculus predicted gene, OTTMUSG00000000971 (OTTMUSG00000000971), mRNA.	RP23-430I21.1	RP23-430I21.1
ILMN_1253504	0.0751412	-1.00947	-0.989831	-1.06938	-0.641333	-0.687774	-0.217739	11.2372	33.593	9.30679e-17	1.23357e-13	Mus musculus	RefSeq	ILMN_219689	ILMN_219689	GHR	NM_010284.2	NM_010284.2	NA	14600	114520599	NM_010284.2	Ghr	NP_034414.2	4610451	S	4050	TGGTACTTTGCTGGCCACACAAGCCGTTATTCACCGTTTAACTAGTTGTG	15	-	3267835-3267884	15qA1	Mus musculus growth hormone receptor (Ghr), transcript variant 1, mRNA.	GHBP; AA986417; GHR/BP	GHBP; AA986417; GHR/BP
ILMN_1244059	-0.135054	-0.845614	-0.746093	-0.667075	-0.760154	-0.454225	-0.118403	8.76662	33.3341	1.08754e-16	1.37284e-13	Mus musculus	RefSeq	ILMN_186492	ILMN_186492	ULK2	NM_013881.3	NM_013881.3	NA	29869	31982529	NM_013881.3	Ulk2	NP_038909.2	510692	S	3894	GCGTTCATGTGAACCTTTGCATTTTTCTCACCTGTTATCTTCACCAACAG	11	-	61590494-61590543	11qB2	Mus musculus Unc-51 like kinase 2 (C. elegans) (Ulk2), mRNA.	mKIAA0623; AU015340; Unc51.2; A830085I22Rik	mKIAA0623; AU015340; Unc51.2; A830085I22Rik
ILMN_1239525	0.0118404	-0.643037	-0.572716	-0.584368	-0.77235	-0.392218	-0.0405075	10.894	32.0342	2.41369e-16	2.90839e-13	Mus musculus	RefSeq	ILMN_222557	ILMN_222557	POLR2J	NM_011293.1	NM_011293.1	NA	20022	6755361	NM_011293.1	Polr2j	NP_035423.1	6660356	S	369	AGCAGCTGAAAGAAGCGTTGCTTAGTGGCTGGAAGGCTGGCACATACTCC	5	+	136598646-136598647:136598648-136598695	5qG2	Mus musculus polymerase (RNA) II (DNA directed) polypeptide J (Polr2j), mRNA.	Rpo2-4; Polr2i; Rpb11a; 14.5kDa	Rpo2-4; Polr2i; Rpb11a; 14.5kDa
ILMN_3129198	0.0489655	-0.792724	-0.642758	-0.760248	-0.695852	-0.644076	-0.205473	8.23846	30.0304	8.68843e-16	1.0014e-12	Mus musculus	RefSeq	ILMN_257476	ILMN_257476	PGM5	NM_175013.2	NM_175013.2	NA	226041	68299817	NM_175013.2	Pgm5	NP_778178.3	6860095	A	2959	GGCCTCAGGTCCTTTGTGCCTCTTGCTGCTTTGCCATTCCATCAGTGGCC	19	-	24757723-24757772	19qB	Mus musculus phosphoglucomutase 5 (Pgm5), mRNA.	9530034F03Rik; D830025G17; 4833423B07	9530034F03Rik; D830025G17; 4833423B07
ILMN_1214054	0.0770845	-0.534122	-0.591622	-0.568845	-0.387172	-0.440696	0.0902501	10.2955	28.8647	1.88848e-15	2.08591e-12	Mus musculus	RefSeq	ILMN_184281	ILMN_184281	ZDHHC7	NM_133967.3	NM_133967.3	NA	102193	50054240	NM_133967.3	Zdhhc7	NP_598728.1	3190373	S	2747	GTCTCACCCTCCAGTGTGGAGTCTGTGCGGTGAACCCAAGCTGAGTATAC	8	-	122605052-122605101	8qE1	Mus musculus zinc finger, DHHC domain containing 7 (Zdhhc7), mRNA.	AL024087; Gramp2	AL024087; Gramp2
ILMN_2738156	0.189808	-0.58417	-0.435912	-0.463338	-0.468565	-0.381877	-0.0974388	9.46443	27.9122	3.62736e-15	3.84631e-12	Mus musculus	MEEBO	ILMN_221632	ILMN_221632	BC039093	scl23794.11.1_22	XM_131700.4	NA	NA	38078821	XM_131700.4	BC039093		1820215	S	2726	GTCGTCTGATACTCCGTATTGTAGCTTTTGTCCGCATGTTACTACCCTGT
ILMN_1258732	-0.0619928	-0.878873	-1.29587	-1.18901	-1.21077	-0.697168	-0.105801	9.08671	27.4001	5.18895e-15	5.29054e-12	Mus musculus	RefSeq	ILMN_218620	ILMN_218620	CRYBA4	NM_021351.1	NM_021351.1	NA	12959	10946671	NM_021351.1	Cryba4	NP_067326.1	7050255	S	644	AAACGACTGGGTGACTGGCCGGAGGATGTGGCTGCTCTTGGTTCTGGCTA	5	-	112675611-112675660	5qF	Mus musculus crystallin, beta A4 (Cryba4), mRNA.
ILMN_2460136	-0.0183034	-0.688048	-1.388	-1.53478	-1.44153	-1.31986	-0.372849	9.4174	27.3169	5.50281e-15	5.40274e-12	Mus musculus	RefSeq	ILMN_189308	ILMN_189308	TNNT1	NM_011618.1	NM_011618.1	NA	21955	6755840	NM_011618.1	Tnnt1	NP_035748.1	620064	S	812	GAAGGGTCGAGTTGGAGGCCGCTGGAAGTGAGACTGCCAGGACATGACCT	7	-	4456337-4456356:4456357-4456386	7qA1	Mus musculus troponin T1, skeletal, slow (Tnnt1), mRNA.	AW146156; Tnt; sTnT	AW146156; Tnt; sTnT
ILMN_2842338	0.0795603	-0.854285	-1.16957	-1.41418	-1.35211	-0.973753	-0.629071	9.41134	27.2033	5.9629e-15	5.64538e-12	Mus musculus	RefSeq	ILMN_216821	ILMN_216821	TBC1D10C	NM_178650.3	NM_178650.3	NA	108995	126517464	NM_178650.3	Tbc1d10c	NP_848765.2	380672	S	1561	GAAGGATGCTGAGTGGAGCTTGTGGGGAGCTGTTTGGTGCTTGCCATTGC	19	-	4184505-4184554	19qA	Mus musculus TBC1 domain family, member 10c (Tbc1d10c), mRNA.	1810062O14Rik; AI428527	1810062O14Rik; AI428527
ILMN_2715400	-0.150242	-0.508729	-0.588858	-0.703636	-0.8367	-0.269363	-0.34431	8.12978	26.9168	7.30983e-15	6.68194e-12	Mus musculus	RefSeq	ILMN_219934	ILMN_219934	TEF	NM_153484.2	NM_153484.2	NA	21685	118130107	NM_153484.2	Tef	NP_705617.1	3170021	S	19	GTCCTCAAGTCCCTGCTGGAGCATTCTTTGCCTTGGTCAGAGAAGAAGGC	15	+	81633265-81633314	15qE1	Mus musculus thyrotroph embryonic factor (Tef), transcript variant 2, mRNA.	2310028D20Rik	2310028D20Rik
ILMN_2594768	0.0189481	-0.360465	-0.871322	-0.995099	-0.707539	-0.620495	-0.121565	9.04443	26.6378	8.92847e-15	7.88949e-12	Mus musculus	RefSeq	ILMN_209329	ILMN_209329	THA1	NM_027919.3	NM_027919.3	NA	71776	146141098	NM_027919.3	Tha1	NP_082195.1	6400754	S	2620	AAATAGATCCTTAGTGACTGACACAGTGGAGTTGTCAGAGGTGGACTGTG				11qE2	Mus musculus threonine aldolase 1 (Tha1), mRNA.	GLY1; 1300017K07Rik	GLY1; 1300017K07Rik
ILMN_2625279	0.00949619	0.523298	0.649336	0.533537	0.641437	0.416081	0.0863376	7.73864	26.2606	1.17302e-14	1.00308e-11	Mus musculus	RefSeq	ILMN_212336	ILMN_248047	PACRG	NM_027032.2	NM_027032.2	NA	69310	117676372	NM_027032.2	Pacrg	NP_081308.1	4150424	S	1075	CCTTGGTGTCACAGCCGTCTGTCCCTAAAGTCCTAGCATCTCATTACTTG	17	-	10596108-10596157	17qA1	Mus musculus Park2 co-regulated (Pacrg), mRNA.	1700008H23Rik	1700008H23Rik
ILMN_3162089	-0.0346874	-0.639524	-0.603437	-0.499191	-0.545228	-0.491461	-0.132577	9.30201	26.13	1.29008e-14	1.06871e-11	Mus musculus	RefSeq	ILMN_190785	ILMN_252535	SNX4	NM_080557.2	NM_080557.2	NA	69150	118131100	NM_080557.2	Snx4	NP_542124.1	2470068	S	2109	GGTGTAGCATCTCCATGTGTGAGACACTCGTAGTGAGCACATGTGAGCGG	16	+	33299315-33299364	16qB3	Mus musculus sorting nexin 4 (Snx4), mRNA.	AI037066; 1810036H14Rik	AI037066; 1810036H14Rik
ILMN_2634702	0.0699261	-0.507486	-1.65607	-1.38004	-1.48536	-0.538475	-0.471861	11.084	26.0486	1.36921e-14	1.09989e-11	Mus musculus	RefSeq	ILMN_213202	ILMN_213202	IFT81	NM_009879.2	NM_009879.2	NA	12589	15638941	NM_009879.2	Ift81	NP_034009.2	5720360	S	2382	ATGTGTCCATTAAGAACCACGTAGCTTCTCAAGCTGTGAGGACTGACGGG	5	-	123000731-123000780	5qF	Mus musculus intraflagellar transport 81 homolog (Chlamydomonas) (Ift81), mRNA.	CDV-1R; CDV-1; AW060663; Cdv1	CDV-1R; CDV-1; AW060663; Cdv1
ILMN_2735422	0.0782836	-0.609723	-1.81659	-1.65404	-1.69718	-0.670526	-0.528693	10.4185	25.4461	2.13647e-14	1.66576e-11	Mus musculus	RefSeq	ILMN_213202	ILMN_213202	IFT81	NM_009879.2	NM_009879.2	NA	12589	15638941	NM_009879.2	Ift81	NP_034009.2	5080347	S	2137	CTGTGTCGGCCGGGCTTAAGTCGCATCTGCGTAACGTGATTTCTTCTCGG	5	-	123000976-123001025	5qF	Mus musculus intraflagellar transport 81 homolog (Chlamydomonas) (Ift81), mRNA.	CDV-1R; CDV-1; AW060663; Cdv1	CDV-1R; CDV-1; AW060663; Cdv1
ILMN_2597868	-0.0188561	0.403084	0.943464	1.3421	0.820937	0.672415	0.131763	10.8888	24.9649	3.06557e-14	2.32186e-11	Mus musculus	RefSeq	ILMN_209652	ILMN_209652	LGMN	NM_011175.2	NM_011175.2	NA	19141	118130389	NM_011175.2	Lgmn	NP_035305.1	1690719	S	1221	CAGCACATGACTGCTACCAGGAGGCTGTAACCCACTTCCGCACACACTGC	12	-	103633874-103633923	12qE	Mus musculus legumain (Lgmn), mRNA.	Prsc1; AEP; AI746452; AU022324	Prsc1; AEP; AI746452; AU022324
ILMN_1219661	-0.0655235	-0.747921	-0.866552	-0.827894	-0.844734	-0.594707	-0.197815	10.6779	24.8598	3.31966e-14	2.44447e-11	Mus musculus	RefSeq	ILMN_209623	ILMN_209623	COG6	NM_026225.2	NM_026225.2	NA	67542	142356099	NM_026225.2	Cog6	NP_080501.1	2320047	S	2315	TTGGCAATGAGCGTCCGCTTATGGAAGGTCCCGCTGCTTTCCTCTAATTG	3	-	52786570-52786619	3qC	Mus musculus component of oligomeric golgi complex 6 (Cog6), mRNA.	4933405E16Rik; mKIAA1134; AU018618	4933405E16Rik; mKIAA1134; AU018618
ILMN_2735961	-0.0191746	0.435553	0.74618	1.01854	0.623191	0.493742	0.00317222	7.48639	24.6669	3.84404e-14	2.7541e-11	Mus musculus	RefSeq	ILMN_221464	ILMN_221464	TLR13	NM_205820.1	NM_205820.1	NA	279572	45429998	NM_205820.1	Tlr13	NP_991389.1	2900575	S	3445	GCTCATGTTGTTTCTCCAAATCAGTTGTGGTCATGGGAGACTGCACTTGT	X	+	103355263-103355312	XqD	Mus musculus toll-like receptor 13 (Tlr13), mRNA.	Gm713; AI666735	Gm713; AI666735
ILMN_2924619	-0.272601	-1.3552	-1.83251	-1.43433	-1.714	-1.20367	-0.233147	9.26073	24.0686	6.09213e-14	4.2499e-11	Mus musculus	RefSeq	ILMN_213245	ILMN_213245	SRL	NM_175347.4	NM_175347.4	NA	106393	118129867	NM_175347.4	Srl	NP_780556.2	3400414	S	2628	CCCCAGCCTTCTGGGTAGCATTGGGCTTGGGAAGAATCCAGGTGCTCCTA	16	-	4482528-4482577	16qA1	Mus musculus sarcalumenin (Srl), mRNA.	9830004M20Rik; AW108387; sar	9830004M20Rik; AW108387; sar
ILMN_2993804	0.0436263	-0.508156	-1.63841	-1.50778	-1.56995	-0.548289	-0.46554	10.9678	24.0316	6.26963e-14	4.26158e-11	Mus musculus	RefSeq	ILMN_213202	ILMN_213202	IFT81	NM_009879.2	NM_009879.2	NA	12589	15638941	NM_009879.2	Ift81	NP_034009.2	5090152	S	2418	TGAGGACTGACGGGTAATGCTCTTCTCAGTCTGTCTCTGACTTGGAGGAC	5	-	123000695-123000744	5qF	Mus musculus intraflagellar transport 81 homolog (Chlamydomonas) (Ift81), mRNA.	CDV-1R; CDV-1; AW060663; Cdv1	CDV-1R; CDV-1; AW060663; Cdv1
ILMN_2645255	0.027815	-0.639499	-0.4587	-0.301055	-0.540515	-0.254387	-0.198415	10.4768	23.4271	1.00773e-13	6.6785e-11	Mus musculus	RefSeq	ILMN_214183	ILMN_214183	STX7	NM_016797.4	NM_016797.4	NA	53331	142365428	NM_016797.4	Stx7	NP_058077.2	2750367	S	2059	GTCTGGCTTTGTGGCCATTATACCTTCCCTCGTGCGCCATGGAACACTTC	10|NT_114865.1	+	31628-31677	10qA4	Mus musculus syntaxin 7 (Stx7), mRNA.	AW107239; AI317144; AI315064; Syn7	AW107239; AI317144; AI315064; Syn7
ILMN_2696232	0.113262	0.616116	0.589297	0.373909	0.674888	0.66715	0.217264	8.16272	23.3465	1.07426e-13	6.88928e-11	Mus musculus	RefSeq	ILMN_184565	ILMN_256278	NME5	NM_080637.3	NM_080637.3	NA	75533	142359743	NM_080637.3	Nme5	NP_542368.2	1170121	S	609	GCCAACCCTACTTCAAGGACTCACAGAGCTTTGTAAGGAAAAGCCACCAG	18	-	34726697-34726746	18qB1	Mus musculus non-metastatic cells 5, protein expressed in (nucleoside-diphosphate kinase) (Nme5), mRNA.	1700019D05Rik	1700019D05Rik
ILMN_3052674	-0.0236248	-0.535073	-0.484192	-0.698732	-0.677941	-0.501391	-0.172895	8.04279	23.3265	1.09152e-13	6.88928e-11	Mus musculus	RefSeq	ILMN_257476	ILMN_257476	PGM5	NM_175013.2	NM_175013.2	NA	226041	68299817	NM_175013.2	Pgm5	NP_778178.3	7100504	I	6349	GAAAACCCGAGGTGATGGACAGGTGGTTCAGTGGGTAGTCCTGTTTGCGG	19	-	24754333-24754382	19qB	Mus musculus phosphoglucomutase 5 (Pgm5), mRNA.	9530034F03Rik; D830025G17; 4833423B07	9530034F03Rik; D830025G17; 4833423B07
ILMN_2742293	0.079911	-0.209345	-0.456966	-0.551374	-0.475557	-0.178971	-0.0568777	9.75375	23.1074	1.29991e-13	7.83164e-11	Mus musculus	MEEBO	ILMN_193548	ILMN_193548	1810009O10RIK	scl39874.1_89		NA	NA	37574067	NM_197989	1810009O10Rik		3140437	S	867	GGTATCGTTCCACCAAGTTGCTGTGATGGCGTGTCTCCACTCGGAGGACT
ILMN_2974945	-0.0834408	-0.850641	-0.98179	-0.837954	-0.855283	-0.58777	-0.23875	10.5642	23.1316	1.27501e-13	7.83164e-11	Mus musculus	RefSeq	ILMN_209623	ILMN_209623	COG6	NM_026225.1	NM_026225.1	NA	67542	30794457	NM_026225.1	Cog6	NP_080501.1	7150768	S	2477	AGGCTGTTGTCCCTTCCTGCTTACTTTCATGCCTGGTGCAGGTTTGTATG	3	-	53070423-53070472	3qC	Mus musculus component of oligomeric golgi complex 6 (Cog6), mRNA.	4933405E16Rik; mKIAA1134; AU018618	4933405E16Rik; mKIAA1134; AU018618
ILMN_2878548	-0.0357988	0.141751	0.335546	0.350755	1.46494	0.199117	0.400483	7.41825	22.9011	1.53418e-13	9.03767e-11	Mus musculus	RefSeq	ILMN_245760	ILMN_245760	MTHFD2	NM_008638.1	NM_008638.1	NA	17768	6678951	NM_008638.1	Mthfd2	NP_032664.1	5310376	S	1502	GGAAGAGAAAGCAGCACAGGGTTTCAACGGCACTCCCTTACTCTCTCGGG	6	-	83256216-83256265	6qC3	Mus musculus methylenetetrahydrofolate dehydrogenase (NAD+ dependent), methenyltetrahydrofolate cyclohydrolase (Mthfd2), mRNA.	AW558851; NMDMC	AW558851; NMDMC
ILMN_1229500	-0.0440325	-0.692172	-1.11931	-1.24331	-1.13804	-0.509137	-0.209785	9.1037	22.8658	1.5785e-13	9.0966e-11	Mus musculus	RefSeq	ILMN_221803	ILMN_221803	GZMM	NM_008504.2	NM_008504.2	NA	16904	31982834	NM_008504.2	Gzmm	NP_032530.1	50253	S	1137	CCTGGATCAGGAAGGTCATTGGTCGCTGGTCACCCCAATCTTTGGTCTGA	10	+	79157856-79157905	10qC1	Mus musculus granzyme M (lymphocyte met-ase 1) (Gzmm), mRNA.	MMET-1; Lmet1	MMET-1; Lmet1
ILMN_1227463	-0.0655642	-0.402336	-0.565774	-0.543138	-0.45535	-0.451923	-0.196525	11.2219	22.7787	1.69356e-13	9.55201e-11	Mus musculus	RefSeq	ILMN_186924	ILMN_316237	LOC100047834	XM_001478963.1	XM_001478963.1	NA	100047834	149259340	XM_001478963.1	LOC100047834	XP_001479013.1	4540767	S	1773	CCTGGTGGTGATGAGGCTTCGCCTTCCTGTAGTAAGATGGACTCCTGAGC					PREDICTED: Mus musculus similar to translin associated protein X (LOC100047834), mRNA.
ILMN_2986309	-0.0555676	-0.0244374	-0.444632	-0.446157	-0.579988	-0.322186	-0.16755	12.1392	22.6207	1.92501e-13	1.06312e-10	Mus musculus	RefSeq	ILMN_215031	ILMN_215031	PSME1	NM_011189.1	NM_011189.1	NA	19186	6755211	NM_011189.1	Psme1	NP_035319.1	940674	S	790	CTCAAGAAGCCCCGTGGAGAAACCAAGGGAATGATCTATTGAGCCCCCTC	14	+	56199210-56199259	14qC3	Mus musculus proteasome (prosome, macropain) 28 subunit, alpha (Psme1), mRNA.	PA28a; MGC113815; AW413925	PA28a; MGC113815; AW413925
ILMN_2639662	-0.0976752	-0.378474	-1.09143	-1.119	-0.873363	-0.702173	-0.231047	8.80498	22.5827	1.98549e-13	1.07415e-10	Mus musculus	RefSeq	ILMN_213686	ILMN_213686	LDHD	NM_027570.3	NM_027570.3	NA	52815	34328378	NM_027570.3	Ldhd	NP_081846.3	1580592	S	1923	TGGGCCGGCTCTTTGGTCACGTGAGCCCCGTTTGCAGCTGCATCCTTTCC	8	-	114150419-114150468	8qE1	Mus musculus lactate dehydrogenase D (Ldhd), nuclear gene encoding mitochondrial protein, mRNA.	D8Bwg1320e; 4733401P21Rik	D8Bwg1320e; 4733401P21Rik
ILMN_2825080	-0.0696296	-0.440133	-1.00878	-1.11425	-0.911788	-0.679438	-0.299658	8.84912	22.2115	2.69093e-13	1.42668e-10	Mus musculus	RefSeq	ILMN_213686	ILMN_213686	LDHD	NM_027570.3	NM_027570.3	NA	52815	34328378	NM_027570.3	Ldhd	NP_081846.3	1430689	S	1906	GTTCCATCCGGCACTGTTGGGCCGGCTCTTTGGTCACGTGAGCCCCGTTT	8	-	114150436-114150485	8qE1	Mus musculus lactate dehydrogenase D (Ldhd), nuclear gene encoding mitochondrial protein, mRNA.	D8Bwg1320e; 4733401P21Rik	D8Bwg1320e; 4733401P21Rik
ILMN_2689785	-0.0279216	1.00778	1.41383	1.80687	0.902067	0.624288	0.21302	8.0176	22.1577	2.81304e-13	1.46218e-10	Mus musculus	RefSeq	ILMN_192943	ILMN_225389	CD68	NM_009853.1	NM_009853.1	NA	12514	6753351	NM_009853.1	Cd68	NP_033983.1	6560341	S	717	GGCGCAGAATTCATCTCTTCGAGAGCTCCAAGCTCCCTTGGGCCAAAGCT	11	-	69478360-69478409	11qB3	Mus musculus CD68 antigen (Cd68), mRNA.	Scard1; gp110	Scard1; gp110
ILMN_2959480	0.0855156	0.282505	0.544748	0.801081	0.705343	0.38398	0.113954	12.5543	21.9303	3.39614e-13	1.73131e-10	Mus musculus	RefSeq	ILMN_211682	ILMN_211682	EIF4A1	NM_144958.2	NM_144958.2	NA	13681	31560594	NM_144958.2	Eif4a1	NP_659207.1	520689	S	1586	ACAAGGCTGGCCTCATTTGCTGGACCAAATCTACAGGGAGAACCCCTGAG	11	-	69483267-69483316	11qB3	Mus musculus eukaryotic translation initiation factor 4A1 (Eif4a1), mRNA.	Eif4; Ddx2a; BM-010	Eif4; Ddx2a; BM-010
ILMN_2671204	-0.0820747	0.0175683	-0.67357	-0.491251	-0.764223	-0.393397	-0.268302	11.2525	21.8697	3.57167e-13	1.78644e-10	Mus musculus	RefSeq	ILMN_215031	ILMN_215031	PSME1	NM_011189.1	NM_011189.1	NA	19186	6755211	NM_011189.1	Psme1	NP_035319.1	6370494	S	584	AAGGCTTCCACACGCAGATCTCCAAGTACTTCTCCGAGAGGGGTGACGCC	14	+	56198808-56198857	14qC3	Mus musculus proteasome (prosome, macropain) 28 subunit, alpha (Psme1), mRNA.	PA28a; MGC113815; AW413925	PA28a; MGC113815; AW413925
ILMN_1241695	-0.115063	1.31124	1.9174	2.17962	1.42656	1.11166	0.236618	9.13938	21.6732	4.20944e-13	2.02887e-10	Mus musculus	RefSeq	ILMN_208807	ILMN_208807	MS4A6D	NM_026835.2	NM_026835.2	NA	68774	119637843	NM_026835.2	Ms4a6d	NP_081111.1	3180025	S	1033	CTGGCTGGGTTCAGTAGCACGCTCTTGATTTGGCGTCAGTCAAAACACAG	19	-	11661384-11661433	19qA	Mus musculus membrane-spanning 4-domains, subfamily A, member 6D (Ms4a6d), mRNA.	1110058E16Rik; Ms4a11; AI447446	1110058E16Rik; Ms4a11; AI447446
ILMN_1256867	0.015295	-0.376059	-0.734982	-0.838087	-0.653132	-0.39558	-0.0695659	9.72995	21.6892	4.15337e-13	2.02887e-10	Mus musculus	RefSeq	ILMN_213603	ILMN_213603	SLC25A26	NM_026255.4	NM_026255.4	NA	67582	142347475	NM_026255.4	Slc25a26	NP_080531.2	7160450	S	1031	AAACTGGGGCCACCGTCTCAGTCCTCTCAATAAATACTCCCGGTAAGGCC	6	+	94553792-94553841	6qD2	Mus musculus solute carrier family 25 (mitochondrial carrier, phosphate carrier), member 26 (Slc25a26), nuclear gene encoding mitochondrial protein, mRNA.	Slc25a6; D6Bwg0781e; AW557176; 4930433D19Rik; 4933433F13Rik	Slc25a6; D6Bwg0781e; AW557176; 4930433D19Rik; 4933433F13Rik
ILMN_3153982	0.0537775	-0.581552	-0.509973	-0.729137	-0.514855	-0.554498	-0.23852	9.95402	21.635	4.34649e-13	2.05752e-10	Mus musculus	RefSeq	ILMN_259110	ILMN_259110	NACC2	NM_001037098.1	NM_001037098.1	NA	67991	80861476	NM_001037098.1	Nacc2	NP_001032175.1	6620255	A	6734	CACAGCTATGTCCGCAAGCCGACCAGGGAAACCCTAGAGCTTTGAGCCTG	2	-	25911165-25911214	2qA3	Mus musculus nucleus accumbens associated 2, BEN and BTB (POZ) domain containing (Nacc2), transcript variant 2, mRNA.	0610020I02Rik; AI448087; C030048H19Rik	0610020I02Rik; AI448087; C030048H19Rik
ILMN_2746738	0.0372598	-0.418508	-0.510766	-0.73025	-0.654914	-0.356752	-0.315698	10.2956	21.4991	4.87343e-13	2.26649e-10	Mus musculus	RefSeq	ILMN_222238	ILMN_222238	HTRA1	NM_019564.2	NM_019564.2	NA	56213	142363255	NM_019564.2	Htra1	NP_062510.1	6220703	S	1407	CCCTGAACATGGTTGTCCGCAGGGGCAATGAAGACATTGTGATTACCGTG	7	+	138128572-138128621	7qF3	Mus musculus HtrA serine peptidase 1 (Htra1), mRNA.	Prss11; HTRA; RSPP11; AI429470; L56	Prss11; HTRA; RSPP11; AI429470; L56
ILMN_2601118	-0.0927098	-0.374584	-0.630514	-0.842079	-0.665068	-0.576113	-0.0150419	9.03673	21.3743	5.41546e-13	2.47515e-10	Mus musculus	RefSeq	ILMN_196566	ILMN_196566	ATPAF2	NM_145427.1	NM_145427.1	NA	246782	21703851	NM_145427.1	Atpaf2	NP_663402.1	6960044	S	1072	TCTGGATCCTGTGATACTCTGTTGGCCGGTACCTACTGGGCTCCCTCAGC	11	-	60214773-60214822	11qB2	Mus musculus ATP synthase mitochondrial F1 complex assembly factor 2 (Atpaf2), nuclear gene encoding mitochondrial protein, mRNA.	ATP12p; ATP12	ATP12p; ATP12
ILMN_2674884	0.0332066	0.484146	0.458377	0.712133	0.427326	0.324	0.13738	7.56912	21.2845	5.84405e-13	2.6189e-10	Mus musculus	RefSeq	ILMN_193247	ILMN_254692	SLC11A1	NM_013612.1	NM_013612.1	NA	18173	7363450	NM_013612.1	Slc11a1	NP_038640.1	1410019	S	948	GCCCTATCGGTGTCCTTCATCATCAACCTCTTCGTCATGGCTGTTTTTGG	1	+	74428385-74428434	1qC3	Mus musculus solute carrier family 11 (proton-coupled divalent metal ion transporters), member 1 (Slc11a1), mRNA.	MGC129157; Lsh; Nramp; Ity; Bcg; MGC129156; Nramp1	MGC129157; Lsh; Nramp; Ity; Bcg; MGC129156; Nramp1
ILMN_2983516	-0.00368911	0.847446	1.30995	1.69566	0.971981	0.893715	0.117344	8.43204	21.2678	5.92757e-13	2.6189e-10	Mus musculus	RefSeq	ILMN_254692	ILMN_254692	SLC11A1	NM_013612.1	NM_013612.1	NA	18173	7363450	NM_013612.1	Slc11a1	NP_038640.1	3850497	S	2014	CCCAGAACACCTCAAACAGAACTGCCACAACTCCATTGTCTCACTCCAGC	1	+	74432361-74432410	1qC3	Mus musculus solute carrier family 11 (proton-coupled divalent metal ion transporters), member 1 (Slc11a1), mRNA.	MGC129157; Lsh; Nramp; Ity; Bcg; MGC129156; Nramp1	MGC129157; Lsh; Nramp; Ity; Bcg; MGC129156; Nramp1
ILMN_2744045	-0.0298395	-1.05979	-0.697199	-0.462088	-0.967618	-0.597031	-0.381526	12.2909	20.78	9.00512e-13	3.91339e-10	Mus musculus	RefSeq	ILMN_215653	ILMN_310411	LOC100047184	XM_001477596.1	XM_001477596.1	NA	100047184	149254984	XM_001477596.1	LOC100047184	XP_001477646.1	2140192	S	808	GCATATGGCTAGCACCATGGACTATATATACCCACTGACCGATTTTCATT					PREDICTED: Mus musculus similar to proteasome alpha7/C8 subunit (LOC100047184), mRNA.
ILMN_2828599	-0.034002	-0.275941	-0.757575	-0.632074	-0.517322	-0.475768	-0.196851	10.3178	20.687	9.76046e-13	4.17323e-10	Mus musculus	RefSeq	ILMN_211089	ILMN_211089	MAK10	NM_030153.1	NM_030153.1	NA	78689	21644570	NM_030153.1	Mak10	NP_084429.1	6840300	S	2246	GATGACCGTGTCCACTCTAGGGAAGACATCAGTCTGCCACACATGGTGAC	13	+	59735852-59735901	13qB2	Mus musculus MAK10 homolog, amino-acid N-acetyltransferase subunit, (S. cerevisiae) (Mak10), mRNA.	C030004C14Rik; A330021G12Rik; A330027C19Rik; AI158944	C030004C14Rik; A330021G12Rik; A330027C19Rik; AI158944
ILMN_2739295	-0.0713033	-0.808991	-0.772664	-0.838429	-0.521622	-0.147166	-0.0401158	9.5237	20.5951	1.05709e-12	4.448e-10	Mus musculus	RefSeq	ILMN_221706	ILMN_221706	ABHD5	NM_026179.2	NM_026179.2	NA	67469	88703067	NM_026179.2	Abhd5	NP_080455.1	6350072	S	2817	GGTAGAACATTTGTGCAGGACTCTTACTTGGCAGTCACCAGCCTCAGTCT	9	+	122290310-122290359	9qF4	Mus musculus abhydrolase domain containing 5 (Abhd5), mRNA.	IECN5; 2010002J10Rik; CDS; NCIE2; CGI-58; 1300003D03Rik	IECN5; 2010002J10Rik; CDS; NCIE2; CGI-58; 1300003D03Rik
ILMN_1223257	-0.0362945	0.675297	1.33828	1.95296	0.901454	0.453267	0.117262	7.64105	20.4437	1.20629e-12	4.99649e-10	Mus musculus	RefSeq	ILMN_222651	ILMN_222651	CCL4	NM_013652.2	NM_013652.2	NA	20303	126366031	NM_013652.2	Ccl4	NP_038680.1	6940184	S	561	CCCATGGAGATGGTCCACCATTGCTGTTTCTCTGCTATTGTGGATATGAC	11	+	83478086-83478135	11qC	Mus musculus chemokine (C-C motif) ligand 4 (Ccl4), mRNA.	Scya4; Mip1b; Act-2; MIP-1B; AT744.1	Scya4; Mip1b; Act-2; MIP-1B; AT744.1
ILMN_2669991	0.0525745	-0.23059	-0.267476	-0.283627	-0.289072	-0.227813	-0.194188	7.3754	20.0773	1.66534e-12	6.79175e-10	Mus musculus	RefSeq	ILMN_216344	ILMN_216344	TMEM135	NM_028343.3	NM_028343.3	NA	72759	142374421	NM_028343.3	Tmem135	NP_082619.2	6620195	S	3300	CTGTCCAGCTCAGAAGGGTAGCGCACGGACATGCAGTGACGACCGAGAAA	7	-	96288383-96288432	7qE1	Mus musculus transmembrane protein 135 (Tmem135), mRNA.	2810439K08Rik; AW319712	2810439K08Rik; AW319712
ILMN_3006123	0.0551224	-0.0148731	0.362078	0.255874	1.50456	-0.0350023	0.284703	7.52814	20.0073	1.77192e-12	7.11693e-10	Mus musculus	RefSeq	ILMN_213406	ILMN_213406	ASNS	NM_012055.1	NM_012055.1	NA	27053	33469122	NM_012055.1	Asns	NP_036185.1	2320626	S	1571	TCAGGTTGATGATGAAATGATGTCTGCAGCCTCCCAGAAGTTTCCCTTCA	6	-	7625477-7625524:7625993-7625994	6qA1	Mus musculus asparagine synthetase (Asns), mRNA.
ILMN_2680111	0.0569358	-0.359829	-0.592761	-0.589459	-0.515747	-0.259728	-0.0305237	8.5139	19.9738	1.82556e-12	7.22297e-10	Mus musculus	RefSeq	ILMN_210833	ILMN_210833	MRPS25	NM_025578.4	NM_025578.4	NA	64658	118130303	NM_025578.4	Mrps25	NP_079854.2	6270020	S	1140	TGCCATCAAGTCCATGTGGTGGAGGAGTGCCAGTGGCATTGTGTTAACCG	6	-	92124392-92124441	6qD1	Mus musculus mitochondrial ribosomal protein S25 (Mrps25), nuclear gene encoding mitochondrial protein, mRNA.	2810429N01Rik; Rpms25	2810429N01Rik; Rpms25
ILMN_2966104	0.0697153	-0.369367	-0.362248	-0.795392	-0.543796	-0.403872	-0.233247	9.97917	19.9153	1.92299e-12	7.49654e-10	Mus musculus	RefSeq	ILMN_222238	ILMN_222238	HTRA1	NM_019564.1	NM_019564.1	NA	56213	9625026	NM_019564.1	Htra1	NP_062510.1	6980093	S	1575	GGACCTTTGTCCAACATTTTGCTTGTTCAGGGAACACCCCTGCCGACAGA	7	+	130776368-130776417	7qF3	Mus musculus HtrA serine peptidase 1 (Htra1), mRNA.	Prss11; HTRA; RSPP11; AI429470; L56	Prss11; HTRA; RSPP11; AI429470; L56
ILMN_2788073	-0.0858544	1.3235	1.62711	2.62221	1.19527	0.613034	0.0212546	7.83503	19.8192	2.0952e-12	8.04951e-10	Mus musculus	RefSeq	ILMN_220840	ILMN_220840	HMOX1	NM_010442.1	NM_010442.1	NA	15368	6754211	NM_010442.1	Hmox1	NP_034572.1	5050463	S	1151	AGGGAGATACCTGACACAGTTCCCTCACCAAAAGCACATCCAGCCAGTGG	8	+	77619162-77619211	8qC1	Mus musculus heme oxygenase (decycling) 1 (Hmox1), mRNA.	Hsp32; HO1; Hemox; Hmox; HO-1; D8Wsu38e	Hsp32; HO1; Hemox; Hmox; HO-1; D8Wsu38e
ILMN_1250704	0.0244388	-0.503145	-0.683993	-0.694616	-0.74957	-0.353381	-0.0769903	11.6113	19.7769	2.1759e-12	8.24012e-10	Mus musculus	RefSeq	ILMN_214047	ILMN_214047	RCSD1	NM_178593.3	NM_178593.3	NA	226594	84781799	NM_178593.3	Rcsd1	NP_848708.2	6590296	S	2543	GTATCCTGTCCGGGGATAAAACAGGGTTTGCAGGAATATGGGTCGGTCTG	1	-	167579153-167579202	1qH2.3	Mus musculus RCSD domain containing 1 (Rcsd1), transcript variant 1, mRNA.	A430105K13Rik; BC025872; MGC32399	A430105K13Rik; BC025872; MGC32399
ILMN_2595973	-0.0528477	0.423237	0.867858	0.872349	0.679149	0.519032	0.191222	10.695	19.4278	2.98001e-12	1.11263e-09	Mus musculus	RefSeq	ILMN_209460	ILMN_209460	GRN	NM_008175.3	NM_008175.3	NA	14824	142357784	NM_008175.3	Grn	NP_032201.1	2000246	S	1925	CCTGAGTCACCCTATCACCATGGGAGGTGGAGCCTCAAACTAAAACCTTC	11	+	102297900-102297949	11qD	Mus musculus granulin (Grn), mRNA.	epithelin	epithelin
ILMN_2602352	-0.0979981	0.838437	1.22115	1.61486	0.874932	0.707055	-0.00136747	7.92737	19.3174	3.29404e-12	1.2128e-09	Mus musculus	RefSeq	ILMN_208807	ILMN_208807	MS4A6D	NM_026835.2	NM_026835.2	NA	68774	119637843	NM_026835.2	Ms4a6d	NP_081111.1	2190475	S	608	CACAACTAGACACAACCCAAGATGCTTATCATTTCTTTAGCCCTGAGCCA	19	-	11664515-11664564	19qA	Mus musculus membrane-spanning 4-domains, subfamily A, member 6D (Ms4a6d), mRNA.	1110058E16Rik; Ms4a11; AI447446	1110058E16Rik; Ms4a11; AI447446
ILMN_2650106	-0.0304782	-0.724196	-0.591923	-0.700829	-0.402207	-0.4182	0.0821072	11.0311	19.2607	3.4686e-12	1.25958e-09	Mus musculus	RefSeq	ILMN_214630	ILMN_211154	6330578E17RIK	NM_198006.3	NM_198006.3	NA	76178	113461995	NM_198006.3	6330578E17Rik	NP_932123.3	3450544	S	3425	TCCTCTGCCCGTTAATAGTTGACTCTGGTTGAATTTTTGGTCATCACATC	1	-	37474264-37474313	1qB	Mus musculus RIKEN cDNA 6330578E17 gene (6330578E17Rik), mRNA.	1700001A24Rik	1700001A24Rik
ILMN_2653735	0.00351075	-0.374967	-0.453497	-0.573864	-0.244975	-0.244813	-0.092823	10.5011	19.0057	4.3812e-12	1.56948e-09	Mus musculus	MEEBO	ILMN_210297	ILMN_210297	4933407N01RIK	scl0001501.1_75	NM_025745.2	NA	NA	31981197	NM_025745.2	4933407N01Rik		5290402	S	1360	GAATCAGACTCTCCTCATGCTGTCACTGTGTATATGCTAGAGCCTCACTC
ILMN_2918018	-0.194613	0.24235	0.241087	0.392888	0.443528	0.226422	0.0360017	12.5734	18.8331	5.13826e-12	1.81614e-09	Mus musculus	RefSeq	ILMN_223488	ILMN_223488	PSMC2	NM_011188.1	NM_011188.1	NA	19181	33859603	NM_011188.1	Psmc2	NP_035318.1	4390672	S	1662	CGCCAAATTCAGCGCTACTCCCCGCTACATGACATACAATTGAGCCCCAG	5	+	21315488-21315528:21315529-21315537	5qA3	Mus musculus proteasome (prosome, macropain) 26S subunit, ATPase 2 (Psmc2), mRNA.
ILMN_2854004	-0.069148	0.394647	0.653153	0.640079	0.479585	0.235581	-0.01386	7.23942	18.7593	5.50203e-12	1.91912e-09	Mus musculus	RefSeq	ILMN_214846	ILMN_214846	SPIC	NM_011461.2	NM_011461.2	NA	20728	26324128	NM_011461.2	Spic	NP_035591.2	1450086	S	783	CCCTCAGTATGGCCAACCTGATCAGGGCTACCTCAGTTTAAACCACTGGA	10	-	88138446-88138495	10qC1	Mus musculus Spi-C transcription factor (Spi-1/PU.1 related) (Spic), mRNA.	Prf; Spi-C; AU019198; C76795	Prf; Spi-C; AU019198; C76795
ILMN_1239113	-0.0682124	-0.268035	-0.642381	-0.570454	-0.60066	-0.325435	-0.114647	8.68061	18.5463	6.71022e-12	2.31015e-09	Mus musculus	MEEBO	ILMN_210833	ILMN_210833	MRPS25	scl0001042.1_14	NM_025578.2	NA	NA	31981256	NM_025578.2	Mrps25		3130021	S	1120	CTTCCTTGCCATCAAGTCCATGTGGTGGAGGAGTGCCAGTGGCATTGTGT
ILMN_2802311	0.104947	-0.410398	-0.442263	-0.678129	-0.429297	-0.500251	-0.098801	7.89972	18.2154	9.16318e-12	3.11419e-09	Mus musculus	RefSeq	ILMN_239905	ILMN_239905	GM1673	NM_001033458.1	NM_001033458.1	NA	381633	85701980	NM_001033458.1	Gm1673	NP_001028630.1	5080722	S	280	CTTCAGGACCTACGGAAAACCGCCTACAGCCTGGACGCACGGACGGAGAC	5	+	34300957-34300997:34301755-34301763	5qB2	Mus musculus gene model 1673, (NCBI) (Gm1673), mRNA. XM_922421
ILMN_1248190	-0.0222591	-0.265612	-0.684968	-0.660238	-0.614039	-0.571502	-0.327965	7.75669	18.1606	9.65215e-12	3.23884e-09	Mus musculus	RefSeq	ILMN_222509	ILMN_222509	MFSD7C	NM_145447.2	NM_145447.2	NA	217721	118130135	NM_145447.2	Mfsd7c	NP_663422.1	380132	S	3229	GCCGCCTGGTGGAGGGAGTGTTAGGGATGGAAGAGATGCCTTACTTTCTG	12	+	87154329-87154378	12qD2	Mus musculus major facilitator superfamily domain containing 7C (Mfsd7c), mRNA.	MGC19050; CCT	MGC19050; CCT
ILMN_1219188	0.166242	0.662047	1.24041	1.56596	1.04447	0.617371	0.292985	7.9519	17.9906	1.13484e-11	3.71037e-09	Mus musculus	RefSeq	ILMN_218920	ILMN_218920	AKR1B8	NM_008012.1	NM_008012.1	NA	14187	6679790	NM_008012.1	Akr1b8	NP_032038.1	7320685	S	994	ATATCCCTATGATGCAGAATACTGAAGCTGAGTCAGCCCACGAGGCTTCC	6	+	34318144-34318168:34318169-34318193	6qB1	Mus musculus aldo-keto reductase family 1, member B8 (Akr1b8), mRNA.	Fgrp; Fgfrp; FR-1	Fgrp; Fgfrp; FR-1
ILMN_1228970	0.0325997	-0.442967	-0.625537	-0.721587	-0.403072	-0.526148	0.000262127	8.29825	17.9996	1.12521e-11	3.71037e-09	Mus musculus	RefSeq	ILMN_212382	ILMN_212382	RHOBTB2	NM_153514.4	NM_153514.4	NA	246710	141803249	NM_153514.4	Rhobtb2	NP_705734.3	6280170	S	2873	GGGGAGCAGGAGAGAGCTCAGAGCTCGGATATTTTCTCTCTGGACTTGAC	14	-	70187030-70187079	14qD2	Mus musculus Rho-related BTB domain containing 2 (Rhobtb2), mRNA.	Dbc2; MGC28699; E130206H14Rik; mKIAA0717	Dbc2; MGC28699; E130206H14Rik; mKIAA0717
ILMN_1235347	0.102143	-0.672936	-0.949787	-0.799117	-0.676554	-0.496529	0.0242784	8.79493	17.9788	1.14773e-11	3.71037e-09	Mus musculus	RefSeq	ILMN_214081	ILMN_214081	FRAG1	NM_145583.2	NM_145583.2	NA	233575	118130185	NM_145583.2	Frag1	NP_663558.1	6420671	S	793	CCGGCACAACATGTATTGTGAGGCTGGAGTGTATACCATCTTTGCCATCC	7	+	109385716-109385744:109385915-109385935	7qE3	Mus musculus FGF receptor activating protein 1 (Frag1), mRNA.	C76649; 1810006G21Rik	C76649; 1810006G21Rik
ILMN_2896601	0.0306779	0.677784	0.900175	0.902935	0.932808	0.54238	0.182234	9.16602	17.8958	1.24264e-11	3.96882e-09	Mus musculus	RefSeq	ILMN_221313	ILMN_221313	ICAM1	NM_010493.2	NM_010493.2	NA	15894	30172560	NM_010493.2	Icam1	NP_034623.1	1450095	S	2182	GTCTGGGGAAAGATCACATGGGTCGAGGGTTTCTCTACTGGTCAGGATGC	9	+	20832883-20832932	9qA3	Mus musculus intercellular adhesion molecule 1 (Icam1), mRNA.	Icam-1; MALA-2; CD54; MGC6195; Ly-47	Icam-1; MALA-2; CD54; MGC6195; Ly-47
ILMN_2636183	0.204201	-0.680583	-1.08639	-1.25336	-1.13271	-0.80023	-0.325279	8.82215	17.8257	1.32915e-11	4.19457e-09	Mus musculus	RefSeq	ILMN_213349	ILMN_213349	SCUBE2	NM_020052.1	NM_020052.1	NA	56788	9910153	NM_020052.1	Scube2	NP_064436.1	6590041	S	2929	CTCTGTTTGATGTCCTGGCACATCCCCAGAACTATTTCAAGTACACAGCC	7	-	116970201-116970250	7qF1	Mus musculus signal peptide, CUB domain, EGF-like 2 (Scube2), mRNA.	Cegf1; Cegp1; 4932442O19Rik	Cegf1; Cegp1; 4932442O19Rik
ILMN_2711948	-0.0271755	0.179595	0.821669	0.750883	1.48015	0.235781	0.314802	8.51461	17.7934	1.37112e-11	4.27611e-09	Mus musculus	RefSeq	ILMN_219663	ILMN_313920	LOC100047619	XR_033736.1	XR_033736.1	NA	100047619	149259298	XR_033736.1	LOC100047619		4180437	S	2857	GGTCCATCTGCTGTGCCACCTGAGATAGTGCTGTGGTTATAATGTCTTTT					PREDICTED: Mus musculus similar to solute carrier family 7 (cationic amino acid transporter, y+ system), member 5 (LOC100047619), misc RNA.
ILMN_1241350	0.106822	0.879126	1.82812	2.25101	1.71299	1.2579	0.250374	8.59776	17.4197	1.96986e-11	6.07199e-09	Mus musculus	RefSeq	ILMN_187127	ILMN_187127	VSIG4	NM_177789.4	NM_177789.4	NA	278180	146198705	NM_177789.4	Vsig4	NP_808457.1	6040356	S	1164	GCTTCTGGGCTTCACCCAGAACAATTTTCTTCCTAGGGCCTTCACAACTC				XqC3	Mus musculus V-set and immunoglobulin domain containing 4 (Vsig4), mRNA.	BC025105; MGC36211; A530061A11; Z39IG	BC025105; MGC36211; A530061A11; Z39IG
ILMN_1223317	0.467123	2.07302	2.98374	2.55021	3.23367	1.11818	0.671914	9.94023	17.3555	2.09738e-11	6.39075e-09	Mus musculus	RefSeq	ILMN_222956	ILMN_222956	LGALS3	NM_010705.2	NM_010705.2	NA	16854	141803538	NM_010705.2	Lgals3	NP_034835.1	510474	S	876	GAGTGGGAAACTTTGCATTTCTCTCTCCTTATCCTTCTTGTAAGACATCC	14	+	48005397-48005446	14qC1	Mus musculus lectin, galactose binding, soluble 3 (Lgals3), mRNA.	L-34; Mac-2; GBP; gal3	L-34; Mac-2; GBP; gal3
ILMN_1252076	0.0535078	0.872698	1.42884	1.7432	1.08932	0.982945	0.0699668	12.2226	17.1963	2.45222e-11	7.38703e-09	Mus musculus	RefSeq	ILMN_188505	ILMN_261574	LYZ2	NM_017372.3	NM_017372.3	NA	17105	148747322	NM_017372.3	Lyz2	NP_059068.1	830240	S	133	ATGGCTGGCTACTATGGAGTCAGCCTGGCCGACTGGGTGTGTTTAGCTCA				10qD2	Mus musculus lysozyme 2 (Lyz2), mRNA.	Lys; Lzm; Lzp; Lzm-s1; AI326280	Lys; Lzm; Lzp; Lzm-s1; AI326280
ILMN_2992709	0.0787255	0.661328	1.46466	1.74851	1.4442	0.906989	0.38232	7.83917	17.1585	2.54542e-11	7.58163e-09	Mus musculus	RefSeq	ILMN_192704	ILMN_192704	TREM2	NM_031254.2	NM_031254.2	NA	83433	31981415	NM_031254.2	Trem2	NP_112544.1	6770114	S	917	CCCCTCCTCCACCAAGACTTCTGTTTCTGCTACTTTTGCTTCAGAGGCCG	17	+	48491427-48491476	17qC	Mus musculus triggering receptor expressed on myeloid cells 2 (Trem2), mRNA.	Trem2a; Trem2c; Trem2b	Trem2a; Trem2c; Trem2b
ILMN_1219088	0.195975	-0.11235	-0.551591	-0.701333	-0.649933	-0.488742	-0.316914	11.492	17.0806	2.74904e-11	8.09716e-09	Mus musculus	RefSeq	ILMN_215744	ILMN_215744	D10ERTD641E	NM_025514.2	NM_025514.2	NA	52717	118130312	NM_025514.2	D10Ertd641e	NP_079790.1	2230324	S	1259	CCCCGAAGTCTTAGTCCGGCTTACAGGGTATGAAAGCAGTTCTGTGGCAA	10	-	59450677-59450726	10qB4	Mus musculus DNA segment, Chr 10, ERATO Doi 641, expressed (D10Ertd641e), mRNA.	2310005G07Rik	2310005G07Rik
ILMN_1257987	-0.0916642	0.00505653	0.00780041	-0.0284986	0.536563	-0.00314503	-0.00305649	7.11607	16.941	3.1573e-11	9.19747e-09	Mus musculus	RefSeq	ILMN_217425	ILMN_217425	SLC7A3	NM_007515.2	NM_007515.2	NA	11989	118131076	NM_007515.2	Slc7a3	NP_031541.1	6350349	S	2189	CCCCACGAAGAGCTGGGCCTCTCATGTGGTGTTAGTGACGGATATGAAAT	X	-	98274692-98274741	XqC3	Mus musculus solute carrier family 7 (cationic amino acid transporter, y+ system), member 3 (Slc7a3), mRNA.	SLC7A1; Atrc3; SLC7A2; CAT3	SLC7A1; Atrc3; SLC7A2; CAT3
ILMN_1215849	0.0104122	-0.717097	-0.551747	-0.619689	-0.45635	-0.635125	-0.00206153	9.27324	16.8724	3.38065e-11	9.69832e-09	Mus musculus	RefSeq	ILMN_223760	ILMN_223760	DPP8	NM_028906.2	NM_028906.2	NA	74388	31542570	NM_028906.2	Dpp8	NP_083182.2	70196	S	4606	GGGTTTGCCAGCTGTGTGTCTATGTTGTATGATAGACCCCACACTTTTCT	9	+	64922275-64922324	9qC	Mus musculus dipeptidylpeptidase 8 (Dpp8), mRNA.	2310004I03Rik; 4932434F09Rik; AI666706	2310004I03Rik; 4932434F09Rik; AI666706
ILMN_2763245	-0.090516	0.655214	1.2199	1.54181	0.906899	0.666943	0.306539	8.18808	16.8659	3.40241e-11	9.69832e-09	Mus musculus	RefSeq	ILMN_223377	ILMN_223377	CXCL1	NM_008176.1	NM_008176.1	NA	14825	6680108	NM_008176.1	Cxcl1	NP_032202.1	3610082	S	800	CTGTTTCTCCTGGTCTCGTCTCGCTCGGGACAGAGACGTTCAAAGGACTG	5	+	91968231-91968280	5qE1	Mus musculus chemokine (C-X-C motif) ligand 1 (Cxcl1), mRNA.	Scyb1; KC; Mgsa; N51; Gro1; gro; Fsp	Scyb1; KC; Mgsa; N51; Gro1; gro; Fsp
ILMN_2976159	0.0588704	-0.712305	-1.16947	-1.31418	-0.888963	-0.656742	-0.100713	9.22678	16.838	3.49861e-11	9.86646e-09	Mus musculus	RefSeq	ILMN_253687	ILMN_253687	MREG	NM_001005423.1	NM_001005423.1	NA	381269	53749211	NM_001005423.1	Mreg	NP_001005423.1	2760750	S	1681	ATGCAGGCAGTGGTGTATGCTGACAGAGGTCGCTGCTGGGTCTTCACGCT	1	-	72206569-72206618	1qC3	Mus musculus melanoregulin (Mreg), mRNA.	dsu; Wdt2; Gm974; MGC92980	dsu; Wdt2; Gm974; MGC92980
ILMN_2867147	0.32731	0.954981	1.45409	1.76161	0.931489	1.0345	0.194376	8.74892	16.7349	3.87872e-11	1.08233e-08	Mus musculus	RefSeq	ILMN_186230	ILMN_186230	TYROBP	NM_011662.2	NM_011662.2	NA	22177	40254570	NM_011662.2	Tyrobp	NP_035792.1	450739	S	265	CGAGGTCAAGGGACAGCGGAAGGGACCCGGAAACAACACATTGCTGAGAC	7	+	31199648-31199669:31200651-31200678	7qB1	Mus musculus TYRO protein tyrosine kinase binding protein (Tyrobp), mRNA.	Ly83; DAP12; KARAP	Ly83; DAP12; KARAP
ILMN_1219748	-0.107638	-0.216659	-1.36504	-1.52202	-1.19041	-0.79919	-0.201329	10.523	16.6524	4.21395e-11	1.16362e-08	Mus musculus	RefSeq	ILMN_190074	ILMN_242741	PXMP2	NM_008993.2	NM_008993.2	NA	19301	112421057	NM_008993.2	Pxmp2	NP_033019.2	5090187	S	434	TTCATGGAATACTCGGTCCCTCCTGAGGTTCCCTGGGCCAGCGTCAAGAG	5	-	110710288-110710337	5qF	Mus musculus peroxisomal membrane protein 2 (Pxmp2), mRNA.	22kDa; PMP22	22kDa; PMP22
ILMN_2946905	-0.00428257	-0.0546664	-0.369324	-0.621439	-0.608981	-0.550028	-0.224226	10.7104	16.6189	4.35866e-11	1.19117e-08	Mus musculus	RefSeq	ILMN_211336	ILMN_211336	SLC25A38	NM_144793.1	NM_144793.1	NA	208638	21450144	NM_144793.1	Slc25a38	NP_659042.1	1070592	S	1503	GGAGAGAATTGCTGCAAGTTGTCCTGATTTCCTCACATGCACCCAGACCC	9	+	120031227-120031276	9qF4	Mus musculus solute carrier family 25, member 38 (Slc25a38), mRNA.	AV019094; BC010801; MGC18873	AV019094; BC010801; MGC18873
ILMN_1213681	-0.219454	-0.634633	-1.01739	-1.1529	-0.982154	-0.528379	-0.111786	10.2482	16.5547	4.6501e-11	1.25785e-08	Mus musculus	RefSeq	ILMN_220613	ILMN_220613	0610009O20RIK	NM_024179.4	NM_024179.4	NA	66839	142383028	NM_024179.4	0610009O20Rik	NP_077141.2	2900228	S	1911	CTCCTTGCTTAGGTTCCTGAAGACAGACTGGTGCCCACAGTTCCATGGCC	18	+	38421800-38421849	18qB3	Mus musculus RIKEN cDNA 0610009O20 gene (0610009O20Rik), mRNA.	2700004E22Rik	2700004E22Rik
ILMN_1256563	-0.0115759	0.206198	0.37185	0.72485	0.428428	0.327202	0.155122	9.95921	16.5418	4.71095e-11	1.26144e-08	Mus musculus	RefSeq	ILMN_186234	ILMN_238974	GLT25D1	NM_146211.2	NM_146211.2	NA	234407	142387811	NM_146211.2	Glt25d1	NP_666323.1	7570577	S	3073	GGGTGTTGCTGTCCCTTCAAAACCAAATTGACTGTCAACTGGACAGTGGG	8	+	74148674-74148723	8qB3.3	Mus musculus glycosyltransferase 25 domain containing 1 (Glt25d1), mRNA.	MGC38524; 2810024B22Rik	MGC38524; 2810024B22Rik
ILMN_3001076	-0.126399	-0.721413	-0.878254	-0.700299	-0.744976	-0.708803	0.00873023	10.0879	16.4298	5.27722e-11	1.39894e-08	Mus musculus	RefSeq	ILMN_210263	ILMN_210263	SETD8	NM_030241.2	NM_030241.2	NA	67956	45580701	NM_030241.2	Setd8	NP_084517.2	1690114	S	2253	TGTCAGCTGTCAGTCTAGCACCCCGGAGCATCAGGCACCAGACGTGCTTG	5	+	124911831-124911880	5qF	Mus musculus SET domain containing (lysine methyltransferase) 8 (Setd8), mRNA.	AW536475; 2410195B05Rik; AA617402; MGC117832	AW536475; 2410195B05Rik; AA617402; MGC117832
ILMN_2733733	0.112643	0.325838	0.931583	0.966919	0.662616	0.563678	0.0308949	8.19777	16.4036	5.41939e-11	1.4224e-08	Mus musculus	RefSeq	ILMN_221308	ILMN_221308	TLR2	NM_011905.2	NM_011905.2	NA	24088	31981332	NM_011905.2	Tlr2	NP_036035.2	2000131	S	2607	CTGTGTTCGTGCTTTCTGAGAACTTCGTACGGAGCGAGTGGTGCAAGTAC	3	-	83640551-83640600	3qE3	Mus musculus toll-like receptor 2 (Tlr2), mRNA.	Ly105	Ly105
ILMN_2677092	-0.0423473	-0.616723	-0.678739	-0.760076	-0.520389	-0.461257	-0.000184175	9.53251	16.3921	5.48312e-11	1.42502e-08	Mus musculus	RefSeq	ILMN_216929	ILMN_216929	NUTF2	NM_026532.3	NM_026532.3	NA	68051	133892556	NM_026532.3	Nutf2	NP_080808.1	4760754	S	1754	CTCCACAGGTTGCCTGGTTAGACCAGCATAGTCCTGGACGCTACACAGAA	8	+	108404090-108404139	8qD3	Mus musculus nuclear transport factor 2 (Nutf2), mRNA.	MGC102015; Ntf2; AW546000; AI413596; AI115459; PP15; Ntf3; 2700067I02Rik	MGC102015; Ntf2; AW546000; AI413596; AI115459; PP15; Ntf3; 2700067I02Rik
ILMN_1242233	-0.0172524	-0.130024	-0.403615	-0.158875	-0.553074	0.0390989	-0.145881	13.8753	16.3747	5.5807e-11	1.4363e-08	Mus musculus	RefSeq	ILMN_197794	ILMN_231065	NDUFB6	NM_001033305.2	NM_001033305.2	NA	230075	142363208	NM_001033305.2	Ndufb6	NP_001028477.1	2680092	S	208	CATGGTCTTTAAGGCGTACCGCTCCAGTCTCTTCGCTGTTTCTCATGTGC	4	-	40224732-40224778:40226191-40226193	4qA5	Mus musculus NADH dehydrogenase (ubiquinone) 1 beta subcomplex, 6 (Ndufb6), nuclear gene encoding mitochondrial protein, mRNA.	Gm137	Gm137
ILMN_2827607	0.0956948	-0.460381	-0.388297	-0.609831	-0.426752	-0.596645	-0.282518	7.56744	16.3165	5.92195e-11	1.50947e-08	Mus musculus	RefSeq	ILMN_209564	ILMN_209564	AFMID	NM_027827.2	NM_027827.2	NA	71562	31560783	NM_027827.2	Afmid	NP_082103.1	6040278	S	1849	GCTCTACCAGACCTGATAACTATTCCTGCAGCACACCACTGGGCCTTCTG	11	+	117700744-117700793	11qE2	Mus musculus arylformamidase (Afmid), mRNA.	formylase; Ammd; Kf; 9030621K19Rik	formylase; Ammd; Kf; 9030621K19Rik
ILMN_1232261	-0.0968791	-0.677932	-0.818489	-1.01051	-0.644406	-0.542746	0.0440901	9.95478	16.3021	6.00937e-11	1.51717e-08	Mus musculus	RefSeq	ILMN_214433	ILMN_214433	CTNNAL1	NM_018761.2	NM_018761.2	NA	54366	31542342	NM_018761.2	Ctnnal1	NP_061231.2	2320168	S	3481	ACTTCACTGGGTTCTCAGTGTTGCTATCTCAGTGACAAAGCAGCTCCCTC	4	-	56823940-56823989	4qB3	Mus musculus catenin (cadherin associated protein), alpha-like 1 (Ctnnal1), mRNA.	C86009; AW545119; AI616177; Catnal1; ACRP	C86009; AW545119; AI616177; Catnal1; ACRP
ILMN_1244726	0.0789221	-0.441998	-0.5178	-0.639658	-0.522115	-0.427534	-0.0523701	7.74656	16.2542	6.31089e-11	1.57826e-08	Mus musculus	RefSeq	ILMN_213444	ILMN_327838	LOC100047653	XM_001479089.1	XM_001479089.1	NA	100047653	149263730	XM_001479089.1	LOC100047653	XP_001479139.1	2570538	S	1391	TGGCACCGAGGGTCTTCTTCCGGGGCCACACACAGGCCCAAAGCCATCGG					PREDICTED: Mus musculus hypothetical protein LOC100047653, transcript variant 2 (LOC100047653), mRNA.
ILMN_1228479	-0.0617026	-0.717818	-0.709692	-1.08545	-0.759249	-0.73488	-0.0842902	8.99803	16.1914	6.72917e-11	1.66714e-08	Mus musculus	MEEBO	ILMN_212087	ILMN_212087	KREMEN	scl40569.11_79		NA	NA	52345422	NM_032396	Kremen		4390414	S	4279	TGATGTCTGAGGTCTGCTTTGGGTACCGCCCTGGGAACTGCTAACCTCCG
ILMN_2532865	0.0164723	-0.296095	-0.468239	-0.590789	-0.64308	-0.497643	-0.177308	8.08233	16.0714	7.61198e-11	1.86839e-08	Mus musculus	RefSeq	ILMN_198771	ILMN_249685	GM166	NM_001033040.2	NM_001033040.2	NA	233899	142377175	NM_001033040.2	Gm166	NP_001028212.1	2900187	S	1458	GAGCAGCCGTTCCAGACACCTCCCAGCAAAGGCAAGACCAAGACCAAGTG	7	-	134726925-134726974	7qF3	Mus musculus gene model 166, (NCBI) (Gm166), mRNA.
ILMN_2800881	-0.0351636	-0.0827728	-0.358918	-0.314883	-0.503739	-0.0575481	-0.138426	8.86976	16.0314	7.93273e-11	1.92926e-08	Mus musculus	RefSeq	ILMN_219263	ILMN_219263	A430005L14RIK	NM_175287.2	NM_175287.2	NA	97159	31341526	NM_175287.2	A430005L14Rik	NP_780496.1	540100	S	828	TGAGAACAAGGTGGACATCAGTGTCACTGGCTGGCACAGACGCCCAGGCG	4	+	152805455-152805504	4qE2	Mus musculus RIKEN cDNA A430005L14 gene (A430005L14Rik), mRNA.	C79672	C79672
ILMN_2985240	-0.0423436	-0.497443	-0.544964	-0.447491	-0.355664	-0.365227	-0.0353112	10.2303	16.0223	8.00775e-11	1.92979e-08	Mus musculus	RefSeq	ILMN_210950	ILMN_210950	REPS1	NM_009048.1	NM_009048.1	NA	19707	6677714	NM_009048.1	Reps1	NP_033074.1	360528	S	2205	GCAGCTCCGACCGTTTTCTCACCTCTGAGCCATCGCCGTGAACTGTGAAC	10	+	17844727-17844754:17844755-17844776	10qA3	Mus musculus RalBP1 associated Eps domain containing protein (Reps1), mRNA.	MGC91085; BB161292	MGC91085; BB161292
ILMN_2662191	0.0411588	-0.0915572	-0.634153	-0.891069	-0.521695	-0.51844	0.0268448	8.81524	15.986	8.3138e-11	1.9855e-08	Mus musculus	RefSeq	ILMN_215664	ILMN_215664	OPLAH	NM_153122.2	NM_153122.2	NA	75475	118130148	NM_153122.2	Oplah	NP_694762.1	730612	S	3872	GCTATATCCAGCCTTCCCAGAGCGAGGCAGTGTGTATGAGTACCGCCGCG	15	-	76127081-76127130	15qD3	Mus musculus 5-oxoprolinase (ATP-hydrolysing) (Oplah), mRNA.	MGC28663; MGC36824; 1700010G02Rik	MGC28663; MGC36824; 1700010G02Rik
ILMN_2728107	0.198511	-0.411239	-0.831745	-0.853464	-0.571695	-0.498454	-0.11174	9.83147	15.9685	8.46471e-11	2.00349e-08	Mus musculus	RefSeq	ILMN_220882	ILMN_220882	RIC8B	NM_183172.1	NM_183172.1	NA	237422	34147208	NM_183172.1	Ric8b	NP_898995.1	6060189	S	2895	GTAGACAGCAGGCCAAGGTGATCAGTGGCTAAAGTTGAAAAGGGGTTGGT	10	+	84479018-84479067	10qC1	Mus musculus resistance to inhibitors of cholinesterase 8 homolog B (C. elegans) (Ric8b), transcript variant 2, mRNA.	BC051080; Ric-8; MGC58970	BC051080; Ric-8; MGC58970
ILMN_2648967	0.154251	0.535049	0.750224	0.689617	0.874682	0.463794	0.220675	8.64026	15.95	8.62885e-11	2.02427e-08	Mus musculus	RefSeq	ILMN_214532	ILMN_231835	ARRDC4	NM_001042592.2	NM_001042592.2	NA	66412	112363103	NM_001042592.2	Arrdc4	NP_001036057.1	6060564	S	713	ATGGTTGGCTGTTGGCTTTTCACCTCTGGTCCTGTGTCACTGAGCGTCAA	7	-	75887483-75887532	7qD1	Mus musculus arrestin domain containing 4 (Arrdc4), transcript variant 1, mRNA.	AV216361; 2410003C09Rik	AV216361; 2410003C09Rik
ILMN_2638520	-0.11765	-0.27294	-0.600361	-0.54297	-0.537044	-0.441213	0.052051	8.91563	15.7164	1.10004e-10	2.55799e-08	Mus musculus	RefSeq	ILMN_213574	ILMN_253940	RAB11FIP3	XM_484616.4	XM_484616.4	NA	215445	149268694	XM_484616.4	Rab11fip3	XP_484616.1	2690064	S	5189	GGAGACCCTGGGAAACACACCAATCACCAACTTGCTCATGACATTGCTTC	17	-	26126088-26126137	17qA3.3	PREDICTED: Mus musculus RAB11 family interacting protein 3 (class II), transcript variant 1 (Rab11fip3), mRNA.
ILMN_1228352	-0.0134647	-0.563805	-0.386774	-0.268378	-0.46487	-0.392161	-0.195978	8.83646	15.6106	1.22893e-10	2.83283e-08	Mus musculus	RefSeq	ILMN_187744	ILMN_187744	USP39	NM_138592.3	NM_138592.3	NA	28035	146149117	NM_138592.3	Usp39	NP_613058.1	3440408	S	1486	CCAAGCCGTCCACAAGAACACCACCTATGATCTCATCGCCAACATCGTGC				6qC1	Mus musculus ubiquitin specific peptidase 39 (Usp39), mRNA.	SAD1; AA408960; AI894154; D6Wsu157e; CGI-21	SAD1; AA408960; AI894154; D6Wsu157e; CGI-21
ILMN_2648669	0.112708	0.942603	2.01789	2.61736	2.07565	1.46148	0.655817	8.53908	15.589	1.2571e-10	2.8728e-08	Mus musculus	RefSeq	ILMN_211323	ILMN_211323	GPNMB	NM_053110.3	NM_053110.3	NA	93695	142371734	NM_053110.3	Gpnmb	NP_444340.2	4670228	S	2204	CCTGAGCTCCTGACAAAATTATAATGGGCCCGGGCTTTGTGTATGGTGCG	6	+	49006694-49006743	6qB2.3	Mus musculus glycoprotein (transmembrane) nmb (Gpnmb), mRNA.	Dchil; ipd	Dchil; ipd
ILMN_1255823	-0.0348843	-0.153165	-0.416636	-0.499991	-0.423934	-0.260876	-0.0555673	13.2269	15.5275	1.34107e-10	3.0385e-08	Mus musculus	RefSeq	ILMN_210910	ILMN_210910	HIGD2A	NM_025933.3	NM_025933.3	NA	67044	146135032	NM_025933.3	Higd2a	NP_080209.1	3120162	S	433	CCTCCGTTTCAGACCGGACCTTATTGTCATTTGGGTGAGGAAGTGGCCGA				13qB1	Mus musculus HIG1 domain family, member 2A (Higd2a), mRNA.	2010110M21Rik; AA690237	2010110M21Rik; AA690237
ILMN_2471268	0.00948364	-0.511628	-0.299636	-0.167117	-0.341802	-0.303193	-0.0613529	8.51636	15.4722	1.42158e-10	3.19362e-08	Mus musculus	RefSeq	ILMN_187744	ILMN_187744	USP39	NM_138592.1	NM_138592.1	NA	28035	20070403	NM_138592.1	Usp39	NP_613058.1	5570682	S	17	AGCCGTCCACAAGAACACCACCTATGATCTCATCGCCAACATCGTGCATG	6	-	72274618-72274658:72274659-72274667	6qC1	Mus musculus ubiquitin specific peptidase 39 (Usp39), mRNA.	SAD1; AA408960; D6Wsu157e; AI894154; CGI-21	SAD1; AA408960; D6Wsu157e; AI894154; CGI-21
ILMN_2801746	0.135341	0.39981	0.489487	0.480192	0.718214	0.495165	0.224504	8.76194	15.4116	1.51566e-10	3.37636e-08	Mus musculus	RefSeq	ILMN_218196	ILMN_218196	CHCHD6	NM_025351.2	NM_025351.2	NA	66098	27754145	NM_025351.2	Chchd6	NP_079627.2	7330725	S	904	CTTCCTGGAGCCTTGAAGAAGGGACCGATCATAGGACCACAGACCATGGC	6	-	89333275-89333324	6qD1	Mus musculus coiled-coil-helix-coiled-coil-helix domain containing 6 (Chchd6), mRNA.	1700021B03Rik; 0710001P09Rik	1700021B03Rik; 0710001P09Rik
ILMN_2959285	0.0178681	-0.324739	-0.542855	-0.485046	-0.632354	-0.311079	-0.0311757	8.64125	15.3798	1.56754e-10	3.46282e-08	Mus musculus	RefSeq	ILMN_196566	ILMN_196566	ATPAF2	NM_145427.1	NM_145427.1	NA	246782	21703851	NM_145427.1	Atpaf2	NP_663402.1	3390487	S	1560	AAAAGTGAATCTTTGGAGGGCTGGAGAGATGGCTCAGCGGTTACGAGAGC	11	-	60214285-60214334	11qB2	Mus musculus ATP synthase mitochondrial F1 complex assembly factor 2 (Atpaf2), nuclear gene encoding mitochondrial protein, mRNA.	ATP12p; ATP12	ATP12p; ATP12
ILMN_2611155	0.0244122	-0.47389	-0.750718	-0.758278	-0.38233	-0.48076	0.0349826	8.83903	15.3139	1.68102e-10	3.669e-08	Mus musculus	MEEBO	ILMN_210968	ILMN_210968	KCMF1	scl28851.8_90	NM_019715.1	NA	NA	9789926	NM_019715.1	Kcmf1		730377	S	3089	TTTGATGGAAATCTTCTGAAGGAACCGCCCTCGCTGGGCTCCTGGTACAC
ILMN_2890301	-0.078343	-0.774418	-1.2659	-1.21526	-0.989197	-0.805346	-0.422844	9.40786	15.302	1.70239e-10	3.669e-08	Mus musculus	RefSeq	ILMN_213301	ILMN_213301	ART5	NM_007491.1	NM_007491.1	NA	11875	25092604	NM_007491.1	Art5	NP_031517.1	6040408	S	1659	GAAGGGGCTTTGAACGGCTGCAGGAAGCAGGAGTGTGGTTCTGGTTCCAG	7	-	109245534-109245583	7qE3	Mus musculus ADP-ribosyltransferase 5 (Art5), mRNA.	MGC151200; MGC151226; Yac-2	MGC151200; MGC151226; Yac-2
ILMN_3091003	0.350061	0.892832	1.57643	1.92653	1.44295	1.16368	0.374541	8.69263	15.3033	1.70007e-10	3.669e-08	Mus musculus	RefSeq	ILMN_212075	ILMN_212075	MS4A7	NM_027836.5	NM_027836.5	NA	109225	118130396	NM_027836.5	Ms4a7	NP_082112.3	1660528	A	712	TGGTGGAAGCAAGTCTACTCCAACAAACCTGGGGGTACATTTTTCTTGCC	19	-	11396055-11396072:11396789-11396820	19qA	Mus musculus membrane-spanning 4-domains, subfamily A, member 7 (Ms4a7), transcript variant 1, mRNA.	CFFMA; 9130422I10Rik; A430103C15Rik; CD20l4	CFFMA; 9130422I10Rik; A430103C15Rik; CD20l4
ILMN_2665629	0.0315594	-0.144107	-0.56919	-0.690544	-0.633272	-0.453363	-0.107543	7.98034	15.1437	2.01545e-10	4.30867e-08	Mus musculus	RefSeq	ILMN_213686	ILMN_213686	LDHD	NM_027570.3	NM_027570.3	NA	52815	34328378	NM_027570.3	Ldhd	NP_081846.3	6250010	S	1242	CGACCCAGATGATGCAGAGGAGCAGAGGAGGGTCAAGGCCTTTGCAGAAA	8	-	114151187-114151236	8qE1	Mus musculus lactate dehydrogenase D (Ldhd), nuclear gene encoding mitochondrial protein, mRNA.	D8Bwg1320e; 4733401P21Rik	D8Bwg1320e; 4733401P21Rik
ILMN_2440530	0.0650395	0.389129	1.01033	1.28224	0.715617	0.766082	0.0788306	8.69034	15.0786	2.16109e-10	4.58307e-08	Mus musculus	RefSeq	ILMN_187026	ILMN_187026	VAT1	NM_012037.2	NM_012037.2	NA	26949	142364129	NM_012037.2	Vat1	NP_036167.1	2900402	S	2425	TACACTGCTAGGGAAGGAGGAGCTCCGGCAAGGGAATAACTAGGCTGGTT	11	-	101320319-101320368	11qD	Mus musculus vesicle amine transport protein 1 homolog (T californica) (Vat1), mRNA.	VAT-1	VAT-1
ILMN_2740149	0.0815006	-0.351498	-0.997062	-0.831489	-0.962197	-0.207237	-0.149707	10.7657	15.0283	2.28093e-10	4.79883e-08	Mus musculus	RefSeq	ILMN_218521	ILMN_218521	CHPT1	NM_144807.2	NM_144807.2	NA	212862	38604066	NM_144807.2	Chpt1	NP_659056.2	7330274	S	366	GGACAAACTCTTGCTCTCCCTTAGGGGAACTATTTGATCATGGTTGTGAC	10	-	87952339-87952388	10qC1	Mus musculus choline phosphotransferase 1 (Chpt1), mRNA.	MGC28885	MGC28885
ILMN_1253919	-0.0281361	0.39545	0.586774	1.0112	0.288399	0.204417	0.0524772	7.21675	14.9555	2.46692e-10	5.12811e-08	Mus musculus	RefSeq	ILMN_222008	ILMN_222008	CCL3	NM_011337.2	NM_011337.2	NA	20302	126432552	NM_011337.2	Ccl3	NP_035467.1	2760047	S	314	GATCTGCGCTGACTCCAAAGAGACCTGGGTCCAAGAATACATCACTGACC	11	-	83461771-83461820	11qC	Mus musculus chemokine (C-C motif) ligand 3 (Ccl3), mRNA.	LD78alpha; Scya3; Mip1a; AI323804; MIP1-alpha; MIP1-(a); MIP-1alpha; G0S19-1	LD78alpha; Scya3; Mip1a; AI323804; MIP1-alpha; MIP1-(a); MIP-1alpha; G0S19-1
ILMN_1258526	0.358278	0.779343	1.09525	0.920373	0.705541	0.38549	0.0344047	9.98779	14.9521	2.47613e-10	5.12811e-08	Mus musculus	RefSeq	ILMN_209135	ILMN_209135	LGALS3BP	NM_011150.2	NM_011150.2	NA	19039	118130236	NM_011150.2	Lgals3bp	NP_035280.1	160463	S	1857	GGTCATACGCCCCTTCTACCTCACTAACTCCACTGACATGGTGTAAATGG	11	-	118254327-118254331:118254332-118254376	11qE2	Mus musculus lectin, galactoside-binding, soluble, 3 binding protein (Lgals3bp), mRNA.	MAC-2BP; 90K; CyCAP; Ppicap	MAC-2BP; 90K; CyCAP; Ppicap
ILMN_2599618	0.0511759	0.227193	0.531685	0.784607	0.576582	0.369353	-0.0177307	12.0986	14.8832	2.66744e-10	5.48076e-08	Mus musculus	MEEBO	ILMN_209831	ILMN_209831	MORF4L2	scl056397.1_158	NM_019768.2	NA	NA	31982707	NM_019768.2	Morf4l2		2190239	S	1550	CTGTAAACAGCCCATCCTCTGCAAGTCCATCTTTGTTGTTCCTTAGGCAT
ILMN_2754698	0.0225427	0.481388	0.882102	1.11137	0.644182	0.455907	-0.107903	7.76729	14.8761	2.68776e-10	5.48076e-08	Mus musculus	RefSeq	ILMN_222783	ILMN_222783	CD84	NM_013489.1	NM_013489.1	NA	12523	7304954	NM_013489.1	Cd84	NP_038517.1	2450753	S	733	GCCGTGCTCTTTCTGCTTATTCTCATTCCGATGTTGGCATTTCTGTTCCG	1	+	173803483-173803532	1qH3	Mus musculus CD84 antigen (Cd84), mRNA.	A130013D22Rik; SLAMF5; CDw84	A130013D22Rik; SLAMF5; CDw84
ILMN_2731760	0.0474984	0.236486	0.838691	1.07957	0.669634	0.575373	0.0858217	7.85956	14.8139	2.87516e-10	5.81813e-08	Mus musculus	RefSeq	ILMN_221163	ILMN_221163	MYO1F	NM_053214.1	NM_053214.1	NA	17916	33859762	NM_053214.1	Myo1f	NP_444444.1	4860719	S	3719	GGGAGCAAAGTGCTGTGCACTGCCCAGAGTTAGGAGACGTGGACAGTTAG	17	+	33744607-33744656	17qB1	Mus musculus myosin IF (Myo1f), mRNA.	C330006B10Rik	C330006B10Rik
ILMN_1238309	-0.314452	-0.893935	-1.45719	-1.55838	-1.01216	-1.31961	-0.307413	10.1519	14.7952	2.9342e-10	5.89263e-08	Mus musculus	MEEBO	ILMN_216899	ILMN_216899	A2BP1	scl0001788.1_11	NM_021477.2	NA	NA	34556189	NM_021477.2	A2bp1		3710209	S	1899	GGAGAGAGGAAGCTTTCCGAGGCCTGAGTGTTGCATCACATGCAGTAGGA
ILMN_2658208	-0.102964	-0.566496	-0.73402	-0.619435	-0.535952	-0.646733	0.032112	9.5173	14.7268	3.16086e-10	6.30008e-08	Mus musculus	RefSeq	ILMN_210263	ILMN_210263	SETD8	NM_030241.2	NM_030241.2	NA	67956	45580701	NM_030241.2	Setd8	NP_084517.2	6840082	S	2469	CCCCTACACCCCCATCTCCCAGGCTCATGATGGTGCTACCTACGAAAGTC	5	+	124912047-124912096	5qF	Mus musculus SET domain containing (lysine methyltransferase) 8 (Setd8), mRNA.	AW536475; 2410195B05Rik; AA617402; MGC117832	AW536475; 2410195B05Rik; AA617402; MGC117832
ILMN_2789208	0.0621548	-0.44771	-0.464687	-0.585686	-0.377212	-0.345914	-0.0172627	10.2509	14.7085	3.22438e-10	6.37874e-08	Mus musculus	RefSeq	ILMN_188259	ILMN_188259	TOLLIP	NM_023764.2	NM_023764.2	NA	54473	31340585	NM_023764.2	Tollip	NP_076253.1	2810025	S	3436	GTGAGTGATGCCTACCCGATGACAGAAGTGTTGTGCGACTGGGCTCTGCC	7	-	141691194-141691243	7qF5	Mus musculus toll interacting protein (Tollip), mRNA.	4930403G24Rik; 4931428G15Rik	4930403G24Rik; 4931428G15Rik
ILMN_2643513	0.102135	0.171472	0.841279	0.57094	2.29072	0.0565926	0.419485	8.30599	14.6857	3.30547e-10	6.49072e-08	Mus musculus	RefSeq	ILMN_213406	ILMN_213406	ASNS	NM_012055.3	NM_012055.3	NA	27053	146134364	NM_012055.3	Asns	NP_036185.1	1260164	S	1801	GTGTAAAAGTAAATGTTTCTTCCGGCTCTGAAGGTCGAGACAGCGACACA				6qA1	Mus musculus asparagine synthetase (Asns), mRNA.
ILMN_3006534	0.0342773	-0.383853	-0.591045	-0.533422	-0.672829	-0.401075	-0.0617572	9.60418	14.6589	3.40377e-10	6.6346e-08	Mus musculus	RefSeq	ILMN_212926	ILMN_212926	BC003885	NM_198609.2	NM_198609.2	NA	225215	118130848	NM_198609.2	BC003885	NP_941011.1	2320452	S	977	AGCACAGCTTAGTTTTGTTGGGCCGTCTGACCTGCTTCAGCCATTCAGCC	9	+	72970595-72970644	9qD	Mus musculus cDNA sequence BC003885 (BC003885), mRNA.	MGC6735	MGC6735
ILMN_2713872	0.0780367	-0.278789	-0.3514	-0.647793	-0.300202	-0.418381	-0.0100129	10.0548	14.6338	3.49836e-10	6.76919e-08	Mus musculus	RefSeq	ILMN_219814	ILMN_219814	PSKH1	NM_173432.2	NM_173432.2	NA	244631	31982544	NM_173432.2	Pskh1	NP_775608.1	610647	S	3064	GGTCTGGTTGTGAGGATAAGACAGAGGGAGTTTAGTGTCCGGGCCTTTGA	8	+	108455520-108455569	8qD3	Mus musculus protein serine kinase H1 (Pskh1), mRNA.	AW539964; E130013P03Rik	AW539964; E130013P03Rik
ILMN_2675811	0.0988002	0.785292	1.29742	1.40703	1.00265	0.630378	0.259568	9.78194	14.5905	3.66786e-10	7.04574e-08	Mus musculus	RefSeq	ILMN_193247	ILMN_254692	SLC11A1	NM_013612.1	NM_013612.1	NA	18173	7363450	NM_013612.1	Slc11a1	NP_038640.1	6940735	S	2210	TGGGATCCCTCTTCTGGTGTGTCTGAAGACAACAACAGTGTCCTCACATA	1	+	74432557-74432606	1qC3	Mus musculus solute carrier family 11 (proton-coupled divalent metal ion transporters), member 1 (Slc11a1), mRNA.	MGC129157; Lsh; Nramp; Ity; Bcg; MGC129156; Nramp1	MGC129157; Lsh; Nramp; Ity; Bcg; MGC129156; Nramp1
ILMN_1247933	0.0757697	0.608077	0.966715	1.33758	1.13201	0.405759	0.0616745	7.71918	14.4502	4.27894e-10	8.16047e-08	Mus musculus	RefSeq	ILMN_218930	ILMN_218930	LYZ1	NM_013590.3	NM_013590.3	NA	17110	142378997	NM_013590.3	Lyz1	NP_038618.1	840092	S	133	ATGGATGGCTACCGTGGTGTCAAGCTGGCTGACTGGGTGTGTTTAGCTCA	10	-	116728233-116728249:116729759-116729791	10qD2	Mus musculus lysozyme 1 (Lyz1), mRNA.	Lzp-s	Lzp-s
ILMN_2923707	0.0765806	-0.352364	-0.607591	-0.438856	-0.605379	-0.132115	-0.0874441	9.45389	14.436	4.34646e-10	8.23002e-08	Mus musculus	RefSeq	ILMN_255109	ILMN_255109	TMEM141	NM_001040130.1	NM_001040130.1	NA	51875	92110402	NM_001040130.1	Tmem141	NP_001035219.1	4280433	S	695	GGGGTCCTGCCTGAAAAACCTGTGAAGACTACTGCTGCACCAAATCCAGG				2qA3	Mus musculus transmembrane protein 141 (Tmem141), mRNA. XM_979169	1110065P14Rik; D2Ertd217e; AI663999	1110065P14Rik; D2Ertd217e; AI663999
ILMN_1228937	0.0459168	-0.204184	-0.344813	-0.697207	-0.40047	-0.274474	-0.00533641	9.89713	14.2922	5.09618e-10	9.58118e-08	Mus musculus	RefSeq	ILMN_219255	ILMN_219255	CYHR1	NM_180962.1	NM_180962.1	NA	54151	30725866	NM_180962.1	Cyhr1	NP_851293.1	3390605	S	1008	CTAATGGGCAGAGCTTGGGTGCTATCCCTTCTCTAGTCATGCATGTGTGG	15	-	76488679-76488728	15qD3	Mus musculus cysteine and histidine rich 1 (Cyhr1), transcript variant 2, mRNA.	AU042374; 1110031M01Rik; Chrp	AU042374; 1110031M01Rik; Chrp
ILMN_1236574	0.0237882	-0.390689	-0.446684	-0.346373	-0.791556	-0.47665	-0.224058	11.6332	14.2709	5.21757e-10	9.74033e-08	Mus musculus	RefSeq	ILMN_223574	ILMN_223574	CENPA	NM_007681.2	NM_007681.2	NA	12615	118131195	NM_007681.2	Cenpa	NP_031707.1	7200519	S	764	CCCTATGGCTGAAGGTTTCAGACACCCGATACCTGCCATGGTATGGTTAT	5	+	30976626-30976675	5qB1	Mus musculus centromere protein A (Cenpa), mRNA.	Cenp-A	Cenp-A
ILMN_1236702	0.124887	0.393906	0.675554	1.16626	0.677648	0.355321	0.117593	7.46222	14.24	5.39992e-10	9.94215e-08	Mus musculus	RefSeq	ILMN_216433	ILMN_216433	LILRB4	NM_013532.2	NM_013532.2	NA	14728	118129909	NM_013532.2	Lilrb4	NP_038560.1	830072	S	817	CCTCATCGGATACCAGTATGGGCACAAAAAGAAGGCTAATGCTTCTGTGA	10	+	51213947-51213984:51214599-51214610	10qB3	Mus musculus leukocyte immunoglobulin-like receptor, subfamily B, member 4 (Lilrb4), mRNA.	Gp49b; CD85K; HM18; LIR-5; ILT3; gp49	Gp49b; CD85K; HM18; LIR-5; ILT3; gp49
ILMN_2605400	0.0299114	0.432123	0.657824	0.459322	0.621089	0.399302	0.17591	12.1857	14.2399	5.40069e-10	9.94215e-08	Mus musculus	MEEBO	ILMN_210415	ILMN_210415	COX6A1	scl012861.2_54	NM_007748.2	NA	NA	31982449	NM_007748.2	Cox6a1		1170768	S	191	AAGTCGCGGCACGAAGAGCACGAGAGACCCCCGTTCGTTGCCTACCCTCA
ILMN_2600113	-0.103355	-0.514876	-0.414281	-0.648984	-0.281176	-0.507348	-0.0353359	10.837	14.2196	5.52405e-10	1.00991e-07	Mus musculus	RefSeq	ILMN_209882	ILMN_209882	GTPBP2	NM_019581.2	NM_019581.2	NA	56055	31980943	NM_019581.2	Gtpbp2	NP_062527.1	3850142	S	2787	GCCCGCCTTGCCCTTTGTTAGCTTCCTGGGTTCCCATGAACTCAGGGATT	17	+	46303647-46303696	17qC	Mus musculus GTP binding protein 2 (Gtpbp2), mRNA.
ILMN_3159730	-0.00243776	-0.548465	-0.76569	-0.84395	-0.79053	-0.666575	-0.204749	10.1622	14.1902	5.70803e-10	1.0364e-07	Mus musculus	RefSeq	ILMN_208755	ILMN_208755	PABPC4	NM_148917.2	NM_148917.2	NA	230721	118130218	NM_148917.2	Pabpc4	NP_683717.1	4480674	A	1730	CAACTGGCGTCCCTACAGCCGTGCCAAACCTTGCACCTCGGGCCGCAGTT	4	+	122972511-122972516:122973173-122973216	4qD2.2	Mus musculus poly A binding protein, cytoplasmic 4 (Pabpc4), transcript variant 2, mRNA.	MGC6685; MGC11665	MGC6685; MGC11665
ILMN_2609948	-0.0678831	-0.317594	-0.395413	-0.501664	-0.354192	-0.237058	-0.0162667	11.7027	14.1647	5.87248e-10	1.05185e-07	Mus musculus	RefSeq	ILMN_210863	ILMN_210863	SUDS3	NM_178622.3	NM_178622.3	NA	71954	31581562	NM_178622.3	Suds3	NP_848737.2	5360064	S	2268	GCCTCCACGGAAGACTGTACAGAATCACTTTGTTTATGGCCGCTCTCCCA	5	-	117541731-117541780	5qF	Mus musculus suppressor of defective silencing 3 homolog (S. cerevisiae) (Suds3), mRNA.	mSds3; AU067672; 2400003N08Rik	mSds3; AU067672; 2400003N08Rik
ILMN_2740134	-0.177525	-0.691127	-0.766366	-0.992352	-0.709588	-0.447901	-0.0502011	11.9359	14.1677	5.85274e-10	1.05185e-07	Mus musculus	RefSeq	ILMN_221774	ILMN_221774	IDH3A	NM_029573.2	NM_029573.2	NA	67834	31560055	NM_029573.2	Idh3a	NP_083849.1	60066	S	2216	AATGTACCCTGGTCCCAAGGGGATTTCTTAACAACAGATGTCCCTGTCTG	9	+	54452281-54452330	9qA5.3	Mus musculus isocitrate dehydrogenase 3 (NAD+) alpha (Idh3a), nuclear gene encoding mitochondrial protein, mRNA.	AI316514; AA407078; 1500012E04Rik; 1110003P10Rik	AI316514; AA407078; 1500012E04Rik; 1110003P10Rik
ILMN_2640346	-0.00462678	0.379272	0.823785	0.931348	0.577068	0.656056	0.149722	7.62181	14.1447	6.00526e-10	1.06841e-07	Mus musculus	RefSeq	ILMN_213745	ILMN_213745	P2RY13	NM_028808.2	NM_028808.2	NA	74191	141803469	NM_028808.2	P2ry13	NP_083084.1	270136	S	2343	AGTGACACCCAAAGTTGCTGTCCCTTACTCCAGGTAACCTTACCTGCCCA	3	-	59011949-59011998	3qD	Mus musculus purinergic receptor P2Y, G-protein coupled 13 (P2ry13), mRNA.	2010001L06Rik; P2Y13; SP174; Gpr86; GPR94; GPCR1	2010001L06Rik; P2Y13; SP174; Gpr86; GPR94; GPCR1
ILMN_2638875	0.0049528	0.321687	0.609273	0.403671	0.561211	0.344563	0.17494	12.4353	14.1152	6.20629e-10	1.09682e-07	Mus musculus	RefSeq	ILMN_210415	ILMN_210415	COX6A1	NM_007748.3	NM_007748.3	NA	12861	118131168	NM_007748.3	Cox6a1	NP_031774.1	1510133	S	211	ACGAGAGACCCCCGTTCGTTGCCTACCCTCACCTGCGCATCAGGACCAAG	5	-	115795935-115795935:115798574-115798622	5qF	Mus musculus cytochrome c oxidase, subunit VI a, polypeptide 1 (Cox6a1), nuclear gene encoding mitochondrial protein, mRNA.	VIaL	VIaL
ILMN_2700505	0.125831	0.333315	0.536407	0.558895	0.531441	0.462396	0.023237	9.41853	14.0946	6.35052e-10	1.1145e-07	Mus musculus	RefSeq	ILMN_218812	ILMN_218812	TMEM43	NM_028766.2	NM_028766.2	NA	74122	141801819	NM_028766.2	Tmem43	NP_083042.1	3520634	S	2230	CCGGCCTCAAGCAGTTGCTGCAGAGTGGTTCTTTTTGCATTTAATGCCCA	6	+	91437832-91437881	6qD1	Mus musculus transmembrane protein 43 (Tmem43), mRNA.	1200015A22Rik	1200015A22Rik
ILMN_2740152	0.141139	-0.421082	-0.905512	-0.807703	-0.983224	-0.180915	0.0226334	11.1045	14.0891	6.39042e-10	1.1145e-07	Mus musculus	RefSeq	ILMN_218521	ILMN_218521	CHPT1	NM_144807.2	NM_144807.2	NA	212862	38604066	NM_144807.2	Chpt1	NP_659056.2	3990037	S	378	GCTCTCCCTTAGGGGAACTATTTGATCATGGTTGTGACTCTCTTTCCACA	10	-	87952327-87952376	10qC1	Mus musculus choline phosphotransferase 1 (Chpt1), mRNA.	MGC28885	MGC28885
ILMN_1255510	-0.032411	0.224352	0.802812	0.705385	0.573654	0.177726	0.0849769	10.914	14.0527	6.65602e-10	1.15323e-07	Mus musculus	RefSeq	ILMN_209635	ILMN_209635	LMNA	NM_019390.1	NM_019390.1	NA	16905	9506842	NM_019390.1	Lmna	NP_062263.1	4880360	S	1468	CTGCCAGCCTAGGGCAGCTCTCCCACCTCCATGCCAAAGTCTTTTCATTA	3	-	88287146-88287195	3qF1	Mus musculus lamin A (Lmna), transcript variant 2, mRNA.
ILMN_3005212	0.0949015	-0.287212	-0.56143	-0.565432	-0.38941	-0.289626	-0.119835	11.0374	14.0021	7.04482e-10	1.21267e-07	Mus musculus	RefSeq	ILMN_259139	ILMN_259139	PAIP2B	NM_146169.1	NM_146169.1	NA	232164	22165389	NM_146169.1	Paip2b	NP_666281.2	6350719	S	3110	ACACCAAGCTGTACTCCAGGCCCGTGAAAGGTTGAGACTGGGTTAGCACT	6	-	83756140-83756189	6qC3	Mus musculus poly(A) binding protein interacting protein 2B (Paip2b), mRNA.	MGC27648; MGC49717	MGC27648; MGC49717
ILMN_1231996	-0.0402984	-0.490627	-0.320242	-0.398139	-0.335931	-0.373728	-0.0163944	9.34609	13.98	7.22217e-10	1.23518e-07	Mus musculus	RefSeq	ILMN_212207	ILMN_212207	PIP4K2B	NM_054051.1	NM_054051.1	NA	108083	33563293	NM_054051.1	Pip4k2b	NP_473392.1	2120086	S	4840	GGGCCCGCAGGATTAAAGTTCTACCCACCACATGTGACTTGTCCATTTCC	11	-	97576634-97576683	11qD	Mus musculus phosphatidylinositol-5-phosphate 4-kinase, type II, beta (Pip4k2b), mRNA.	PI5P4Kbeta; AI848124; c11	PI5P4Kbeta; AI848124; c11
ILMN_3124037	-0.0810944	-0.808055	-1.18963	-1.16442	-1.13504	-0.781699	-0.265079	8.31858	13.9306	7.63478e-10	1.29737e-07	Mus musculus	RefSeq	ILMN_225675	ILMN_225675	KCNIP2	NM_145704.1	NM_145704.1	NA	80906	41281736	NM_145704.1	Kcnip2	NP_663750.1	6620181	A	115	CGGCCTGAGGGTCTGGAACAACTCCAGGAACAAACCAAGTTCACACGCAG	19	-	45870103-45870152	19qC3	Mus musculus Kv channel-interacting protein 2 (Kcnip2), transcript variant c, mRNA.	KChIP2b; AI851528; KChIP2a; KChIP2	KChIP2b; AI851528; KChIP2a; KChIP2
ILMN_2467800	0.0625197	0.421265	0.651728	1.07466	0.6739	0.754694	0.266814	8.97799	13.9235	7.69647e-10	1.29953e-07	Mus musculus	RefSeq	ILMN_190170	ILMN_240483	UAP1L1	NM_001033293.2	NM_001033293.2	NA	227620	142383016	NM_001033293.2	Uap1l1	NP_001028465.1	1410113	S	1632	TGAAGCAAGTGTGCTAGTTGCTCTGAAAGATTGGGACCTCTTGGATCCCC	2	-	25217020-25217069	2qA3	Mus musculus UDP-N-acteylglucosamine pyrophosphorylase 1-like 1 (Uap1l1), mRNA. XM_918982	5730445F03Rik	5730445F03Rik
ILMN_2739645	0.0595736	-0.59771	-0.623153	-0.580984	-0.618544	-0.491697	-0.285102	7.74816	13.9165	7.75741e-10	1.30153e-07	Mus musculus	RefSeq	ILMN_221732	ILMN_221732	2410137M14RIK	NM_029747.2	NM_029747.2	NA	76797	142369029	NM_029747.2	2410137M14Rik	NP_084023.1	3420131	S	754	GGATCTGGTGGTGTTTGGCTTTTGTATTCTGTCCCTGGATATGAAGGCTC	17	-	37163424-37163473	17qB1	Mus musculus RIKEN cDNA 2410137M14 gene (2410137M14Rik), mRNA.	RP23-98F21.3	RP23-98F21.3
ILMN_2892554	0.118226	-0.292852	-0.761692	-0.450044	-0.533442	-0.25223	0.0377167	8.81152	13.8655	8.21696e-10	1.36996e-07	Mus musculus	RefSeq	ILMN_236430	ILMN_236430	SPRYD4	NM_025716.2	NM_025716.2	NA	66701	118130283	NM_025716.2	Spryd4	NP_079992.1	5910594	S	1180	GTGACAAAGGGAAAGAGACACTAGGGAGACATGTATGGCTCTGGTGCCAG	10	-	127647304-127647353	10qD3	Mus musculus SPRY domain containing 4 (Spryd4), mRNA.	AA114801; 4633402N23Rik	AA114801; 4633402N23Rik
ILMN_1218266	0.133943	-0.680952	-0.484238	-0.616161	-0.200019	-0.431705	-0.101351	9.83539	13.8194	8.65717e-10	1.43433e-07	Mus musculus	RefSeq	ILMN_220284	ILMN_220284	MEIS1	NM_010789.2	NM_010789.2	NA	17268	118130144	NM_010789.2	Meis1	NP_034919.1	7560647	S	2721	CAGCAAAGCATTGGTCATGTGTGTATTTTTCCATAGTCCCACCTTGGAGC	11	-	18780717-18780766	11qA3.1	Mus musculus Meis homeobox 1 (Meis1), mRNA.	C530044H18Rik; Evi8	C530044H18Rik; Evi8
ILMN_1227163	0.0663867	0.224637	0.206217	0.591904	0.789557	0.41543	0.347968	9.4873	13.7862	8.98866e-10	1.47886e-07	Mus musculus	RefSeq	ILMN_214051	ILMN_214051	NARS	NM_027350.2	NM_027350.2	NA	70223	142378446	NM_027350.2	Nars	NP_081626.1	6350386	S	2422	AAGACTTTGCACCTGAATCTTAGCCACCGTAGACAGCTACGTCATCCCTG	18	-	64659456-64659505	18qE1	Mus musculus asparaginyl-tRNA synthetase (Nars), mRNA.	C78150; AA960128; ASNRS; 3010001M15Rik	C78150; AA960128; ASNRS; 3010001M15Rik
ILMN_2820213	-0.0557721	-0.293553	-0.536438	-0.540299	-0.375364	-0.238165	0.0311026	8.47773	13.7815	9.03749e-10	1.47886e-07	Mus musculus	RefSeq	ILMN_214064	ILMN_214064	INPP5E	NM_033134.2	NM_033134.2	NA	64436	31981235	NM_033134.2	Inpp5e	NP_149125.1	3800753	S	3212	ACCCCTTCAGACATAGCCTTGAATGTACAGACACCTAGGGGCATCCACTC	2	-	26252642-26252691	2qA3	Mus musculus inositol polyphosphate-5-phosphatase E (Inpp5e), mRNA.	72kDa; 1200002L24Rik; mKIAA0123	72kDa; 1200002L24Rik; mKIAA0123
ILMN_2837189	0.070669	0.366548	0.454995	0.650116	0.423882	0.666575	0.150166	9.96603	13.772	9.13527e-10	1.48569e-07	Mus musculus	RefSeq	ILMN_217181	ILMN_217181	6720467C03RIK	NM_026558.2	NM_026558.2	NA	68099	31980896	NM_026558.2	6720467C03Rik	NP_080834.2	6480296	S	1029	GTGCACATCTGGAACTGGACAGATATCCACCTGCCGAACAAGGAAGGACC	4	-	12081098-12081125:12082796-12082817	4qA1	Mus musculus RIKEN cDNA 6720467C03 gene (6720467C03Rik), mRNA.
ILMN_3007898	0.0751126	-0.368203	-0.481514	-0.278214	-0.312764	0.0388773	0.0377376	9.05369	13.7339	9.53898e-10	1.54188e-07	Mus musculus	RefSeq	ILMN_227015	ILMN_227015	AOF1	NM_172262.1	NM_172262.1	NA	218214	26986558	NM_172262.1	Aof1	NP_758466.1	6480377	S	3968	AAATGGCCCTTCTAAGTCAGTTAGTTTCTAGGCACTTGAGCTTTGTGTGC	13	+	47179700-47179749	13qA5	Mus musculus amine oxidase, flavin containing 1 (Aof1), mRNA.	4632428N09Rik; AI482520; MGC38211	4632428N09Rik; AI482520; MGC38211
ILMN_2677772	-0.0202451	0.305894	0.829921	0.490016	0.588203	0.458459	0.238313	9.02942	13.7256	9.62921e-10	1.54704e-07	Mus musculus	RefSeq	ILMN_216099	ILMN_216099	SRXN1	NM_029688.2	NM_029688.2	NA	76650	31541844	NM_029688.2	Srxn1	NP_083964.1	610463	S	2235	GCAATGGGTGCAGCAGTGAGGTAGCTATGCCACACAGAGACCATAGTCAC	2	+	151802446-151802495	2qG3	Mus musculus sulfiredoxin 1 homolog (S. cerevisiae) (Srxn1), mRNA.	TX01; Srx; 1700127B04Rik; Npn3; AI854065; AW488194	TX01; Srx; 1700127B04Rik; Npn3; AI854065; AW488194
ILMN_2908056	0.0997016	0.188751	0.490346	0.543285	0.364196	0.327022	0.00202576	9.26888	13.7031	9.87944e-10	1.57767e-07	Mus musculus	RefSeq	ILMN_246128	ILMN_246128	TMBIM1	NM_027154.3	NM_027154.3	NA	69660	31980813	NM_027154.3	Tmbim1	NP_081430.2	5820626	S	1775	TGTGGCTGGGAAGCAGTCTGGGTGAGAGATAAGTGGGGACAGGGAAAGCG	1	-	74221762-74221811	1qC3	Mus musculus transmembrane BAX inhibitor motif containing 1 (Tmbim1), mRNA.	2310061B02Rik; Tmbib1; AA960455; mKIAA4161; KIAA4161; C78899; AU024746	2310061B02Rik; Tmbib1; AA960455; mKIAA4161; KIAA4161; C78899; AU024746
ILMN_2855423	-0.0917947	-0.48471	-0.504972	-0.691532	-0.387104	-0.487293	0.0240276	9.20742	13.6837	1.01004e-09	1.6033e-07	Mus musculus	RefSeq	ILMN_185090	ILMN_185090	UBE3B	NM_054093.2	NM_054093.2	NA	117146	68533241	NM_054093.2	Ube3b	NP_473434.2	3800402	S	4936	CAGAGCCTGAGAGTTACAGCGGGCACACGGGAGAGTTAGTTGTAAGCACC	5	+	114870920-114870969	5qF	Mus musculus ubiquitin protein ligase E3B (Ube3b), mRNA.	AI449831; AU020130	AI449831; AU020130
ILMN_2619620	0.0755615	0.696448	1.21857	1.32951	0.950858	0.955045	0.0209357	11.0167	13.638	1.06399e-09	1.67889e-07	Mus musculus	RefSeq	ILMN_211795	ILMN_211795	C1QB	NM_009777.2	NM_009777.2	NA	12260	133893071	NM_009777.2	C1qb	NP_033907.1	580332	S	705	TCGTGGCCGCGATCGGGACAGCATGCAGAAAGTAGTCACCTTCTGTGACT	4	-	136436367-136436416	4qD3	Mus musculus complement component 1, q subcomponent, beta polypeptide (C1qb), mRNA.
ILMN_1256412	-0.0126744	-0.292355	-0.395477	-0.581826	-0.298863	-0.437163	-0.0969891	9.59726	13.6283	1.07593e-09	1.68768e-07	Mus musculus	RefSeq	ILMN_217438	ILMN_217438	SH2B1	NM_011363.2	NM_011363.2	NA	20399	125347323	NM_011363.2	Sh2b1	NP_035493.2	2940372	S	3166	GTTCATGAGCCCTGTTAAGTCCCCAGTTACTACACACTACAGGTGCCCTT	7	-	133610714-133610763	7qF3	Mus musculus SH2B adaptor protein 1 (Sh2b1), transcript variant 2, mRNA.	Sh2bpsm1; SH2-Bb; mKIAA1299; C530001K22Rik; SH2-B; Irip; AI425885	Sh2bpsm1; SH2-Bb; mKIAA1299; C530001K22Rik; SH2-B; Irip; AI425885
ILMN_2770414	0.0720092	0.0906422	0.390284	0.163419	0.499268	-0.0165291	0.0742283	11.0927	13.5809	1.13578e-09	1.77108e-07	Mus musculus	RefSeq	ILMN_223851	ILMN_233033	RRAGC	NM_017475.2	NM_017475.2	NA	54170	114145486	NM_017475.2	Rragc	NP_059503.2	5900224	S	2387	CCACTGGGCCCCTTGAGTGCGTCAGTGCAGCTGGTGAGTGAAATGTACTC	4	+	123614021-123614070	4qD2.2	Mus musculus Ras-related GTP binding C (Rragc), mRNA.	YGR163W; MGC47404; Gtr2; TIB929; RAGC; AU041672	YGR163W; MGC47404; Gtr2; TIB929; RAGC; AU041672
ILMN_2697693	0.0640689	-0.242893	-0.537183	-0.626547	-0.286292	-0.362827	0.067805	10.3739	13.5687	1.15182e-09	1.78559e-07	Mus musculus	RefSeq	ILMN_218588	ILMN_218588	GRHPR	NM_080289.1	NM_080289.1	NA	76238	17933767	NM_080289.1	Grhpr	NP_525028.1	1190446	S	1155	GGCTTGCCACTTTGGGGGCTTGCCACATACTTGCCAAAAGCCTGTAATTC	4	+	45003497-45003546	4qB1	Mus musculus glyoxylate reductase/hydroxypyruvate reductase (Grhpr), mRNA.	1110059D05Rik; 6430629L09Rik	1110059D05Rik; 6430629L09Rik
ILMN_2769918	-0.0100562	0.647486	2.03856	3.90652	1.6812	0.943752	0.344877	8.57233	13.5057	1.23803e-09	1.8945e-07	Mus musculus	MEEBO	ILMN_223823	ILMN_223823	TIMP1	scl55015.6.1_13		NA	NA	6755794	NM_011593	Timp1		4640215	S	549	CTACCAGAGCCGTCACTTTGCTTGCCTGCCACGGAATCCAGGCTTGTGCA
ILMN_2946281	-0.0149559	-0.469264	-0.316746	-0.2613	-0.462858	-0.138936	-0.108545	8.12235	13.5033	1.24146e-09	1.8945e-07	Mus musculus	RefSeq	ILMN_212607	ILMN_212607	TAF11	NM_026836.1	NM_026836.1	NA	68776	30794435	NM_026836.1	Taf11	NP_081112.1	6660189	S	553	GAAGAAGCCCTGGACGTGTGTGAGAAATGGGGAGAAACGCCACCCCTGCA	17	-	27629334-27629378:27630117-27630121	17qA3.3	Mus musculus TAF11 RNA polymerase II, TATA box binding protein (TBP)-associated factor (Taf11), mRNA.	AW552398; AL024207; AI115401; 1110038O14Rik; TAF2I; TAFII28; 28kDa; PRO214	AW552398; AL024207; AI115401; 1110038O14Rik; TAF2I; TAFII28; 28kDa; PRO214
ILMN_3103896	0.172148	0.687684	2.04956	3.98586	1.78595	1.00775	0.291154	8.63722	13.5019	1.24352e-09	1.8945e-07	Mus musculus	RefSeq	ILMN_242087	ILMN_242087	TIMP1	NM_011593.2	NM_011593.2	NA	21857	113205064	NM_011593.2	Timp1	NP_035723.2	160332	A	699	TCTGAGGACTACCAGAGCCGTCACTTTGCTTGCCTGCCACGGAATCCAGG	X	+	20451675-20451724	XqA1.3	Mus musculus tissue inhibitor of metalloproteinase 1 (Timp1), transcript variant 2, mRNA.	Clgi; MGC7143; TIMP-1; Timp	Clgi; MGC7143; TIMP-1; Timp
ILMN_1228094	-0.0142501	-0.301427	-0.410099	-0.383985	-0.490798	-0.370451	-0.146162	7.73976	13.4661	1.29568e-09	1.9627e-07	Mus musculus	RefSeq	ILMN_214419	ILMN_214419	2010100O12RIK	NM_025946.3	NM_025946.3	NA	67067	142354890	NM_025946.3	2010100O12Rik	NP_080222.1	6040112	S	59	TCCCCTGGCCGACGCCACGGCTGGTGACCAGGCCCTCACTGTCCTAGCAC	2	+	155970134-155970183	2qH1	Mus musculus RIKEN cDNA 2010100O12 gene (2010100O12Rik), mRNA.	Romo1; AI853864; RP23-107C23.2	Romo1; AI853864; RP23-107C23.2
ILMN_2708599	-0.00389703	0.194251	0.313044	0.475163	0.365177	0.381079	0.0771296	12.3978	13.4091	1.38363e-09	2.05729e-07	Mus musculus	RefSeq	ILMN_185806	ILMN_242678	PSMB3	NM_011971.4	NM_011971.4	NA	26446	146134486	NM_011971.4	Psmb3	NP_036101.1	4780736	S	476	CCTGCTCCGAACAAATGTATGGGATGTGTGAGTCTCTCTGGGAGCCCAAC				11qD	Mus musculus proteasome (prosome, macropain) subunit, beta type 3 (Psmb3), mRNA.	C10-II; MGC106850; AL033320	C10-II; MGC106850; AL033320
ILMN_2740151	0.0806551	-0.336539	-0.911686	-0.907306	-1.00634	-0.294444	-0.177234	10.9705	13.4104	1.3815e-09	2.05729e-07	Mus musculus	RefSeq	ILMN_218521	ILMN_218521	CHPT1	NM_144807.2	NM_144807.2	NA	212862	38604066	NM_144807.2	Chpt1	NP_659056.2	4010356	S	377	TGCTCTCCCTTAGGGGAACTATTTGATCATGGTTGTGACTCTCTTTCCAC	10	-	87952328-87952377	10qC1	Mus musculus choline phosphotransferase 1 (Chpt1), mRNA.	MGC28885	MGC28885
ILMN_2789544	-0.0306941	-0.402897	-0.551935	-0.343469	-0.352894	-0.302563	-0.00156962	10.6164	13.4057	1.38917e-09	2.05729e-07	Mus musculus	RefSeq	ILMN_213315	ILMN_213315	ABCF2	NM_013853.1	NM_013853.1	NA	27407	23956077	NM_013853.1	Abcf2	NP_038881.1	6660598	S	2313	GCCAGCCCATCAACCCCGTTCCTTATTGCTTCTGGTTTGGAGCTCTGGGC	5	-	24071261-24071310	5qA3	Mus musculus ATP-binding cassette, sub-family F (GCN20), member 2 (Abcf2), nuclear gene encoding mitochondrial protein, mRNA.	E430001O06; 0710005O05Rik; Drr3	E430001O06; 0710005O05Rik; Drr3
ILMN_3104271	-0.0980236	-0.692991	-1.05746	-1.28072	-1.0622	-0.727977	-0.295687	10.268	13.4096	1.38286e-09	2.05729e-07	Mus musculus	RefSeq	ILMN_255439	ILMN_255439	ABCC9	NM_021042.2	NM_021042.2	NA	20928	113722104	NM_021042.2	Abcc9	NP_066379.2	2710672	A	7045	GAGTAAGGATCGCTTTCCTCAAAGGTTACCCTCCCACCCCCGCTATTTCT	6	-	142536720-142536769	6qG2	Mus musculus ATP-binding cassette, sub-family C (CFTR/MRP), member 9 (Abcc9), transcript variant 4, mRNA.	AI414027; AI449286; SUR2B; Sur2; SUR2A	AI414027; AI449286; SUR2B; Sur2; SUR2A
ILMN_1221067	0.105275	0.331459	1.00749	1.15576	0.701372	0.519035	0.197665	11.4184	13.3346	1.50796e-09	2.18441e-07	Mus musculus	RefSeq	ILMN_209549	ILMN_209549	NME1	NM_008704.2	NM_008704.2	NA	18102	38327645	NM_008704.2	Nme1	NP_032730.1	2070520	S	851	CCTGGAAGGAACCTTTGGGAGCTGTGACTCCCTGTGCAGTGTTACGTGCC	11	-	93820573-93820622	11qD	Mus musculus non-metastatic cells 1, protein (NM23A) expressed in (Nme1), mRNA.	NM23-M1; AL024257; NDPK-A; NM23A	NM23-M1; AL024257; NDPK-A; NM23A
ILMN_1230730	0.0538976	-0.595239	-0.508127	-0.521967	-0.301775	-0.3255	-0.0882709	10.4141	13.336	1.50563e-09	2.18441e-07	Mus musculus	RefSeq	ILMN_216394	ILMN_216394	ATE1	NM_013799.2	NM_013799.2	NA	11907	31542150	NM_013799.2	Ate1	NP_038827.2	2190619	S	4573	CGAGTTATTCAGTGTGCGTTCCTCTCCTACGGGAACCACTGGCCAGAAGG	7	-	137535078-137535127	7qF3	Mus musculus arginyltransferase 1 (Ate1), transcript variant 1, mRNA.	AI225793; AW547406	AI225793; AW547406
ILMN_2706631	-0.059912	-0.474388	-0.329316	-0.340116	-0.22428	-0.370116	-0.0799227	11.1158	13.3414	1.49614e-09	2.18441e-07	Mus musculus	RefSeq	ILMN_185200	ILMN_327761	LOC100048076	XM_001479683.1	XM_001479683.1	NA	100048076	149270143	XM_001479683.1	LOC100048076	XP_001479733.1	1500717	S	3093	GCCATCCTTGATCACTTGGCGGTGACTTTGTAGAGATTGAAGTGGAGGAG					PREDICTED: Mus musculus similar to MAD homolog 4 (Drosophila), transcript variant 1 (LOC100048076), mRNA.
ILMN_2958099	-0.0765052	-0.59502	-0.572283	-0.941467	-0.385813	-0.509181	0.0232124	12.7373	13.3444	1.491e-09	2.18441e-07	Mus musculus	RefSeq	ILMN_210075	ILMN_210075	ADSSL1	NM_007421.1	NM_007421.1	NA	11565	6671518	NM_007421.1	Adssl1	NP_031447.1	1770468	S	1652	CAGAGGCCTTCACTGACTGATTGTCACATGGTATGTGTTCAGTTGGAGCC	12	+	113879469-113879518	12qF1	Mus musculus adenylosuccinate synthetase like 1 (Adssl1), mRNA.	Adss1; AI528595; Adss	Adss1; AI528595; Adss
ILMN_2612403	-0.01582	-0.17463	-0.593277	-0.587032	-0.705894	-0.300107	-0.268308	9.91082	13.2856	1.59601e-09	2.29938e-07	Mus musculus	RefSeq	ILMN_211089	ILMN_211089	MAK10	NM_030153.1	NM_030153.1	NA	78689	21644570	NM_030153.1	Mak10	NP_084429.1	20112	S	1912	TTTGCACCGTTCAACAGTGTGATGACGCCGCCACCAGTGCACTACCTGCA	13	+	59731445-59731494	13qB2	Mus musculus MAK10 homolog, amino-acid N-acetyltransferase subunit, (S. cerevisiae) (Mak10), mRNA.	C030004C14Rik; A330021G12Rik; A330027C19Rik; AI158944	C030004C14Rik; A330021G12Rik; A330027C19Rik; AI158944
ILMN_2691951	0.0418906	0.311565	1.13515	0.989722	0.757532	0.371816	0.147068	8.15496	13.1482	1.87272e-09	2.68346e-07	Mus musculus	RefSeq	ILMN_218126	ILMN_218126	SVEP1	NM_022814.2	NM_022814.2	NA	64817	124783267	NM_022814.2	Svep1	NP_073725.2	630292	S	10640	AATGGAGGTGTCTGTCAACGTCCAAATGCTTGCTCATGCCCAGACGGCTG	4	-	58061005-58061054	4qB3	Mus musculus sushi, von Willebrand factor type A, EGF and pentraxin domain containing 1 (Svep1), mRNA.	4833413O10Rik; Polydom; RP23-332H16.3; D430029O09Rik; 1110021D17Rik; AA387071	4833413O10Rik; Polydom; RP23-332H16.3; D430029O09Rik; 1110021D17Rik; AA387071
ILMN_1254405	-0.0958258	0.0960436	0.67446	0.660551	0.641474	0.129285	0.0275014	10.5845	13.1401	1.89065e-09	2.69459e-07	Mus musculus	RefSeq	ILMN_209635	ILMN_209635	LMNA	NM_019390.1	NM_019390.1	NA	16905	9506842	NM_019390.1	Lmna	NP_062263.1	4120753	S	1136	GAATGGTGACGATCCTTTGATGACCTATCGCTTCCCACCGAAGTTCACCC	3	-	88287991-88288040	3qF1	Mus musculus lamin A (Lmna), transcript variant 2, mRNA.
ILMN_1234086	-0.00932094	-0.316064	-0.548343	-0.618316	-0.398456	-0.323821	-0.137163	8.27351	13.0861	2.01365e-09	2.85454e-07	Mus musculus	RefSeq	ILMN_208914	ILMN_208914	DHDH	NM_027903.3	NM_027903.3	NA	71755	146141192	NM_027903.3	Dhdh	NP_082179.1	3060066	S	2655	GAGGCTAGAAGCTTGCAGGCCTAGGGTCAACTATCAAAAGTGTGCTCTTC				7qB4	Mus musculus dihydrodiol dehydrogenase (dimeric) (Dhdh), mRNA.	AA591799; 1300018L09Rik	AA591799; 1300018L09Rik
ILMN_2704715	-0.0224872	-0.413225	-0.797658	-0.574774	-0.831505	-0.281214	-0.287202	8.41602	13.0755	2.03885e-09	2.87488e-07	Mus musculus	RefSeq	ILMN_219136	ILMN_219136	6330409N04RIK	NM_025697.3	NM_025697.3	NA	66674	146135008	NM_025697.3	6330409N04Rik	NP_079973.1	4060576	S	1180	CTGAACTTGAGTCACCATAGTCTGTAATCCAATAATTTTGTGTCTCCCTG				14qD1	Mus musculus RIKEN cDNA 6330409N04 gene (6330409N04Rik), mRNA.
ILMN_2819951	0.0219047	0.0291309	0.514782	0.664579	0.525433	0.328164	0.0763837	8.49321	13.0655	2.06278e-09	2.89324e-07	Mus musculus	RefSeq	ILMN_219059	ILMN_219059	LRP12	NM_172814.1	NM_172814.1	NA	239393	27370213	NM_172814.1	Lrp12	NP_766402.1	520184	S	3965	GTTTGAGGTCTTGTGTATCTGTCCTGTTATGCTGTCAGGAAGACCTGACG	15	-	39700726-39700775	15qB3.1	Mus musculus low density lipoprotein-related protein 12 (Lrp12), mRNA.	C820005L12Rik; AI848829	C820005L12Rik; AI848829
ILMN_2608602	0.0139492	-0.108242	-0.635069	-0.492598	-0.448118	-0.140587	-0.0497339	11.6407	13.0393	2.12712e-09	2.96777e-07	Mus musculus	RefSeq	ILMN_210732	ILMN_210732	GRSF1	NM_178700.4	NM_178700.4	NA	231413	148596933	NM_178700.4	Grsf1	NP_848815.2	4890598	S	2262	AGATAGGGAAAACAATCTAAGTCCCCTCGTTTGCTTTTCCAGTGGGGTAG				5qE1	Mus musculus G-rich RNA sequence binding factor 1 (Grsf1), transcript variant 1, mRNA.	BB232551; D5Wsu31e; B130010H02; C80280	BB232551; D5Wsu31e; B130010H02; C80280
ILMN_1230489	0.0351154	0.18303	0.482888	0.608721	0.346619	0.422662	0.0403539	9.57505	13.0215	2.17222e-09	3.00323e-07	Mus musculus	RefSeq	ILMN_219447	ILMN_219447	ZFAND2A	NM_133349.2	NM_133349.2	NA	100494	42475963	NM_133349.2	Zfand2a	NP_579927.1	1400170	S	2898	CATCAGGCCTCAGATTCTCTCCCTACTGCAAGGAAGCAAAATCACCAGGC	5	-	139947254-139947303	5qG2	Mus musculus zinc finger, AN1-type domain 2A (Zfand2a), mRNA.	AA407930; AU016206; Airap	AA407930; AU016206; Airap
ILMN_3163539	-0.00093037	-0.645905	-0.250038	-0.746702	-0.353807	-0.638124	-0.0226661	8.64909	13.0203	2.17519e-09	3.00323e-07	Mus musculus	RefSeq	ILMN_225635	ILMN_227746	ZMIZ2	NM_028601.2	NM_028601.2	NA	52915	54607099	NM_028601.2	Zmiz2	NP_082877.2	7320435	A	3787	TCTGGACTGGCCTGCGCCTTCCATGTGGTGTCTGCCCCTTACTGAGCACA	11	+	6305749-6305798	11qA1	Mus musculus zinc finger, MIZ-type containing 2 (Zmiz2), transcript variant 1, mRNA.	R74931; 2410117E06Rik; RP23-198N14.8; D11Bwg0280e	R74931; 2410117E06Rik; RP23-198N14.8; D11Bwg0280e
ILMN_2771944	0.0560188	0.14187	0.263539	0.603574	0.296923	0.420492	0.0599354	12.151	12.9699	2.30798e-09	3.17006e-07	Mus musculus	RefSeq	ILMN_214167	ILMN_232730	PSMA4	NM_011966.3	NM_011966.3	NA	26441	118129984	NM_011966.3	Psma4	NP_036096.1	6330017	S	614	GCGAAATGACTCTGAAGTCAGCGCTTGCTCTGGCTGTTAAGGTGCTAAAT	9	+	54804655-54804704	9qB	Mus musculus proteasome (prosome, macropain) subunit, alpha type 4 (Psma4), mRNA.	C9	C9
ILMN_2596499	0.292969	-0.464047	-0.369852	-0.558684	-0.295255	-0.412498	-0.0760891	8.48704	12.9653	2.32048e-09	3.1708e-07	Mus musculus	RefSeq	ILMN_209512	ILMN_209512	LDOC1L	NM_177630.3	NM_177630.3	NA	223732	110681692	NM_177630.3	Ldoc1l	NP_808298.2	610315	S	4290	CGATCCTAGCTCACCGTGAGTCGTTTCACACCAAGTGACTGCATTTCCTC	15	-	84383914-84383963	15qE2	Mus musculus leucine zipper, down-regulated in cancer 1-like (Ldoc1l), mRNA.	Mart6; Mar6; BC058638; MGC73499	Mart6; Mar6; BC058638; MGC73499
ILMN_2812935	-0.0887513	0.181221	0.65145	0.731044	0.733693	0.408067	0.0886439	10.276	12.9569	2.3436e-09	3.18597e-07	Mus musculus	RefSeq	ILMN_221485	ILMN_221485	ATP6V1H	NM_133826.2	NM_133826.2	NA	108664	31981587	NM_133826.2	Atp6v1h	NP_598587.2	5220139	S	1602	GTTCAGCCTTTTTGCACTTCCCATGGACCAGTGGAGTGAGAACCTCAGTC	1	+	5152256-5152305	1qA1	Mus musculus ATPase, H+ transporting, lysosomal V1 subunit H (Atp6v1h), mRNA.	AU022349; SFDbeta; CGI-11; VMA13; SFDalpha; 0710001F19Rik; SFD; MGC11985	AU022349; SFDbeta; CGI-11; VMA13; SFDalpha; 0710001F19Rik; SFD; MGC11985
ILMN_1221274	0.0420835	0.453615	0.975319	1.3304	0.828278	0.571862	0.154837	8.24334	12.8859	2.54828e-09	3.44655e-07	Mus musculus	RefSeq	ILMN_213369	ILMN_213369	RAB32	NM_026405.3	NM_026405.3	NA	67844	141802847	NM_026405.3	Rab32	NP_080681.1	1780619	S	1769	GGTTATATAATGCCTCGGGCACTTAGGAAGACCCACTATACTGTATTGCC	10	-	10265072-10265121	10qA1	Mus musculus RAB32, member RAS oncogene family (Rab32), mRNA.	2810011A17Rik; AU022057	2810011A17Rik; AU022057
ILMN_1252437	-0.0373299	-0.474608	-0.48495	-0.476919	-0.329767	-0.266586	-0.111744	10.5022	12.8385	2.69518e-09	3.62673e-07	Mus musculus	MEEBO	ILMN_210297	ILMN_210297	4933407N01RIK	scl0001501.1_75	NM_025745.2	NA	NA	31981197	NM_025745.2	4933407N01Rik		3420528	S	1361	AATCAGACTCTCCTCATGCTGTCACTGTGTATATGCTAGAGCCTCACTCG
ILMN_3107945	-0.019423	0.0320032	-0.864972	-0.783801	-0.828788	-0.203572	-0.183127	8.9826	12.8084	2.79285e-09	3.73918e-07	Mus musculus	RefSeq	ILMN_219355	ILMN_219355	CCDC46	NM_029606.3	NM_029606.3	NA	76380	125661051	NM_029606.3	Ccdc46	NP_083882.3	5560112	A	3324	GGGAGGAGATGTCTGCTTGTGGTGTGCCTTGGTGATGCTTTGCAAGGGTC	11	+	108721767-108721816	11qE1	Mus musculus coiled-coil domain containing 46 (Ccdc46), transcript variant 2, mRNA.	AV207351; 8430407H02Rik; 1700001M19Rik; AV043680; 1700029K01Rik	AV207351; 8430407H02Rik; 1700001M19Rik; AV043680; 1700029K01Rik
ILMN_2756486	-0.178037	-0.336959	-0.504453	-1.20243	-0.898939	-0.76206	-0.526458	12.5319	12.7915	2.84932e-09	3.79561e-07	Mus musculus	RefSeq	ILMN_216314	ILMN_216314	AQP1	NM_007472.2	NM_007472.2	NA	11826	145966713	NM_007472.2	Aqp1	NP_031498.1	1230612	S	2665	GAACCAGGACCTTGTATCTGTCTGCTCTGTGTATGTTTCTTTGCAATTGA				6qB3	Mus musculus aquaporin 1 (Aqp1), mRNA.
ILMN_2978878	0.0319569	-0.480762	-0.493921	-0.624427	-0.446579	-0.37601	-0.0285192	8.3878	12.7798	2.88914e-09	3.82942e-07	Mus musculus	RefSeq	ILMN_216713	ILMN_216713	LRRC20	NM_153542.1	NM_153542.1	NA	216011	23956307	NM_153542.1	Lrrc20	NP_705770.1	6130338	S	2438	CTAAATAATCCCGGGGGCTGGAGAGATGGCTCCGAGGTTAAGAGTACTGA	10	+	61044793-61044842	10qB4	Mus musculus leucine rich repeat containing 20 (Lrrc20), mRNA.	BC036304; MGC25719	BC036304; MGC25719
ILMN_2813547	0.0773284	-0.554609	-1.61613	-1.54856	-1.76167	-1.14365	-0.39808	8.78534	12.7194	3.10431e-09	4.09413e-07	Mus musculus	RefSeq	ILMN_255776	ILMN_255776	SCN4B	NM_001013390.2	NM_001013390.2	NA	399548	61889069	NM_001013390.2	Scn4b	NP_001013408.1	6220543	S	4191	TCCAGGAGGCACCGACCTGCACATGCCCAGCGCTTGCGTCTAAGCACAGA	9	+	44962091-44962140	9qA5.2	Mus musculus sodium channel, type IV, beta (Scn4b), mRNA.	Gm1471	Gm1471
ILMN_2967576	-0.0114992	-0.348905	-0.611241	-0.42487	-0.685878	-0.278831	-0.146743	11.9071	12.6787	3.25828e-09	4.27593e-07	Mus musculus	RefSeq	ILMN_230098	ILMN_230098	GUK1	NM_008193.2	NM_008193.2	NA	14923	31982306	NM_008193.2	Guk1	NP_032219.1	1690377	S	792	CTGACCACAAGGTGGCTCTGCACCGTGGGCTGACTCACTGACTGAATGAC	11	-	58997477-58997526	11qB1.3	Mus musculus guanylate kinase 1 (Guk1), mRNA.	AL033300; Guk-1; AV026611; AL033299; GMK; AA409738	AL033300; Guk-1; AV026611; AL033299; GMK; AA409738
ILMN_2643032	-0.0666847	-0.487572	-0.498912	-0.430572	-0.5061	-0.365014	-0.101952	8.38005	12.6592	3.33518e-09	4.35529e-07	Mus musculus	RefSeq	ILMN_213989	ILMN_213989	SLC25A15	NM_181325.2	NM_181325.2	NA	18408	31342188	NM_181325.2	Slc25a15	NP_851842.1	3290403	S	2696	GGCAGCGTGTCTCCTCAGTCTGGCTATTGTGATCTTTCCCATAGAAAGAG	8	-	23841736-23841785	8qA2	Mus musculus solute carrier family 25 (mitochondrial carrier ornithine transporter), member 15 (Slc25a15), mRNA.	Ornt1; D630044L02Rik	Ornt1; D630044L02Rik
ILMN_2718589	0.190507	0.823837	1.52787	1.49301	1.19702	0.685082	0.0386651	8.76359	12.6341	3.4364e-09	4.46546e-07	Mus musculus	RefSeq	ILMN_220175	ILMN_220175	FCNA	NM_007995.3	NM_007995.3	NA	14133	146134471	NM_007995.3	Fcna	NP_032021.1	7200341	S	1025	TCAACGGGCGCTACTTGTCTGGCTCCCATGAGAGTTATGCGGATGGCATC				2qA3	Mus musculus ficolin A (Fcna), mRNA.	Fcn1	Fcn1
ILMN_2434490	0.00707475	-0.434343	-0.58681	-0.393936	-0.360317	-0.184078	-0.00333972	9.31305	12.5692	3.71425e-09	4.79767e-07	Mus musculus	MEEBO	ILMN_186315	ILMN_186315	D9WSU20E	scl35561.7_23		NA	NA	31981565	NM_133718	D9Wsu20e		780021	S	2	CCCTCTGCATGGAAGCACTGCCTGAGGCCTAGTATGGGCTCTTTACGTTC
ILMN_2863837	0.0683016	0.784462	1.11519	1.56321	0.618686	0.753317	-0.0909768	9.66256	12.566	3.72824e-09	4.79767e-07	Mus musculus	RefSeq	ILMN_258184	ILMN_258184	ALOX5AP	NM_009663.1	NM_009663.1	NA	11690	33563241	NM_009663.1	Alox5ap	NP_033793.1	5270279	S	719	CCCCTCGAATGCGGCGGTGGCCCAGGATTTATTGTCTACATCCAGCCTAT	5	+	150099488-150099537	5qG3	Mus musculus arachidonate 5-lipoxygenase activating protein (Alox5ap), mRNA.	Flap	Flap
ILMN_3114413	0.15527	-0.509738	-0.244115	-0.331489	-0.197626	-0.308506	-0.0631495	10.488	12.5341	3.87362e-09	4.96067e-07	Mus musculus	RefSeq	ILMN_252257	ILMN_252257	G3BP2	NM_001080794.1	NM_001080794.1	NA	23881	124248567	NM_001080794.1	G3bp2	NP_001074263.1	1940093	A	3901	GGAGCTACGAGCCATTCAGCTTCAGCCTTTCCAGACCACACACGAGACAT	5	-	92481552-92481601	5qE2	Mus musculus GTPase activating protein (SH3 domain) binding protein 2 (G3bp2), transcript variant 2, mRNA.	AA409541; KIAA0660; E430034L04Rik; mKIAA0660; G3BP	AA409541; KIAA0660; E430034L04Rik; mKIAA0660; G3BP
ILMN_2692797	0.0100723	0.315415	0.400026	0.452263	0.170355	0.089212	0.0007924	7.34805	12.4164	4.46321e-09	5.68824e-07	Mus musculus	RefSeq	ILMN_193247	ILMN_254692	SLC11A1	NM_013612.1	NM_013612.1	NA	18173	7363450	NM_013612.1	Slc11a1	NP_038640.1	1580403	S	1113	TATCAAGGAGGTGTGATCCTAGGCTGTCTCTTTGGCCCTGCGGCCCTCTA	1	+	74430093-74430101:74430199-74430239	1qC3	Mus musculus solute carrier family 11 (proton-coupled divalent metal ion transporters), member 1 (Slc11a1), mRNA.	MGC129157; Lsh; Nramp; Ity; Bcg; MGC129156; Nramp1	MGC129157; Lsh; Nramp; Ity; Bcg; MGC129156; Nramp1
ILMN_2700715	0.251225	0.559548	1.05758	1.22587	0.926048	0.642045	0.0869494	11.6718	12.4113	4.49106e-09	5.69634e-07	Mus musculus	RefSeq	ILMN_218826	ILMN_218826	CSTB	NM_007793.3	NM_007793.3	NA	13014	83921593	NM_007793.3	Cstb	NP_031819.1	3120465	S	405	CTCTCCTACTTCTGATTCGGGGCTCCTTTGCACCTGTGTTTGGGACCACG	10	+	77889637-77889686	10qC1	Mus musculus cystatin B (Cstb), mRNA.	Stfb; AA960480	Stfb; AA960480
ILMN_2946088	0.0853953	0.216571	0.511408	0.903672	0.353006	0.266536	0.0396748	7.66414	12.4034	4.53388e-09	5.72326e-07	Mus musculus	RefSeq	ILMN_254281	ILMN_254281	PANX1	NM_019482.2	NM_019482.2	NA	55991	86262133	NM_019482.2	Panx1	NP_062355.2	4150148	S	1939	TAAGAGCACAGAGCCTCAGCCACAGAGGAGCAGCATTCTGGACTGGCAGG	9	-	14810315-14810364	9qA2	Mus musculus pannexin 1 (Panx1), mRNA.	AI847747	AI847747
ILMN_2622735	0.0159791	-0.653564	-0.229724	-0.478536	-0.35744	-0.460278	-0.0759808	9.11011	12.375	4.69253e-09	5.86765e-07	Mus musculus	RefSeq	ILMN_184897	ILMN_243230	RNF40	NM_172281.1	NM_172281.1	NA	233900	26986594	NM_172281.1	Rnf40	NP_758485.1	4780408	S	3837	GCAGGCATTCCAGGTAGAAGAGCTTTGCCCGTGCTCCAGCTAGCCTACAC	7	+	134746888-134746937	7qF3	Mus musculus ring finger protein 40 (Rnf40), mRNA.	mKIAA0661; AI848422; MGC19037	mKIAA0661; AI848422; MGC19037
ILMN_2727153	0.0971466	0.4369	0.663505	0.304385	0.67958	-0.0149888	0.0294679	13.4263	12.3771	4.68053e-09	5.86765e-07	Mus musculus	RefSeq	ILMN_220805	ILMN_321854	LOC100046120	XM_001475611.1	XM_001475611.1	NA	100046120	149266011	XM_001475611.1	LOC100046120	XP_001475661.1	1300747	S	1418	AGACCCCTAGAGAACTCCACATGTCTCCAGGCGAGTAGGCCTCACCCAAG					PREDICTED: Mus musculus similar to clusterin (LOC100046120), mRNA.
ILMN_2689784	-0.648219	-0.220353	-1.03867	-1.075	-0.70711	-0.653506	-0.299422	9.3666	12.3371	4.91267e-09	6.11408e-07	Mus musculus	RefSeq	ILMN_212699	ILMN_212699	MCF2L	NM_178076.2	NM_178076.2	NA	17207	46849759	NM_178076.2	Mcf2l	NP_835177.1	4810546	S	4983	TTTATGGTCTCACGCTGCTGAACATGTGTCACTTTACGGTCCCTCCCTGT	8	+	13020304-13020353	8qA1.1	Mus musculus mcf.2 transforming sequence-like (Mcf2l), mRNA.	mKIAA0362; Ost; C130040G20Rik; Ost gamma; Dbs	mKIAA0362; Ost; C130040G20Rik; Ost gamma; Dbs
ILMN_1253813	0.0691529	0.279033	0.845662	1.07501	0.754481	0.630262	0.031886	8.51566	12.2963	5.16204e-09	6.36467e-07	Mus musculus	RefSeq	ILMN_220410	ILMN_220410	NCKAP1L	NM_153505.4	NM_153505.4	NA	105855	146149341	NM_153505.4	Nckap1l	NP_705725.1	940202	S	4506	GCAGTTAACCCCGTCCTTCATTCACACAGTCATTGCCAGGGAGGCTGGAG				15qF3	Mus musculus NCK associated protein 1 like (Nckap1l), mRNA.	4930568P13Rik; Hemp1; AI463083	4930568P13Rik; Hemp1; AI463083
ILMN_2618481	0.0294745	0.443259	0.555561	1.10418	0.662154	0.509061	0.0334884	9.80358	12.2994	5.14217e-09	6.36467e-07	Mus musculus	RefSeq	ILMN_211682	ILMN_211682	EIF4A1	NM_144958.3	NM_144958.3	NA	13681	142366509	NM_144958.3	Eif4a1	NP_659207.1	4920180	S	1188	AACACCTCCATTGAAGAGATGCCCCTCAACGTTGCTGACCTCATTTGAGG	11	-	69480972-69480974:69480975-69481021	11qB3	Mus musculus eukaryotic translation initiation factor 4A1 (Eif4a1), mRNA.	Eif4; Ddx2a; BM-010	Eif4; Ddx2a; BM-010
ILMN_2980663	-0.159094	-0.309949	-0.722916	-1.26223	-1.03427	-0.762687	-0.646673	11.1214	12.285	5.23289e-09	6.42216e-07	Mus musculus	RefSeq	ILMN_216314	ILMN_216314	AQP1	NM_007472.1	NM_007472.1	NA	11826	6680709	NM_007472.1	Aqp1	NP_031498.1	1580167	S	2152	CACTGTGCCCTTAACCACATTGTGAACCGAGAGCCACATTCTTCAGGTGC	6	+	55298074-55298123	6qB3	Mus musculus aquaporin 1 (Aqp1), mRNA.
ILMN_3154820	0.0904695	-0.519295	-0.211372	-0.399875	-0.443643	-0.578855	-0.0498612	10.5658	12.2751	5.29665e-09	6.47046e-07	Mus musculus	RefSeq	ILMN_210050	ILMN_210050	ST5	NM_029811.2	NM_029811.2	NA	76954	47716509	NM_029811.2	St5	NP_084087.2	2120195	A	2922	GGCCATGATGCGGTACAGGGCATTTCTCCTTCCACCATCCACAGATGTTC	7	-	116674625-116674674	7qE3	Mus musculus suppression of tumorigenicity 5 (St5), transcript variant 2, mRNA.	2010004M01Rik; 2610305K15Rik	2010004M01Rik; 2610305K15Rik
ILMN_1225528	-0.205299	0.0198288	-0.0594675	-0.0672817	0.908451	0.186585	0.192294	8.02525	12.256	5.4207e-09	6.50214e-07	Mus musculus	RefSeq	ILMN_184395	ILMN_184853	TRIB3	NM_175093.2	NM_175093.2	NA	228775	117553620	NM_175093.2	Trib3	NP_780302.2	4280056	S	1960	CAGGCCCACAGTCAGTTTGATGACTTTGGTCTGGTTAAGTGTGTATTTTC	2	-	152163202-152163251	2qG3	Mus musculus tribbles homolog 3 (Drosophila) (Trib3), mRNA.	Trb3; SKIP3; SINK; Ifld2; Nipk; TRB-3	Trb3; SKIP3; SINK; Ifld2; Nipk; TRB-3
ILMN_2593117	-0.018756	-0.550491	-0.745877	-1.00917	-0.779408	-0.831192	0.101869	8.05785	12.2604	5.39217e-09	6.50214e-07	Mus musculus	RefSeq	ILMN_209161	ILMN_209161	FBXL22	NM_175206.2	NM_175206.2	NA	74165	31340807	NM_175206.2	Fbxl22	NP_780415.1	6860475	S	3597	GGCCCCACTCTGATTCCTGAATCTGCTTTATTTCTCTGCATAAGGAACCC	9	-	66306736-66306785	9qC	Mus musculus F-box and leucine-rich repeat protein 22 (Fbxl22), mRNA.	1110004B15Rik	1110004B15Rik
ILMN_2674924	-0.146289	-0.194139	-0.592522	-0.777704	-0.698638	-0.429184	-0.135128	9.98663	12.2566	5.4167e-09	6.50214e-07	Mus musculus	RefSeq	ILMN_216755	ILMN_216755	PCCA	NM_144844.1	NM_144844.1	NA	110821	21450240	NM_144844.1	Pcca	NP_659093.1	2000192	S	1716	GTTACATGATGAAGATCATACTGTCGTGGCATCTAACAATGGGCCGGCAT	14	+	123137185-123137226:123189578-123189585	14qE5	Mus musculus propionyl-Coenzyme A carboxylase, alpha polypeptide (Pcca), mRNA.	C79630	C79630
ILMN_3156633	-0.0775849	-0.42246	-0.28675	-0.279109	-0.31827	-0.159935	-0.211494	8.07012	12.2608	5.38949e-09	6.50214e-07	Mus musculus	RefSeq	ILMN_226072	ILMN_226072	KBTBD7	NM_001024135.1	NM_001024135.1	NA	211255	67625734	NM_001024135.1	Kbtbd7	NP_001019306.1	1850019	A	4189	CCCTGTTTGGGGGCCAACTTTTTCTTCCCCACTAACTTCTGTTGATAGCC	14	+	79830506-79830555	14qD3	Mus musculus kelch repeat and BTB (POZ) domain containing 7 (Kbtbd7), mRNA.	AU045792; Gm295; 1110008P08Rik	AU045792; Gm295; 1110008P08Rik
ILMN_2588832	0.0226308	-0.206339	-0.422604	-0.339554	-0.357572	-0.132703	-0.150213	10.4868	12.2078	5.74854e-09	6.86433e-07	Mus musculus	RefSeq	ILMN_208715	ILMN_208715	THAP11	NM_021513.1	NM_021513.1	NA	59016	10946933	NM_021513.1	Thap11	NP_067488.1	6760653	S	1663	GGTGACTTGCTGATGGAGATCCAGCTCACCAGGGACTTAGGTTTATCTCG	8	+	108380705-108380754	8qD3	Mus musculus THAP domain containing 11 (Thap11), mRNA.	CTG-B43a; AB041579; CTG-B45d	CTG-B43a; AB041579; CTG-B45d
ILMN_1256369	0.0109083	-0.516591	-0.630754	-1.15897	-0.775198	-0.617334	-0.265018	11.5426	12.1984	5.81471e-09	6.88135e-07	Mus musculus	RefSeq	ILMN_218793	ILMN_218793	LYNX1	NM_011838.4	NM_011838.4	NA	23936	146134470	NM_011838.4	Lynx1	NP_035968.1	4640082	S	3885	CACCTATATGCCAGGGTGGTCCCTTTCAATGTCTGTCCCCCATTGGATGA				15qD3	Mus musculus Ly6/neurotoxin 1 (Lynx1), mRNA.	AI838844	AI838844
ILMN_2773113	0.0757506	0.565651	1.06784	1.59827	0.693726	0.686113	0.0552862	8.74682	12.2002	5.80203e-09	6.88135e-07	Mus musculus	RefSeq	ILMN_224008	ILMN_239891	CAPG	NM_007599.3	NM_007599.3	NA	12332	142354781	NM_007599.3	Capg	NP_031625.2	20064	S	1028	GGAGATACTGCCCCAGGGCCGAGAGAGTCCCATCTTCAAGCAATTCTTCA	6	+	72512806-72512855	6qC1	Mus musculus capping protein (actin filament), gelsolin-like (Capg), transcript variant 1, mRNA.	mbh1; gCap39	mbh1; gCap39
ILMN_1220834	-0.0799789	-0.440296	-0.537453	-0.755452	-0.288934	-0.667148	-0.0333641	10.8447	12.1938	5.84737e-09	6.88924e-07	Mus musculus	RefSeq	ILMN_215118	ILMN_215118	CAMTA2	NM_178116.3	NM_178116.3	NA	216874	118130545	NM_178116.3	Camta2	NP_835217.1	4760129	S	4394	CCCCCGGCTGGCTCCACGAGCACTTTCTACTTGTGCATGGGCTTGGTTTA	11	-	70489097-70489146	11qB3	Mus musculus calmodulin binding transcription activator 2 (Camta2), mRNA.	mKIAA0909; RP23-326P7.7; Kiaa0909-hp	mKIAA0909; RP23-326P7.7; Kiaa0909-hp
ILMN_1225565	0.138227	0.632395	0.991391	1.37687	1.0176	0.613397	0.189187	8.50987	12.1837	5.92007e-09	6.94403e-07	Mus musculus	RefSeq	ILMN_215335	ILMN_215335	IGF1	NM_010512.3	NM_010512.3	NA	16000	133892662	NM_010512.3	Igf1	NP_034642.1	450632	S	286	AAGCCTACAAAAGCAGCCCGCTCTATCCGTGCCCAGCGCCACACTGACAT	10	+	87376480-87376529	10qC1	Mus musculus insulin-like growth factor 1 (Igf1), transcript variant 1, mRNA.	Igf-I; C730016P09Rik; Igf-1	Igf-I; C730016P09Rik; Igf-1
ILMN_1243112	-0.0379622	-0.395602	-0.335059	-0.584671	-0.389699	-0.458193	-0.2249	11.7457	12.1656	6.05233e-09	7.06789e-07	Mus musculus	RefSeq	ILMN_221859	ILMN_221859	NRD1	NM_146150.2	NM_146150.2	NA	230598	31559917	NM_146150.2	Nrd1	NP_666262.2	4760736	S	3463	GGCCTTCACAGCAACACTCAGCCTCTTCCCCTACCATAAAATAGTCAAAT	4	+	108733684-108733733	4qC7	Mus musculus nardilysin, N-arginine dibasic convertase, NRD convertase 1 (Nrd1), mRNA.	AI875733; NRD-C; MGC25477; 2600011I06Rik	AI875733; NRD-C; MGC25477; 2600011I06Rik
ILMN_2663576	0.0489635	-0.247574	-0.546316	-0.474332	-0.418429	-0.331085	-0.104876	11.2125	12.1283	6.33447e-09	7.36493e-07	Mus musculus	MEEBO	ILMN_215787	ILMN_215787	MIC2L1	scl54178.10_163	NM_138309.1	NA	NA	21489962	NM_138309.1	Mic2l1		6650037	S	3149	GTAGGACAGGCCCACTGCCTCAGCCACTTGGGTCGTGGTTAGTACCAGTT
ILMN_2702303	0.0822241	0.340857	1.02542	1.95739	0.573544	0.219223	0.00321839	7.61609	12.105	6.51808e-09	7.54532e-07	Mus musculus	RefSeq	ILMN_218948	ILMN_218948	CH25H	NM_009890.1	NM_009890.1	NA	12642	6857768	NM_009890.1	Ch25h	NP_034020.1	1510349	S	1153	GTATGAAATCGCACTGGAACTGGGCTCTAACCTCACATGTTGAGAGAAGA	19	-	34548423-34548472	19qC1	Mus musculus cholesterol 25-hydroxylase (Ch25h), mRNA.	m25OH; AI462618	m25OH; AI462618
ILMN_1217102	0.0525759	-0.560432	-0.139293	-0.576154	-0.329929	-0.40469	-0.0492307	10.3247	12.0971	6.58081e-09	7.58481e-07	Mus musculus	RefSeq	ILMN_185541	ILMN_185541	TPCN1	NM_145853.2	NM_145853.2	NA	252972	40254191	NM_145853.2	Tpcn1	NP_665852.1	650609	S	4516	CCACACCGTGCAGACAATCATTTTGTATGGGTTAAGAGCCACGTCGTCGG	5	-	120984248-120984297	5qF	Mus musculus two pore channel 1 (Tpcn1), mRNA.	5730403B01Rik; Tpc1; mKIAA1169	5730403B01Rik; Tpc1; mKIAA1169
ILMN_2939424	0.0530555	0.292446	0.801508	0.730735	0.676104	0.479088	-0.0192068	11.0268	12.0614	6.87555e-09	7.89021e-07	Mus musculus	RefSeq	ILMN_210527	ILMN_210527	ATP6AP2	NM_027439.2	NM_027439.2	NA	70495	31980649	NM_027439.2	Atp6ap2	NP_081715.1	5810521	S	1826	CCCCTGTGAAGTTACTCTTGGTTTGTGTGTGGTATGGCTTCAATCTGTAG	X	+	11773568-11773617	XqA1.1	Mus musculus ATPase, H+ transporting, lysosomal accessory protein 2 (Atp6ap2), mRNA.	M8-9; APT6M8-9; 5730403E06Rik; Atp6ip2; ATP6M8-9	M8-9; APT6M8-9; 5730403E06Rik; Atp6ip2; ATP6M8-9
ILMN_2668462	0.167832	0.35821	0.636847	1.24706	0.286512	0.553437	0.0730439	8.21721	12.0457	7.0093e-09	8.00904e-07	Mus musculus	MEEBO	ILMN_216208	ILMN_216208	EMILIN1	scl27971.8.1_8	NM_133918.1	NA	NA	19527129	NM_133918.1	Emilin1		5960053	S	2925	CGGGAGGCTATGAACCCGAGGGACTGGAGAATAAGCCTGTGGCCGAAAGT
ILMN_1250279	-0.0142533	0.149648	0.669551	0.732639	0.440303	0.38995	0.0325055	11.9221	12.0377	7.07903e-09	8.05399e-07	Mus musculus	RefSeq	ILMN_192147	ILMN_239826	SERPINB6A	NM_009254.2	NM_009254.2	NA	20719	31982000	NM_009254.2	Serpinb6a	NP_033280.1	5960477	S	1276	GGTGAGGTGCATGAGATTCACTCCCCGCTTCTGTGCCGACCACCCCTTCC	13	-	34009974-34010023	13qA3.3	Mus musculus serine (or cysteine) peptidase inhibitor, clade B, member 6a (Serpinb6a), mRNA.	Serpinb6; ovalbumin; AI876477; Spi3	Serpinb6; ovalbumin; AI876477; Spi3
ILMN_2425415	-0.0392063	-0.669453	-0.496889	-0.800978	-0.307494	-0.512179	0.139738	10.9663	12.0332	7.1184e-09	8.06418e-07	Mus musculus	RefSeq	ILMN_185090	ILMN_185090	UBE3B	NM_054093.2	NM_054093.2	NA	117146	68533241	NM_054093.2	Ube3b	NP_473434.2	5560014	S	4979	AAGCACCGATATCAACTTGACCCCTTTGTCTTTGACCTAGGGCTGTCTGT	5	+	114870963-114871012	5qF	Mus musculus ubiquitin protein ligase E3B (Ube3b), mRNA.	AI449831; AU020130	AI449831; AU020130
ILMN_2980661	-0.15509	-0.213562	-0.626757	-1.18801	-0.93798	-0.800406	-0.57674	12.3411	12.0216	7.21983e-09	8.14427e-07	Mus musculus	RefSeq	ILMN_216314	ILMN_216314	AQP1	NM_007472.1	NM_007472.1	NA	11826	6680709	NM_007472.1	Aqp1	NP_031498.1	4210139	S	2251	GCTGCACACTCGTCTCCGTTCCCTAGCAGACACTGTACCCACTTAACAGA	6	+	55298173-55298222	6qB3	Mus musculus aquaporin 1 (Aqp1), mRNA.
ILMN_3153869	0.0124908	-0.495894	-0.547954	-0.509365	-0.356843	-0.36678	-0.0759553	8.54919	12.0061	7.35878e-09	8.26584e-07	Mus musculus	RefSeq	ILMN_191435	ILMN_191435	UBAP2L	NM_028475.1	NM_028475.1	NA	74383	33239420	NM_028475.1	Ubap2l	NP_082751.1	6650064	A	3281	TCTGACCCCACATCAGCAGCCACACTCTCAGATCCTTCACCATCACCTGC	3	-	89806214-89806263	3qF1	Mus musculus ubiquitin associated protein 2-like (Ubap2l), transcript variant 1, mRNA.	mKIAA0144; 3110083O19Rik; C77168; MGC25504; A430103N23Rik; Nice-4; 4932431F02Rik	mKIAA0144; 3110083O19Rik; C77168; MGC25504; A430103N23Rik; Nice-4; 4932431F02Rik
ILMN_2840818	0.0103905	0.213483	0.437582	0.529074	0.332723	0.384495	0.0729225	9.60885	11.9238	8.14523e-09	9.11063e-07	Mus musculus	RefSeq	ILMN_219694	ILMN_219694	CMPK	NM_025647.2	NM_025647.2	NA	66588	31981245	NM_025647.2	Cmpk	NP_079923.2	6580626	S	1297	GTGCATAGTCTTTGCTTCCAAGGTTTGAGTCAGGGCACGGGGCTTCAGAG	4	-	114633667-114633716	4qD1	Mus musculus cytidylate kinase (Cmpk), mRNA.	UMP-CMPk; 0610011D08Rik	UMP-CMPk; 0610011D08Rik
ILMN_2721809	0.0681176	-0.666752	-0.458773	-0.806504	-0.466303	-0.600341	-0.117583	10.3173	11.9147	8.23712e-09	9.1747e-07	Mus musculus	RefSeq	ILMN_212271	ILMN_212271	MAPK14	NM_011951.2	NM_011951.2	NA	26416	142367641	NM_011951.2	Mapk14	NP_036081.1	2850450	S	2952	GTTGGACGTGACAGGTCTTGTGTTTAGGTCAAGGTGTCTCCTCTCAGTGC	17	+	28883547-28883596	17qA3.3	Mus musculus mitogen-activated protein kinase 14 (Mapk14), mRNA.	p38; PRKM15; PRKM14; p38-alpha; MGC102436; Crk1; p38MAPK; Mxi2; Csbp1; CSBP2	p38; PRKM15; PRKM14; p38-alpha; MGC102436; Crk1; p38MAPK; Mxi2; Csbp1; CSBP2
ILMN_2715840	0.160118	0.677656	1.04164	1.29434	0.91361	0.99056	0.139168	10.7343	11.8919	8.47291e-09	9.39784e-07	Mus musculus	RefSeq	ILMN_219967	ILMN_219967	C1QC	NM_007574.2	NM_007574.2	NA	12262	113680119	NM_007574.2	C1qc	NP_031600.2	3710170	S	589	ACATCGCATACGGCCAACCTGTGCGTGCACCTGAACCTCAACCTTGCCAG	4	-	136446132-136446181	4qD3	Mus musculus complement component 1, q subcomponent, C chain (C1qc), mRNA.	Ciqc; C1qg; AI385742	Ciqc; C1qg; AI385742
ILMN_3138057	0.117134	-0.199801	-0.723903	-0.767815	-0.582134	-0.381778	-0.121217	9.22535	11.8178	9.28774e-09	1.02587e-06	Mus musculus	RefSeq	ILMN_220882	ILMN_220882	RIC8B	NM_183172.1	NM_183172.1	NA	237422	34147208	NM_183172.1	Ric8b	NP_898995.1	6330201	A	2895	TGTAGACAGCAGGCCAAGGTGATCAGTGGCTAAAGTTGAAAAGGGGTTGG	10	+	84479018-84479067	10qC1	Mus musculus resistance to inhibitors of cholinesterase 8 homolog B (C. elegans) (Ric8b), transcript variant 2, mRNA.	BC051080; Ric-8; MGC58970	BC051080; Ric-8; MGC58970
ILMN_3163134	0.172258	0.19295	0.448171	0.464536	0.329603	0.488466	0.0356638	8.73867	11.8103	9.37481e-09	1.03119e-06	Mus musculus	RefSeq	ILMN_225470	ILMN_225470	ARL6	NM_019665.2	NM_019665.2	NA	56297	31980972	NM_019665.2	Arl6	NP_062639.2	870753	A	721	AGCCGTGGCATATTTGTGCTAGTGACGCCATCAAAGGAGAAGGCCTGCAG	16	-	59618643-59618676:59621045-59621060	16qC1.3	Mus musculus ADP-ribosylation factor-like 6 (Arl6), mRNA.	1110018H24Rik; 2210411E14Rik	1110018H24Rik; 2210411E14Rik
ILMN_2729708	-0.182676	-0.735053	-0.462565	-1.08956	-0.345772	-1.05731	-0.0793899	8.33241	11.7401	1.02302e-08	1.12063e-06	Mus musculus	RefSeq	ILMN_195200	ILMN_251331	CDC14B	NM_172587.2	NM_172587.2	NA	218294	31982553	NM_172587.2	Cdc14b	NP_766175.2	4590730	S	2861	CTCACTGTTGCCTTTGGTTAGGGAATATGACTAGAAACTGTAGTGTGCCT	13	-	64296743-64296792	13qB3	Mus musculus CDC14 cell division cycle 14 homolog B (S. cerevisiae) (Cdc14b), mRNA.	CDC14B3; A530086E13Rik; Cdc14B1; AA472821; 2810432N10Rik	CDC14B3; A530086E13Rik; Cdc14B1; AA472821; 2810432N10Rik
ILMN_2479024	-0.140037	-0.561972	-0.410031	-0.401334	-0.537808	-0.419664	-0.131509	8.83288	11.7098	1.06237e-08	1.15894e-06	Mus musculus	RefSeq	ILMN_191435	ILMN_243652	UBAP2L	NM_153489.1	NM_153489.1	NA	74383	23943917	NM_153489.1	Ubap2l	NP_705693.1	1230438	S	2950	GTCAGTGTGAATGCCTCGGCTACCCCTTTCCAACAGCCAAGTGGATATGG	3	-	89812185-89812234	3qF1	Mus musculus ubiquitin associated protein 2-like (Ubap2l), transcript variant 2, mRNA.	mKIAA0144; 3110083O19Rik; C77168; MGC25504; A430103N23Rik; Nice-4; 4932431F02Rik	mKIAA0144; 3110083O19Rik; C77168; MGC25504; A430103N23Rik; Nice-4; 4932431F02Rik
ILMN_2971845	0.0620018	0.424639	0.508293	0.62819	0.230808	0.400776	0.0330721	9.10309	11.6991	1.07676e-08	1.16983e-06	Mus musculus	RefSeq	ILMN_229115	ILMN_229115	DTYMK	NM_023136.1	NM_023136.1	NA	21915	12963516	NM_023136.1	Dtymk	NP_075625.1	670538	S	1	ATCTAACATTGGCGGGAACCTGGCAAGTTGACCGGTGCTGTGCGGGCGAT	1	-	95698402-95698404:95698405-95698451	1qD	Mus musculus deoxythymidylate kinase (Dtymk), mRNA.	TYPK; D10Ertd203e; mtmk; CDC8; Tmk; TMPK; AU044245	TYPK; D10Ertd203e; mtmk; CDC8; Tmk; TMPK; AU044245
ILMN_2678200	0.0387512	-0.0786539	0.158013	0.204191	0.691922	-0.0346169	0.133538	12.3329	11.6762	1.10801e-08	1.19887e-06	Mus musculus	RefSeq	ILMN_217019	ILMN_217019	GARS	NM_180678.3	NM_180678.3	NA	353172	93102416	NM_180678.3	Gars	NP_851009.2	1230632	S	2304	GCATCCAGGGACGGTTTTTCCTCAGTGGCTGCTTGGTTTTACTCCCACAA	6	+	55029412-55029461	6qB3	Mus musculus glycyl-tRNA synthetase (Gars), mRNA.	Nmf249; Sgrp23	Nmf249; Sgrp23
ILMN_2762514	0.157352	-0.39037	-0.34773	-0.373932	-0.344526	-0.369777	-0.0192936	8.91114	11.6616	1.12834e-08	1.2159e-06	Mus musculus	MEEBO	ILMN_223324	ILMN_223324	2700087H15RIK	scl070427.1_310	NM_027422.1	NA	NA	21312589	NM_027422.1	2700087H15Rik		360524	S	1321	TCGACCGTCCCTCGCCCCACCGAGGACACTGTGATGTGAGACTGCCTTTG
ILMN_2698843	0.0517596	-0.420468	-0.818569	-0.754257	-0.514012	-0.548468	-0.054574	11.4039	11.6356	1.1657e-08	1.25107e-06	Mus musculus	RefSeq	ILMN_218673	ILMN_218673	DCAKD	NM_026551.3	NM_026551.3	NA	68087	142370255	NM_026551.3	Dcakd	NP_080827.2	60670	S	1612	TTGGGTTCTCCCAGACTGTACGCCTCTAGATGGCAGGGCCGATTCATCTC	11	-	102855422-102855471	11qE1	Mus musculus dephospho-CoA kinase domain containing (Dcakd), mRNA.	6720485C15Rik; FLJ22955; 3010024O21Rik; RP23-463E7.9; AI849483	6720485C15Rik; FLJ22955; 3010024O21Rik; RP23-463E7.9; AI849483
ILMN_2662387	0.0136299	0.173192	0.649977	0.590724	0.643083	0.105631	0.103613	10.2479	11.5883	1.23695e-08	1.32219e-06	Mus musculus	RefSeq	ILMN_209635	ILMN_209635	LMNA	NM_019390.1	NM_019390.1	NA	16905	9506842	NM_019390.1	Lmna	NP_062263.1	1050072	S	1028	TAGCGGGCGTGTGGCGGTAGAGGAAGTCGATGAAGAGGGAAAGTTCGTGC	3	-	88288559-88288608	3qF1	Mus musculus lamin A (Lmna), transcript variant 2, mRNA.
ILMN_2685157	0.06346	0.365714	0.315387	0.760788	0.481635	0.343712	0.141705	7.40203	11.5828	1.2455e-08	1.32487e-06	Mus musculus	RefSeq	ILMN_217590	ILMN_245663	ABCC3	NM_029600.3	NM_029600.3	NA	76408	90403594	NM_029600.3	Abcc3	NP_083876.3	4780040	S	4617	CGGGACTTGCCTAGATGATGCATTCCAAGGGTTTCTTCCTTGTCAGATGG	11	-	94204944-94204980:94204981-94204993	11qD	Mus musculus ATP-binding cassette, sub-family C (CFTR/MRP), member 3 (Abcc3), mRNA.	MRP3; MLP2; ABC31; MOAT-D; 1700019L09Rik	MRP3; MLP2; ABC31; MOAT-D; 1700019L09Rik
ILMN_2924715	0.104022	-0.406271	-1.291	-1.22056	-1.05544	-0.58926	-0.219149	10.3548	11.5803	1.24946e-08	1.32487e-06	Mus musculus	RefSeq	ILMN_244144	ILMN_244144	GM889	NM_001033437.1	NM_001033437.1	NA	380755	85701952	NM_001033437.1	Gm889	NP_001028609.1	1050554	S	879	CCGAACTGTCTCTGTGTTGAGGGGAACCGGGTGCTCATGCTTTTCAGTAG	12	-	40687093-40687142	12qB1	Mus musculus gene model 889, (NCBI) (Gm889), mRNA.
ILMN_2962511	0.124223	-0.165584	-0.365227	-0.41692	-0.366127	-0.3414	0.0163849	9.23212	11.5469	1.303e-08	1.37615e-06	Mus musculus	RefSeq	ILMN_244664	ILMN_244664	GORASP1	NM_028976.2	NM_028976.2	NA	74498	118130573	NM_028976.2	Gorasp1	NP_083252.1	6370435	S	2451	GTGGGGTGAAACGGAGGCTGATGCTGTTTCAAGTATGAACCCCCAGATGG	9	-	119835773-119835822	9qF4	Mus musculus golgi reassembly stacking protein 1 (Gorasp1), mRNA.	P65; GRASP65; GOLPH5; 5430411C10Rik	P65; GRASP65; GOLPH5; 5430411C10Rik
ILMN_1250421	0.0538902	0.389242	0.511901	1.02389	0.390707	0.347521	0.0592712	7.241	11.5292	1.33231e-08	1.39918e-06	Mus musculus	RefSeq	ILMN_187665	ILMN_255926	MMP12	NM_008605.3	NM_008605.3	NA	17381	115392137	NM_008605.3	Mmp12	NP_032631.3	6420687	S	1695	GCATGGTTCAGAGGCCAACTGGTTTATCTGTAAGTTGTTTTCTAACAACC	9	+	7358549-7358598	9qA1	Mus musculus matrix metallopeptidase 12 (Mmp12), mRNA.	AV378681; Mmel	AV378681; Mmel
ILMN_2645473	0.00999053	-0.257046	-0.225525	-0.316711	-0.257624	-0.110363	-0.0678653	7.81491	11.5274	1.33537e-08	1.39918e-06	Mus musculus	RefSeq	ILMN_214201	ILMN_226044	SAT2	NM_026991.2	NM_026991.2	NA	69215	142362782	NM_026991.2	Sat2	NP_081267.1	6200753	S	609	TCGGAAGGCTGGCTCTCCTTTCGATTTGAAGGCGAGGCAATGAGGGAGTT	11	+	69437098-69437147	11qB3	Mus musculus spermidine/spermine N1-acetyl transferase 2 (Sat2), mRNA. XM_181304 XM_901865 XM_901869 XM_901870	2610016A03Rik; MGC74376; SSAT2; SSAT-2	2610016A03Rik; MGC74376; SSAT2; SSAT-2
ILMN_2716085	-0.102473	-0.257358	-0.65173	-0.804466	-0.515095	-0.50608	-0.0278815	10.7452	11.513	1.35987e-08	1.41924e-06	Mus musculus	RefSeq	ILMN_209328	ILMN_209328	PEX6	NM_145488.1	NM_145488.1	NA	224824	21703961	NM_145488.1	Pex6	NP_663463.1	2340537	S	3129	GGGCTTGGCAGCCTGTGACCTGTGCGGAGACACTAGTTCTGGAGTAGAAA	17	+	46862419-46862468	17qC	Mus musculus peroxisomal biogenesis factor 6 (Pex6), mRNA.	mKIAA4177; D130055I09Rik; KIAA4177; AI132582; MGC6455	mKIAA4177; D130055I09Rik; KIAA4177; AI132582; MGC6455
ILMN_2919343	-0.163156	-0.321423	-0.434792	-0.402285	-0.343727	-0.432393	-0.0932092	8.74106	11.493	1.39461e-08	1.4498e-06	Mus musculus	RefSeq	ILMN_223358	ILMN_223358	AVEN	NM_028844.1	NM_028844.1	NA	74268	21312683	NM_028844.1	Aven	NP_083120.1	2060564	S	988	GCAGCCAAGCACATCGAAGAATGTCACCGAGGAAGAGCTGGAGGACTGGC	2	+	112431665-112431714	2qE3	Mus musculus apoptosis, caspase activation inhibitor (Aven), mRNA.	MGC124011; mAven-L; 1700056A21Rik; 1700013A01Rik; mAven-S	MGC124011; mAven-L; 1700056A21Rik; 1700013A01Rik; mAven-S
ILMN_2639291	0.0316155	0.227437	0.341703	0.541881	0.334952	0.408854	0.0791463	10.82	11.481	1.41577e-08	1.46604e-06	Mus musculus	MEEBO	ILMN_213648	ILMN_213648	CLN5	scl46010.5_526	XM_127882.3	NA	NA	28480796	XM_127882.3	Cln5		3890445	S	2314	GCTTTCCAGCACTCTTCAGATTGTGGCCTTTAGACCGGTATCTGTGCACC
ILMN_1228657	-0.0432079	0.52468	0.793152	1.20386	0.65282	0.676812	0.0252696	8.65972	11.4162	1.53656e-08	1.58195e-06	Mus musculus	RefSeq	ILMN_214428	ILMN_214428	FCGR2B	NM_010187.2	NM_010187.2	NA	14130	116063577	NM_010187.2	Fcgr2b	NP_034317.1	1110326	S	878	CACCTACTCACTTCTCAAGCATCCCGAAGCCCTGGATGAAGAAACAGAGC	1	-	172891167-172891216	1qH3	Mus musculus Fc receptor, IgG, low affinity IIb (Fcgr2b), transcript variant 2, mRNA.	Fc[g]RII; Fcgr2; Ly-17; LyM-1; Fcr-2; F630109E10Rik; AI528646; Fcr-3; Fcgr2a; FcgRII; CD32; Ly-m20	Fc[g]RII; Fcgr2; Ly-17; LyM-1; Fcr-2; F630109E10Rik; AI528646; Fcr-3; Fcgr2a; FcgRII; CD32; Ly-m20
ILMN_1242176	-0.15319	-0.586421	-0.692788	-0.824371	-0.430449	-0.687	-0.168446	8.76857	11.4147	1.53964e-08	1.58195e-06	Mus musculus	RefSeq	ILMN_218406	ILMN_218406	BC008163	NM_145553.1	NM_145553.1	NA	230789	21704089	NM_145553.1	BC008163	NP_663528.1	1400685	S	1438	GCTTCAGGGTATACTCTTGGGTTTTTTCCAGGTATATTATGTATGACCTT	4	-	132456646-132456695	4qD2.3	Mus musculus cDNA sequence BC008163 (BC008163), mRNA.	MGC11672; RP23-464L12.5	MGC11672; RP23-464L12.5
ILMN_1260389	-0.0886693	-0.255798	-0.304425	-0.246353	-0.290671	-0.20537	-0.103205	7.27776	11.4037	1.56112e-08	1.59783e-06	Mus musculus	RefSeq	ILMN_209696	ILMN_209696	LIN7B	NM_011698.1	NM_011698.1	NA	22342	6755970	NM_011698.1	Lin7b	NP_035828.1	2000458	S	296	CGAAGACTGATGAGGGTTTGGGCTTCAACATCATGGGTGGCAAGGAGCAG	7	-	52624609-52624658	7qB4	Mus musculus lin-7 homolog B (C. elegans) (Lin7b), mRNA.	LIN-7B; MALS-2; Veli2	LIN-7B; MALS-2; Veli2
ILMN_1227836	0.122659	0.506457	0.935183	1.13531	0.668159	0.430615	-0.0220896	9.30983	11.3951	1.57828e-08	1.60918e-06	Mus musculus	RefSeq	ILMN_211123	ILMN_211123	ARPC1B	NM_023142.1	NM_023142.1	NA	11867	12963526	NM_023142.1	Arpc1b	NP_075631.1	5870730	S	903	CTCCCAGCGTGGCATGACAGCCCGAGAGCGCTTCCAGAACCTGGACAAGA	5	+	145887684-145887733	5qG2	Mus musculus actin related protein 2/3 complex, subunit 1B (Arpc1b), mRNA.	SOP2Hs; AA408534; MGC102425; p41-ARC; AA408064; L72; AW208418; AF007010; 41kDa; AA571392	SOP2Hs; AA408534; MGC102425; p41-ARC; AA408064; L72; AW208418; AF007010; 41kDa; AA571392
ILMN_2991660	0.0195323	-0.179238	-0.611982	-0.817383	-0.635462	-0.547625	-0.0976374	10.3767	11.388	1.59244e-08	1.6174e-06	Mus musculus	RefSeq	ILMN_221050	ILMN_221050	MIF4GD	NM_027162.3	NM_027162.3	NA	69674	34328401	NM_027162.3	Mif4gd	NP_081438.3	6860291	S	1479	TGGGCAATTTTAGCCATTGGTGGAATGCTTTGGGATGTTAAGGGCAAGTT	11	-	115469359-115469408	11qE2	Mus musculus MIF4G domain containing (Mif4gd), mRNA.	2310075G12Rik; 1110014L05Rik	2310075G12Rik; 1110014L05Rik
ILMN_1258853	0.0451419	-0.613742	-1.23297	-1.02394	-1.23745	-0.739776	-0.312617	9.31163	11.3423	1.68754e-08	1.70095e-06	Mus musculus	RefSeq	ILMN_215516	ILMN_215516	IGSF1	NM_183336.1	NM_183336.1	NA	209268	41281998	NM_183336.1	Igsf1	NP_899179.1	6860711	S	2500	CTTGAGTTGGGTCAAGAGGATTCTGGGCGTGGCAAGCTCTACAGGTCAAG	X	-	47135829-47135878	XqA5	Mus musculus immunoglobulin superfamily, member 1 (Igsf1), transcript variant 4, mRNA.	InhBP/p120; 5530402E03; mKIAA0364; 5330413N23; AI747649	InhBP/p120; 5530402E03; mKIAA0364; 5330413N23; AI747649
ILMN_2707967	-0.0118575	0.252853	0.619437	0.588303	0.617779	0.364386	0.147143	10.6793	11.3424	1.68741e-08	1.70095e-06	Mus musculus	RefSeq	ILMN_192099	ILMN_246706	MAN2B1	NM_010764.2	NM_010764.2	NA	17159	113195689	NM_010764.2	Man2b1	NP_034894.2	4610711	S	3022	CCCTACCTCAGTCACACTGAAGCCTATGGAAATACGTACCTTCCTGGCCT	8	+	87621335-87621384	8qC3	Mus musculus mannosidase 2, alpha B1 (Man2b1), mRNA.	LAMAN; AW107687	LAMAN; AW107687
ILMN_2987709	0.12264	0.138143	0.397274	0.854806	0.632919	0.109425	0.219855	7.791	11.3262	1.72251e-08	1.72962e-06	Mus musculus	RefSeq	ILMN_219367	ILMN_219367	SLC15A3	NM_023044.1	NM_023044.1	NA	65221	12746419	NM_023044.1	Slc15a3	NP_075531.1	3290427	S	2129	CACAGCCGTCCTGTTTCTCTGGATTGCTGGTCGCTATGAGAGGACTCGCC	19	+	10932189-10932238	19qA	Mus musculus solute carrier family 15, member 3 (Slc15a3), mRNA.	Ci1; cI-1	Ci1; cI-1
ILMN_2714822	-0.0742856	-0.301445	-0.432461	-0.32279	-0.291117	-0.48298	-0.266867	9.78846	11.3149	1.7474e-08	1.74142e-06	Mus musculus	RefSeq	ILMN_195233	ILMN_246134	SEC63	NM_153055.2	NM_153055.2	NA	140740	31981947	NM_153055.2	Sec63	NP_694695.2	5720082	S	2426	GCCGACTTTACTAGAAACGGATGCAAAAAAGAGGCCGCTGGTGCCAGGGT	10	+	42548944-42548993	10qB2	Mus musculus SEC63-like (S. cerevisiae) (Sec63), mRNA.	5730478J10Rik; AW319215; AI649014	5730478J10Rik; AW319215; AI649014
ILMN_2878071	0.11573	0.593139	0.833197	1.31851	0.970816	0.820277	0.0921647	13.5597	11.3162	1.74446e-08	1.74142e-06	Mus musculus	RefSeq	ILMN_218930	ILMN_218930	LYZ	NM_013590.2	NM_013590.2	NA	17110	40254571	NM_013590.2	Lyz	NP_038618.1	5720609	S	1087	GTTCCCAGTGTCATGAGGCATTCAGGAGGACTAGTGAGCTGTGCCTGTCC	10	-	116692033-116692082	10qD2	Mus musculus lysozyme (Lyz), mRNA.	Lzp-s	Lzp-s
ILMN_1217329	0.0553808	-0.48414	-0.328036	-0.469587	-0.202764	-0.383131	-0.0318205	9.94936	11.2937	1.79533e-08	1.7759e-06	Mus musculus	RefSeq	ILMN_214175	ILMN_214175	SPPL3	NM_029012.2	NM_029012.2	NA	74585	62530193	NM_029012.2	Sppl3	NP_083288.2	1710725	S	2737	GTTGGTTCCTCTGTCGTCTTCAGACTCTGTTGAGGGGTTTGAAGGGTTGG	5	+	115548719-115548768	5qF	Mus musculus signal peptide peptidase 3 (Sppl3), mRNA.	MGC90867; Usmg3; Psl4; 4833416I09Rik	MGC90867; Usmg3; Psl4; 4833416I09Rik
ILMN_2990220	-0.121985	-0.433527	-0.231032	-0.379278	-0.288028	-0.147671	0.0865693	9.08955	11.2936	1.79539e-08	1.7759e-06	Mus musculus	RefSeq	ILMN_233560	ILMN_233560	USP22	NM_001004143.2	NM_001004143.2	NA	216825	110625684	NM_001004143.2	Usp22	NP_001004143.2	5910112	S	3975	TCTCACCACAGGGCTGCATTGCCTACCCCTCTCTTCCATACACTGCTGGC				11qB2	Mus musculus ubiquitin specific peptidase 22 (Usp22), mRNA.	KIAA1063; AI427806; MGC91200; mKIAA1063; 9330200A01	KIAA1063; AI427806; MGC91200; mKIAA1063; 9330200A01
ILMN_1230145	-0.0710045	-0.501312	-0.482412	-0.684034	-0.535698	-0.427371	-0.225325	8.56272	11.2777	1.83216e-08	1.80553e-06	Mus musculus	RefSeq	ILMN_223730	ILMN_223730	ACVR2B	NM_007397.2	NM_007397.2	NA	11481	118131001	NM_007397.2	Acvr2b	NP_031423.1	2140706	S	1564	AGGTCGGTCAACGGCACTACCTCGGACTGTCTCGTCTCTCTGGTGACCTC	9	+	119342487-119342536	9qF3	Mus musculus activin receptor IIB (Acvr2b), mRNA.	MGC118477; ActRIIB	MGC118477; ActRIIB
ILMN_2642913	-0.127538	0.411086	1.17903	1.34496	0.649508	0.489825	0.0797311	11.8654	11.2682	1.85459e-08	1.82087e-06	Mus musculus	RefSeq	ILMN_213976	ILMN_213976	EMP1	NM_010128.4	NM_010128.4	NA	13730	133892886	NM_010128.4	Emp1	NP_034258.1	7160167	S	2331	TGTTCAAGGTAGGTTACTGAACTGCCGGGCTGATGTTAGAGACACTGGCC	6	+	135332801-135332850	6qG1	Mus musculus epithelial membrane protein 1 (Emp1), mRNA.	TMP	TMP
ILMN_2650439	0.0150031	-0.460438	-0.60382	-0.434368	-0.434879	-0.468544	-0.150247	9.41067	11.2645	1.86339e-08	1.82275e-06	Mus musculus	RefSeq	ILMN_212372	ILMN_212372	GALNT1	NM_013814.2	NM_013814.2	NA	14423	34328220	NM_013814.2	Galnt1	NP_038842.2	1980392	S	2265	GCACGTCAGCCGTTTCTGCTGAATGTGCCTTGTGAAGAAGAGTTTTCCTG	18	+	24443704-24443753	18qA2	Mus musculus UDP-N-acetyl-alpha-D-galactosamine:polypeptide N-acetylgalactosaminyltransferase 1 (Galnt1), mRNA.
ILMN_2662508	-0.0305404	-0.218218	-0.272413	-0.249163	-0.210227	-0.243377	-0.126566	12.0329	11.2388	1.92531e-08	1.8764e-06	Mus musculus	RefSeq	ILMN_215693	ILMN_215693	FAF1	NM_007983.2	NM_007983.2	NA	14084	40789279	NM_007983.2	Faf1	NP_032009.2	110487	S	2436	GCTCGTGTCACTCAGTTCAATGTCACACTTCTGCCTCTTGCAAGATTGCT	4	+	109634572-109634621	4qC7	Mus musculus Fas-associated factor 1 (Faf1), mRNA.	AA408698; Fam; Dffrx	AA408698; Fam; Dffrx
ILMN_2734181	0.0650745	-0.408556	-0.580838	-0.856922	-0.245244	-0.54983	-0.0695071	9.88992	11.1942	2.03846e-08	1.9794e-06	Mus musculus	RefSeq	ILMN_216644	ILMN_216644	ACSS2	NM_019811.3	NM_019811.3	NA	60525	133892533	NM_019811.3	Acss2	NP_062785.2	4570333	S	2594	CCTTGCAGATGGTAGCATTGTCTACCAGTTGGTTCAGTCTCCATAGGACT	2	+	155388240-155388289	2qH1	Mus musculus acyl-CoA synthetase short-chain family member 2 (Acss2), mRNA.	AceCS1; 1110017C11Rik; ACAS; Acs1; Acas2; Acas1	AceCS1; 1110017C11Rik; ACAS; Acs1; Acas2; Acas1
ILMN_1240726	0.201494	0.10725	0.823126	1.31259	1.01347	0.321461	0.182662	9.01454	11.1836	2.06625e-08	1.99906e-06	Mus musculus	RefSeq	ILMN_220571	ILMN_220571	MMP14	NM_008608.2	NM_008608.2	NA	17387	31982190	NM_008608.2	Mmp14	NP_032634.2	3520066	S	2402	CCCTATATGTACCAAGTGTACCTAGTTGGCTGCCTCCCGCCACTCTGACT	14	+	55059915-55059964	14qC2	Mus musculus matrix metallopeptidase 14 (membrane-inserted) (Mmp14), mRNA.	AI325305; MT-MMP-1; MT1-MMP	AI325305; MT-MMP-1; MT1-MMP
ILMN_2682046	-0.226921	-0.179053	-0.770126	-0.298899	-0.657716	-0.331048	0.0396384	9.60569	11.1657	2.11419e-08	2.038e-06	Mus musculus	MEEBO	ILMN_217335	ILMN_217335	2900073G15RIK	scl067268.1_40	NM_026064.1	NA	NA	13385561	NM_026064.1	2900073G15Rik		5050711	S	1257	CTCGTCCATGTAAACTTCCTGCCACCGAAACTAGCAGCCGCTGAGCACAC
ILMN_2823195	-0.101045	-0.221972	-0.254864	-0.349248	-0.413719	-0.217873	-0.155426	7.74709	11.1402	2.18436e-08	2.097e-06	Mus musculus	RefSeq	ILMN_220704	ILMN_220704	MCOLN1	NM_053177.1	NM_053177.1	NA	94178	16716462	NM_053177.1	Mcoln1	NP_444407.1	3450553	S	1474	TCACTCATCAACGGAGACGACATGTTTGTGACGTTCGCGGCCATGCAGGC	8	+	3512686-3512735	8qA1.1	Mus musculus mucolipin 1 (Mcoln1), mRNA.	TRPML1; MGC7172; mucolipidin; 2210015I05Rik	TRPML1; MGC7172; mucolipidin; 2210015I05Rik
ILMN_2597710	-0.106341	0.0564333	0.627194	0.618606	0.551637	0.113775	0.0260378	9.47954	11.0855	2.34335e-08	2.23453e-06	Mus musculus	RefSeq	ILMN_209635	ILMN_209635	LMNA	NM_019390.1	NM_019390.1	NA	16905	9506842	NM_019390.1	Lmna	NP_062263.1	6350682	S	1163	TCGCTTCCCACCGAAGTTCACCCTAAAGGCTGGGCAGGTGGTGACGATCT	3	-	88287864-88287868:88287969-88288013	3qF1	Mus musculus lamin A (Lmna), transcript variant 2, mRNA.
ILMN_2492264	0.0844073	0.11501	0.795967	1.09814	1.09663	0.500853	0.187107	7.64782	11.0731	2.38117e-08	2.25437e-06	Mus musculus	RefSeq	ILMN_188567	ILMN_188567	WISP1	NM_018865.2	NM_018865.2	NA	22402	118130716	NM_018865.2	Wisp1	NP_061353.1	130239	S	4838	CACCTTTGAATGTCCTAATAAAGGAGAGCTAGCCCTTGGGCGGCCTGTCA	15	+	66754577-66754626	15qD2	Mus musculus WNT1 inducible signaling pathway protein 1 (Wisp1), mRNA.	Elm1; AW146261	Elm1; AW146261
ILMN_2687872	-0.119724	0.314122	1.13095	1.80939	0.962935	0.496002	0.179636	8.92577	11.0747	2.3763e-08	2.25437e-06	Mus musculus	MEEBO	ILMN_217812	ILMN_217812	COL1A1	scl012842.26_28	NM_007742.2	NA	NA	34328107	NM_007742.2	Col1a1		10279	S	4243	CCAACGAGATCGAGCTCAGAGGCGAAGGCAACAGTCGCTTCACCTACAGC
ILMN_1240871	0.0528144	-0.135684	-0.596687	-0.30791	-0.639839	-0.235131	-0.124918	8.07801	11.0627	2.41338e-08	2.26867e-06	Mus musculus	RefSeq	ILMN_196542	ILMN_236430	SPRYD4	NM_025716.2	NM_025716.2	NA	66701	118130283	NM_025716.2	Spryd4	NP_079992.1	5860148	S	466	GGACTATGAGGCAAAGAAGCTGAGCCTGGTGGATGTGAGTCGGATCTCTG	10	-	127648018-127648067	10qD3	Mus musculus SPRY domain containing 4 (Spryd4), mRNA.	AA114801; 4633402N23Rik	AA114801; 4633402N23Rik
ILMN_2941033	0.0498539	-0.440315	-0.361068	-0.371462	-0.258573	-0.207773	-0.0408157	8.67784	11.0635	2.41074e-08	2.26867e-06	Mus musculus	RefSeq	ILMN_214628	ILMN_214628	PAPOLG	NM_172555.1	NM_172555.1	NA	216578	27369777	NM_172555.1	Papolg	NP_766143.1	7160292	S	3377	GCTCACCATAACTCCCCACAGTCGCCAACAGTTTCTTCATGGATTAGGCA	11	-	23762966-23763015	11qA3.2	Mus musculus poly(A) polymerase gamma (Papolg), mRNA.	9630006B20Rik; RP23-42P24.1	9630006B20Rik; RP23-42P24.1
ILMN_1233836	0.0184228	0.107169	0.446293	0.391514	0.366901	0.101379	0.0645138	11.559	11.0239	2.53704e-08	2.37648e-06	Mus musculus	RefSeq	ILMN_209581	ILMN_209581	PON2	NM_183308.2	NM_183308.2	NA	330260	118130746	NM_183308.2	Pon2	NP_899131.1	6380379	S	1726	GAAGTGACTCCTAGGGCATTCGGTTGGACAGGAATCAATGGCCATGTTAA	6	-	5214698-5214747	6qA1	Mus musculus paraoxonase 2 (Pon2), mRNA.	MGC68232; AI481612; 6330405I24Rik	MGC68232; AI481612; 6330405I24Rik
ILMN_2647533	0.242677	-1.04592	-1.14314	-1.23642	-0.744245	-1.05537	0.0755102	8.87222	10.9996	2.61807e-08	2.43574e-06	Mus musculus	RefSeq	ILMN_214393	ILMN_250318	SLC41A3	NM_027868.2	NM_027868.2	NA	71699	82734230	NM_027868.2	Slc41a3	NP_082144.2	3710367	S	2056	CTGGGCTCATGCTACTAGTGCTCTGGGCCCAGTGACCATGCACCTTCACC	6	+	90596205-90596254	6qD1	Mus musculus solute carrier family 41, member 3 (Slc41a3), transcript variant 1, mRNA.	SLC41A1-L2; AI480742; 1010001P06Rik	SLC41A1-L2; AI480742; 1010001P06Rik
ILMN_2681814	-0.0616461	-0.331124	-0.489049	-0.54567	-0.512212	-0.180722	-0.0678956	8.27269	10.9994	2.61868e-08	2.43574e-06	Mus musculus	RefSeq	ILMN_217319	ILMN_217319	USP46	NM_177561.3	NM_177561.3	NA	69727	118130433	NM_177561.3	Usp46	NP_808229.1	4670431	S	911	AACAGCTCCACAGGTACACCAAGCTGTCTTACCGGGTGGTCTTCCCTCTG	5	-	74399264-74399313	5qC3.3	Mus musculus ubiquitin specific peptidase 46 (Usp46), mRNA.	1190009E20Rik; 2410018I08Rik; AI451644	1190009E20Rik; 2410018I08Rik; AI451644
ILMN_1256989	0.0260043	0.0609575	-0.693569	-0.60106	-0.720094	-0.266928	-0.272221	10.0233	10.9859	2.66456e-08	2.46975e-06	Mus musculus	RefSeq	ILMN_196723	ILMN_196723	HIST1H4J	NM_178210.1	NM_178210.1	NA	319159	30061350	NM_178210.1	Hist1h4j	NP_835582.1	3870630	S	253	ATGGACGTGGTCTACGCGCTCAAGCGCCAGGGCCGCACCCTCTACGGGTT	13	+	21827217-21827266	13qA3.1	Mus musculus histone cluster 1, H4j (Hist1h4j), mRNA.
ILMN_2792868	0.130457	0.594478	1.20797	0.866555	0.737376	0.600902	0.259903	10.2423	10.9796	2.68635e-08	2.48127e-06	Mus musculus	RefSeq	ILMN_252975	ILMN_252975	BLVRB	NM_144923.2	NM_144923.2	NA	233016	31981739	NM_144923.2	Blvrb	NP_659172.1	4010446	S	678	GACCTGGGCCACTTCATGCTACGGTGCCTCACCACCAATGAGTATGACGG	7	+	27174554-27174603	7qA3	Mus musculus biliverdin reductase B (flavin reductase (NADPH)) (Blvrb), mRNA.	MGC27866; MGC11726	MGC27866; MGC11726
ILMN_2597249	0.203438	-0.216988	-0.497494	-0.478609	-0.384623	-0.380375	0.0648249	8.06321	10.9367	2.84009e-08	2.60512e-06	Mus musculus	MEEBO	ILMN_184826	ILMN_184826	ABCB9	scl26044.13_63		NA	NA	9845229	NM_019875	Abcb9		1090008	S	3215	TATTCTCAGATTGGTGGAGGGGGACCAAGGCAATGCCCAGGGTCTGGCTT
ILMN_2834915	-0.127209	-0.400187	-0.580091	-0.572972	-0.362076	-0.176873	0.085131	9.43569	10.938	2.83517e-08	2.60512e-06	Mus musculus	RefSeq	ILMN_209422	ILMN_209422	SLC22A5	NM_011396.2	NM_011396.2	NA	20520	31981489	NM_011396.2	Slc22a5	NP_035526.1	460220	S	2848	CTCAGAGTAGCTGGCTGCAGTCGTGTCACATCGGTGGGTGTTTTGTGTTC	11	-	53678208-53678257	11qB1.3	Mus musculus solute carrier family 22 (organic cation transporter), member 5 (Slc22a5), mRNA.	Octn2; jvs; Lstpl	Octn2; jvs; Lstpl
ILMN_2945400	0.0687205	-0.520989	-0.282891	-0.209157	-0.400121	-0.350462	-0.134088	8.71101	10.9301	2.86447e-08	2.61842e-06	Mus musculus	RefSeq	ILMN_187744	ILMN_187744	USP39	NM_138592.1	NM_138592.1	NA	28035	20070403	NM_138592.1	Usp39	NP_613058.1	3310435	S	1921	CTTCCCTTTCAGCATCAGCAGGCAGAACTCTTACAGATGGATGCCTTATT	6	-	72248451-72248500	6qC1	Mus musculus ubiquitin specific peptidase 39 (Usp39), mRNA.	SAD1; AA408960; D6Wsu157e; AI894154; CGI-21	SAD1; AA408960; D6Wsu157e; AI894154; CGI-21
ILMN_2632349	0.0215709	0.102293	0.422274	0.421648	0.404587	0.103129	0.0412273	11.4693	10.9219	2.89515e-08	2.63737e-06	Mus musculus	RefSeq	ILMN_212989	ILMN_212989	PSMC4	NM_011874.2	NM_011874.2	NA	23996	124248576	NM_011874.2	Psmc4	NP_036004.2	5050563	S	1348	CCCCAGGCACCTGTCCCAAAGGCTAGTTTTCTCTTTACCCAGGATTGGTT	7	-	28826759-28826808	7qA3	Mus musculus proteasome (prosome, macropain) 26S subunit, ATPase, 4 (Psmc4), mRNA.	MIP224; CIP21; MGC103150	MIP224; CIP21; MGC103150
ILMN_2667346	-0.00776128	0.289004	0.678835	0.456575	0.253967	0.405837	0.0281591	8.31984	10.901	2.97469e-08	2.70055e-06	Mus musculus	RefSeq	ILMN_216099	ILMN_216099	SRXN1	NM_029688.4	NM_029688.4	NA	76650	146149263	NM_029688.4	Srxn1	NP_083964.1	2970189	S	1016	GTTCAAAGTTTCAGGACCCTGTTCTTTGCTTATTTGCACATGGTCACCTT				2qG3	Mus musculus sulfiredoxin 1 homolog (S. cerevisiae) (Srxn1), mRNA.	TX01; Srx; 1700127B04Rik; Npn3; AI854065; AW488194	TX01; Srx; 1700127B04Rik; Npn3; AI854065; AW488194
ILMN_2658804	0.0412853	0.359842	0.671845	0.535328	0.388675	0.284739	-0.0124041	10.6114	10.8933	3.00454e-08	2.71834e-06	Mus musculus	RefSeq	ILMN_215382	ILMN_215382	RRAS	NM_009101.2	NM_009101.2	NA	20130	133891823	NM_009101.2	Rras	NP_033127.1	5890064	S	767	CTGGGTTCCCCAGGACACACTACACCCTCTTACTTTTACTTCCTGGCCTC	7	+	52276835-52276884	7qB4	Mus musculus Harvey rat sarcoma oncogene, subgroup R (Rras), mRNA.	MGC129444; MGC129445; AI573426	MGC129444; MGC129445; AI573426
ILMN_1251390	-0.0242197	0.325392	0.789964	0.811905	0.460948	0.525956	0.0407642	7.58822	10.8745	3.07874e-08	2.7516e-06	Mus musculus	RefSeq	ILMN_216098	ILMN_216098	TBXAS1	NM_011539.3	NM_011539.3	NA	21391	79750132	NM_011539.3	Tbxas1	NP_035669.3	5690164	S	1884	GGAATATATATCTTAGGGTGATCAAAAGGGCACATGGCATGTGAGCCTAC	6	+	39034484-39034533	6qB1	Mus musculus thromboxane A synthase 1, platelet (Tbxas1), mRNA.	TS; CYP5A1; TXS; TXAS; CYP5; THAS	TS; CYP5A1; TXS; TXAS; CYP5; THAS
ILMN_2589312	-0.243073	-0.20664	-0.556174	-1.22877	-0.561564	-0.692692	-0.00146475	12.1278	10.877	3.06875e-08	2.7516e-06	Mus musculus	RefSeq	ILMN_189960	ILMN_240362	ENTPD4	NM_026174.2	NM_026174.2	NA	67464	142349997	NM_026174.2	Entpd4	NP_080450.1	5690463	S	2870	CCACACATTGCTTGACAGTCCTTGTTGTCACGCTGTGGTTGCAGCTGTCG	14	+	69984619-69984668	14qD2	Mus musculus ectonucleoside triphosphate diphosphohydrolase 4 (Entpd4), mRNA.	mKIAA0392; AI414893; 1200014F22Rik; Lysal1; A430102M06Rik; 4930513O14Rik	mKIAA0392; AI414893; 1200014F22Rik; Lysal1; A430102M06Rik; 4930513O14Rik
ILMN_2962606	-0.0471686	0.167027	0.310901	0.592316	0.388066	0.181434	0.00643099	12.3289	10.8811	3.05241e-08	2.7516e-06	Mus musculus	RefSeq	ILMN_223719	ILMN_223719	PSMA5	NM_011967.2	NM_011967.2	NA	26442	110625642	NM_011967.2	Psma5	NP_036097.1	2970209	S	1080	GAAGGAGCCGTCCTCGAACTTCTGTGGGACACTTTCAGTTCTAATTGCCC				3qF3	Mus musculus proteasome (prosome, macropain) subunit, alpha type 5 (Psma5), mRNA.	ZETA; MGC118067; MGC102091	ZETA; MGC118067; MGC102091
ILMN_3161066	-0.0383832	-0.110863	-0.405778	-0.515911	-0.659302	-0.228643	-0.109315	9.64561	10.8735	3.08283e-08	2.7516e-06	Mus musculus	RefSeq	ILMN_224303	ILMN_228289	RNF5	NM_019403.3	NM_019403.3	NA	54197	118130759	NM_019403.3	Rnf5	NP_062276.1	2450224	S	672	CAGTATTGGGAGTCCTGTGCTGGCCTTTCCTTGCTTTTGGACCACCCCCT	17	-	34738947-34738948:34739030-34739077	17qB1	Mus musculus ring finger protein 5 (Rnf5), mRNA.	AA407576; 2410131O05Rik; NG2	AA407576; 2410131O05Rik; NG2
ILMN_2672708	-0.0152408	-0.49276	-0.408854	-0.392492	-0.35324	-0.528202	-0.113616	7.85035	10.8707	3.09399e-08	2.7523e-06	Mus musculus	RefSeq	ILMN_216574	ILMN_216574	LRP11	NM_172784.2	NM_172784.2	NA	237253	118129948	NM_172784.2	Lrp11	NP_766372.1	870619	S	3142	GAGATGAATGTTGAGTGAACTTACCTACACTCTGTGATGCTGTGCGGCTC	10	+	7345037-7345086	10qA1	Mus musculus low density lipoprotein receptor-related protein 11 (Lrp11), mRNA.	1700034J19Rik; 9830160H19Rik; 6330533B21	1700034J19Rik; 9830160H19Rik; 6330533B21
ILMN_1245079	-0.0450389	-0.372221	-0.683299	-0.884038	-0.436957	-0.356644	0.135135	11.3124	10.8121	3.33941e-08	2.94101e-06	Mus musculus	RefSeq	ILMN_210075	ILMN_210075	ADSSL1	NM_007421.1	NM_007421.1	NA	11565	6671518	NM_007421.1	Adssl1	NP_031447.1	3190689	S	1464	CGAGACCCTCGGCAGTGCCACCAACACCTTCAACGAAACAGTCTGAAGCT	12	+	113879281-113879330	12qF1	Mus musculus adenylosuccinate synthetase like 1 (Adssl1), mRNA.	Adss1; AI528595; Adss	Adss1; AI528595; Adss
ILMN_2622041	0.00118134	-0.268749	-0.330947	-0.5473	-0.301511	-0.210161	-0.0560347	8.91648	10.8164	3.32057e-08	2.94101e-06	Mus musculus	RefSeq	ILMN_194941	ILMN_245346	F8A	NM_007978.3	NM_007978.3	NA	14070	141801707	NM_007978.3	F8a	NP_032004.2	460039	S	1283	TTGGCTTTGTGTGCCTAGCAAGTTACTTAAATTAGTGCCCTCCAATTCCA	X	-	70474802-70474851	XqA7.3	Mus musculus factor 8-associated gene A (F8a), mRNA.	AI852759; DXUcsf1	AI852759; DXUcsf1
ILMN_3114585	-0.0231221	0.0383085	0.700077	0.98847	0.643824	0.20155	0.0268608	8.02068	10.8142	3.33035e-08	2.94101e-06	Mus musculus	RefSeq	ILMN_245439	ILMN_245439	CD44	NM_001039150.1	NM_001039150.1	NA	12505	85540465	NM_001039150.1	Cd44	NP_001034239.1	4880138	A	4813	CTAGGGTCTCTGGTGTGAAGGGTCTGGGAAGTGGAGAGGGGCAGAAAGTG	2	-	102651489-102651538	2qE2	Mus musculus CD44 antigen (Cd44), transcript variant 2, mRNA.	AU023126; Ly-24; AW146109; HERMES; AW121933; Pgp-1	AU023126; Ly-24; AW146109; HERMES; AW121933; Pgp-1
ILMN_3162793	0.125976	-0.40659	-0.478866	-0.49123	-0.360327	-0.288554	-0.0233672	8.47601	10.8074	3.35976e-08	2.94913e-06	Mus musculus	RefSeq	ILMN_213892	ILMN_213892	FASTKD1	NM_177244.3	NM_177244.3	NA	320720	56710328	NM_177244.3	Fastkd1	NP_796218.2	2480010	I	2551	TGAGTGGAACTCTATGGCAATGTCAACGAAGGATGCACGGATGGACTACC	2	-	69525136-69525185	2qC2	Mus musculus FAST kinase domains 1 (Fastkd1), mRNA.	KIAA1800; RP23-174C9.1; mKIAA1800; 5330408N05Rik	KIAA1800; RP23-174C9.1; mKIAA1800; 5330408N05Rik
ILMN_2648409	0.0439922	0.159749	0.548057	0.45852	0.347383	0.314593	0.101051	8.54534	10.7825	3.47089e-08	3.03663e-06	Mus musculus	RefSeq	ILMN_214480	ILMN_214480	CMTM7	NM_133978.1	NM_133978.1	NA	102545	19527197	NM_133978.1	Cmtm7	NP_598739.1	460347	S	626	CTGGGCATCTACAGCCTCCTTTCACAGTCTGCTGCAGAGGACATCCCTCC	9	-	114666251-114666300	9qF3	Mus musculus CKLF-like MARVEL transmembrane domain containing 7 (Cmtm7), mRNA.	AI481279; Cklfsf7	AI481279; Cklfsf7
ILMN_3150205	0.0244924	-0.223672	-0.736987	-1.14939	-0.598958	-0.489645	-0.0130587	10.5724	10.7736	3.51158e-08	3.06212e-06	Mus musculus	RefSeq	ILMN_258011	ILMN_258011	EG433224	NR_002891.1	NR_002891.1	NA	433224	86198299	NR_002891.1	EG433224		1470519	A	1608	AAGCAGGCAGATCCTGAGGTCCAGAGCAGCCCTGGCTACACAGGGAAACA	19	+	12981323-12981372	19qA	Mus musculus predicted gene, EG433224 (EG433224), non-coding RNA.
ILMN_1229743	0.08198	-0.57495	-0.286627	-0.640593	-0.284361	-0.28374	0.0267935	9.94698	10.762	3.56513e-08	3.09862e-06	Mus musculus	RefSeq	ILMN_217280	ILMN_217280	MAPRE2	NM_153058.3	NM_153058.3	NA	212307	142353377	NM_153058.3	Mapre2	NP_694698.2	6860543	S	3899	GCTTCATGTCCATTTTACATTACCCATCTACTGTCGCATGGTAGGATAGC	18	+	24052231-24052280	18qA2	Mus musculus microtubule-associated protein, RP/EB family, member 2 (Mapre2), mRNA.	RP1; EB1; C820009F03Rik; AI314113; D18Abb1e; EB2	RP1; EB1; C820009F03Rik; AI314113; D18Abb1e; EB2
ILMN_2771766	0.0590066	0.958399	1.0435	2.16975	0.944777	0.71504	0.0983653	8.39305	10.7528	3.6081e-08	3.12572e-06	Mus musculus	RefSeq	ILMN_223933	ILMN_317312	LOC100048556	XM_001480891.1	XM_001480891.1	NA	100048556	149262246	XM_001480891.1	LOC100048556	XP_001480941.1	1990221	S	320	TTGGATAAGACGTCTCAAACCTTCATCCTTGAACCTTCATGTCTAGGCTG					PREDICTED: Mus musculus similar to monocyte chemoattractant protein-5, transcript variant 1 (LOC100048556), mRNA.
ILMN_1214866	0.0192351	-0.480705	-0.38807	-0.605771	-0.299221	-0.341978	-0.0479158	10.894	10.7412	3.66339e-08	3.13267e-06	Mus musculus	RefSeq	ILMN_223584	ILMN_261917	EML1	NM_001043335.1	NM_001043335.1	NA	68519	112807167	NM_001043335.1	Eml1	NP_001036800.1	730692	S	3824	GTCTGAAGGTGTCGAGAAGGCCTTACCTGTGGTGTGACAGATTGAATTGA	12	+	109777438-109777487	12qF1	Mus musculus echinoderm microtubule associated protein like 1 (Eml1), transcript variant 1, mRNA. XM_901775 XM_901779 XM_978946 XM_978978 XM_979015 XM_979053 XM_979124 XM_979166 XM_979204	1110008N23Rik; EMAP; MGC158992; A930030P13Rik; AI847476; AI853955; ELP79; EMAPL; AA171013	1110008N23Rik; EMAP; MGC158992; A930030P13Rik; AI847476; AI853955; ELP79; EMAPL; AA171013
ILMN_1216871	0.0824621	0.28529	0.463455	0.802105	0.505491	0.347995	0.113257	7.81317	10.7433	3.65316e-08	3.13267e-06	Mus musculus	RefSeq	ILMN_212069	ILMN_212069	LCP1	NM_008879.3	NM_008879.3	NA	18826	118130633	NM_008879.3	Lcp1	NP_032905.2	1470711	S	2748	CCCTGTGAGTCTGTGAGTTTGCTCCATTCCCCTCAGAACCATACCTGTGG	14	+	75629649-75629698	14qD3	Mus musculus lymphocyte cytosolic protein 1 (Lcp1), mRNA.	L-fimbrin; Pls2; D14Ertd310e; AW536232	L-fimbrin; Pls2; D14Ertd310e; AW536232
ILMN_1225191	-0.00195549	0.0388499	-0.593308	-0.619427	-0.537823	-0.344986	0.0870555	9.69893	10.7422	3.65861e-08	3.13267e-06	Mus musculus	RefSeq	ILMN_217024	ILMN_217024	NAPRT1	NM_172607.3	NM_172607.3	NA	223646	141801783	NM_172607.3	Naprt1	NP_766195.2	4250280	S	1815	CGGGCACTGGTGGACAGTTTGAGTGCTCGAGGTCCCCTGTGAAAAAAGTC	15	-	75721419-75721427:75721428-75721468	15qD3	Mus musculus nicotinate phosphoribosyltransferase domain containing 1 (Naprt1), mRNA.	9130210N20Rik	9130210N20Rik
ILMN_1249836	0.0378501	0.468073	0.676496	0.967597	0.287225	0.775944	-0.00502554	11.1034	10.7447	3.6466e-08	3.13267e-06	Mus musculus	RefSeq	ILMN_209357	ILMN_251840	2016-09-15	NM_053102.2	NM_053102.2	NA	93684	110825968	NM_053102.2	2016-09-15	NP_444332.1	670161	S	439	GCTCTGCAGCTCTTGCGATCTTCTTGGACAGTTTAATCTGCTCCCACTGG	3	+	144240615-144240664	3qH2	Mus musculus selenoprotein (Sep15), mRNA.	9430015P09Rik	9430015P09Rik
ILMN_2724785	0.0240141	0.171266	0.599485	0.789623	0.321713	0.274564	0.0134453	7.54375	10.726	3.73722e-08	3.17532e-06	Mus musculus	RefSeq	ILMN_220644	ILMN_220644	KCNAB2	NM_010598.2	NM_010598.2	NA	16498	31543029	NM_010598.2	Kcnab2	NP_034728.2	7400575	S	3453	GCTTCCCGACAGACTCAGACCAAGGTGCGGCCCCGTATTTATGGAATGGC	4	-	151764880-151764929	4qE2	Mus musculus potassium voltage-gated channel, shaker-related subfamily, beta member 2 (Kcnab2), mRNA.	I2rf5; F5; Kcnb3	I2rf5; F5; Kcnb3
ILMN_2921698	-0.0778019	-0.298602	-0.775262	-0.635486	-0.512148	-0.308084	-0.0165576	10.2563	10.7262	3.73621e-08	3.17532e-06	Mus musculus	RefSeq	ILMN_216755	ILMN_216755	PCCA	NM_144844.1	NM_144844.1	NA	110821	21450240	NM_144844.1	Pcca	NP_659093.1	2690181	S	2285	TGCGCAAGCATTTACAGGAGCACTCCTGTGCAGGAGGTTCTACAGCCTCC	14	+	123288864-123288913	14qE5	Mus musculus propionyl-Coenzyme A carboxylase, alpha polypeptide (Pcca), mRNA.	C79630	C79630
ILMN_2722996	0.0952338	0.0953095	0.754962	0.857445	0.702516	0.382	0.170345	10.5371	10.7019	3.85719e-08	3.25716e-06	Mus musculus	RefSeq	ILMN_220510	ILMN_222107	SIRPA	NM_007547.2	NM_007547.2	NA	19261	110626108	NM_007547.2	Sirpa	NP_031573.2	3400646	S	3474	GCGCCCTGTGAGGAGTGGGATTTGTTTTTCTGTAGACCAGATGAGAAGGA	2	+	129457829-129457878	2qF1	Mus musculus signal-regulatory protein alpha (Sirpa), mRNA.	AI835480; CD172a; SIRP; SHPS-1; P84; SHP-1; Ptpns1; Bit	AI835480; CD172a; SIRP; SHPS-1; P84; SHP-1; Ptpns1; Bit
ILMN_3121891	0.00931459	0.164145	0.531663	0.74949	0.621914	0.181828	0.085108	10.3403	10.7017	3.85812e-08	3.25716e-06	Mus musculus	RefSeq	ILMN_246563	ILMN_246563	LMNA	NM_001002011.1	NM_001002011.1	NA	16905	50355691	NM_001002011.1	Lmna	NP_001002011.1	2320079	A	1578	CAACGAGGACCAGTCCATGGGCAACTGGCAGATCAGGCGTCAGAATGGTG	3	-	88288033-88288076:88288537-88288542	3qF1	Mus musculus lamin A (Lmna), transcript variant 1, mRNA.
ILMN_1229223	0.216043	-0.00517094	-0.727238	-0.483597	-0.64818	0.0057884	-0.208542	8.81941	10.6674	4.03542e-08	3.39603e-06	Mus musculus	RefSeq	ILMN_219836	ILMN_219836	RASL2-9	NM_009028.2	NM_009028.2	NA	19428	114145657	NM_009028.2	Rasl2-9	NP_033054.1	5050040	S	855	TTTGGACTTGCGTATTTAGCCCCCTGGAACAGAGTTGTTCTGGATTTCAA	7	-	5076648-5076697	7qA1	Mus musculus RAS-like, family 2, locus 9 (Rasl2-9), mRNA.	Ran; Ran/M2; M2	Ran; Ran/M2; M2
ILMN_2786764	0.0205464	-0.523489	-0.587741	-0.398641	-0.630785	-0.359511	-0.194713	9.61894	10.6519	4.11847e-08	3.45495e-06	Mus musculus	RefSeq	ILMN_214788	ILMN_214788	RAB5A	NM_025887.2	NM_025887.2	NA	271457	31981152	NM_025887.2	Rab5a	NP_080163.1	620541	S	1140	GGCAAAAACCATGGAGTTGGGAGCATTTAGCCGGCCCAGTGTGACTTCCA	17	+	52971383-52971432	17qC	Mus musculus RAB5A, member RAS oncogene family (Rab5a), mRNA.	AI663973; AU021172; 2410015H04Rik	AI663973; AU021172; 2410015H04Rik
ILMN_2718974	0.151395	0.060267	-0.381078	-0.283528	-0.513651	-0.217433	-0.0864362	9.37241	10.6093	4.35595e-08	3.64265e-06	Mus musculus	RefSeq	ILMN_220197	ILMN_257373	RPUSD4	NM_028040.2	NM_028040.2	NA	71989	142386869	NM_028040.2	Rpusd4	NP_082316.1	1780348	S	1513	GAGCCAGGGATTTTGTCAACTAGAGTATGGGTGCTGTCCTGCCCTAGCAG	9	+	35083258-35083307	9qA4	Mus musculus RNA pseudouridylate synthase domain containing 4 (Rpusd4), mRNA.	2410001E19Rik	2410001E19Rik
ILMN_1228213	-0.0398881	0.41864	0.930426	1.13462	0.518604	0.376247	-0.0161366	8.25332	10.5849	4.49833e-08	3.74988e-06	Mus musculus	RefSeq	ILMN_216051	ILMN_216051	IFI30	NM_023065.3	NM_023065.3	NA	65972	125628656	NM_023065.3	Ifi30	NP_075552.2	4290709	S	440	GGAGGCAGCGTTCCTAACCATCGTCTGTATGGAGGAGATGGATGATATGG	8	-	73288463-73288512	8qB3.3	Mus musculus interferon gamma inducible protein 30 (Ifi30), mRNA.	IP30; GILT	IP30; GILT
ILMN_2705673	0.0542555	0.366705	0.485302	0.630348	0.379646	0.452635	0.0338542	9.08615	10.5765	4.54897e-08	3.78021e-06	Mus musculus	RefSeq	ILMN_219205	ILMN_219205	SPG21	NM_138584.2	NM_138584.2	NA	27965	88900518	NM_138584.2	Spg21	NP_613050.1	7570008	S	1088	TGCCATCGATCCGTCAGTGGTCAGTGCGGAGGAGCTAGAGGTGCAGAAAG	9	+	65334675-65334724	9qC	Mus musculus spastic paraplegia 21 homolog (human) (Spg21), mRNA.	ACP33; MAST; D9Wsu18e; BM-019; GL010; C78576	ACP33; MAST; D9Wsu18e; BM-019; GL010; C78576
ILMN_1232592	-0.0887236	-0.22578	-0.413259	-0.50124	-0.349673	-0.360855	-0.107264	9.5919	10.5663	4.61064e-08	3.80758e-06	Mus musculus	RefSeq	ILMN_186579	ILMN_186579	ZBTB17	NM_009541.1	NM_009541.1	NA	22642	6678626	NM_009541.1	Zbtb17	NP_033567.1	830687	S	2628	GGCACCCTAGGACTCAGAAGGTGCTCCTGCCCCATTCCCTAGAGAATAAA	4	+	141023076-141023125	4qE1	Mus musculus zinc finger and BTB domain containing 17 (Zbtb17), mRNA.	mZ13; Lp-1; Zfp100; Miz1; AA589413	mZ13; Lp-1; Zfp100; Miz1; AA589413
ILMN_2604467	-0.108672	-0.115991	-0.42276	-0.342574	-0.530683	0.264872	-0.201234	9.48936	10.5676	4.60241e-08	3.80758e-06	Mus musculus	RefSeq	ILMN_210327	ILMN_210327	TMEM42	NM_025339.3	NM_025339.3	NA	66079	142370779	NM_025339.3	Tmem42	NP_079615.1	1070228	S	712	CCTGTAAGGGGAAGCTAACCACCACAGTATGAGGCCCAAGTCCTTCAGTG	9	+	122932276-122932325	9qF4	Mus musculus transmembrane protein 42 (Tmem42), mRNA.	AV003444; 0610027O18Rik; 4933429E06Rik; MGC29956; D9Ertd662e	AV003444; 0610027O18Rik; 4933429E06Rik; MGC29956; D9Ertd662e
ILMN_2671286	0.0561645	-0.410342	-0.450688	-0.602507	-0.381509	-0.415968	-0.0957375	10.2702	10.5287	4.84536e-08	3.989e-06	Mus musculus	RefSeq	ILMN_211747	ILMN_211747	TMEM50B	NM_030018.2	NM_030018.2	NA	77975	31542166	NM_030018.2	Tmem50b	NP_084294.1	1010669	S	1877	TACTCCCTCTCACACTCGCTGCACAGTTAGGTGTGCTGGGGGAAGTGACC	16	-	91463662-91463711	16qC3.3	Mus musculus transmembrane protein 50B (Tmem50b), mRNA.	B230114J08Rik; AU015466; AU019872	B230114J08Rik; AU015466; AU019872
ILMN_2743013	0.0691596	0.335449	0.590951	0.706163	0.631102	0.314521	0.145348	7.66433	10.5154	4.93137e-08	4.04724e-06	Mus musculus	RefSeq	ILMN_221982	ILMN_221982	NCF4	NM_008677.1	NM_008677.1	NA	17972	6679021	NM_008677.1	Ncf4	NP_032703.1	2940504	S	1325	GATGTAAGATGCAAACCTCCTGGCCCAGAGTGCCTACTGGACAGGATTCT	15	+	78092904-78092953	15qE1	Mus musculus neutrophil cytosolic factor 4 (Ncf4), mRNA.	AI451400; p40phox	AI451400; p40phox
ILMN_2710312	0.00917572	0.497303	0.745796	0.963424	0.323063	0.367663	0.0355748	10.4398	10.5014	5.02349e-08	4.11011e-06	Mus musculus	RefSeq	ILMN_188210	ILMN_310327	LOC100046650	XM_001476721.1	XM_001476721.1	NA	100046650	149254323	XM_001476721.1	LOC100046650	XP_001476771.1	670026	S	573	GCTTATTTGGCGTCTCCAGAGCTGTCCAGGAATTTGGTCTTGCCCGGTTC					PREDICTED: Mus musculus similar to PRELI domain containing 1 (LOC100046650), mRNA.
ILMN_1245467	0.0706148	0.176639	0.300627	0.244649	0.249399	0.386606	-0.0395829	9.59003	10.4744	5.20631e-08	4.21062e-06	Mus musculus	RefSeq	ILMN_214991	ILMN_214991	CCDC127	NM_024201.2	NM_024201.2	NA	67433	31541788	NM_024201.2	Ccdc127	NP_077163.1	840537	S	3160	CTACAAGTGGGAGTCAAGTCCCTTGGTTGGCACACGGATGGTTATAGAGC	13	+	74496894-74496943	13qC1	Mus musculus coiled-coil domain containing 127 (Ccdc127), mRNA.	AI256405; C130002N06; 5430420E17Rik; 0610011N22Rik; AW050060; A430066A18	AI256405; C130002N06; 5430420E17Rik; 0610011N22Rik; AW050060; A430066A18
ILMN_2832884	-0.0310506	-0.167673	-0.69055	-0.728967	-0.533219	-0.374469	0.0668661	10.616	10.4804	5.16508e-08	4.21062e-06	Mus musculus	RefSeq	ILMN_215419	ILMN_215419	FOXRED1	NM_172291.1	NM_172291.1	NA	235169	26986604	NM_172291.1	Foxred1	NP_758495.1	2810162	S	1795	CAGGACTGGCCTCCTTCCTGGTGCTGATGCAGAGAAATCTGACCAGAGCC	9	-	35012125-35012174	9qA4	Mus musculus FAD-dependent oxidoreductase domain containing 1 (Foxred1), mRNA.	MGC38853; BC024806	MGC38853; BC024806
ILMN_2938904	0.205543	-0.00342198	-0.3914	-0.402368	-0.267067	-0.020997	-0.0219539	7.816	10.4745	5.20607e-08	4.21062e-06	Mus musculus	RefSeq	ILMN_210053	ILMN_210053	GSTO2	NM_026619.1	NM_026619.1	NA	68214	21311856	NM_026619.1	Gsto2	NP_080895.1	4810564	S	1016	GAATCACACCCCGATGCTGCGGCTCTGGATAGCCTCCATGAAGCAGGACC	19	+	47960515-47960564	19qD1	Mus musculus glutathione S-transferase omega 2 (Gsto2), mRNA.	4930425C18Rik; 1700020F09Rik	4930425C18Rik; 1700020F09Rik
ILMN_2955535	-0.041248	-0.338608	-0.728553	-1.13931	-0.645941	-0.479113	-0.0547462	10.5135	10.4739	5.20987e-08	4.21062e-06	Mus musculus	RefSeq	ILMN_209646	ILMN_209646	RMND1	NM_025343.3	NM_025343.3	NA	66084	86198295	NM_025343.3	Rmnd1	NP_079619.3	1170022	S	1683	AAGCAGGCAGATCCTGATGTCCAGAGCAGCCCTGGCTACACAGGGAAACG	10	+	5943224-5943273	10qA1	Mus musculus required for meiotic nuclear division 1 homolog (S. cerevisiae) (Rmnd1), mRNA.	AW536662; AI462664; 0610042C05Rik; AA408137	AW536662; AI462664; 0610042C05Rik; AA408137
ILMN_2822053	-0.00353728	-0.25729	-0.421974	-0.386005	-0.371928	-0.247234	0.00868568	9.18157	10.4542	5.34795e-08	4.30908e-06	Mus musculus	RefSeq	ILMN_233733	ILMN_233733	STX4A	NM_009294.2	NM_009294.2	NA	20909	31981984	NM_009294.2	Stx4a	NP_033320.1	770474	S	1139	TCTTGGCATTGGGAGAGACAGAGACCCAGCTTTTGTGGAGGTGGGGCAGG	7	+	127639811-127639815:127639899-127639943	7qF3	Mus musculus syntaxin 4A (placental) (Stx4a), mRNA.	Stx4; Syn4	Stx4; Syn4
ILMN_3102376	0.0782953	0.392084	0.565493	0.790392	0.444519	0.496309	0.0793229	7.71046	10.4503	5.37573e-08	4.31834e-06	Mus musculus	RefSeq	ILMN_235172	ILMN_235172	FCGR2B	NM_001077189.1	NM_001077189.1	NA	14130	116063578	NM_001077189.1	Fcgr2b	NP_001070657.1	5700220	A	1095	CCCTTGGCATTGGGAAAAGCAAGCCAGAAAGGCCAGGATCTAGTGTCTCC	1	-	172891091-172891140	1qH3	Mus musculus Fc receptor, IgG, low affinity IIb (Fcgr2b), transcript variant 1, mRNA.	Fc[g]RII; Fcgr2; Ly-17; LyM-1; Fcr-2; F630109E10Rik; AI528646; Fcr-3; Fcgr2a; FcgRII; CD32; Ly-m20	Fc[g]RII; Fcgr2; Ly-17; LyM-1; Fcr-2; F630109E10Rik; AI528646; Fcr-3; Fcgr2a; FcgRII; CD32; Ly-m20
ILMN_2839569	0.0772792	0.321798	1.11711	0.975792	0.7739	0.362565	0.0810028	8.39498	10.411	5.66422e-08	4.53634e-06	Mus musculus	RefSeq	ILMN_213026	ILMN_213026	CTSZ	NM_022325.3	NM_022325.3	NA	64138	46849762	NM_022325.3	Ctsz	NP_071720.1	3450091	S	1137	GCATCCCGAGAGGAGACGGTAAAGGATGAAACACAACTGCACTGGGACCC	2	-	174070639-174070688	2qH4	Mus musculus cathepsin Z (Ctsz), mRNA.	AI787083; AU019819; CTSX; D2Wsu143e	AI787083; AU019819; CTSX; D2Wsu143e
ILMN_1220034	-0.0163642	0.178455	0.742617	0.798399	0.507828	0.00430963	0.249071	8.38471	10.3798	5.90419e-08	4.71428e-06	Mus musculus	RefSeq	ILMN_221987	ILMN_221987	JUNB	NM_008416.1	NM_008416.1	NA	16477	6680511	NM_008416.1	Junb	NP_032442.1	3120014	S	1497	CGCCCAGTCCTTCCACCTCGAGGTTTACATGGCCCCCTTCCAGCGTATTT	8	-	87501101-87501150	8qC3	Mus musculus Jun-B oncogene (Junb), mRNA.
ILMN_1238310	0.0565265	-0.314893	-0.316379	-0.454953	-0.425683	-0.353187	-0.115848	7.8531	10.3723	5.96353e-08	4.74737e-06	Mus musculus	RefSeq	ILMN_200004	ILMN_239905	GM1673	NM_001033458.2	NM_001033458.2	NA	381633	141801766	NM_001033458.2	Gm1673	NP_001028630.1	4830519	S	278	CCTTCAGGACCTACGGAAAACCGCCTACAGCCTGGACGCACGGACGGAGA	5	+	34326747-34326789:34327547-34327553	5qB2	Mus musculus gene model 1673, (NCBI) (Gm1673), mRNA. XM_922421
ILMN_1243451	-0.0906859	0.222278	0.613047	0.70391	0.573439	0.39185	0.129558	7.50849	10.358	6.07889e-08	4.82471e-06	Mus musculus	RefSeq	ILMN_187872	ILMN_258242	HVCN1	NM_001042489.1	NM_001042489.1	NA	74096	109809756	NM_001042489.1	Hvcn1	NP_001035954.1	7510008	S	2422	CCACGCTGGTACAGCAGAGCTGGTCCAACCACAGTTCAGTGCTCACAAAT	5	+	122691946-122691995	5qF	Mus musculus hydrogen voltage-gated channel 1 (Hvcn1), transcript variant 1, mRNA.	AI450555; mVSOP; 0610039P13Rik	AI450555; mVSOP; 0610039P13Rik
ILMN_2942989	-0.0477601	0.0873249	0.443182	0.656927	0.369476	0.232591	0.17867	9.16841	10.3313	6.29879e-08	4.98432e-06	Mus musculus	RefSeq	ILMN_215542	ILMN_215542	MTPN	NM_008098.2	NM_008098.2	NA	14489	31543272	NM_008098.2	Mtpn	NP_032124.1	4920685	S	3187	GTGCACAAGCTCACCTTTCCAGAACCAGCTGGGCGCAGAAGAAAGGCAGT	6	-	35439680-35439729	6qB1	Mus musculus myotrophin (Mtpn), mRNA.	Gcdp; V1; 5033418D15Rik	Gcdp; V1; 5033418D15Rik
ILMN_1221288	0.0607539	-0.250608	-0.329153	-0.193363	-0.280605	-0.222864	0.0190332	9.15961	10.3223	6.37524e-08	5.0298e-06	Mus musculus	RefSeq	ILMN_221108	ILMN_221108	LGALS8	NM_018886.3	NM_018886.3	NA	56048	141803486	NM_018886.3	Lgals8	NP_061374.1	6560326	S	2024	GCAAACCCAGGGGCGTAGTGTGAAAGGCTTAGTTGGTGTGGAGACTAGCC	13	-	12532269-12532318	13qA1	Mus musculus lectin, galactose binding, soluble 8 (Lgals8), mRNA.	Lgals-8; 1200015E08Rik; D13Ertd524e; AI326142	Lgals-8; 1200015E08Rik; D13Ertd524e; AI326142
ILMN_1224129	-0.1308	-0.213901	-0.184652	-0.602339	-0.270628	-0.448563	-0.0536673	8.39044	10.3131	6.45429e-08	5.07706e-06	Mus musculus	RefSeq	ILMN_212451	ILMN_241739	DENND3	NM_001081066.1	NM_001081066.1	NA	105841	124486709	NM_001081066.1	Dennd3	NP_001074535.1	6330575	S	5151	GGCCAGCGGCCAAGGGCACAGGTTCACACTGTCTTTGTAAAAGTCGACCA	15	+	73402524-73402573	15qD3	Mus musculus DENN/MADD domain containing 3 (Dennd3), mRNA.	E030003N15Rik; AI447457	E030003N15Rik; AI447457
ILMN_2832886	-0.04908	0.0385037	-0.595822	-0.587761	-0.326041	-0.31735	0.148803	9.02772	10.3061	6.51481e-08	5.1095e-06	Mus musculus	RefSeq	ILMN_215419	ILMN_215419	FOXRED1	NM_172291.1	NM_172291.1	NA	235169	26986604	NM_172291.1	Foxred1	NP_758495.1	2470600	S	1970	CCATTAAAAAGGCAGCTTTGGGGGCTGGAGAGATGGTTAAGAGCACTGAC	9	-	35011950-35011999	9qA4	Mus musculus FAD-dependent oxidoreductase domain containing 1 (Foxred1), mRNA.	MGC38853; BC024806	MGC38853; BC024806
ILMN_2660505	-0.0473677	-0.587066	-1.20552	-1.10651	-1.23841	-0.878732	-0.312314	9.41218	10.2754	6.78804e-08	5.29247e-06	Mus musculus	RefSeq	ILMN_215516	ILMN_215516	IGSF1	NM_183336.1	NM_183336.1	NA	209268	41281998	NM_183336.1	Igsf1	NP_899179.1	1030193	S	2502	TTGAGTTGGGTCAAGAGGATTCTGGGCGTGGCAAGCTCTACAGGTCAAGC	X	-	47135827-47135876	XqA5	Mus musculus immunoglobulin superfamily, member 1 (Igsf1), transcript variant 4, mRNA.	InhBP/p120; 5530402E03; mKIAA0364; 5330413N23; AI747649	InhBP/p120; 5530402E03; mKIAA0364; 5330413N23; AI747649
ILMN_1230287	0.0300183	0.302249	0.623715	0.717556	0.302538	0.618287	0.190706	7.84232	10.2712	6.8269e-08	5.30717e-06	Mus musculus	RefSeq	ILMN_218424	ILMN_218424	4732429D16RIK	NM_145437.2	NM_145437.2	NA	217305	118130119	NM_145437.2	4732429D16Rik	NP_663412.1	4920162	S	2140	AGTCAGCCACATTCCCACTCATGCTCAGACCAACAATCATGGTTAAACTC	11	-	114844007-114844056	11qE2	Mus musculus RIKEN cDNA 4732429D16 gene (4732429D16Rik), mRNA.	LMIR4; CLM5; RP23-331L12.3; clm-5	LMIR4; CLM5; RP23-331L12.3; clm-5
ILMN_2701435	-0.0323166	-0.357868	-0.495031	-0.578236	-0.213329	-0.275266	-0.0732689	8.496	10.2688	6.84902e-08	5.30879e-06	Mus musculus	RefSeq	ILMN_188900	ILMN_259726	LYSMD4	NM_175215.3	NM_175215.3	NA	75099	142384938	NM_175215.3	Lysmd4	NP_780424.1	2490427	S	2634	ATAGCCCTGCGTGGGTTCCTAAGTAAAAGGTGACAAGGGATCTGCAGTGT	7	+	74373078-74373127	7qC	Mus musculus LysM, putative peptidoglycan-binding, domain containing 4 (Lysmd4), mRNA.	4930506D23Rik	4930506D23Rik
ILMN_2654495	-0.0464592	0.15755	0.734897	1.12141	0.777921	0.210718	0.290801	9.28679	10.2509	7.01538e-08	5.41997e-06	Mus musculus	MEEBO	ILMN_192065	ILMN_192065	IQGAP1	scl31120.39_351		NA	NA	7710041	NM_016721	Iqgap1		3830377	S	6028	CTGGACCCTTAGGCTCTGACTAACAAAGACAGTTCAGCTCCAGACACTGA
ILMN_2943319	0.0595937	-0.336509	-0.345377	-0.287386	-0.417174	-0.230578	-0.031949	9.93341	10.249	7.03334e-08	5.41997e-06	Mus musculus	RefSeq	ILMN_219167	ILMN_219167	1200003C05RIK	NM_024205.1	NM_024205.1	NA	104771	21312773	NM_024205.1	1200003C05Rik	NP_077167.1	2070682	S	535	TATTACGCGTTCTGCTTGGTGTTAATGATGCTTCTGCGGCCTCTCCTGGT	12	+	73195692-73195741	12qC3	Mus musculus RIKEN cDNA 1200003C05 gene (1200003C05Rik), mRNA.	AI256468; Jamp	AI256468; Jamp
ILMN_2597248	0.107732	-0.28746	-0.523334	-0.694793	-0.330198	-0.446887	0.0763507	8.1669	10.2383	7.13507e-08	5.45199e-06	Mus musculus	MEEBO	ILMN_184826	ILMN_184826	ABCB9	scl26044.13_63		NA	NA	9845229	NM_019875	Abcb9		1110615	S	3214	GTATTCTCAGATTGGTGGAGGGGGACCAAGGCAATGCCCAGGGTCTGGCT
ILMN_2616573	-0.264368	-0.13593	-0.857107	-0.917623	-1.0862	-0.493144	-0.347809	9.61741	10.2381	7.13659e-08	5.45199e-06	Mus musculus	RefSeq	ILMN_211513	ILMN_313723	LOC100047214	XM_001477665.1	XM_001477665.1	NA	100047214	149253199	XM_001477665.1	LOC100047214	XP_001477715.1	2320398	S	489	TGACTATCCTGATATGCTGCCCCCACACTACTACCCAGAAGGCCTGGGCC					PREDICTED: Mus musculus similar to PTEN induced putative kinase 1 (LOC100047214), mRNA.
ILMN_2862093	0.00421842	0.118417	0.561382	0.360049	0.297878	0.111399	-0.019978	10.1153	10.2404	7.11449e-08	5.45199e-06	Mus musculus	RefSeq	ILMN_212773	ILMN_212773	COPZ1	NM_019817.1	NM_019817.1	NA	56447	9789912	NM_019817.1	Copz1	NP_062791.1	1430500	S	1305	GTAATGACGTTGGCCTTGCCGTGTTCCTTCTCCTCAGCGCCACACTCACA	15	+	103129936-103129985	15qF3	Mus musculus coatomer protein complex, subunit zeta 1 (Copz1), mRNA.	5930435A22Rik; D4Ertd360e; MGC118060; AA407760	5930435A22Rik; D4Ertd360e; MGC118060; AA407760
ILMN_2757087	-0.0178691	-0.0452733	-0.394667	-0.255759	-0.418158	-0.0311155	-0.0488083	7.84728	10.2058	7.45358e-08	5.67778e-06	Mus musculus	RefSeq	ILMN_193548	ILMN_258927	1810009O10RIK	NM_197989.1	NM_197989.1	NA	69109	37574067	NM_197989.1	1810009O10Rik	NP_932106.1	4150639	S	56	CTGCTGGGCCTCATGGAGGCTGTTCGGCCAGACAGCTGCGAAAGCGGGCC	11	-	78565126-78565164:78565165-78565175	11qB5	Mus musculus RIKEN cDNA 1810009O10 gene (1810009O10Rik), mRNA.	RP23-404C20.1	RP23-404C20.1
ILMN_3007971	0.12764	-0.393419	-0.47201	-0.400634	-0.674348	0.0859096	-0.183122	7.97943	10.2013	7.49856e-08	5.69568e-06	Mus musculus	RefSeq	ILMN_228654	ILMN_228654	GM826	NM_001033411.1	NM_001033411.1	NA	329554	85701920	NM_001033411.1	Gm826	NP_001028583.1	1980484	S	387	ATGGCCACTTCCTTCTACAGAGAAGCATCGGCAGTGGGCTGAGCGGTCCT	2	-	160003502-160003508:160009426-160009456:160018537-160018548	2qH2	Mus musculus gene model 826, (NCBI) (Gm826), mRNA.
ILMN_2771034	0.0260695	0.144188	0.536152	0.319831	0.516061	0.239695	0.113135	11.3093	10.1902	7.61169e-08	5.76509e-06	Mus musculus	MEEBO	ILMN_212534	ILMN_212534	MFGE8	scl31155.10_11		NA	NA	6678869	NM_008594	Mfge8		2120286	S	1904	TTATCTCCTGAGACGCCTCTTGACCCTTGCACTGGAGCCTCAGTTGACAA
ILMN_2712066	0.152726	0.366999	0.585138	0.676918	0.639927	0.152029	0.137713	10.3375	10.1725	7.79425e-08	5.88654e-06	Mus musculus	MEEBO	ILMN_219673	ILMN_219673	PGD	scl0110208.1_282	NM_025801.1	NA	NA	21313271	NM_025801.1	Pgd		70630	S	2065	AGGAGTCGGTGGGCAGAGGCTCTCCTGTCGGGTATTTCTTACTGGCACAG
ILMN_1231132	0.132512	-0.535546	-0.380393	-0.432014	-0.256979	-0.366111	0.0553433	9.09581	10.1242	8.319e-08	6.26501e-06	Mus musculus	RefSeq	ILMN_186707	ILMN_260069	CRLS1	NM_025646.3	NM_025646.3	NA	66586	66932976	NM_025646.3	Crls1	NP_079922.2	6960332	S	1296	GGCATTGAAGTTCACGAGTAGTCTTCCAGCCTCTCAGGTACCAAATAGTT	2	+	132692206-132692255	2qF2	Mus musculus cardiolipin synthase 1 (Crls1), transcript variant 2, mRNA.	0610009I22Rik; 4930557M15Rik; 5730490M08Rik; RP23-77H16.4	0610009I22Rik; 4930557M15Rik; 5730490M08Rik; RP23-77H16.4
ILMN_1225085	0.0682533	0.179402	0.480356	0.633546	0.557999	0.370262	0.0541469	7.74836	10.1207	8.35885e-08	6.27719e-06	Mus musculus	RefSeq	ILMN_222035	ILMN_222035	PRKCB	NM_008855.2	NM_008855.2	NA	18751	116734871	NM_008855.2	Prkcb	NP_032881.1	3440646	S	2980	TCCTGGAACCACATGGTCACTCTAGCCAGGTCCCAAAGGACCCTGATTCT	7	+	129772066-129772115	7qF3	Mus musculus protein kinase C, beta (Prkcb), mRNA.	A130082F03Rik; PKC-Beta; Pkcb; Prkcb; Prkcb2	A130082F03Rik; PKC-Beta; Pkcb; Prkcb; Prkcb2
ILMN_2984935	-0.0233231	-0.233644	-0.301433	-0.411577	-0.435448	-0.100734	0.00106483	9.95202	10.1086	8.49699e-08	6.3629e-06	Mus musculus	RefSeq	ILMN_210879	ILMN_210879	RP9	NM_018739.1	NM_018739.1	NA	55934	9055299	NM_018739.1	rp9	NP_061209.1	1850162	S	755	TGAGAGCTCTGACTCAGAGTGACAGCACCACCCACAGGCCAAAGGACAGA	9	-	22253059-22253099:22253100-22253108	9qA3	Mus musculus retinitis pigmentosa 9 (human) (rp9), mRNA.	MGC106978; MGC144398; Rp9h; MGC144397; PAP-1	MGC106978; MGC144398; Rp9h; MGC144397; PAP-1
ILMN_2908045	-0.169473	-0.338421	-0.680961	-0.84801	-0.527562	-0.372634	0.00726092	9.42309	10.1039	8.55099e-08	6.3853e-06	Mus musculus	RefSeq	ILMN_212401	ILMN_212401	AKR7A5	NM_025337.2	NM_025337.2	NA	110198	27659727	NM_025337.2	Akr7a5	NP_079613.2	3780228	S	1020	GCCACTGAGGAAGGGCCCCTGGAGCCGGCTGTCGTGGAAGCCTTTGACCA	4	+	138874073-138874122	4qD3	Mus musculus aldo-keto reductase family 7, member A5 (aflatoxin aldehyde reductase) (Akr7a5), mRNA.	Afar1; 0610025K21Rik; Afar	Afar1; 0610025K21Rik; Afar
ILMN_2824022	0.0818896	-0.426299	-0.252937	-0.345203	-0.245934	-0.256735	-0.0913277	8.1276	10.084	8.78368e-08	6.54063e-06	Mus musculus	RefSeq	ILMN_213796	ILMN_213796	MAP3K7IP3	NM_025729.3	NM_025729.3	NA	66724	61556735	NM_025729.3	Map3k7ip3	NP_080005.2	4390255	S	5858	GGGCACTGCCTGTGTTGCAGCACTACTGTATCTTTGTTGAGCGACCTAAC	X	+	82879302-82879351	XqC1	Mus musculus mitogen-activated protein kinase kinase kinase 7 interacting protein 3 (Map3k7ip3), mRNA.	KIAA4135; 4921526G09Rik; mKIAA4135; RP23-181A7.1	KIAA4135; 4921526G09Rik; mKIAA4135; RP23-181A7.1
ILMN_1236609	0.0160658	0.23822	0.379864	0.616836	0.231048	0.213515	-0.00693689	7.17624	10.0754	8.88618e-08	6.59843e-06	Mus musculus	RefSeq	ILMN_215898	ILMN_215898	GP49A	NM_008147.1	NM_008147.1	NA	14727	6680052	NM_008147.1	Gp49a	NP_032173.1	4120356	S	814	TCCTCATCGGATACCAGTGTCGTCACAAAAATAAGGCTAATGCTTCTGTG	10	+	51203646-51203684:51204323-51204333	10qB3	Mus musculus glycoprotein 49 A (Gp49a), mRNA.	gp49	gp49
ILMN_2614912	-0.116076	-0.286488	-0.459165	-0.545441	-0.446815	-0.176842	-0.12016	7.99176	10.0719	8.92879e-08	6.61155e-06	Mus musculus	RefSeq	ILMN_211347	ILMN_211347	HDAC11	NM_144919.2	NM_144919.2	NA	232232	118130074	NM_144919.2	Hdac11	NP_659168.1	5090079	S	2262	CTGGACCAGACCCCACAGTACTAATAGTGCAGCACCACACCCCTCTGTCA	6	+	91124445-91124494	6qD1	Mus musculus histone deacetylase 11 (Hdac11), mRNA.	MGC27683	MGC27683
ILMN_2610156	0.0194377	-0.577878	-0.418087	-0.542707	-0.00548383	-0.457864	-0.0273768	9.52814	10.051	9.18584e-08	6.78294e-06	Mus musculus	MEEBO	ILMN_210883	ILMN_210883	NEO1	scl0018007.1_62	NM_008684.1	NA	NA	6679035	NM_008684.1	Neo1		1090288	S	5082	GCCAAGGGAGTCTGTGATGTTCTCTCAAGCAGTTGACACTTGACTGTGGT
ILMN_3154849	-0.0347088	-0.429658	-0.742029	-0.43368	-0.480364	-0.219684	-0.0692196	9.24644	10.0345	9.39327e-08	6.91684e-06	Mus musculus	RefSeq	ILMN_211234	ILMN_211234	CLPX	NM_011802.2	NM_011802.2	NA	270166	113205070	NM_011802.2	Clpx	NP_035932.2	6770647	A	2613	GCTAGTGGAGAGGCATTGGTTTCCCAGCTGGCACCATTAGTAACAGAGGC	9	+	65178227-65178276	9qC	Mus musculus caseinolytic peptidase X (E.coli) (Clpx), transcript variant 1, mRNA.	E330029I21; AU014732	E330029I21; AU014732
ILMN_2701855	-0.0895486	-0.464314	-0.711783	-0.744446	-0.756005	-0.354079	-0.00621192	9.80649	10.0251	9.51379e-08	6.98618e-06	Mus musculus	RefSeq	ILMN_210830	ILMN_220499	FAHD2A	NM_029629.1	NM_029629.1	NA	68126	29366813	NM_029629.1	Fahd2a	NP_083905.1	5870176	S	918	GGGACCTCCTCCTGACTGGGACGCCTCCAGGTGTTGGCATGTTTAGGAAG	2	-	127262288-127262337	2qF1	Mus musculus fumarylacetoacetate hydrolase domain containing 2A (Fahd2a), mRNA.	Cgi-105; 1500003K14Rik; B430104H02Rik	Cgi-105; 1500003K14Rik; B430104H02Rik
ILMN_1237939	0.0429846	-0.305854	-0.418957	-0.41597	-0.44158	-0.222978	-0.0716334	9.82477	9.97883	1.0131e-07	7.37481e-06	Mus musculus	RefSeq	ILMN_214240	ILMN_214240	PRKRIR	NM_028410.1	NM_028410.1	NA	72981	33469018	NM_028410.1	Prkrir	NP_082686.1	5960358	S	3270	GCAGCTGACTTGTCTGTTGTCTCCTTACATGACTGTGTCTGCTGCCTTGG	7	+	105866379-105866428	7qE2	Mus musculus protein-kinase, interferon-inducible double stranded RNA dependent inhibitor, repressor of (P58 repressor) (Prkrir), mRNA.	Dap4; MGC31389; 2900052B10Rik; Rpkrir	Dap4; MGC31389; 2900052B10Rik; Rpkrir
ILMN_2721357	0.208263	0.23772	0.815075	0.975252	0.731424	-0.037588	0.0507703	8.18619	9.97446	1.01915e-07	7.37481e-06	Mus musculus	RefSeq	ILMN_220383	ILMN_220383	LHFPL2	NM_172589.2	NM_172589.2	NA	218454	141803108	NM_172589.2	Lhfpl2	NP_766177.1	6200397	S	4094	GCAGAAGGGTCTTTAGGTGCTGGGAAGGAACTTGGGCACCACTTGATGTC	13	+	94965110-94965159	13qD1	Mus musculus lipoma HMGIC fusion partner-like 2 (Lhfpl2), mRNA.	6030465B15; mKIAA0206; AI447312; AW050335	6030465B15; mKIAA0206; AI447312; AW050335
ILMN_2742912	-0.028709	0.136306	0.436956	0.658381	0.228678	0.110771	-0.0156171	7.17333	9.97313	1.02099e-07	7.37481e-06	Mus musculus	RefSeq	ILMN_221976	ILMN_221976	GPR176	NM_201367.2	NM_201367.2	NA	381413	118130943	NM_201367.2	Gpr176	NP_958755.1	1770634	S	3586	CCTGAGAAGAACCTGTGAAATAAACCTGTGTTGCTGTCACCGTCCTGACA	2	-	118103001-118103050	2qE5	Mus musculus G protein-coupled receptor 176 (Gpr176), mRNA.	Gm1012; MGC62396	Gm1012; MGC62396
ILMN_2858742	-0.0233071	-0.440555	-0.329577	-0.529512	-0.464129	-0.455228	-0.0500534	8.75849	9.97558	1.01759e-07	7.37481e-06	Mus musculus	RefSeq	ILMN_261882	ILMN_261882	PMM2	NM_016881.1	NM_016881.1	NA	54128	8393987	NM_016881.1	Pmm2	NP_058577.1	4830255	S	1468	GAAGCCCACTGAAGGGACAGCACCATACCTCACTTCTCAGTCTGGTCACT	16	+	8572511-8572560	16qA1	Mus musculus phosphomannomutase 2 (Pmm2), mRNA.	C86848; AI585868	C86848; AI585868
ILMN_2818294	0.0430843	0.180743	0.647587	1.16088	0.239363	0.441934	0.132718	8.17177	9.95494	1.0466e-07	7.53919e-06	Mus musculus	RefSeq	ILMN_214124	ILMN_214124	SRPX2	NM_026838.1	NM_026838.1	NA	68792	21703701	NM_026838.1	Srpx2	NP_081114.1	2190139	S	1540	CAAGCAGGGTATTGACCGGGAACGCTATATGGAACCTGTCACCCCTGAGG	X	+	129277684-129277733	XqE3	Mus musculus sushi-repeat-containing protein, X-linked 2 (Srpx2), mRNA.	SRP; SRPUL; 1110039C07Rik	SRP; SRPUL; 1110039C07Rik
ILMN_2497349	0.0923324	-0.248766	-0.370073	-0.506498	-0.317384	-0.300561	-0.187118	8.69674	9.95075	1.05258e-07	7.55671e-06	Mus musculus	RefSeq	ILMN_193453	ILMN_193453	ZKSCAN14	NM_023322.2	NM_023322.2	NA	67235	114158684	NM_023322.2	Zkscan14	NP_075811.2	3360022	S	1756	CAAAATTCAGTCTCCTAGCTTCCATGTGTCTCTGCGTGACTCACGTGGCT	5	-	145955990-145956022:145956023-145956039	5qG2	Mus musculus zinc finger with KRAB and SCAN domains 14 (Zkscan14), mRNA.	2310046C23Rik; MGC117641; 2810437E14Rik; Zfp99	2310046C23Rik; MGC117641; 2810437E14Rik; Zfp99
ILMN_2755667	-0.117657	0.152966	0.359837	0.53082	0.242985	0.32482	0.0368572	7.37213	9.94926	1.05473e-07	7.55671e-06	Mus musculus	MEEBO	ILMN_189030	ILMN_189030	APBB1IP	scl0319656.1_10		NA	NA	34328064	NM_019456	Apbb1ip		1470253	S	1993	GGCAAGAGAACCAAGGACTCCCCGGTGCACCAGGGAACAGTGAGCAAGAT
ILMN_1223738	-0.0820466	0.238642	0.1101	0.529844	0.292263	0.340277	0.0741686	13.6675	9.94356	1.06295e-07	7.59506e-06	Mus musculus	RefSeq	ILMN_215531	ILMN_215531	PRDX1	NM_011034.4	NM_011034.4	NA	18477	146149207	NM_011034.4	Prdx1	NP_035164.1	1050402	S	824	GGTCTGAGCTGTGTTTTGGGCAGACCAATCTTCTATCAGTCACAGAAAAC				4qD1	Mus musculus peroxiredoxin 1 (Prdx1), mRNA.	PrxI; MSP23; Tdpx2; PAG; OSF-3; Paga; TPx-A; TDX2; NkefA	PrxI; MSP23; Tdpx2; PAG; OSF-3; Paga; TPx-A; TDX2; NkefA
ILMN_2595091	0.0876653	-0.344353	-0.570798	-0.585615	-0.485403	-0.27654	-0.0887262	8.67111	9.94064	1.06719e-07	7.59943e-06	Mus musculus	RefSeq	ILMN_209360	ILMN_209360	NHLRC1	NM_175340.3	NM_175340.3	NA	105193	142366928	NM_175340.3	Nhlrc1	NP_780549.1	1710736	S	2137	GGCAGAAGTGATTTTGTTTGGTGTGGTAAATCTCTGACGCCTGAAGCACT	13	-	47108003-47108052	13qA5	Mus musculus NHL repeat containing 1 (Nhlrc1), mRNA.	AI505271; B230309E09Rik	AI505271; B230309E09Rik
ILMN_2736867	0.135223	0.406009	0.867275	1.07068	1.05243	0.273803	0.0802532	7.54456	9.93919	1.06929e-07	7.59943e-06	Mus musculus	RefSeq	ILMN_218930	ILMN_218930	LYZ1	NM_013590.3	NM_013590.3	NA	17110	142378997	NM_013590.3	Lyz1	NP_038618.1	2360719	S	1163	TACTAACTCTGAGACAGAAGAGCTTGTACCAGCCAATAACCACAGGAGCA	10	-	116724903-116724952	10qD2	Mus musculus lysozyme 1 (Lyz1), mRNA.	Lzp-s	Lzp-s
ILMN_2508745	-0.00173097	-0.214316	-0.477995	-0.724801	-0.435875	-0.294665	-0.117114	11.7819	9.92175	1.09503e-07	7.76153e-06	Mus musculus	RefSeq	ILMN_194694	ILMN_194694	ZFYVE21	NM_026752.2	NM_026752.2	NA	68520	31980849	NM_026752.2	Zfyve21	NP_081028.2	4900484	S	1064	TTCCTAGACTCTGGTCACTCTGTCACTAACCGGGGCGATGAACAGTCCTG	12	+	113066423-113066472	12qF1	Mus musculus zinc finger, FYVE domain containing 21 (Zfyve21), mRNA.	C85416; AW558780; 1110013H04Rik	C85416; AW558780; 1110013H04Rik
ILMN_1235934	0.014322	0.115239	0.553787	0.605639	0.499272	0.352681	0.110613	7.56559	9.9062	1.11853e-07	7.90697e-06	Mus musculus	RefSeq	ILMN_222602	ILMN_222602	BTK	NM_013482.1	NM_013482.1	NA	12229	7709993	NM_013482.1	Btk	NP_038510.1	5050343	S	2266	CTCGTTCCCTGGCATACTGCTCTAAGCAAAGGTCAAGGGATTTCTGTGCC	X	-	131077075-131077124	XqE3	Mus musculus Bruton agammaglobulinemia tyrosine kinase (Btk), mRNA.	AI528679; xid	AI528679; xid
ILMN_2599487	-0.0674826	0.0945155	0.273427	0.199311	0.42091	-0.0596552	0.020695	11.9727	9.89929	1.12914e-07	7.96072e-06	Mus musculus	RefSeq	ILMN_209818	ILMN_209818	NMT1	NM_008707.3	NM_008707.3	NA	18107	118130678	NM_008707.3	Nmt1	NP_032733.1	360050	S	1665	GATGGCGTAGGCTGCGTGATGTCACCTTTAGCCATGTTTCTGGTCTCCCT	11	+	102927246-102927295	11qE1	Mus musculus N-myristoyltransferase 1 (Nmt1), mRNA.	AW536594	AW536594
ILMN_2610105	0.166383	0.401432	0.434937	0.833563	0.201845	0.515298	0.0861131	10.3665	9.88048	1.15853e-07	8.1463e-06	Mus musculus	RefSeq	ILMN_210878	ILMN_210878	SNRPD1	NM_009226.2	NM_009226.2	NA	20641	31982006	NM_009226.2	Snrpd1	NP_033252.1	6220504	S	43	TAACCCCAGTCCGTGGATCTCTGGAGCCTGAATTCTGTGAACAGTCGGGC	18	+	10617836-10617885	18qA1	Mus musculus small nuclear ribonucleoprotein D1 (Snrpd1), mRNA.	SMD1; AA407109; AL023031	SMD1; AA407109; AL023031
ILMN_1241171	-0.0652444	0.41569	0.865944	0.920768	0.510244	0.462822	0.102286	11.1249	9.87318	1.17016e-07	8.1846e-06	Mus musculus	RefSeq	ILMN_221274	ILMN_221274	ANXA3	NM_013470.1	NM_013470.1	NA	11745	7304886	NM_013470.1	Anxa3	NP_038498.1	1580519	S	1272	GACAGAACCTGTCTGCCTGATAGGCATTGGCATCGTTCAGTGCAATGGCA	5	+	97274692-97274741	5qE3	Mus musculus annexin A3 (Anxa3), mRNA.	Anx3	Anx3
ILMN_1230587	0.185812	0.275602	0.719314	0.808626	0.621638	0.358023	0.149989	7.79048	9.8681	1.17832e-07	8.19846e-06	Mus musculus	RefSeq	ILMN_220005	ILMN_220005	LPXN	NM_134152.3	NM_134152.3	NA	107321	146149294	NM_134152.3	Lpxn	NP_598913.1	7050433	S	1292	GTCCCCAGCCTTCTGTTCAGTGGGCTAATGGAGTACAAACGGGCCTTTGT				19qA	Mus musculus leupaxin (Lpxn), mRNA.	A530083L21Rik; LDPL; AV278559; 4933402K05Rik	A530083L21Rik; LDPL; AV278559; 4933402K05Rik
ILMN_3161805	-0.0882165	0.617928	0.904587	1.66639	0.54785	0.526126	0.0612052	7.84985	9.86834	1.17793e-07	8.19846e-06	Mus musculus	RefSeq	ILMN_223933	ILMN_317312	LOC100048556	XM_001480891.1	XM_001480891.1	NA	100048556	149262246	XM_001480891.1	LOC100048556	XP_001480941.1	2510333	S	187	CCGGAAGCTGAAGAGCTACAGGAGAATCACAAGCAGCCAGTGTCCCCGGG					PREDICTED: Mus musculus similar to monocyte chemoattractant protein-5, transcript variant 1 (LOC100048556), mRNA.
ILMN_1247592	0.193743	0.495229	0.945704	1.09299	0.631265	0.662897	0.0842657	9.01407	9.85529	1.19916e-07	8.32161e-06	Mus musculus	RefSeq	ILMN_211039	ILMN_211039	CASP1	NM_009807.2	NM_009807.2	NA	12362	86198304	NM_009807.2	Casp1	NP_033937.2	1940722	S	1355	CACTGCTGATAGGGTGACCCTGACAAAACGTTTCTACCTCTTCCCGGGAC	9	+	5306714-5306763	9qA1	Mus musculus caspase 1 (Casp1), mRNA.	Il1bc; ICE	Il1bc; ICE
ILMN_2734683	0.138051	0.366087	1.02737	1.49331	0.789366	0.751385	0.152129	10.1606	9.82394	1.25179e-07	8.66416e-06	Mus musculus	RefSeq	ILMN_221371	ILMN_221371	FSTL1	NM_008047.4	NM_008047.4	NA	14314	145966858	NM_008047.4	Fstl1	NP_032073.2	460576	S	2893	GAGAGGGCAGGAGTATCAATTTGTTCAAGTAGCTGCAGTGTCTGTTGGCC				16qB3	Mus musculus follistatin-like 1 (Fstl1), mRNA.	Fstl; AI316791; TSC-36; AW107808	Fstl; AI316791; TSC-36; AW107808
ILMN_2758300	-0.0218797	-0.272945	-0.333719	-0.21152	-0.347575	-0.0615881	-0.112487	8.81955	9.81877	1.2607e-07	8.7031e-06	Mus musculus	RefSeq	ILMN_219263	ILMN_219263	A430005L14RIK	NM_175287.3	NM_175287.3	NA	97159	141802941	NM_175287.3	A430005L14Rik	NP_780496.1	6480441	S	821	ACGCTCTGAGAACAAGGTGGACATCAGTGTCACTGGCTGGCACAGACGCC	4	+	153335757-153335806	4qE2	Mus musculus RIKEN cDNA A430005L14 gene (A430005L14Rik), mRNA.	RP23-254N4.1; C79672	RP23-254N4.1; C79672
ILMN_2420368	0.00194399	-0.611507	-0.351844	-0.467947	-0.328185	-0.397904	-0.0276231	8.53145	9.81682	1.26407e-07	8.70371e-06	Mus musculus	MEEBO	ILMN_184648	ILMN_184648	NARG1	scl23217.19_529		NA	NA	28269696	NM_053089	Narg1		6900332	S	2	GGTCGACCTTCCTGATGGGAGGAGTCTTCCTATCTGCATCGTGCTCCTGG
ILMN_1242769	0.076394	-0.374564	-0.314424	-0.709572	-0.33027	-0.621536	-0.188891	9.70799	9.79504	1.30244e-07	8.94464e-06	Mus musculus	RefSeq	ILMN_218176	ILMN_218176	AKAP8L	NM_017476.2	NM_017476.2	NA	54194	70780372	NM_017476.2	Akap8l	NP_059504.2	1450639	S	1997	GTCCATAACCCTTACCCGGCAGGGCTCCCGTGGCCGAGGCTGGAAGTCCA	17	-	32458394-32458436:32458437-32458443	17qB1	Mus musculus A kinase (PRKA) anchor protein 8-like (Akap8l), mRNA.	HAP95; Nakap95	HAP95; Nakap95
ILMN_3124160	-0.140117	-0.227526	-0.21866	-0.179221	-0.263677	-0.316574	-0.0125243	8.50312	9.77089	1.34638e-07	9.22256e-06	Mus musculus	RefSeq	ILMN_219016	ILMN_219016	AMBRA1	NM_172669.3	NM_172669.3	NA	228361	124053444	NM_172669.3	Ambra1	NP_766257.3	270730	A	5026	CAGGGCTGGAGGGAGGAGATTCCAGGTCAGAATGTGAGGTCTTGGTCTGT	2	+	91758742-91758791	2qE1	Mus musculus autophagy/beclin 1 regulator 1 (Ambra1), transcript variant 1, mRNA.	AV021921; RP23-273F8.1; AA474864; mKIAA1736; Ambra1; A130023A14; 2310079H06Rik	AV021921; RP23-273F8.1; AA474864; mKIAA1736; Ambra1; A130023A14; 2310079H06Rik
ILMN_2674378	-0.0451929	-0.40903	-0.488578	-0.52592	-0.504948	-0.453296	-0.145887	7.88254	9.75889	1.3688e-07	9.35191e-06	Mus musculus	RefSeq	ILMN_216713	ILMN_216713	LRRC20	NM_153542.1	NM_153542.1	NA	216011	23956307	NM_153542.1	Lrrc20	NP_705770.1	3840048	S	1955	CTGCTGGTATCATGGCTGTGTATCCTAAAAGAAACCTTGCCTATTCCGCT	10	+	61044310-61044359	10qB4	Mus musculus leucine rich repeat containing 20 (Lrrc20), mRNA.	BC036304; MGC25719	BC036304; MGC25719
ILMN_2668927	0.156885	0.850279	1.11597	0.651748	0.569608	0.376656	-0.209807	8.34087	9.7437	1.39771e-07	9.52491e-06	Mus musculus	RefSeq	ILMN_216245	ILMN_309986	LOC100047583	XM_001479138.1	XM_001479138.1	NA	100047583	149267863	XM_001479138.1	LOC100047583	XP_001479188.1	1400053	S	398	GCCAAAGGACAAAATTTCCATCTTGGGAAATGCCCGTCTCCTCCTGTGCA					PREDICTED: Mus musculus similar to apolipoprotein D (LOC100047583), mRNA.
ILMN_1224472	-0.0389505	0.192478	0.435828	0.83384	0.224195	0.222031	0.0261158	7.16107	9.73534	1.4139e-07	9.61052e-06	Mus musculus	RefSeq	ILMN_222651	ILMN_222651	CCL4	NM_013652.2	NM_013652.2	NA	20303	126366031	NM_013652.2	Ccl4	NP_038680.1	7150500	S	215	AGCTTTGTGATGGATTACTATGAGACCAGCAGTCTTTGCTCCAAGCCAGC	11	+	83477020-83477069	11qC	Mus musculus chemokine (C-C motif) ligand 4 (Ccl4), mRNA.	Scya4; Mip1b; Act-2; MIP-1B; AT744.1	Scya4; Mip1b; Act-2; MIP-1B; AT744.1
ILMN_2598775	-0.083347	0.372159	0.336968	0.484762	0.246073	0.509004	0.148199	8.80777	9.73092	1.42254e-07	9.64451e-06	Mus musculus	RefSeq	ILMN_209741	ILMN_209741	STARD3NL	NM_024270.2	NM_024270.2	NA	76205	70794798	NM_024270.2	Stard3nl	NP_077232.2	5490403	S	927	TGATACCTCATGGACATCGCTCCACCTCCACTCAAACCATCCCTGCCTGC	13	-	19449852-19449901	13qA2	Mus musculus STARD3 N-terminal like (Stard3nl), mRNA.	AW124774; MENTHO; 6530409L22Rik; 0610035N01Rik	AW124774; MENTHO; 6530409L22Rik; 0610035N01Rik
ILMN_3135781	-0.131192	0.389742	0.805808	0.864593	0.615336	0.44275	0.0322261	10.8706	9.71381	1.45649e-07	9.84952e-06	Mus musculus	RefSeq	ILMN_221274	ILMN_221274	ANXA3	NM_013470.1	NM_013470.1	NA	11745	7304886	NM_013470.1	Anxa3	NP_038498.1	5090184	A	1198	GCCCTGATGGTGGACCGCCTCAAAATCTCTGCACACTGCTTTCATGCAGC	5	+	97274618-97274667	5qE3	Mus musculus annexin A3 (Anxa3), mRNA.	Anx3	Anx3
ILMN_2698107	0.0357225	0.154566	0.548579	0.824663	0.632562	0.176409	0.0890599	8.9642	9.70126	1.48193e-07	9.99604e-06	Mus musculus	RefSeq	ILMN_218614	ILMN_218614	EIF1A	NM_010120.4	NM_010120.4	NA	13664	141802731	NM_010120.4	Eif1a	NP_034250.2	2850487	S	2641	CAGCACTCGCACAAAGATGCTCTGGAGGCTATAGTAGTGTGTCTTGGTCA	18	+	46769641-46769690	18qC	Mus musculus eukaryotic translation initiation factor 1A (Eif1a), mRNA.	eIF-1A; C76390; Eftu; Eif4c; Ef1a	eIF-1A; C76390; Eftu; Eif4c; Ef1a
ILMN_2670247	-0.00400339	-0.217339	-0.313499	-0.24398	-0.25056	-0.194276	-0.220909	7.24843	9.69675	1.49117e-07	1.00329e-05	Mus musculus	RefSeq	ILMN_216366	ILMN_216366	FXN	NM_008044.2	NM_008044.2	NA	14297	133892935	NM_008044.2	Fxn	NP_032070.1	5420228	S	820	TCTACAGACATTTGTTAGGATTATGTCATTTGCTCCCCAACCTGAGACCT	19	-	24336168-24336217	19qB	Mus musculus frataxin (Fxn), nuclear gene encoding mitochondrial protein, mRNA.	FA; X25; FARR; Frda	FA; X25; FARR; Frda
ILMN_2966826	-0.0812	-0.379349	-1.37512	-1.2404	-1.20926	-0.163285	-0.0493456	9.67324	9.69453	1.49576e-07	1.00383e-05	Mus musculus	RefSeq	ILMN_184178	ILMN_184178	TTLL1	NM_178869.2	NM_178869.2	NA	319953	31343471	NM_178869.2	Ttll1	NP_849200.1	7100180	S	1924	TTTGAGATAGGTACCTCTGGATGGCCTGGAACTTGCCATGTAGACCAGGC	15	-	83311605-83311654	15qE1	Mus musculus tubulin tyrosine ligase-like 1 (Ttll1), mRNA.	AV014541; 6330444E16Rik	AV014541; 6330444E16Rik
ILMN_1229922	-0.0473294	0.171785	0.87912	1.11245	0.588358	0.0848436	-0.0776866	7.44256	9.68838	1.50852e-07	1.00983e-05	Mus musculus	MEEBO	ILMN_217557	ILMN_217557	MARCO	scl16373.17.1_56	NM_010766.1	NA	NA	6754639	NM_010766.1	Marco		2850626	S	1803	GAACTCCTGGGGCAATCACAATTGCGTACATAATGAAGATGCGGGTGTGG
ILMN_2946901	0.135237	0.0366937	-0.281543	-0.480974	-0.471737	-0.314241	-0.18814	8.35874	9.66306	1.56222e-07	1.04315e-05	Mus musculus	RefSeq	ILMN_211336	ILMN_211336	SLC25A38	NM_144793.1	NM_144793.1	NA	208638	21450144	NM_144793.1	Slc25a38	NP_659042.1	6660079	S	1365	TCCTGCCATGTCTGAGGGCAAGAGGCTCAAGTTAGGGAAGACTGGACCTA	9	+	120029858-120029907	9qF4	Mus musculus solute carrier family 25, member 38 (Slc25a38), mRNA.	AV019094; BC010801; MGC18873	AV019094; BC010801; MGC18873
ILMN_2464898	-0.0617975	-0.184409	-0.566105	-0.62371	-0.271012	-0.247121	-0.0253492	11.076	9.64914	1.59261e-07	1.06077e-05	Mus musculus	RefSeq	ILMN_189845	ILMN_189845	AMZ2	NM_025275.4	NM_025275.4	NA	13929	115496472	NM_025275.4	Amz2	NP_079551.3	5960471	S	1149	CCGGCGTCCTCTGAATGTTTGCCCTATCTGCTTACGAAAGCTGCAGAGTG	11	+	109295989-109296038	11qE1	Mus musculus archaelysin family metallopeptidase 2 (Amz2), mRNA.	ESTM12; AA408420; Amz2	ESTM12; AA408420; Amz2
ILMN_2593787	0.0176312	0.215922	0.398986	0.576031	0.325002	0.238872	0.0512571	7.4319	9.64422	1.60349e-07	1.06267e-05	Mus musculus	RefSeq	ILMN_209226	ILMN_209226	KCNK13	NM_146037.1	NM_146037.1	NA	217826	22122524	NM_146037.1	Kcnk13	NP_666149.1	60524	S	1909	GGGAAACTCCATCTTGTAACTAAAGCCCACAGCTTACTATGTCCTCTCTG	12	+	101300747-101300796	12qE	Mus musculus potassium channel, subfamily K, member 13 (Kcnk13), mRNA.	Gm1570; F730021E22Rik; MGC31053; Gm1685; BB085247	Gm1570; F730021E22Rik; MGC31053; Gm1685; BB085247
ILMN_2664129	-0.0136443	0.0122431	-0.835828	-0.619626	-0.651747	-0.325927	-0.191234	11.3194	9.64506	1.60163e-07	1.06267e-05	Mus musculus	RefSeq	ILMN_186854	ILMN_231308	HIST1H4H	NM_153173.2	NM_153173.2	NA	69386	141802886	NM_153173.2	Hist1h4h	NP_694813.1	7400377	S	47	TTTCTTCAGCAAGTACACCATGTCTGGTCGTGGCAAGGGCGGTAAAGGTC	13	+	23622965-23622983:23622984-23623014	13qA3.1	Mus musculus histone cluster 1, H4h (Hist1h4h), mRNA.	1700024H08Rik; MGC41466	1700024H08Rik; MGC41466
ILMN_2605494	0.0156752	-0.335686	-0.290573	-0.298479	-0.273868	-0.31131	-0.190549	11.0214	9.63752	1.61843e-07	1.06459e-05	Mus musculus	RefSeq	ILMN_210426	ILMN_210426	TEX261	NM_009357.1	NM_009357.1	NA	21766	6678296	NM_009357.1	Tex261	NP_033383.1	6110114	S	1005	GTCCTGTCCAATGCTGATTCCCTTTCGAATAAAGATTCTAGGTGGCACTG	6	-	83720754-83720803	6qC3	Mus musculus testis expressed gene 261 (Tex261), mRNA.	TEG-261; 3110001O07Rik; AI480706; AA409339; AL033351	TEG-261; 3110001O07Rik; AI480706; AA409339; AL033351
ILMN_2828438	-0.0449955	-0.215262	-0.513568	-0.520303	-0.498881	-0.304637	-0.240259	8.91449	9.63935	1.61433e-07	1.06459e-05	Mus musculus	RefSeq	ILMN_254130	ILMN_254130	D830050J10RIK	NM_178264.3	NM_178264.3	NA	352968	124358907	NM_178264.3	D830050J10Rik	NP_839995.2	2810021	S	745	GTGGTAGCAGAGTGACTGTTTCTGGTTGGAGGCCAGTGGTATTGGGCTGC				6qE3	Mus musculus RIKEN cDNA D830050J10 gene (D830050J10Rik), mRNA.
ILMN_2857595	0.0957635	0.127846	0.618737	0.805284	0.458512	0.592323	0.173741	8.34646	9.63903	1.61504e-07	1.06459e-05	Mus musculus	RefSeq	ILMN_250951	ILMN_250951	AI413582	NM_001002895.2	NM_001002895.2	NA	106672	126157526	NM_001002895.2	AI413582	NP_001002895.2	2030639	S	369	TCTGATGTGGGAGACCCCAAGGTGGTTCATGGCTGGCAGAGCAGCTACCA	17	-	27704195-27704224:27704357-27704376	17qA3.3	Mus musculus expressed sequence AI413582 (AI413582), mRNA.	MGC41609; AI854251	MGC41609; AI854251
ILMN_2755666	-0.0249773	0.110342	0.320451	0.568296	0.31291	0.326929	0.0718704	7.3844	9.63279	1.62907e-07	1.06894e-05	Mus musculus	MEEBO	ILMN_189030	ILMN_189030	APBB1IP	scl0319656.1_10		NA	NA	34328064	NM_019456	Apbb1ip		3460747	S	1992	AGGCAAGAGAACCAAGGACTCCCCGGTGCACCAGGGAACAGTGAGCAAGA
ILMN_2938390	-0.121144	-0.254217	-0.378411	-0.402703	-0.262623	-0.336263	-0.110292	7.74934	9.63092	1.6333e-07	1.06907e-05	Mus musculus	RefSeq	ILMN_233236	ILMN_233236	IPMK	NM_027184.1	NM_027184.1	NA	69718	58037170	NM_027184.1	Ipmk	NP_081460.1	2470209	S	5137	ACACCCAGTTGTGTCCTTAGTAACATCCAGGCAGCAGTGCCAGTCCCCGC	10	+	70848353-70848402	10qB5.3	Mus musculus inositol polyphosphate multikinase (Ipmk), mRNA.	2410017C19Rik; Impk; AA408208	2410017C19Rik; Impk; AA408208
ILMN_2698728	0.0353938	0.45689	0.9444	1.55189	0.365328	0.777974	0.09558	8.7401	9.62685	1.64252e-07	1.07245e-05	Mus musculus	RefSeq	ILMN_214124	ILMN_314055	SRPX2	NM_001083895.1	NM_001083895.1	NA	68792	140971049	NM_001083895.1	Srpx2	NP_001077364.1	4120719	S	2109	CCTATGAAACTGAGGACATGCCCTGGGTGGTGAGTTGTAGACCGAAGGCC	X	+	130466224-130466273	XqE3	Mus musculus sushi-repeat-containing protein, X-linked 2 (Srpx2), transcript variant 2, mRNA.	SRP; SRPUL; 1110039C07Rik	SRP; SRPUL; 1110039C07Rik
ILMN_1221429	-0.0587467	0.166905	0.565192	0.954841	0.610543	0.227825	0.00774282	9.47067	9.62269	1.65203e-07	1.07601e-05	Mus musculus	RefSeq	ILMN_209038	ILMN_209038	MLLT11	NM_019914.3	NM_019914.3	NA	56772	141803083	NM_019914.3	Mllt11	NP_064298.1	7210440	S	1325	CAGTTATGTTCAGACCCTACCCGTCCCCATTCCTTCCAAAGCTATTGCAG	3	-	95023109-95023158	3qF2.1	Mus musculus myeloid/lymphoid or mixed-lineage leukemia (trithorax homolog, Drosophila); translocated to, 11 (Mllt11), mRNA.	Zfp692; AI839562; Af1q	Zfp692; AI839562; Af1q
ILMN_3091641	0.063959	0.288046	0.82772	1.23013	0.760032	0.575025	0.297672	9.82693	9.61635	1.66661e-07	1.08285e-05	Mus musculus	RefSeq	ILMN_260026	ILMN_260026	DAB2	NM_001008702.1	NM_001008702.1	NA	13132	56785429	NM_001008702.1	Dab2	NP_001008702.1	1050609	A	2352	GGTCGTTTCTCAGCTAACTGCACCATTTACCAATCCTGCCCCAAGTGGTG	15	+	6389332-6389381	15qA1	Mus musculus disabled homolog 2 (Drosophila) (Dab2), transcript variant 2, mRNA.	AI957090; Doc2; p96; AA960054; D15Wsu122e; 5730435J12Rik; Doc-2	AI957090; Doc2; p96; AA960054; D15Wsu122e; 5730435J12Rik; Doc-2
ILMN_2755730	-0.00802339	0.300567	0.364698	0.699974	0.215124	0.547742	-0.0203066	9.1222	9.58475	1.74129e-07	1.12669e-05	Mus musculus	RefSeq	ILMN_220198	ILMN_220198	NIP7	NM_025391.1	NM_025391.1	NA	66164	13928673	NM_025391.1	Nip7	NP_079667.1	430484	S	430	CACATCTCAGTACCAGGGAGTGGTTGTCTATTCCATGGCGGACATTCCTC	8	+	109582036-109582085	8qD3	Mus musculus nuclear import 7 homolog (S. cerevisiae) (Nip7), mRNA.	AA408773; 1110017C15Rik	AA408773; 1110017C15Rik
ILMN_2977129	-0.0235295	0.19911	0.524371	0.72926	0.240198	0.365432	0.00650563	8.03939	9.58421	1.7426e-07	1.12669e-05	Mus musculus	RefSeq	ILMN_245949	ILMN_245949	ATP8B1	NM_001001488.3	NM_001001488.3	NA	54670	95007005	NM_001001488.3	Atp8b1	NP_001001488.2	990468	S	5910	CACAGAACAGTCCCCCTGCTCTACTGAAGGCCTCTGTGGGTTGTAGTAGG	18	-	64689113-64689162	18qE1	Mus musculus ATPase, class I, type 8B, member 1 (Atp8b1), mRNA.	Ic; FIC1; AI451886	Ic; FIC1; AI451886
ILMN_1248510	0.116828	0.255291	0.483998	0.886451	0.312583	0.198837	-0.0584002	7.42989	9.56696	1.78486e-07	1.14842e-05	Mus musculus	RefSeq	ILMN_185347	ILMN_259411	SOAT1	NM_009230.3	NM_009230.3	NA	20652	112363102	NM_009230.3	Soat1	NP_033256.2	7570253	S	3016	GCTCCAGAAGCTGGCTTCTGAAACATCTGCTCAGTCATTATACTTTATAT	1	-	158359958-158360007	1qG3	Mus musculus sterol O-acyltransferase 1 (Soat1), mRNA.	Acact; 8430426K15Rik; ACAT-1; ald	Acact; 8430426K15Rik; ACAT-1; ald
ILMN_2831283	0.137587	0.189147	0.361294	0.490279	0.491333	0.320268	-0.00582093	9.47903	9.5681	1.78203e-07	1.14842e-05	Mus musculus	RefSeq	ILMN_218812	ILMN_218812	TMEM43	NM_028766.1	NM_028766.1	NA	74122	21311890	NM_028766.1	Tmem43	NP_083042.1	7200259	S	2477	CAGGATCCCTGACCCTAGCGATACTTAACAGTTCTTCCCATGTCCTATGG	6	+	91453589-91453638	6qD1	Mus musculus transmembrane protein 43 (Tmem43), mRNA.	1200015A22Rik	1200015A22Rik
ILMN_2617305	-0.000800678	-0.267573	-0.682362	-0.829854	-0.431986	-0.146285	-0.0367794	11.5866	9.56044	1.80111e-07	1.15607e-05	Mus musculus	RefSeq	ILMN_211578	ILMN_211578	NUDT8	NM_025529.3	NM_025529.3	NA	66387	142381955	NM_025529.3	Nudt8	NP_079805.1	5340463	S	588	TTGCATGGACCACACCGTGTCTGGGGCCTCACAGCTGTCATCACTGAGCT	19	+	4001904-4001953	19qA	Mus musculus nudix (nucleoside diphosphate linked moiety X)-type motif 8 (Nudt8), mRNA.	2310039H17Rik	2310039H17Rik
ILMN_2795078	0.175315	0.329452	0.812276	1.01755	0.579202	0.613368	0.268147	8.94999	9.54849	1.83129e-07	1.1726e-05	Mus musculus	RefSeq	ILMN_189366	ILMN_189366	UNC93B1	NM_019449.1	NM_019449.1	NA	54445	23956093	NM_019449.1	Unc93b1	NP_062322.1	2100689	S	1968	CCAGAGCCTGGGGTCACCTGGAACTTCCTCCAAGGAGATAAGGGTCACTC	19	+	3949075-3949124	19qA	Mus musculus unc-93 homolog B1 (C. elegans) (Unc93b1), mRNA.	Unc93b	Unc93b
ILMN_3052632	-0.0797984	-0.43616	-0.481601	-0.647785	-0.521606	-0.364292	-0.149331	8.40264	9.54032	1.85221e-07	1.18314e-05	Mus musculus	RefSeq	ILMN_216494	ILMN_216494	EPAS1	NM_010137.2	NM_010137.2	NA	13819	31982801	NM_010137.2	Epas1	NP_034267.2	5220035	I	3353	GCATGGTGGCTGGTGCCTCTCCCTAGGAAAGCTTTGGCGTCATTCAACTC	17	+	87230789-87230838	17qE4	Mus musculus endothelial PAS domain protein 1 (Epas1), mRNA.	HIF-2alpha; HLF; HRF; MOP2	HIF-2alpha; HLF; HRF; MOP2
ILMN_1212875	0.0481036	-0.375477	-0.581087	-1.2582	-0.807255	-0.715349	-0.191898	8.58375	9.52914	1.88128e-07	1.19882e-05	Mus musculus	RefSeq	ILMN_219605	ILMN_219605	ARHGEF19	NM_172520.2	NM_172520.2	NA	213649	142361383	NM_172520.2	Arhgef19	NP_766108.1	4890224	S	2944	CCTGCTACTTTGTCCTCCAAGTAGCAAAGTGTCAGATCCAAGCAGGCTTG	4	+	140813024-140813073	4qD3	Mus musculus Rho guanine nucleotide exchange factor (GEF) 19 (Arhgef19), mRNA.	WGEF; 6430573B13Rik; 6030432F23	WGEF; 6430573B13Rik; 6030432F23
ILMN_2754997	0.0333318	-0.390799	-0.27003	-0.21623	-0.137998	-0.20806	0.0532469	11.8871	9.5264	1.88848e-07	1.20052e-05	Mus musculus	RefSeq	ILMN_222799	ILMN_222799	SLMO2	NM_025531.2	NM_025531.2	NA	66390	31981271	NM_025531.2	Slmo2	NP_079807.1	6660497	S	1312	GTACTTTGTGATTTCGCATGCTGTACTGTGGGCTGGTTATGTTAACCGAA	2	-	174290619-174290668	2qH4	Mus musculus slowmo homolog 2 (Drosophila) (Slmo2), mRNA.	RP23-6N18.1; AA407013; 2310042G06Rik	RP23-6N18.1; AA407013; 2310042G06Rik
ILMN_2822842	-0.0275468	-0.412626	-0.541908	-0.545559	-0.473505	-0.275297	-0.087313	8.02192	9.52304	1.89732e-07	1.20326e-05	Mus musculus	RefSeq	ILMN_240288	ILMN_240288	1600014C10RIK	NM_028166.2	NM_028166.2	NA	72244	31541829	NM_028166.2	1600014C10Rik	NP_082442.1	7380608	S	2838	GCTTTTTGAAACCACTGAGCTGCTAGCCACGGAAGCTGGAGTTTGGCCTG	7	+	38982305-38982354	7qB2	Mus musculus RIKEN cDNA 1600014C10 gene (1600014C10Rik), mRNA.	AI428873	AI428873
ILMN_1213200	-0.320427	-0.365826	-0.37253	-0.576817	-0.43059	-0.426027	-0.0410227	9.14881	9.51424	1.92074e-07	1.2152e-05	Mus musculus	RefSeq	ILMN_221890	ILMN_221890	MED16	NM_198107.1	NM_198107.1	NA	216154	37674219	NM_198107.1	Med16	NP_932775.1	1170491	S	2710	TGCGGCATCTCTAGGGCCTGAAGTCCCATGGTCATATCCAAGCCAGTGTG	10	-	79357864-79357913	10qC1	Mus musculus mediator complex subunit 16 (Med16), mRNA.	Thrap5; 95kDa; A630083L04; Trap95	Thrap5; 95kDa; A630083L04; Trap95
ILMN_1221048	0.0328182	0.120722	0.380211	0.67749	1.01701	0.225856	0.0460627	7.75509	9.50782	1.93799e-07	1.22319e-05	Mus musculus	RefSeq	ILMN_209687	ILMN_253395	PSAT1	NM_177420.1	NM_177420.1	NA	107272	54292131	NM_177420.1	Psat1	NP_803155.1	2260010	S	1759	CTAATGAAACAGTTTTGTTCAGCCCATGACTTTGTGCATGACTGTCGTCC	19	-	15979942-15979991	19qA	Mus musculus phosphoserine aminotransferase 1 (Psat1), mRNA.	AL024083; PSA; D8Ertd814e; EPIP; Psat; AL024078; AU040266	AL024083; PSA; D8Ertd814e; EPIP; Psat; AL024078; AU040266
ILMN_1220996	0.140728	0.26849	0.734889	0.97991	0.518337	0.470003	-0.0319718	8.22202	9.50222	1.95319e-07	1.22986e-05	Mus musculus	RefSeq	ILMN_222531	ILMN_251705	PTPN6	NM_001077705.1	NM_001077705.1	NA	15170	118130784	NM_001077705.1	Ptpn6	NP_001071173.1	4060240	S	2038	CAGAGGCTTCCACCCGATAGACTGAGACCTGTGGCCCTCACCAGACCCTA	6	-	124674980-124675029	6qF2	Mus musculus protein tyrosine phosphatase, non-receptor type 6 (Ptpn6), transcript variant 2, mRNA.	motheaten; Hcph; hcp; me; Ptp1C; SHP-1	motheaten; Hcph; hcp; me; Ptp1C; SHP-1
ILMN_3160750	0.0879822	0.432195	0.549716	1.09671	0.605223	0.228573	0.0839428	7.54123	9.48199	2.0091e-07	1.26207e-05	Mus musculus	RefSeq	ILMN_236731	ILMN_236731	AA467197	NM_001004174.1	NM_001004174.1	NA	433470	51921340	NM_001004174.1	AA467197	NP_001004174.1	7160047	S	211	CGGAAAAGAAACCCAGAGCCTTGGGAAATGGTGGATCCTACTCAACCCCA	2	+	122464959-122465008	2qE5	Mus musculus expressed sequence AA467197 (AA467197), mRNA.	Nmes1; MGC58382; RP23-101F14.3	Nmes1; MGC58382; RP23-101F14.3
ILMN_2634295	0.0631695	-0.0901236	-0.379986	-0.43987	-0.496725	-0.136188	-0.0335327	10.5973	9.47022	2.04242e-07	1.27996e-05	Mus musculus	RefSeq	ILMN_212633	ILMN_212633	MRPL49	NM_026246.3	NM_026246.3	NA	18120	146134991	NM_026246.3	Mrpl49	NP_080522.1	5690167	S	1399	CTGGCGCCCACCTCACCAGCCACATGTCCAACCCACCATTAAACTGGCTA				19qA	Mus musculus mitochondrial ribosomal protein L49 (Mrpl49), nuclear gene encoding mitochondrial protein, mRNA.	Nof1; 4833419D18Rik	Nof1; 4833419D18Rik
ILMN_2954575	-0.00773222	0.202565	0.736607	0.981871	0.84636	0.614811	0.238219	8.29687	9.45285	2.09258e-07	1.30831e-05	Mus musculus	RefSeq	ILMN_250932	ILMN_250932	ARHGAP30	NM_001005508.1	NM_001005508.1	NA	226652	53828719	NM_001005508.1	Arhgap30	NP_001005508.1	4250544	S	4317	GAGGGAATGTCACTCAATTTGGCTCTAGCACTGTCTCTGCACAGGCTGGG	1	+	173340252-173340301	1qH3	Mus musculus Rho GTPase activating protein 30 (Arhgap30), mRNA.	FLJ00267; mFLJ00267; Gm102; 6030405P05Rik; MGC99989	FLJ00267; mFLJ00267; Gm102; 6030405P05Rik; MGC99989
ILMN_2635631	-0.0960077	0.358397	0.578831	0.444686	0.447491	0.0888979	0.0844731	8.74308	9.44647	2.11135e-07	1.31694e-05	Mus musculus	RefSeq	ILMN_213287	ILMN_213287	SEMA3F	NM_011349.2	NM_011349.2	NA	20350	31543682	NM_011349.2	Sema3f	NP_035479.2	6040242	S	3335	TACCCAGGCCACAGCCACTCTTGGGTTCCATCTTGCTAATAAATGCTGGC	9	-	107539611-107539660	9qF1	Mus musculus sema domain, immunoglobulin domain (Ig), short basic domain, secreted, (semaphorin) 3 F (Sema3f), mRNA.	Semak; Sema IV; Sema4	Semak; Sema IV; Sema4
ILMN_2679077	0.00395823	0.347596	0.576502	0.756206	0.454531	0.420415	0.177488	9.83093	9.42834	2.16558e-07	1.34759e-05	Mus musculus	RefSeq	ILMN_217099	ILMN_217099	NOLA2	NM_026631.3	NM_026631.3	NA	52530	146141172	NM_026631.3	Nola2	NP_080907.1	1450706	S	37	GTTGCTAAGATGACCAAAGTAAAGGCCGCTCCCGAAGAGTCCGAGGCGCA				11qB1.3	Mus musculus nucleolar protein family A, member 2 (Nola2), mRNA.	2410130M07Rik; Nhp2; D11Ertd175e	2410130M07Rik; Nhp2; D11Ertd175e
ILMN_2730410	-0.0609493	-0.155442	-0.390999	-0.609476	-0.544537	-0.422695	-0.18227	8.06815	9.40255	2.24525e-07	1.39147e-05	Mus musculus	RefSeq	ILMN_221050	ILMN_221050	MIF4GD	NM_027162.3	NM_027162.3	NA	69674	34328401	NM_027162.3	Mif4gd	NP_081438.3	360091	S	749	GTGGGCTCCTCAACCGGCTGCAGAAGGAGTATGATGCGCGGGAGCAGCTC	11	-	115470662-115470711	11qE2	Mus musculus MIF4G domain containing (Mif4gd), mRNA.	2310075G12Rik; 1110014L05Rik	2310075G12Rik; 1110014L05Rik
ILMN_2814350	-0.0210906	-0.206241	-0.749367	-0.948295	-0.683484	-0.563705	-0.129256	8.43903	9.40212	2.2466e-07	1.39147e-05	Mus musculus	RefSeq	ILMN_217710	ILMN_217710	MKKS	NM_021527.1	NM_021527.1	NA	59030	10946953	NM_021527.1	Mkks	NP_067502.1	7200068	S	2512	GCAAACTAGTTGAGGTGTCTAAGAGAGCATACTGTTCTCTCCCAAAGGCC	2	-	136699921-136699970	2qF3	Mus musculus McKusick-Kaufman syndrome protein (Mkks), mRNA.	AI957237; Bbs6; 1300013E18Rik; MGC143766; AI463362	AI957237; Bbs6; 1300013E18Rik; MGC143766; AI463362
ILMN_2748402	-0.0210997	0.15835	0.830247	1.42293	0.521059	0.459466	0.0380853	9.99932	9.39812	2.25924e-07	1.39604e-05	Mus musculus	RefSeq	ILMN_222356	ILMN_222356	COL5A1	NM_015734.1	NM_015734.1	NA	12831	7656986	NM_015734.1	Col5a1	NP_056549.1	4150386	S	6001	CCCCCTGACCTTCAAAAGATGTTCTGAGGTGGTCTTGTAAAGGTCGCCAA	2	+	27892889-27892938	2qA3	Mus musculus procollagen, type V, alpha 1 (Col5a1), mRNA.
ILMN_1244799	0.0892516	-0.566192	-0.343558	-0.0621884	-0.393336	-0.352868	-0.101479	8.43215	9.39024	2.28436e-07	1.40766e-05	Mus musculus	RefSeq	ILMN_187744	ILMN_187744	USP39	NM_138592.3	NM_138592.3	NA	28035	146149117	NM_138592.3	Usp39	NP_613058.1	4850674	S	1993	CAGACAGTTCGGTAGAAACGTCAGGTCTGGAGACCCTAGGAGTAAACGTG				6qC1	Mus musculus ubiquitin specific peptidase 39 (Usp39), mRNA.	SAD1; AA408960; AI894154; D6Wsu157e; CGI-21	SAD1; AA408960; AI894154; D6Wsu157e; CGI-21
ILMN_2681057	0.0830558	0.122213	0.620521	0.849893	0.425045	0.377591	0.0648748	8.74361	9.3889	2.28866e-07	1.40766e-05	Mus musculus	RefSeq	ILMN_216325	ILMN_216325	PHCA	NM_025408.2	NM_025408.2	NA	66190	84794580	NM_025408.2	Phca	NP_079684.2	5310768	S	1039	TGGCCTGTTGGGTATTTAGCTCCTGGCTTTATCTCGTTTGCCCTGGACCT	7	-	105365139-105365188	7qE2	Mus musculus phytoceramidase, alkaline (Phca), mRNA.	1110057L18Rik; AV015045; 5430429L08Rik	1110057L18Rik; AV015045; 5430429L08Rik
ILMN_2650775	-0.116585	0.295248	0.485486	0.533861	0.246531	0.294559	0.0409372	8.55289	9.38509	2.30093e-07	1.40867e-05	Mus musculus	RefSeq	ILMN_210111	ILMN_210111	NOL12	NM_133800.3	NM_133800.3	NA	97961	85838504	NM_133800.3	Nol12	NP_598561.2	1190307	S	318	GCGGCTAGTGACAGCGAAGACAGAGTCGGTGCAGTATGACCACCCCAATC	15	+	78768257-78768306	15qE1	Mus musculus nucleolar protein 12 (Nol12), mRNA.	C78541; Nop25	C78541; Nop25
ILMN_2835117	-0.0421246	0.725032	1.34517	2.16028	0.717706	0.689816	0.11793	7.94506	9.38566	2.29908e-07	1.40867e-05	Mus musculus	RefSeq	ILMN_241619	ILMN_241619	CCL7	NM_013654.2	NM_013654.2	NA	20306	42476054	NM_013654.2	Ccl7	NP_038682.1	4670674	S	460	ACGGTCCTAAGGGATAGGAGCTGTCTGTAGGAATGTGAAACAGTCACGCC	11	+	81860688-81860737	11qC	Mus musculus chemokine (C-C motif) ligand 7 (Ccl7), mRNA.	marc; mcp3; Scya7; MCP-3; fic	marc; mcp3; Scya7; MCP-3; fic
ILMN_2870864	0.154648	0.327069	1.04024	0.741418	0.993859	0.580619	0.136961	7.86235	9.37986	2.31787e-07	1.41577e-05	Mus musculus	RefSeq	ILMN_261502	ILMN_261502	E430002G05RIK	NM_173749.3	NM_173749.3	NA	210622	31982079	NM_173749.3	E430002G05Rik	NP_776110.2	3170603	S	2592	ATCAGTTTGGGTTGAGAAGGTTGATTTGGGGAGGCCTGGGCTGCACCTGG	2	+	102482964-102483013	2qE2	Mus musculus RIKEN cDNA E430002G05 gene (E430002G05Rik), mRNA.	Ramp; 5930437L24	Ramp; 5930437L24
ILMN_2660414	0.107467	0.164068	0.397059	0.471782	0.343886	0.322568	0.107117	8.76077	9.36776	2.35758e-07	1.43671e-05	Mus musculus	RefSeq	ILMN_215506	ILMN_215506	ALG5	NM_025442.3	NM_025442.3	NA	66248	146134997	NM_025442.3	Alg5	NP_079718.1	7380634	S	743	ACACACAGTGCGGGTTCAAATTACTGACCCGAGAAGCAGCAGCCCGGACC				3qC	Mus musculus asparagine-linked glycosylation 5 homolog (yeast, dolichyl-phosphate beta-glucosyltransferase) (Alg5), mRNA.	AW545564; AV170001; AV009521; 1500026A19Rik; 2600005J22Rik	AW545564; AV170001; AV009521; 1500026A19Rik; 2600005J22Rik
ILMN_1255556	-0.0498222	-0.470736	-0.715809	-0.81684	-0.781141	-0.351472	-0.13974	12.0953	9.36265	2.37455e-07	1.44374e-05	Mus musculus	RefSeq	ILMN_211513	ILMN_313723	LOC100047214	XM_001477665.1	XM_001477665.1	NA	100047214	149253199	XM_001477665.1	LOC100047214	XP_001477715.1	4880379	S	1515	GGGAAGAACAGCCTTGAACAGCTCAGGAGGGAGAGAGGCACTACCTGTGC					PREDICTED: Mus musculus similar to PTEN induced putative kinase 1 (LOC100047214), mRNA.
ILMN_2933112	-0.00498933	-0.0734191	-0.316698	-0.20007	-0.241599	-0.207613	0.0286633	12.4212	9.34625	2.42991e-07	1.47402e-05	Mus musculus	RefSeq	ILMN_209755	ILMN_209755	OAT	NM_016978.1	NM_016978.1	NA	18242	8393865	NM_016978.1	Oat	NP_058674.1	4560309	S	1660	CTGCGTACAGCCTGCAGATGGAGGCCTGCAGTCATTTACGTGCGTCTTTA	7	-	132396157-132396206	7qF3	Mus musculus ornithine aminotransferase (Oat), mRNA.	AI194874	AI194874
ILMN_2832524	-0.0245403	-0.109805	-0.760928	-0.96254	-0.710428	-0.329504	0.0822605	9.57684	9.32639	2.49877e-07	1.51233e-05	Mus musculus	RefSeq	ILMN_217499	ILMN_217499	GPT1	NM_182805.1	NM_182805.1	NA	76282	33413403	NM_182805.1	Gpt1	NP_877957.1	520634	S	1608	GGGCCACACTGGATGCTCTCTGACTCAACAAACTGAGGGTCCTTGGGAGC	15	+	76524631-76524680	15qD3	Mus musculus glutamic pyruvic transaminase 1, soluble (Gpt1), mRNA.	2310022B03Rik; Gpt-1; 1300007J06Rik; ALT	2310022B03Rik; Gpt-1; 1300007J06Rik; ALT
ILMN_2630328	0.0109074	0.357232	0.156877	0.604189	0.183097	0.345511	-0.0680503	11.4362	9.31461	2.54055e-07	1.53157e-05	Mus musculus	RefSeq	ILMN_212788	ILMN_212788	PSMA7	NM_011969.1	NM_011969.1	NA	26444	7106388	NM_011969.1	Psma7	NP_036099.1	6020482	S	321	GTGGAGGACCCAGTGACTGTGGAGTACATCACCCGCTACATTGCGAGTCT	2	-	179773436-179773485	2qH4	Mus musculus proteasome (prosome, macropain) subunit, alpha type 7 (Psma7), mRNA.	C6-I	C6-I
ILMN_2968907	0.128199	0.304525	0.546835	0.665012	0.278814	0.480863	0.131037	9.03511	9.31417	2.54212e-07	1.53157e-05	Mus musculus	RefSeq	ILMN_236940	ILMN_236940	TIPIN	NM_025372.1	NM_025372.1	NA	66131	21313607	NM_025372.1	Tipin	NP_079648.1	3990326	S	791	CACTGCTGATGGTCCACATGATGTTCCTTTCGCCAGTACACATGAAGAGG	9	+	64102378-64102427	9qC	Mus musculus timeless interacting protein (Tipin), mRNA.	1110018P21Rik; 1110005A05Rik	1110018P21Rik; 1110005A05Rik
ILMN_3160626	-0.00330811	-0.0371176	-0.651497	-0.362195	-0.332103	-0.354902	0.10989	7.60797	9.30577	2.57238e-07	1.54628e-05	Mus musculus	RefSeq	ILMN_212941	ILMN_212941	CIDEB	NM_009894.2	NM_009894.2	NA	12684	142359816	NM_009894.2	Cideb	NP_034024.1	10575	S	819	GTGACACAGGAGGGTAGTAAAGGCACCATCAGGCTTGGGGTCTGCAGTGT	14	-	56373181-56373230	14qC3	Mus musculus cell death-inducing DNA fragmentation factor, alpha subunit-like effector B (Cideb), mRNA.	1110030C18Rik; CIDE-B; AI790179	1110030C18Rik; CIDE-B; AI790179
ILMN_2649635	0.0130336	-0.40465	-0.820165	-0.722543	-0.68986	-0.182512	-0.168767	9.1095	9.28158	2.66163e-07	1.59631e-05	Mus musculus	RefSeq	ILMN_214591	ILMN_214591	KLHDC1	NM_178253.2	NM_178253.2	NA	271005	31342364	NM_178253.2	Klhdc1	NP_839984.1	460020	S	1732	AGCAGGGAAGCGTGTTTAGTGGTTCTGGCTCCGTCCCGCTATGACTGGGT	12	+	70202349-70202398	12qC2	Mus musculus kelch domain containing 1 (Klhdc1), mRNA.	MGC141301; MGC141300	MGC141301; MGC141300
ILMN_1212938	0.352284	0.742567	0.709136	1.03305	0.711409	0.763359	0.133055	8.35384	9.26497	2.72476e-07	1.61952e-05	Mus musculus	RefSeq	ILMN_215740	ILMN_215740	AIF1	NM_019467.2	NM_019467.2	NA	11629	31980923	NM_019467.2	Aif1	NP_062340.1	3940561	S	289	CTAAGACAACCAGCGTCTGAGGAGCCATGAGCCAAAGCAGGGATTTGCAG	17	-	35310433-35310482	17qB1	Mus musculus allograft inflammatory factor 1 (Aif1), mRNA.	G1; AIF-1; D17H6S50E; AI607846; Iba1	G1; AIF-1; D17H6S50E; AI607846; Iba1
ILMN_1238331	-0.0560934	0.0219691	-0.557236	-0.660431	-0.529474	-0.456335	0.170625	8.36202	9.26788	2.71361e-07	1.61952e-05	Mus musculus	RefSeq	ILMN_224287	ILMN_252773	ROM1	NM_009073.3	NM_009073.3	NA	19881	142374669	NM_009073.3	Rom1	NP_033099.2	6280377	S	1340	AGGAGTTAAGAGCAAGCGGAGCTGGGCTGGAATGAGAAGTCCAGGTGTCC	19	-	9002008-9002057	19qA	Mus musculus rod outer segment membrane protein 1 (Rom1), mRNA.	Rom-1; Tspan23	Rom-1; Tspan23
ILMN_3124364	0.162236	0.160987	0.123634	0.415763	0.207684	0.331811	0.149187	10.2961	9.26583	2.72145e-07	1.61952e-05	Mus musculus	RefSeq	ILMN_214353	ILMN_214353	WDR61	NM_023191.2	NM_023191.2	NA	66317	70778818	NM_023191.2	Wdr61	NP_075680.1	1010767	A	1009	TAAACACCAGCATCCTCGGGGCTAGGGCCTCAGACTACACAGGGTTGATC	9	-	54565105-54565152:54565153-54565154	9qA5.3	Mus musculus WD repeat domain 61 (Wdr61), transcript variant 2, mRNA.	REC14; 2700038L12Rik; 2810418I05Rik	REC14; 2700038L12Rik; 2810418I05Rik
ILMN_3143483	0.192179	0.356372	0.554238	1.01021	0.572621	0.274362	0.114174	7.998	9.26771	2.71426e-07	1.61952e-05	Mus musculus	RefSeq	ILMN_190822	ILMN_190822	LAT2	NM_022964.3	NM_022964.3	NA	56743	71061471	NM_022964.3	Lat2	NP_075253.2	6370553	A	1391	TCCTGCGGGGACCTTGTGCGTCGGTGATAGGGAAATAAAACTGCCCCCTC	5	-	135079331-135079369:135079378-135079388	5qG2	Mus musculus linker for activation of T cells family, member 2 (Lat2), transcript variant 2, mRNA.	Wbscr5; Wbscr15; NTAL; WSCR5; AW125574; LAB	Wbscr5; Wbscr15; NTAL; WSCR5; AW125574; LAB
ILMN_2598201	0.0377906	0.123844	0.519098	0.246474	0.405276	0.367552	0.113279	13.0505	9.25829	2.7506e-07	1.62396e-05	Mus musculus	RefSeq	ILMN_209682	ILMN_310393	LOC100048483	XM_001480453.1	XM_001480453.1	NA	100048483	149241413	XM_001480453.1	LOC100048483	XP_001480503.1	7100632	S	257	CATCCTTTGACTAGACCACTTTTGCCAGCCCACCTTGATCATGTTGCCTG					PREDICTED: Mus musculus similar to cytochrome c oxidase subunit VIII (LOC100048483), mRNA.
ILMN_2666297	0.0874267	-0.299024	-0.288138	-0.368466	-0.38958	-0.240651	-0.172271	8.27098	9.25836	2.75034e-07	1.62396e-05	Mus musculus	RefSeq	ILMN_216008	ILMN_216008	4933403G14RIK	NM_028908.2	NM_028908.2	NA	74393	141801814	NM_028908.2	4933403G14Rik	NP_083184.1	4040678	S	3032	GTGTTAGAGCTTGAGACCCCAAAATGTATTTGTGATCTACCCCTGCCGCT	8	+	128196797-128196846	8qE2	Mus musculus RIKEN cDNA 4933403G14 gene (4933403G14Rik), mRNA.	KIAA1383; AI835009; mKIAA1383	KIAA1383; AI835009; mKIAA1383
ILMN_2741402	0.04407	-0.501653	-0.548095	-0.702963	-0.422407	-0.339315	-0.0551628	12.6058	9.26017	2.74332e-07	1.62396e-05	Mus musculus	RefSeq	ILMN_221865	ILMN_221865	SSPN	NM_010656.2	NM_010656.2	NA	16651	118130092	NM_010656.2	Sspn	NP_034786.1	5820240	S	4023	GTGTGCCGCAGATATAGCGGGTTCACCTTTGTATAAGTGTGCCGCAGATA	6	+	145913360-145913409	6qG3	Mus musculus sarcospan (Sspn), mRNA.	Krag	Krag
ILMN_2460745	-0.00270646	-0.304168	-0.393018	-0.456538	-0.395461	-0.112083	-0.0904	8.49858	9.24861	2.7885e-07	1.64267e-05	Mus musculus	RefSeq	ILMN_189378	ILMN_189378	WDR21	NM_030246.1	NM_030246.1	NA	73828	21313611	NM_030246.1	Wdr21	NP_084522.1	2070368	S	1628	AAATGGTGCTTGCTGTATGCAAGTGGAGTCCTTCAGCCTCGGAGGGCAGA	12	+	84882576-84882577:84882578-84882625	12qD1	Mus musculus WD repeat domain 21 (Wdr21), mRNA.	1110018E21Rik	1110018E21Rik
ILMN_1227926	-0.248082	-0.53159	-0.639554	-0.739273	-0.548512	-0.689756	-0.0910183	10.95	9.22943	2.86513e-07	1.68407e-05	Mus musculus	RefSeq	ILMN_219641	ILMN_219641	FLT1	NM_010228.3	NM_010228.3	NA	14254	118129969	NM_010228.3	Flt1	NP_034358.2	3830114	S	6214	GCTATCGGGATTCTCTGGTTCTGCTTAAAGACTTAGCTTTGGAGCCTATG	5	-	148373788-148373837	5qG3	Mus musculus FMS-like tyrosine kinase 1 (Flt1), mRNA.	VEGFR1; VEGFR-1; AI323757; Flt-1; sFlt1	VEGFR1; VEGFR-1; AI323757; Flt-1; sFlt1
ILMN_1225361	0.115719	0.385916	0.503628	0.778747	0.215654	0.473911	0.0636072	10.0615	9.22335	2.8899e-07	1.69488e-05	Mus musculus	RefSeq	ILMN_210878	ILMN_210878	SNRPD1	NM_009226.4	NM_009226.4	NA	20641	145966689	NM_009226.4	Snrpd1	NP_033252.1	5910139	S	25	CGCTTTTCCGGCCATTCATAACCCCAGTCCGTGGATCTCTGGAGCCTGAA				18qA1	Mus musculus small nuclear ribonucleoprotein D1 (Snrpd1), mRNA.	SMD1; AA407109; AL023031	SMD1; AA407109; AL023031
ILMN_2837195	-0.0227186	0.389764	0.448543	0.562906	0.283436	0.6624	0.0719445	9.65131	9.21124	2.93988e-07	1.72033e-05	Mus musculus	RefSeq	ILMN_217181	ILMN_217181	6720467C03RIK	NM_026558.2	NM_026558.2	NA	68099	31980896	NM_026558.2	6720467C03Rik	NP_080834.2	2190523	S	844	GAAATGTTATTTCATGGAAAAGCCTTAGAGGTCTTCACTGCTGCCTACCA	4	-	12084835-12084884	4qA1	Mus musculus RIKEN cDNA 6720467C03 gene (6720467C03Rik), mRNA.
ILMN_2993455	0.0547934	-0.47078	-0.529152	-0.429008	-0.367542	-0.142575	-0.108618	9.87794	9.2097	2.94628e-07	1.72033e-05	Mus musculus	RefSeq	ILMN_248175	ILMN_248175	NEDD1	NM_008682.1	NM_008682.1	NA	17997	6679031	NM_008682.1	Nedd1	NP_032708.1	2060152	S	3198	GTCTGTTTGTGTGTCAAGTTTCTGTGGCCTTTTCTTGGCAGCTATGGCCG	10	-	92147717-92147766	10qC2	Mus musculus neural precursor cell expressed, developmentally down-regulated gene 1 (Nedd1), mRNA.
ILMN_3112268	0.0272201	0.189108	0.285034	0.65081	0.262193	0.3906	0.151886	7.34084	9.20323	2.97342e-07	1.73236e-05	Mus musculus	RefSeq	ILMN_215821	ILMN_215821	DNMT3L	NM_019448.2	NM_019448.2	NA	54427	31980899	NM_019448.2	Dnmt3l	NP_062321.1	460746	A	1498	CAGGCCTTCGGGTTTCTCTCCTGTTTGATTGCCAGGATGCCTCTGTGCAG	10	+	77466573-77466622	10qC1	Mus musculus DNA (cytosine-5-)-methyltransferase 3-like (Dnmt3l), transcript variant 1, mRNA.	D6Ertd14e; ecat7; MGC102308	D6Ertd14e; ecat7; MGC102308
ILMN_2942551	0.169654	-0.478736	-0.718694	-0.706451	-0.627352	-0.299119	-0.257612	8.4462	9.19671	3.00101e-07	1.7446e-05	Mus musculus	RefSeq	ILMN_213769	ILMN_213769	SH3RF2	NM_172966.1	NM_172966.1	NA	269016	27370479	NM_172966.1	Sh3rf2	NP_766554.1	6110612	S	4367	GCATCCTGTGTCTTGTAGAGCTTTGTGAGTGCTTGAACGGGATGAGCTGC	18	+	42284347-42284396	18qB3	Mus musculus SH3 domain containing ring finger 2 (Sh3rf2), mRNA.	2310046K19; 9130023G24Rik; AI452083; RNF158	2310046K19; 9130023G24Rik; AI452083; RNF158
ILMN_2625351	-0.101984	0.416834	1.11406	1.30111	0.489267	0.485597	-0.0913678	10.2128	9.18994	3.02996e-07	1.75757e-05	Mus musculus	RefSeq	ILMN_212344	ILMN_212344	SH3BGRL3	NM_080559.1	NM_080559.1	NA	73723	18017601	NM_080559.1	Sh3bgrl3	NP_542126.1	3440195	S	382	GCCACCGATCCTATCCAGCTAGCTCTTCACCAGGCCTTGTAACCAACTCC	4	-	133683596-133683645	4qD3	Mus musculus SH3 domain binding glutamic acid-rich protein-like 3 (Sh3bgrl3), mRNA.	1110004L05Rik; AU022188	1110004L05Rik; AU022188
ILMN_1240274	0.0228611	-0.463008	-0.190383	-0.692853	-0.27885	-0.436607	-0.0992892	10.3229	9.18507	3.05093e-07	1.76588e-05	Mus musculus	RefSeq	ILMN_223393	ILMN_223393	5830434P21RIK	NM_172661.2	NM_172661.2	NA	227723	34328384	NM_172661.2	5830434P21Rik	NP_766249.2	670470	S	8405	CCTTCCCTCCGGGTCAGTCCCTGTTGTTTCTCCTTTCAAATATGTGATTG				2qB	Mus musculus RIKEN cDNA 5830434P21 gene (5830434P21Rik), mRNA.	AI173903; D430039P21; mKIAA0515	AI173903; D430039P21; mKIAA0515
ILMN_2882088	0.00130984	0.41507	0.603422	0.732334	0.470863	0.391284	0.129422	7.97584	9.18304	3.05975e-07	1.76712e-05	Mus musculus	RefSeq	ILMN_255421	ILMN_255421	5430435G22RIK	NM_145509.1	NM_145509.1	NA	226421	21704001	NM_145509.1	5430435G22Rik	NP_663484.1	2940176	S	2590	CAGTGAGCCCTGCGTCCTTCAGAGATGAACACTGTGCCCCCGTCACACAT				1qE4	Mus musculus RIKEN cDNA 5430435G22 gene (5430435G22Rik), mRNA.
ILMN_2424605	0.156713	-0.297295	-0.482497	-0.597318	-0.421938	-0.277671	-0.0511626	9.60235	9.16587	3.13519e-07	1.80676e-05	Mus musculus	MEEBO	ILMN_185151	ILMN_185151	TXNRD2	scl49360.23.1_15	NM_013711.1	NA	NA	7305602	NM_013711.1	Txnrd2		2140612	S	20	GAAGATGTGGATGGAACATCGTGTGTCCTGCAGGGATGACTATACCCCTA
ILMN_3006931	-0.132677	-0.204768	-0.512997	-0.289202	-0.0404401	-0.265149	-0.144309	10.3548	9.14234	3.24173e-07	1.8641e-05	Mus musculus	RefSeq	ILMN_220553	ILMN_220553	MOSPD1	NM_027409.1	NM_027409.1	NA	70380	21312579	NM_027409.1	Mospd1	NP_081685.1	990349	S	1664	AGCCAAGTAGAGAAAGCCCTAGATGCCCGTGTCTATTTTGTATTGGCCAC	X	-	49589687-49589736	XqA5	Mus musculus motile sperm domain containing 1 (Mospd1), mRNA.	1810018L05Rik; MGC103065	1810018L05Rik; MGC103065
ILMN_2680665	0.0170539	-0.2177	-0.865384	-0.777144	-1.00049	-0.0759043	-0.151909	11.0558	9.12227	3.3356e-07	1.91393e-05	Mus musculus	RefSeq	ILMN_217236	ILMN_217236	1810049H13RIK	NM_025560.2	NM_025560.2	NA	66431	142352675	NM_025560.2	1810049H13Rik	NP_079836.1	2850630	S	462	CCTCCCACCAACTGCTGCATGAGTGGCTGCCCTAACTGTGTATGGGTAGA	11	-	120318216-120318265	11qE2	Mus musculus RIKEN cDNA 1810049H13 gene (1810049H13Rik), mRNA.	RP23-82I5.9	RP23-82I5.9
ILMN_2626143	-0.00633127	-0.166164	-0.4267	-0.359325	-0.410615	-0.205303	-0.0749128	11.3722	9.11342	3.37787e-07	1.934e-05	Mus musculus	RefSeq	ILMN_212413	ILMN_244512	PHPT1	NM_029293.2	NM_029293.2	NA	75454	118130568	NM_029293.2	Phpt1	NP_083569.1	5360392	S	356	CAAAGCCAAGTATCCTGACTATGAGGTCACCTGGGCTGACGATGGCTACT	2	-	25429128-25429177	2qA3	Mus musculus phosphohistidine phosphatase 1 (Phpt1), mRNA.	1700008C22Rik; Php14	1700008C22Rik; Php14
ILMN_1260219	0.154229	-0.117451	-0.347002	-0.651757	-0.0265205	-0.492603	-0.0201975	11.1847	9.11185	3.38543e-07	1.93415e-05	Mus musculus	MEEBO	ILMN_221263	ILMN_221263	ADIPOR2	scl28480.7_231	NM_197985.2	NA	NA	39841015	NM_197985.2	Adipor2		1570328	S	3836	GGGGATCATAGAAGGTTGGGGTTCCAGAAAGGCATCTCTGTGATGGTTCC
ILMN_2991545	-0.0695287	-0.223024	-0.810838	-0.724285	-0.548254	-0.273293	-0.0278362	12.8902	9.10497	3.41874e-07	1.94898e-05	Mus musculus	RefSeq	ILMN_223114	ILMN_223114	D10JHU81E	NM_138601.1	NM_138601.1	NA	28295	20070419	NM_138601.1	D10Jhu81e	NP_613067.1	5340129	S	1077	CGGGCTTGCCTCACTGCGTGTCCCCATGGAAGATCTAAGCACCTTTCCCA	10	-	77565432-77565481	10qC1	Mus musculus DNA segment, Chr 10, Johns Hopkins University 81 expressed (D10Jhu81e), mRNA.	C21orf33; ES1	C21orf33; ES1
ILMN_2850391	0.129356	-0.38008	-0.404329	-0.565895	-0.242563	-0.291259	0.0173133	10.0586	9.0891	3.49693e-07	1.98927e-05	Mus musculus	RefSeq	ILMN_254922	ILMN_254922	MEIS2	NM_010825.2	NM_010825.2	NA	17536	31981614	NM_010825.2	Meis2	NP_034955.1	6350196	S	2687	CTGCTGTGGAATTGGTATTGTATGTCCATGGGGTCCTCTTTTCTCAGCAC	2	-	115688938-115688987	2qE4-qE5	Mus musculus Meis homeobox 2 (Meis2), transcript variant 2, mRNA.	A430109D20Rik; Stra10; Meis2	A430109D20Rik; Stra10; Meis2
ILMN_1239430	0.0698575	0.227283	0.900988	1.40197	0.692007	0.879887	0.0783627	9.97059	9.08494	3.51771e-07	1.99681e-05	Mus musculus	RefSeq	ILMN_210803	ILMN_210803	MRC1	NM_008625.1	NM_008625.1	NA	17533	6678931	NM_008625.1	Mrc1	NP_032651.1	4730220	S	4734	GCGTCTTAACACTGCTACACTGGTGGTAGGTCTCATGTCAACCCTGCAGA	2	+	14253066-14253115	2qA2	Mus musculus mannose receptor, C type 1 (Mrc1), mRNA.	CD206; AW259686	CD206; AW259686
ILMN_1255871	0.26209	0.347356	0.814005	1.28169	0.605953	0.497735	0.134836	11.042	9.05239	3.68497e-07	2.08729e-05	Mus musculus	RefSeq	ILMN_195977	ILMN_245559	LOXL1	NM_010729.2	NM_010729.2	NA	16949	45598389	NM_010729.2	Loxl1	NP_034859.2	1740112	S	2303	CTGGATGCCAGACCCTGTCTTGTACCTACTTCTCCTCTACAACACCATGG	9	-	58136488-58136537	9qB	Mus musculus lysyl oxidase-like 1 (Loxl1), mRNA.	Loxl; MGC106801	Loxl; MGC106801
ILMN_2936671	0.135035	0.409597	0.5684	0.91427	0.792504	0.365198	0.240878	9.5728	9.04008	3.75037e-07	2.1198e-05	Mus musculus	RefSeq	ILMN_223712	ILMN_223712	SKAP2	NM_018773.2	NM_018773.2	NA	54353	31980887	NM_018773.2	Skap2	NP_061243.1	4250390	S	1488	CTGTGATTGTACGTGAATCTTAGTCATTGAAGCGCCGGTGAGGGTTGCTG	6	-	51809265-51809314	6qB3	Mus musculus src family associated phosphoprotein 2 (Skap2), mRNA.	AA960083; RA70; Saps; 2610021A10Rik; BB137539; mSKAP55R; Scap2; SKAP-HOM	AA960083; RA70; Saps; 2610021A10Rik; BB137539; mSKAP55R; Scap2; SKAP-HOM
ILMN_3106592	0.0430194	-0.639896	-0.713402	-0.723306	-0.352615	-0.354117	0.0282829	12.4146	9.03204	3.79368e-07	2.13972e-05	Mus musculus	RefSeq	ILMN_220888	ILMN_220888	RCAN2	NM_207649.1	NM_207649.1	NA	53901	46560586	NM_207649.1	Rcan2	NP_997532.1	4850612	A	3163	GGAAGCCACGGGACCTCCCAGCATCGAGAAAGTCACCTGGACACTTCCAT	17	+	44176265-44176314	17qB3	Mus musculus regulator of calcineurin 2 (Rcan2), transcript variant 1, mRNA.	MCIP2; ZAKI-4; Csp2; Dscr1l1	MCIP2; ZAKI-4; Csp2; Dscr1l1
ILMN_1245658	-0.0502367	0.206002	0.329134	0.439778	0.246669	0.417647	0.00736284	9.10313	9.02442	3.83524e-07	2.15399e-05	Mus musculus	RefSeq	ILMN_218695	ILMN_218695	NXT2	NM_172782.2	NM_172782.2	NA	237082	142378725	NM_172782.2	Nxt2	NP_766370.1	2680754	S	2216	GCCCAGTCACTGCCCTTTCTATTGGTGGAGAACAATCGCAAAATCTGTGT	X	+	138673997-138674046	XqF2	Mus musculus nuclear transport factor 2-like export factor 2 (Nxt2), mRNA.	AI787442; 6330587F24Rik; P15-2	AI787442; 6330587F24Rik; P15-2
ILMN_2473348	0.0235934	-0.104112	0.30931	0.351178	0.593728	0.17457	0.222736	9.57603	9.02529	3.8305e-07	2.15399e-05	Mus musculus	MEEBO	ILMN_190795	ILMN_190795	TTC13	scl0234875.1_259	XM_358379.1	NA	NA	38089456	XM_358379.1	Ttc13		3800537	S	10	CAGGCACTGGATTACGTTGTGTTTGTGTGCGAGCTAGTTTTGCTTTCAGG
ILMN_2689401	0.0989717	0.0582976	0.310202	0.424586	0.0139281	0.0314588	-0.0435601	7.27015	9.01674	3.87765e-07	2.1732e-05	Mus musculus	RefSeq	ILMN_217924	ILMN_226175	MCOLN2	NM_001005846.2	NM_001005846.2	NA	68279	91754183	NM_001005846.2	Mcoln2	NP_001005846.1	1050184	S	1862	TGTCCTGCTGAATTGTGGAACCAGAAGGAGGGGTGTCCATGAGCTGCTGA	3	+	145857846-145857895	3qH2	Mus musculus mucolipin 2 (Mcoln2), transcript variant 2, mRNA.	3300002C04Rik; TRPML2; C86638; AI549968	3300002C04Rik; TRPML2; C86638; AI549968
ILMN_1239181	0.189233	0.582754	0.534145	0.659831	0.495644	0.21003	0.0784567	7.97118	9.01034	3.91328e-07	2.18855e-05	Mus musculus	RefSeq	ILMN_213726	ILMN_213726	NMRAL1	NM_026393.1	NM_026393.1	NA	67824	24431936	NM_026393.1	Nmral1	NP_080669.1	6450072	S	946	ACACCCTGAAACCTGATCGGAACATTCATCTGACCCTGCGACTCAACCCC	16	-	4711483-4711532	16qA1	Mus musculus NmrA-like family domain containing 1 (Nmral1), mRNA.	1110025F24Rik; AI256624	1110025F24Rik; AI256624
ILMN_2769191	0.0103429	0.247731	0.475778	0.493162	0.19734	0.265081	-0.0495391	7.59054	8.97293	4.12879e-07	2.30421e-05	Mus musculus	RefSeq	ILMN_216098	ILMN_216098	TBXAS1	NM_011539.3	NM_011539.3	NA	21391	79750132	NM_011539.3	Tbxas1	NP_035669.3	20524	S	1447	CAGGTACAGTGCTGGAGATAGCTGTGGGTGCCCTACACCATGACCCAGAG	6	+	39030991-39031040	6qB1	Mus musculus thromboxane A synthase 1, platelet (Tbxas1), mRNA.	TS; CYP5A1; TXS; TXAS; CYP5; THAS	TS; CYP5A1; TXS; TXAS; CYP5; THAS
ILMN_1215096	0.0733043	-0.113187	-0.888054	-0.468751	-0.665761	0.198008	-0.175681	10.3957	8.9702	4.14499e-07	2.30582e-05	Mus musculus	RefSeq	ILMN_186224	ILMN_259201	ENTPD5	NM_007647.2	NM_007647.2	NA	12499	71061459	NM_007647.2	Entpd5	NP_031673.2	1240731	S	1820	CCCTGGGGACCAAAGAACAATCTCGTTTCAACCCTTGGATGCCTCATTGC	12	-	85717854-85717903	12qD1	Mus musculus ectonucleoside triphosphate diphosphohydrolase 5 (Entpd5), transcript variant 1, mRNA.	NTPDase-5; Pcph; mNTPase; AI987697; AI196558; Cd39l4; ER-UDPase; NTPDase5	NTPDase-5; Pcph; mNTPase; AI987697; AI196558; Cd39l4; ER-UDPase; NTPDase5
ILMN_3130768	-0.0978336	-0.535684	-0.472916	-0.586786	-0.493915	-0.433829	-0.174739	11.4056	8.96951	4.14907e-07	2.30582e-05	Mus musculus	RefSeq	ILMN_248478	ILMN_248478	GCAP14	NM_028407.3	NM_028407.3	NA	72972	80861475	NM_028407.3	Gcap14	NP_082683.2	5870639	A	5330	AAAGCTGCCCCTTTCTTCCTGGTAGAGCATTGCCACGATGAGCCAGGCTG	14	-	37688324-37688373	14qB	Mus musculus granule cell antiserum positive 14 (Gcap14), transcript variant 2, mRNA.	2900054P12Rik; AW108503; AI035535; 1700012P13Rik	2900054P12Rik; AW108503; AI035535; 1700012P13Rik
ILMN_2847787	0.201992	0.418075	1.01619	1.29365	0.821531	0.869896	0.0999783	8.46791	8.96273	4.18963e-07	2.32349e-05	Mus musculus	RefSeq	ILMN_213846	ILMN_213846	EMR1	NM_010130.1	NM_010130.1	NA	13733	33859545	NM_010130.1	Emr1	NP_034260.1	2710110	S	2989	CCAAACTCCAGGAGTTTCATGCACCAAGGAGAAACACAGGATATCTACCC	17	+	57168613-57168662	17qD	Mus musculus EGF-like module containing, mucin-like, hormone receptor-like sequence 1 (Emr1), mRNA.	Ly71; EGF-TM7; F4/80; TM7LN3; Gpf480; DD7A5-7	Ly71; EGF-TM7; F4/80; TM7LN3; Gpf480; DD7A5-7
ILMN_2666007	-0.00778916	0.442715	0.978063	1.15948	0.76819	0.367492	0.170471	8.38025	8.95888	4.21285e-07	2.33149e-05	Mus musculus	RefSeq	ILMN_213026	ILMN_213026	CTSZ	NM_022325.4	NM_022325.4	NA	64138	133892749	NM_022325.4	Ctsz	NP_071720.1	4150725	S	1135	CTGCATCCCGAGAGGAGACGGTAAAGGATGAAACACAACTGCACTGGGAC	2	-	174253203-174253252	2qH4	Mus musculus cathepsin Z (Ctsz), mRNA.	AI787083; AU019819; CTSX; D2Wsu143e	AI787083; AU019819; CTSX; D2Wsu143e
ILMN_2868013	-0.163345	-0.552207	-0.841096	-1.17121	-0.314051	-0.537949	0.029824	10.5856	8.9531	4.24797e-07	2.34603e-05	Mus musculus	RefSeq	ILMN_222263	ILMN_222263	PANK1	NM_023792.1	NM_023792.1	NA	75735	12963828	NM_023792.1	Pank1	NP_076281.1	6290411	S	2558	CACGCCGTAACAGGAGATCTAGTGATCTTTTGGATCAAGGGTTCCCTTCC	19	-	34885536-34885585	19qC1-qC2	Mus musculus pantothenate kinase 1 (Pank1), transcript variant 2, mRNA.	5430426F23Rik; Pank1a; 4632412I06Rik; Pank1b; Pank; panK1beta	5430426F23Rik; Pank1a; 4632412I06Rik; Pank1b; Pank; panK1beta
ILMN_2681001	-0.142327	-0.147335	-0.653968	-0.603612	-0.555395	-0.456333	-0.20096	8.2506	8.95056	4.26346e-07	2.34969e-05	Mus musculus	RefSeq	ILMN_217256	ILMN_250949	AI132487	NM_001012310.1	NM_001012310.1	NA	104910	60097913	NM_001012310.1	AI132487	NP_001012310.1	5260441	S	1510	GTGCTGGCCACATGAAGATCCTGGAACCTGGGTCAGGGGTGGCTGTTAAT	12	+	110094955-110095004	12qF1	Mus musculus expressed sequence AI132487 (AI132487), mRNA.	HDMCP; AI876593; MGC107675	HDMCP; AI876593; MGC107675
ILMN_1235499	0.0645126	0.334833	0.682599	1.04584	0.501989	0.666235	0.0328618	9.17798	8.93505	4.3595e-07	2.39763e-05	Mus musculus	RefSeq	ILMN_222024	ILMN_222024	PROS1	NM_011173.2	NM_011173.2	NA	19128	110625652	NM_011173.2	Pros1	NP_035303.1	4670372	S	2832	CTCAACCTAAGCTGCTGAGAGCACACAAGGTCAGAGTCAGAATGGCGGCC	16	+	62928728-62928777	16qC1.3	Mus musculus protein S (alpha) (Pros1), mRNA.	AW214361	AW214361
ILMN_1225880	-0.116764	0.0598816	0.532666	0.76475	0.301335	0.226066	0.192024	8.08312	8.93093	4.38544e-07	2.4069e-05	Mus musculus	RefSeq	ILMN_211754	ILMN_211754	SRM	NM_009272.4	NM_009272.4	NA	20810	145966698	NM_009272.4	Srm	NP_033298.1	5080204	S	932	GCTGAAATACTATAACTCGGACATGCACCGTGCCGCCTTCGTACTGCCCG				4qE2	Mus musculus spermidine synthase (Srm), mRNA.	SpdSy; AA407669	SpdSy; AA407669
ILMN_2784950	0.0183571	0.11315	0.410135	0.452416	0.429243	0.0389769	0.0198446	7.8673	8.9288	4.39887e-07	2.40929e-05	Mus musculus	RefSeq	ILMN_218931	ILMN_218931	PLD3	NM_011116.1	NM_011116.1	NA	18807	7242180	NM_011116.1	Pld3	NP_035246.1	1500722	S	1880	TTTGAGGCTCAGCCCGACGGACAGGTCAAAGCCTTCCAGGCCTCCTTGGA	7	-	28317271-28317316:28317317-28317320	7qA3	Mus musculus phospholipase D family, member 3 (Pld3), mRNA.	Sam-9	Sam-9
ILMN_2913989	-0.0660691	-0.110188	-0.655832	-0.616086	-0.453664	-0.299477	-0.0303169	12.5051	8.92697	4.41042e-07	2.41064e-05	Mus musculus	RefSeq	ILMN_261110	ILMN_261110	AA407270	NM_001033208.1	NM_001033208.1	NA	102371	85701615	NM_001033208.1	AA407270	NP_001028380.1	4570201	S	1951	CTCCAGGGAGGAGAATGTGTGCTGGGCTATGGGAGCCATGTTCAGAGATT	9	-	71303189-71303238	9qD	Mus musculus expressed sequence AA407270 (AA407270), mRNA.	AV006038	AV006038
ILMN_2594031	-0.0128934	-0.342126	-0.231232	-0.75987	-0.380897	-0.771566	-0.136502	9.47628	8.92339	4.43323e-07	2.41811e-05	Mus musculus	RefSeq	ILMN_209252	ILMN_209252	NRBP2	NM_144847.1	NM_144847.1	NA	223649	21450054	NM_144847.1	Nrbp2	NP_659096.1	110561	S	2362	GCTTTGGTGCTTGGAGAACAGCCGTGGGCGGTGGGTGTTGTTACTGTGGT	15	-	75916108-75916157	15qD3	Mus musculus nuclear receptor binding protein 2 (Nrbp2), mRNA.	MGC18994; BC011468; MGC12117	MGC18994; BC011468; MGC12117
ILMN_3161013	-0.0445155	0.331043	0.608304	0.744467	0.264721	0.208815	0.0606366	7.40903	8.91231	4.50445e-07	2.45192e-05	Mus musculus	RefSeq	ILMN_229099	ILMN_229099	HK3	NM_001033245.3	NM_001033245.3	NA	212032	146198855	NM_001033245.3	Hk3	NP_001028417.1	4810575	S	2886	CACCGTCACCTTTTTGCAGTCGGAGGATGGGTCTGGCAAAGGCGCAGCTT				13qB1	Mus musculus hexokinase 3 (Hk3), nuclear gene encoding mitochondrial protein, mRNA.	MGC143940	MGC143940
ILMN_1255766	0.0468003	0.299308	0.516633	0.817509	0.637914	0.362648	0.173487	7.98152	8.89725	4.60314e-07	2.49738e-05	Mus musculus	RefSeq	ILMN_214104	ILMN_251186	SH3BP2	NM_011893.2	NM_011893.2	NA	24055	31981345	NM_011893.2	Sh3bp2	NP_036023.2	4200204	S	2782	CATTTGGAGGTCAGGGCAGCCAGAGACCTTGGCACTATCTGATTTCATTG	5	+	34906187-34906236	5qB2	Mus musculus SH3-domain binding protein 2 (Sh3bp2), mRNA.	3BP2	3BP2
ILMN_1256354	-0.301215	0.727651	0.728962	0.835117	0.331077	0.273113	-0.0566403	8.55953	8.8967	4.60681e-07	2.49738e-05	Mus musculus	RefSeq	ILMN_219340	ILMN_219340	GCLM	NM_008129.3	NM_008129.3	NA	14630	142373116	NM_008129.3	Gclm	NP_032155.1	6900097	S	1398	CTCTGCAGCAGCGCGCTCACAGGAACCACTGTATTCTAATCATTAAGCTG	3	+	121969494-121969543	3qG1	Mus musculus glutamate-cysteine ligase , modifier subunit (Gclm), mRNA.	Glclr	Glclr
ILMN_3123473	0.00352244	-0.128659	0.343597	0.363245	0.758925	0.158053	0.304697	8.20849	8.88178	4.70691e-07	2.54644e-05	Mus musculus	RefSeq	ILMN_253613	ILMN_253613	ALDH18A1	NM_019698.1	NM_019698.1	NA	56454	9790060	NM_019698.1	Aldh18a1	NP_062672.1	4150168	A	3193	GTCTCCGGCCTGGGGACACATGGTACCTTCAAAGTAGTTGGAATCTGAGC	19	-	40624937-40624986	19qC3	Mus musculus aldehyde dehydrogenase 18 family, member A1 (Aldh18a1), nuclear gene encoding mitochondrial protein, transcript variant 1, mRNA.	2810433K04Rik; Pycs; AI429789; MGC32233	2810433K04Rik; Pycs; AI429789; MGC32233
ILMN_2805672	-0.0373616	0.074807	0.32106	0.335184	0.447873	0.223675	0.163485	7.941	8.87431	4.75782e-07	2.56707e-05	Mus musculus	RefSeq	ILMN_210147	ILMN_210147	PFTK1	NM_011074.1	NM_011074.1	NA	18647	6755043	NM_011074.1	Pftk1	NP_035204.1	840392	S	4230	TGCTCTATGTATGCGTCCATAGCAGACACTCATCTGTGAATATCGCTGGG	5	-	4803962-4804011	5qA1	Mus musculus PFTAIRE protein kinase 1 (Pftk1), mRNA.	mKIAA0834	mKIAA0834
ILMN_2944765	0.00102981	-0.368699	-0.414573	-0.0524899	-0.395483	-0.21811	-0.0866785	8.84979	8.87335	4.76441e-07	2.56707e-05	Mus musculus	RefSeq	ILMN_223188	ILMN_223188	AGPS	NM_172666.2	NM_172666.2	NA	228061	40254235	NM_172666.2	Agps	NP_766254.1	6940598	S	5352	TGGCTTGGCTCAGGGCTCTATGCTCCATTATGAGCCATCTGCCTACAGAT	2	+	75767415-75767464	2qC3	Mus musculus alkylglycerone phosphate synthase (Agps), mRNA.	9930035G10Rik; 5832437L22; ADHAPS; ADAP-S; ADPS; ALDHPSY; AW123847; ADAS	9930035G10Rik; 5832437L22; ADHAPS; ADAP-S; ADPS; ALDHPSY; AW123847; ADAS
ILMN_2668977	-0.0669575	-0.186496	-0.353456	-0.406161	-0.330011	-0.198935	0.0152699	14.1604	8.87131	4.77843e-07	2.5694e-05	Mus musculus	RefSeq	ILMN_216250	ILMN_309967	1500032D16RIK	NM_001083891.1	NM_001083891.1	NA	78330	140969945	NM_001083891.1	1500032D16Rik	NP_001077360.1	6180092	S	363	CAAATTCAGGCTGCCACAGCCGTCTTCAGGACGAGAGTCACCTCGGCACT	17	+	31668146-31668195	17qB1	Mus musculus RIKEN cDNA 1500032D16 gene (1500032D16Rik), transcript variant 2, mRNA.
ILMN_1250075	-0.109505	0.0505251	0.494056	0.614861	0.346924	0.0100772	0.125157	7.74991	8.86342	4.83313e-07	2.58018e-05	Mus musculus	RefSeq	ILMN_218073	ILMN_218073	DPYSL3	NM_009468.3	NM_009468.3	NA	22240	145966872	NM_009468.3	Dpysl3	NP_033494.1	4540379	S	1698	GGCCGCTTCATTCCCTGCAGCCCATTCTCTGACTATGTCTATAAGCGCAT				18qB3	Mus musculus dihydropyrimidinase-like 3 (Dpysl3), mRNA.	Ulip; Ulip1; TUC4; CRMP-4	Ulip; Ulip1; TUC4; CRMP-4
ILMN_2623280	-0.0710729	0.203321	0.66568	0.828527	0.537354	0.225565	0.028615	8.798	8.86473	4.82404e-07	2.58018e-05	Mus musculus	RefSeq	ILMN_212149	ILMN_212149	OSMR	NM_011019.1	NM_011019.1	NA	18414	6754955	NM_011019.1	Osmr	NP_035149.1	5910220	S	4341	CCTTCCTCTTAATGCTTGTCACATTGCAGACCAAGGTGGAGAGGTTCTCC	15	-	6761206-6761255	15qA1	Mus musculus oncostatin M receptor (Osmr), mRNA.	OSMRB	OSMRB
ILMN_2694179	0.218415	0.545202	1.03056	1.24609	0.742178	0.691668	0.096444	8.18989	8.86678	4.8098e-07	2.58018e-05	Mus musculus	MEEBO	ILMN_218308	ILMN_218308	CCL6	scl39817.6_54	NM_009139.1	NA	NA	6677882	NM_009139.1	Ccl6		7040717	S	858	CATAGAACTACGGGGCCAGTCTGAAACTGGGCTCTTGGGGTGAAATTATC
ILMN_1231066	0.156453	-0.12747	-0.379379	-0.61622	-0.305178	-0.335991	-0.177211	8.13226	8.85548	4.88883e-07	2.60237e-05	Mus musculus	RefSeq	ILMN_213471	ILMN_208682	HIST2H2BE	NM_178214.3	NM_178214.3	NA	319190	141801732	NM_178214.3	Hist2h2be	NP_835586.2	2510379	S	2542	TAAATCCATTCACTGCATGTGCATTTTCAAGTGGGTAGACACTGTTATTA	3	+	96027585-96027634	3qF2.1	Mus musculus histone cluster 2, H2be (Hist2h2be), mRNA.	AV127319; H2b-613; T25626	AV127319; H2b-613; T25626
ILMN_1214167	0.330846	0.206497	0.202869	0.380888	0.290562	0.331311	0.0142396	8.84936	8.84686	4.95004e-07	2.62967e-05	Mus musculus	RefSeq	ILMN_210399	ILMN_210399	COMMD10	NM_178377.4	NM_178377.4	NA	69456	118130588	NM_178377.4	Commd10	NP_848464.1	7510670	S	1095	CAGGGATCAGGGAAGGTCTGTAGGCAGAAGGTATGATGGTGCCCTAGCAG	18	+	47247194-47247243	18qC	Mus musculus COMM domain containing 10 (Commd10), mRNA.	DRWMS2; 2310003A05Rik; AU019438	DRWMS2; 2310003A05Rik; AU019438
ILMN_2721149	0.0862728	0.25095	0.556293	0.588853	0.451487	0.41868	0.00331002	7.61955	8.8298	5.07354e-07	2.68989e-05	Mus musculus	RefSeq	ILMN_220368	ILMN_220368	ARL11	NM_177337.3	NM_177337.3	NA	219144	42476057	NM_177337.3	Arl11	NP_796311.2	430717	S	1379	GGAATCCTCCCAGAATTCCCCCTGCTTTCCAACTCCAACTAACTTTTCTC	14	+	61930670-61930719	14qD1	Mus musculus ADP-ribosylation factor-like 11 (Arl11), mRNA.	ARLTS1; C730007L20Rik	ARLTS1; C730007L20Rik
ILMN_2593038	-0.088457	-0.134935	-0.492444	-0.693862	-0.358648	-0.441773	-0.0819517	10.1593	8.81463	5.18609e-07	2.7435e-05	Mus musculus	RefSeq	ILMN_209152	ILMN_209152	RXRB	NM_011306.3	NM_011306.3	NA	20182	118130198	NM_011306.3	Rxrb	NP_035436.1	4150753	S	2491	TGGGCTGCATGGTTTTTGCCCTGGACCTCTTTTGGGGGTTCCCTCCCATC	17	+	34173600-34173649	17qB1	Mus musculus retinoid X receptor beta (Rxrb), mRNA.	Nr2b2; AL023085; RCoR-1; H-2RIIBP; Rub	Nr2b2; AL023085; RCoR-1; H-2RIIBP; Rub
ILMN_2726717	0.00310754	-0.61763	-0.416465	-0.28078	-0.545639	-0.467209	-0.182837	9.94393	8.81339	5.19535e-07	2.7435e-05	Mus musculus	RefSeq	ILMN_220777	ILMN_220777	DPP3	NM_133803.1	NM_133803.1	NA	75221	19527017	NM_133803.1	Dpp3	NP_598564.1	3850224	S	2534	GACAGAGCCAGGGCTCAAAGCATTCTCACCAAATCCAGCGCTCTTCGTGT	19	-	4907270-4907319	19qA	Mus musculus dipeptidylpeptidase 3 (Dpp3), mRNA.	C86324; 4930533O14Rik	C86324; 4930533O14Rik
ILMN_1229340	0.178861	0.138377	0.432613	0.56437	0.497306	0.572308	0.0363314	8.53347	8.80408	5.2658e-07	2.77517e-05	Mus musculus	RefSeq	ILMN_221693	ILMN_221693	OTTMUSG00000004461	NM_173746.2	NM_173746.2	NA	208820	31343438	NM_173746.2	OTTMUSG00000004461	NP_776107.1	4570307	S	1110	CATATGTCCCTAAAGTGGAGTTCCTCGTCTCCTGGGCTGCCTGAACTGGT	4	+	12908265-12908314	4qA1	Mus musculus predicted gene, OTTMUSG00000004461 (OTTMUSG00000004461), mRNA.	C130086A10	C130086A10
ILMN_1258738	-0.111834	-0.55586	-0.0488912	-0.418954	-0.468713	-0.456015	-0.290768	8.64312	8.79183	5.36006e-07	2.81925e-05	Mus musculus	RefSeq	ILMN_219211	ILMN_219211	SIDT2	NM_172257.3	NM_172257.3	NA	214597	146149326	NM_172257.3	Sidt2	NP_758461.1	4070019	S	3861	CCGTCCAGTATTTAGCCAAGTTCTGTGTTAGTCACGTAGGCCTAAGAGCC				9qA5.2	Mus musculus SID1 transmembrane family, member 2 (Sidt2), mRNA.	MGC36407; CGI-40; MGC58967; BC023957; B930096O19	MGC36407; CGI-40; MGC58967; BC023957; B930096O19
ILMN_1245307	0.0139534	0.0127353	0.723467	1.25205	0.578982	0.597131	0.0968471	10.482	8.74861	5.70671e-07	2.99563e-05	Mus musculus	RefSeq	ILMN_212414	ILMN_253341	FBLN2	NM_001081437.1	NM_001081437.1	NA	14115	124517692	NM_001081437.1	Fbln2	NP_001074906.1	4230228	S	3766	TAACTTAATCATGCTGAGCTGGTTGGTCTTGAGTCTCTACCCTAGAGGGA	6	+	91221964-91222013	6qD1	Mus musculus fibulin 2 (Fbln2), transcript variant 2, mRNA.	5730577E14Rik	5730577E14Rik
ILMN_2636335	0.0196609	0.215117	0.414888	0.487301	0.372203	0.312952	0.168424	11.8444	8.74473	5.73891e-07	3.00657e-05	Mus musculus	RefSeq	ILMN_213364	ILMN_213364	SFRS2	NM_011358.1	NM_011358.1	NA	20382	6755477	NM_011358.1	Sfrs2	NP_035488.1	5130612	S	1574	CAGTTTATTAAAATGCCTGACAACTGCACTTCCAGTCACCCGGGCCTTGC	11	-	116711478-116711527	11qE2	Mus musculus splicing factor, arginine/serine-rich 2 (SC-35) (Sfrs2), mRNA.	Pr264; D11Wsu175e; MRF-1; SC35; Sfrs10	Pr264; D11Wsu175e; MRF-1; SC35; Sfrs10
ILMN_2755668	0.0921796	0.170521	0.376842	0.491503	0.260283	0.275531	-0.0248547	7.33273	8.74311	5.7524e-07	3.0077e-05	Mus musculus	RefSeq	ILMN_189030	ILMN_261526	APBB1IP	NM_019456.1	NM_019456.1	NA	54519	34328064	NM_019456.1	Apbb1ip	NP_062329.1	3400079	S	1995	GCAAGAGAACCAAGGACTCCCCGGTGCACCAGGGAACAGTGAGCAAGATT	2	+	22730733-22730782	2qA3	Mus musculus amyloid beta (A4) precursor protein-binding, family B, member 1 interacting protein (Apbb1ip), mRNA.	9930118P07Rik; Prp48	9930118P07Rik; Prp48
ILMN_2894587	0.0728881	0.155125	0.212094	0.411816	0.160891	0.183813	-0.0601757	7.29429	8.74118	5.76859e-07	3.01023e-05	Mus musculus	RefSeq	ILMN_221464	ILMN_221464	TLR13	NM_205820.1	NM_205820.1	NA	279572	45429998	NM_205820.1	Tlr13	NP_991389.1	7320020	S	3590	GGGGAGATTGAAATATTCCACCCTGCATGGAAGCTTGTTAAGACAGGAGG	X	+	103355408-103355457	XqD	Mus musculus toll-like receptor 13 (Tlr13), mRNA.	Gm713; AI666735	Gm713; AI666735
ILMN_2707494	-0.0633042	-0.0864132	-0.447572	-0.548794	-0.55817	0.0118433	-0.0400668	12.4939	8.73801	5.79517e-07	3.01816e-05	Mus musculus	RefSeq	ILMN_219343	ILMN_234136	MCEE	NM_028626.1	NM_028626.1	NA	73724	58037328	NM_028626.1	Mcee	NP_082902.1	5910554	S	514	CTCCATCCCAAAGACTGTGGTGGGGTCCTTGTAGAACTGGAGCAAGCATG	7	+	71556823-71556872	7qC	Mus musculus methylmalonyl CoA epimerase (Mcee), mRNA.	1110007A04Rik	1110007A04Rik
ILMN_1248028	-0.0112727	0.521568	0.9952	1.09062	0.322833	0.688475	0.0611898	9.28719	8.73514	5.81943e-07	3.02485e-05	Mus musculus	RefSeq	ILMN_210437	ILMN_210437	EMP3	NM_010129.1	NM_010129.1	NA	13732	6753749	NM_010129.1	Emp3	NP_034259.1	1070224	S	202	ATGTCACTCCTCCTGTTGGTGGTCTCTGCCCTCCACATCCTCATTCTTGT	7	-	53175686-53175735	7qB4	Mus musculus epithelial membrane protein 3 (Emp3), mRNA.	Ymp; MI-35; H-4; HNMP-1; H4	Ymp; MI-35; H-4; HNMP-1; H4
ILMN_2729458	0.053746	0.434596	0.134033	0.476843	0.203055	0.573666	0.0154866	10.0564	8.73003	5.86279e-07	3.04142e-05	Mus musculus	RefSeq	ILMN_186902	ILMN_231734	IDH1	NM_010497.2	NM_010497.2	NA	15926	58037545	NM_010497.2	Idh1	NP_034627.2	1190112	S	1387	GGTCAAACCTGGGCTTAGAATGAGTCTTTGCGGTAACTAGGTCCACAGGT	1	-	65205988-65206037	1qC2	Mus musculus isocitrate dehydrogenase 1 (NADP+), soluble (Idh1), mRNA.	Idh-1; E030024J03Rik; MGC115782; AI788952; IDPc; AI314845; Id-1	Idh-1; E030024J03Rik; MGC115782; AI788952; IDPc; AI314845; Id-1
ILMN_1237323	-0.0226522	-0.405246	-0.428133	-0.650178	-0.230235	-0.455507	-0.0431601	9.85264	8.72151	5.93581e-07	3.07329e-05	Mus musculus	RefSeq	ILMN_212347	ILMN_254571	LMAN2L	NM_001013374.1	NM_001013374.1	NA	214895	61656185	NM_001013374.1	Lman2l	NP_001013392.1	7560674	S	2155	CCTGGAGGGCCTGGCACAGTTCTCTGTAGCCCGAGGAAAAGGCTTCATAA	1	-	36480051-36480100	1qB	Mus musculus lectin, mannose-binding 2-like (Lman2l), mRNA.	A630028F14Rik; VIPL; DKFZp564L2423; VIP36-like	A630028F14Rik; VIPL; DKFZp564L2423; VIP36-like
ILMN_1253741	0.0230486	0.316975	0.789736	0.972611	0.373167	0.473519	0.0355439	9.32637	8.71232	6.01565e-07	3.09648e-05	Mus musculus	RefSeq	ILMN_212298	ILMN_212298	PCOLCE	NM_008788.2	NM_008788.2	NA	18542	125490381	NM_008788.2	Pcolce	NP_032814.2	870670	S	1089	GCATCACCTGCCCAAAGCAGTACAAGCGGTCAGGCACCTTGCAGAGCAAC	5	-	138046969-138047018	5qG2	Mus musculus procollagen C-endopeptidase enhancer protein (Pcolce), mRNA.
ILMN_2602139	-0.0051445	1.01529	1.02728	1.38931	0.505167	1.15909	0.0463296	10.148	8.71374	6.00323e-07	3.09648e-05	Mus musculus	RefSeq	ILMN_210092	ILMN_311371	LOC100041504	XM_001473258.1	XM_001473258.1	NA	100041504	149275207	XM_001473258.1	LOC100041504	XP_001473308.1	6420376	S	609	TCCGTCCACACCCTTGCCCTGCTTCAACCATTACATCTGCACGGCCATCC	Un|NT_166434.1	-	212-261		PREDICTED: Mus musculus similar to beta chemokine Exodus-2 (LOC100041504), mRNA.
ILMN_2911307	0.0136043	-0.151897	-0.327237	-0.487546	-0.270642	-0.245883	-0.0229318	7.93047	8.71249	6.01422e-07	3.09648e-05	Mus musculus	RefSeq	ILMN_253550	ILMN_253550	GM347	NM_001005420.1	NM_001005420.1	NA	241289	53749209	NM_001005420.1	Gm347	NP_001005420.1	4040170	S	5224	GTGGTGGCAGGCTCTGTGGTCCCGTTGTGGTCCTAAATGATCTGGTTCTA	2	+	28310786-28310835	2qA3	Mus musculus gene model 347, (NCBI) (Gm347), mRNA.	MGC99945; mKIAA0649	MGC99945; mKIAA0649
ILMN_2618176	0.101337	0.411849	0.807844	0.898889	0.350546	0.191145	0.214984	8.004	8.70438	6.0856e-07	3.12642e-05	Mus musculus	RefSeq	ILMN_211651	ILMN_211651	SOCS3	NM_007707.2	NM_007707.2	NA	12702	31982458	NM_007707.2	Socs3	NP_031733.1	1570594	S	2371	CCCCACTCAGGCCTTCGAGGCTGTCTGAAGATGCTTGAAAAACTCAACCA	11	-	117827500-117827549	11qE2	Mus musculus suppressor of cytokine signaling 3 (Socs3), mRNA.	EF-10; Cish3; SSI-3; SOCS-3; CIS3	EF-10; Cish3; SSI-3; SOCS-3; CIS3
ILMN_2809239	0.128925	-0.16653	-0.238616	-0.213795	-0.245178	-0.110331	-0.0521699	11.3259	8.68719	6.23979e-07	3.19943e-05	Mus musculus	RefSeq	ILMN_215244	ILMN_215244	TMEM85	NM_026519.1	NM_026519.1	NA	68032	13386013	NM_026519.1	Tmem85	NP_080795.1	3450491	S	762	GTGGAGAAGAGCCTCCTGTGGTGAGGCCAGTGTGCAGCATGTTACAGCAG	2	-	112164021-112164070	2qE3	Mus musculus transmembrane protein 85 (Tmem85), mRNA.	2610318K02Rik	2610318K02Rik
ILMN_2782964	0.0751615	0.0420971	0.468083	1.12388	0.454044	0.18254	-0.0280986	7.73314	8.6844	6.26515e-07	3.20623e-05	Mus musculus	RefSeq	ILMN_210635	ILMN_210635	ENPP1	NM_008813.2	NM_008813.2	NA	18605	12597622	NM_008813.2	Enpp1	NP_032839.2	3290133	S	2931	GGAAACGGTCGAGTGGAGTTACAACTGGGACTCCCTGTGTGGTGTCGATG	10	-	24361460-24361509	10qA4	Mus musculus ectonucleotide pyrophosphatase/phosphodiesterase 1 (Enpp1), mRNA.	E-NPP1; Pca; CD203c; C76301; ttw; Ly-41; M6S1; Pdnp1; Npps; twy; PC-1; NPP1; Pca-1	E-NPP1; Pca; CD203c; C76301; ttw; Ly-41; M6S1; Pdnp1; Npps; twy; PC-1; NPP1; Pca-1
ILMN_1252850	-0.110141	-0.197799	-0.30631	-0.321249	-0.396316	-0.296819	-0.0599354	8.44846	8.68	6.30542e-07	3.22062e-05	Mus musculus	RefSeq	ILMN_210828	ILMN_210828	RBM8A	NM_025875.1	NM_025875.1	NA	60365	13385355	NM_025875.1	Rbm8a	NP_080151.1	1710152	S	1595	GGTATGTCTGTAGCAGCTGGTTTGTTGTTTGTGTAGGTCCCTATGTGACC	3	+	96436196-96436245	3qF2.1	Mus musculus RNA binding motif protein 8a (Rbm8a), mRNA.	AA673428; 2310057C03Rik; Rbm8	AA673428; 2310057C03Rik; Rbm8
ILMN_2660099	-0.128982	0.171147	0.382116	0.304663	0.375937	0.371905	0.157918	13.3348	8.67536	6.34825e-07	3.23626e-05	Mus musculus	RefSeq	ILMN_215483	ILMN_215483	SLC25A5	NM_007451.3	NM_007451.3	NA	11740	142360208	NM_007451.3	Slc25a5	NP_031477.1	5870092	S	967	ATACACATAATTATGTCCTAGGTGTTCTCCCCGAGAACAGGCATGTTGTA	X	+	34338530-34338539:34338540-34338579	XqA3.3	Mus musculus solute carrier family 25 (mitochondrial carrier, adenine nucleotide translocator), member 5 (Slc25a5), nuclear gene encoding mitochondrial protein, mRNA.	MGC101927; Ant2	MGC101927; Ant2
ILMN_2763825	-0.0690433	-0.297049	-0.492998	-0.466924	-0.330993	-0.290759	-0.0588804	8.2816	8.66731	6.42314e-07	3.26189e-05	Mus musculus	RefSeq	ILMN_199025	ILMN_233236	IPMK	NM_027184.1	NM_027184.1	NA	69718	58037170	NM_027184.1	Ipmk	NP_081460.1	1230577	S	5181	CCCCGCCCCCTGTTACTTGATGAATGAATGTATCCCTGTACTTTGGTGGA	10	+	70848397-70848446	10qB5.3	Mus musculus inositol polyphosphate multikinase (Ipmk), mRNA.	2410017C19Rik; Impk; AA408208	2410017C19Rik; Impk; AA408208
ILMN_1259355	-0.0981977	-0.396512	-0.543317	-0.836118	-0.385729	-0.249835	-0.260679	9.03848	8.65374	6.55158e-07	3.32076e-05	Mus musculus	RefSeq	ILMN_217573	ILMN_217573	CCDC117	NM_134033.1	NM_134033.1	NA	104479	30794237	NM_134033.1	Ccdc117	NP_598794.1	4780446	S	3207	GCCGCCTTTGTTAACAGCAACAAGAATGCTGCAGTGCTACAACGTGCTGG	11	-	5428973-5429022	11qA1	Mus musculus coiled-coil domain containing 117 (Ccdc117), mRNA.	BC018601; AU042822; AU018638; 1110004K02Rik; 1700026O03Rik; AV173073; MGC30640; RP23-288K19.5	BC018601; AU042822; AU018638; 1110004K02Rik; 1700026O03Rik; AV173073; MGC30640; RP23-288K19.5
ILMN_2681212	-0.212125	-0.348301	-0.335075	-0.506613	-0.38106	-0.437723	-0.161229	7.5497	8.65135	6.57446e-07	3.326e-05	Mus musculus	RefSeq	ILMN_217265	ILMN_217265	EFNB3	NM_007911.4	NM_007911.4	NA	13643	142367810	NM_007911.4	Efnb3	NP_031937.1	1570433	S	3024	GGAACAGGAAGTTGATATTGCCATTGGGGAGGTGGCGGGGTATGGCCGTC	11	-	69367676-69367725	11qB3	Mus musculus ephrin B3 (Efnb3), mRNA.	LERK-8; Elk-L3; NLERK-2; EFL-6; ELF-3; Epl8	LERK-8; Elk-L3; NLERK-2; EFL-6; ELF-3; Epl8
ILMN_2663130	0.155091	0.42141	0.820891	1.19776	0.78121	0.698925	0.132639	9.08764	8.64956	6.59161e-07	3.32832e-05	Mus musculus	RefSeq	ILMN_194028	ILMN_255157	P2RY6	NM_183168.1	NM_183168.1	NA	233571	34147202	NM_183168.1	P2ry6	NP_898991.1	3710403	S	1823	CCCTCCTGTCCAAGAGCCCGGAAAGCTCACGTTCACATCCATTTGCCAAG	7	-	108086188-108086237	7qE3	Mus musculus pyrimidinergic receptor P2Y, G-protein coupled, 6 (P2ry6), mRNA.	P2Y6; 2010204J23Rik	P2Y6; 2010204J23Rik
ILMN_2623244	-0.0299409	-0.188661	-0.268892	-0.355607	-0.222252	-0.245792	-0.112722	9.77423	8.63215	6.76135e-07	3.40754e-05	Mus musculus	RefSeq	ILMN_191661	ILMN_249253	PPP2R5E	NM_012024.2	NM_012024.2	NA	26932	55741699	NM_012024.2	Ppp2r5e	NP_036154.1	2570079	S	3020	GCGCCAGCCCTGTTTTTAGCCAGAAAGGATTCAGGATCAACATTATGCGT	12	-	76553608-76553657	12qC3	Mus musculus protein phosphatase 2, regulatory subunit B (B56), epsilon isoform (Ppp2r5e), mRNA.	4633401M22Rik; AI449017	4633401M22Rik; AI449017
ILMN_2650275	0.0992796	0.187471	0.674537	0.752169	0.393739	0.259121	0.162574	9.00665	8.62037	6.87874e-07	3.44704e-05	Mus musculus	RefSeq	ILMN_214644	ILMN_214644	1810055G02RIK	NM_028077.2	NM_028077.2	NA	72056	141803062	NM_028077.2	1810055G02Rik	NP_082353.1	150066	S	1657	CTTCCAGATCCTTTCGGTGCAATTTCAGAGCTGTGCCAGATGCTAGACAC	19	+	3717656-3717705	19qA	Mus musculus RIKEN cDNA 1810055G02 gene (1810055G02Rik), mRNA.	AI256204	AI256204
ILMN_2935999	-0.0138654	-0.440787	-0.134305	-0.456361	-0.0148001	-0.296367	0.0831308	9.81215	8.62108	6.87158e-07	3.44704e-05	Mus musculus	RefSeq	ILMN_185568	ILMN_185568	UBE4B	NM_022022.1	NM_022022.1	NA	63958	11968157	NM_022022.1	Ube4b	NP_071305.1	4150138	S	5395	GCGCACGCGAGCAGAAGCCCTCTCTGTATTACCGCTCCCTACGCAACATA	4	-	148172397-148172446	4qE2	Mus musculus ubiquitination factor E4B, UFD2 homolog (S. cerevisiae) (Ube4b), mRNA.	UFD2; 4930551I19Rik; AU014668; 4933406G05Rik; mKIAA0684; D4Bwg0973e; Ufd2p; UFD2a	UFD2; 4930551I19Rik; AU014668; 4933406G05Rik; mKIAA0684; D4Bwg0973e; Ufd2p; UFD2a
ILMN_2776431	0.19899	0.417635	0.988079	1.13053	0.723173	0.849095	0.0665121	9.26182	8.61837	6.89888e-07	3.45061e-05	Mus musculus	RefSeq	ILMN_224197	ILMN_230763	C1QA	NM_007572.2	NM_007572.2	NA	12259	124286804	NM_007572.2	C1qa	NP_031598.2	2350132	S	724	GCTTCAGCTGCGACGAGGGGACGAGGTGTGGATCGAAAAGGACCCCGCAA	4	-	136452139-136452188	4qD3	Mus musculus complement component 1, q subcomponent, alpha polypeptide (C1qa), mRNA.	C1q; AI255395	C1q; AI255395
ILMN_2887065	0.056707	0.214144	0.726956	0.638204	0.50543	0.12821	0.124553	10.4032	8.61342	6.94903e-07	3.46915e-05	Mus musculus	RefSeq	ILMN_220504	ILMN_220504	MVP	NM_080638.1	NM_080638.1	NA	78388	18079350	NM_080638.1	Mvp	NP_542369.1	6960035	S	2599	CACAGATGGCTCGTCCCCCATCAACCTCTTCAACACAGCCTTCGGCTTGC	7	-	126778169-126778218	7qF3	Mus musculus major vault protein (Mvp), mRNA.	LRP; VAULT1; 2310009M24Rik	LRP; VAULT1; 2310009M24Rik
ILMN_2704499	0.000998055	0.174092	0.341356	0.566179	0.272799	0.337506	-0.0271005	11.8094	8.60428	7.0425e-07	3.50262e-05	Mus musculus	RefSeq	ILMN_210441	ILMN_210441	HPRT1	NM_013556.2	NM_013556.2	NA	15452	96975137	NM_013556.2	Hprt1	NP_038584.2	1940482	S	955	TTGCTGCGTCCCCAGACTTTTGATTTGCACTATGAGCCTATAGGCCAGCC	X	+	50374443-50374492	XqA5	Mus musculus hypoxanthine guanine phosphoribosyl transferase 1 (Hprt1), mRNA.	C81579; MGC103149; Hprt; HPGRT	C81579; MGC103149; Hprt; HPGRT
ILMN_2749382	-0.107965	-0.212008	-0.467013	-0.56059	-0.571908	-0.232116	-0.0205818	8.50564	8.6046	7.03925e-07	3.50262e-05	Mus musculus	RefSeq	ILMN_212464	ILMN_212464	TARSL2	NM_172310.1	NM_172310.1	NA	272396	26986636	NM_172310.1	Tarsl2	NP_758514.1	7400626	S	2079	GTCCCCTCGCCAGGTAATGGTCATCCCAGTAGGCCCAGCTTGTGAAAATT	7	+	72833776-72833825	7qC	Mus musculus threonyl-tRNA synthetase-like 2 (Tarsl2), mRNA.	MGC31414; A530046H20Rik	MGC31414; A530046H20Rik
ILMN_2909238	-0.159793	-0.799885	-0.932105	-1.00415	-0.770106	-0.78439	-0.293447	10.962	8.60282	7.05751e-07	3.50351e-05	Mus musculus	RefSeq	ILMN_232687	ILMN_232687	SPNB1	NM_013675.3	NM_013675.3	NA	20741	84490393	NM_013675.3	Spnb1	NP_038703.3	5560450	S	10303	GGCTGGGCCTTGTCCTCCACCTGCTCAAATGTGCTTCCACCAACCAGAAG	12	-	77681516-77681565	12qC3	Mus musculus spectrin beta 1 (Spnb1), mRNA.	mKIAA4219; ja; Gm1301; Spnb-1; jaundiced; KIAA4219; D330027P03Rik; AI842465	mKIAA4219; ja; Gm1301; Spnb-1; jaundiced; KIAA4219; D330027P03Rik; AI842465
ILMN_2617219	-0.13746	-0.280114	-0.782302	-0.886594	-0.925907	-0.43593	-0.210055	10.2409	8.60033	7.0833e-07	3.50974e-05	Mus musculus	RefSeq	ILMN_211569	ILMN_211569	MOV10L1	NM_031260.2	NM_031260.2	NA	83456	146219838	NM_031260.2	Mov10l1	NP_112550.2	5220632	S	3634	CAATGGTGTCTACACAGGGTGTGATCTGCCTCCTGAACTCCAGGCTCTCC				15qE3	Mus musculus Moloney leukemia virus 10-like 1 (Mov10l1), mRNA.	CHAMP; Csm	CHAMP; Csm
ILMN_1242246	0.11833	0.0370697	0.465662	0.402177	0.515457	0.30557	0.252263	8.61038	8.59635	7.1247e-07	3.52367e-05	Mus musculus	RefSeq	ILMN_220386	ILMN_220386	SCAMP5	NM_020270.2	NM_020270.2	NA	56807	31543673	NM_020270.2	Scamp5	NP_064666.1	7160372	S	3118	GCAGTTGACCTGCCCGAGCCAGTGTCTATCTGTGTAACTGGATGAATATA	9	-	57289157-57289206	9qB	Mus musculus secretory carrier membrane protein 5 (Scamp5), mRNA.	Sc5; AI426171; AW558254	Sc5; AI426171; AW558254
ILMN_2891573	0.0968377	-0.298532	-0.248345	-0.334154	-0.326548	-0.158816	0.0144885	9.77065	8.5914	7.17649e-07	3.54268e-05	Mus musculus	RefSeq	ILMN_212396	ILMN_212396	RAI12	NM_018740.1	NM_018740.1	NA	54351	9055319	NM_018740.1	Rai12	NP_061210.1	5340546	S	1033	CTGAAAAACAGAAAGCTCTGCTGCATCCGGTACCCAGCCGGACCACTGGC	11	-	69788558-69788607	11qB3	Mus musculus retinoic acid induced 12 (Rai12), mRNA.
ILMN_2834916	-0.166193	-0.29707	-0.484422	-0.375146	-0.328058	-0.0462573	0.0354523	8.41614	8.57616	7.33847e-07	3.60919e-05	Mus musculus	RefSeq	ILMN_209422	ILMN_209422	SLC22A5	NM_011396.2	NM_011396.2	NA	20520	31981489	NM_011396.2	Slc22a5	NP_035526.1	3360059	S	2628	CTCAAGCTATTTGTCCCTTAGCAGAAGCTTGGGAACTGCCTGTGTTCCCC	11	-	53678428-53678477	11qB1.3	Mus musculus solute carrier family 22 (organic cation transporter), member 5 (Slc22a5), mRNA.	Octn2; jvs; Lstpl	Octn2; jvs; Lstpl
ILMN_1255697	0.0897897	0.00962771	-0.363224	-0.381757	-0.533152	-0.230876	-0.161989	9.63868	8.57273	7.37547e-07	3.62067e-05	Mus musculus	RefSeq	ILMN_212471	ILMN_212471	1110049F12RIK	NM_025411.3	NM_025411.3	NA	66193	141802905	NM_025411.3	1110049F12Rik	NP_079687.2	4060687	S	1277	GGAGTCTCCTGATACATGACTGCTTGGGGAAGGTCTTACACAGTCTAGCC	4	-	135531729-135531778	4qD3	Mus musculus RIKEN cDNA 1110049F12 gene (1110049F12Rik), mRNA.	RP23-161N17.10; AA408179; Trp26	RP23-161N17.10; AA408179; Trp26
ILMN_2720925	0.10456	0.241345	0.277528	0.495355	0.149832	0.519373	-0.0132976	9.72779	8.56008	7.51354e-07	3.68164e-05	Mus musculus	RefSeq	ILMN_220347	ILMN_220347	TCTEX1D2	NM_025329.3	NM_025329.3	NA	66061	148540053	NM_025329.3	Tctex1d2	NP_079605.1	5910372	S	512	GGTGGCAGCATTTGGGTGTTTCTACTATTGAATCGTTGGGAAGTGTGACT				16qB3	Mus musculus Tctex1 domain containing 2 (Tctex1d2), mRNA.	2410011K15Rik	2410011K15Rik
ILMN_1227675	-0.0218051	0.71846	2.80797	1.26098	2.09481	0.771502	0.587193	8.39391	8.55651	7.55293e-07	3.69411e-05	Mus musculus	RefSeq	ILMN_218438	ILMN_218438	SLC4A1	NM_011403.1	NM_011403.1	NA	20533	6755559	NM_011403.1	Slc4a1	NP_035533.1	1230435	S	4318	CGCTCTTCCCCCACCGCCGTGCTTGGGAATAGGTTTTGCCAATAAACGTG	11	-	102210150-102210199	11qD	Mus musculus solute carrier family 4 (anion exchanger), member 1 (Slc4a1), mRNA.	l11Jus51; Empb3; CD233; Ae1	l11Jus51; Empb3; CD233; Ae1
ILMN_2756613	0.00309594	0.154392	0.354317	0.516784	0.0409522	0.0750933	-0.0250501	7.06994	8.54407	7.69212e-07	3.75526e-05	Mus musculus	RefSeq	ILMN_216585	ILMN_216585	ADAM8	NM_007403.2	NM_007403.2	NA	11501	118131182	NM_007403.2	Adam8	NP_031429.1	2680131	S	2396	GACACCACCAGTCAAGCCCGGGACTGGAGGGACGGTGCCTGGAGCAACTC	7	-	147165860-147165909	7qF4	Mus musculus a disintegrin and metallopeptidase domain 8 (Adam8), mRNA.	E430039A18Rik; MS2; CD156; CD156a	E430039A18Rik; MS2; CD156; CD156a
ILMN_2602257	-0.139078	0.0378656	0.384818	0.423467	0.318343	0.308626	0.0308488	9.25729	8.54231	7.712e-07	3.75804e-05	Mus musculus	RefSeq	ILMN_210103	ILMN_210103	TMEM68	NM_028097.3	NM_028097.3	NA	72098	133892404	NM_028097.3	Tmem68	NP_082373.1	4830458	S	2241	GCAGTATGTCTGTCTCCTACCACCTTTGTATACTTGGGTTTTATATGGAC	4	-	3476502-3476551	4qA1	Mus musculus transmembrane protein 68 (Tmem68), mRNA.	2010300G19Rik; AA408325; AW123402	2010300G19Rik; AA408325; AW123402
ILMN_2688416	0.0186492	-0.773149	-0.933391	-0.780419	-0.519742	-0.137685	0.0312974	9.6277	8.51997	7.96922e-07	3.87331e-05	Mus musculus	RefSeq	ILMN_217854	ILMN_252644	CD300LG	NM_027987.2	NM_027987.2	NA	52685	142376657	NM_027987.2	Cd300lg	NP_082263.1	6250040	S	2100	TAACCTCACCAAACCTTGTTGACGGCTCTGCCTGAGCTTGCAGGACCCCC	11	+	101916720-101916769	11qD	Mus musculus CD300 antigen like family member G (Cd300lg), mRNA.	D11Ertd736e; Clm9; 2310016B05Rik	D11Ertd736e; Clm9; 2310016B05Rik
ILMN_2735350	-0.0418571	0.213431	0.853163	0.695184	1.17291	-0.260011	0.216786	7.5998	8.51924	7.97778e-07	3.87331e-05	Mus musculus	RefSeq	ILMN_221419	ILMN_221419	GDF15	NM_011819.1	NM_011819.1	NA	23886	6753967	NM_011819.1	Gdf15	NP_035949.1	650524	S	1318	CCCCGGTGGTTCTTATGCACAGGACAGACAGTGGTGTGTCACTGCAGACT	8	-	73153467-73153516	8qB3.3	Mus musculus growth differentiation factor 15 (Gdf15), mRNA.	NAG-1; SBF; MIC-1	NAG-1; SBF; MIC-1
ILMN_3104025	0.0930173	-0.260751	-0.346189	-0.522266	-0.323739	-0.0968434	-0.0952154	9.65623	8.514	8.03943e-07	3.89611e-05	Mus musculus	RefSeq	ILMN_236715	ILMN_236715	ASB13	NM_178283.3	NM_178283.3	NA	142688	118129855	NM_178283.3	Asb13	NP_840068.1	4070075	A	2221	GGCACTGGAGTCTGCCTCTTTCGTCTTTGTAACAGAATCTTGCCTCTAGC	13	+	3650880-3650929	13qA1	Mus musculus ankyrin repeat and SOCS box-containing 13 (Asb13), mRNA.	2210015B19Rik; Asb-13; 6430573K02Rik; C85285	2210015B19Rik; Asb-13; 6430573K02Rik; C85285
ILMN_1253538	-0.187496	-0.322862	-1.21714	-1.34422	-1.28291	-0.315009	0.0621123	10.1218	8.50134	8.19053e-07	3.96209e-05	Mus musculus	RefSeq	ILMN_184178	ILMN_184178	TTLL1	NM_178869.3	NM_178869.3	NA	319953	142362607	NM_178869.3	Ttll1	NP_849200.1	3610170	S	1667	CACAGTCGCTCCACCCAGTCCCTGCTAAACACCCGTTTTGGAATTTCAGT	15	-	83314526-83314575	15qE1	Mus musculus tubulin tyrosine ligase-like 1 (Ttll1), mRNA.	AV014541; 6330444E16Rik	AV014541; 6330444E16Rik
ILMN_3136561	0.0715005	0.223488	0.841189	1.36364	0.789887	0.31369	-0.00473894	12.034	8.47748	8.48334e-07	4.08882e-05	Mus musculus	RefSeq	ILMN_257785	ILMN_257785	SPARC	NM_009242.1	NM_009242.1	NA	20692	6678076	NM_009242.1	Sparc	NP_033268.1	5130148	A	1570	ACATGACAGACTCCCAGCAGCCCGGGACCTTGCTGTCTTCTCGACTCTTC	11	-	55238389-55238438	11qB1.3	Mus musculus secreted acidic cysteine rich glycoprotein (Sparc), mRNA.	BM-40; AA517111	BM-40; AA517111
ILMN_2792924	-0.121006	-0.129958	-0.718324	-0.925926	-0.688624	-0.363745	-0.202009	12.2028	8.45483	8.77129e-07	4.21993e-05	Mus musculus	RefSeq	ILMN_213974	ILMN_213974	GSTK1	NM_029555.2	NM_029555.2	NA	76263	118130626	NM_029555.2	Gstk1	NP_083831.1	5890487	S	801	ATCTGATGTGGCCCTGGGAGCTGGAGCAAGAGTCCACCTTTAGCTGTGCC	6	+	42200311-42200360	6qB2.1	Mus musculus glutathione S-transferase kappa 1 (Gstk1), mRNA.	0610025I19Rik; AW260476	0610025I19Rik; AW260476
ILMN_1224658	0.037076	-0.257461	-0.483313	-0.532467	-0.396592	-0.411285	-0.112534	8.85929	8.43645	9.01254e-07	4.32814e-05	Mus musculus	RefSeq	ILMN_213510	ILMN_213510	SPAST	NM_016962.1	NM_016962.1	NA	50850	39930368	NM_016962.1	Spast	NP_058658.1	4070619	S	1819	AACGCAGTGTGAGTCCTCAGACCTTAGAAGCATACATACGCTGGAACAAG	17	+	74787579-74787628	17qE2	Mus musculus spastin (Spast), mRNA.	mKIAA1083; Spg4	mKIAA1083; Spg4
ILMN_2744879	-0.0447851	-0.379354	-0.221062	-0.416071	-0.332696	-0.308576	-0.170203	7.52346	8.42599	9.15277e-07	4.38754e-05	Mus musculus	RefSeq	ILMN_218370	ILMN_218370	DNAIC1	NM_175138.3	NM_175138.3	NA	68922	142383967	NM_175138.3	Dnaic1	NP_780347.1	1740121	S	2370	CCAATCCCAGTATTTGCTTTTCTCATTCTGGCTCTTAAGGGCATGCCACC	4	+	41585070-41585119	4qA5	Mus musculus dynein, axonemal, intermediate chain 1 (Dnaic1), mRNA.	BB124644; 1110066F04Rik	BB124644; 1110066F04Rik
ILMN_3007956	0.0157231	-0.391069	-0.343041	-0.470883	-0.267608	-0.311433	-0.0705828	9.10117	8.42158	9.21268e-07	4.40829e-05	Mus musculus	RefSeq	ILMN_187921	ILMN_187921	GZF1	NM_028986.1	NM_028986.1	NA	74533	37674206	NM_028986.1	Gzf1	NP_083262.1	840358	S	3765	AGGAGCTGGCGAGGCCACCAAAAGGGGTTCCAGGTGCTGGTAATGTTTCC	2	+	148384064-148384113	2qG3	Mus musculus GDNF-inducible zinc finger protein 1 (Gzf1), mRNA.	mGZF1; Zfp336; 8430437G08Rik	mGZF1; Zfp336; 8430437G08Rik
ILMN_2627690	-0.0139967	0.018184	0.521419	0.461982	0.441867	0.267596	0.106475	10.8518	8.4196	9.23966e-07	4.41323e-05	Mus musculus	RefSeq	ILMN_212547	ILMN_212547	HNRPL	NM_177301.4	NM_177301.4	NA	15388	118130380	NM_177301.4	Hnrpl	NP_796275.2	7380274	S	1707	CGTACCCATACACTCTGAAGTTGTGCTTCTCCACTGCACAGCACGCCTCC	7	+	29606873-29606922	7qA3	Mus musculus heterogeneous nuclear ribonucleoprotein L (Hnrpl), mRNA.	D830027H13Rik; C79783	D830027H13Rik; C79783
ILMN_1243329	0.0304458	0.458101	0.862032	1.29121	0.694876	0.601649	0.125235	9.93852	8.413	9.33017e-07	4.44845e-05	Mus musculus	MEEBO	ILMN_212545	ILMN_212545	DAB2	scl013132.15_5	NM_023118.1	NA	NA	12963488	NM_023118.1	Dab2		1940347	S	3235	TGACCCTGATGACATTATGCCCTACATTTTCCTTGAAGATCCTGATTTTA
ILMN_2874128	0.00982285	-0.17078	-0.181127	-0.520499	-0.167995	-0.412123	-0.181172	11.6529	8.41118	9.35529e-07	4.45241e-05	Mus musculus	RefSeq	ILMN_245055	ILMN_245055	2600009E05RIK	NM_029832.1	NM_029832.1	NA	77006	110350659	NM_029832.1	2600009E05Rik	NP_084108.1	4560470	S	1021	CAGCCTGACTCCAGTCCTTCCTTGAGTGTATCCTGTGGCCTACATGTGTC				2qF1	Mus musculus RIKEN cDNA 2600009E05 gene (2600009E05Rik), mRNA. XM_925578 XM_925581 XM_925583 XM_994018 XM_994040 XM_994059 XM_994077	AI326138; 1110001I20Rik	AI326138; 1110001I20Rik
ILMN_2870688	0.0610396	-0.258587	-0.332345	-0.414743	-0.207254	-0.334065	-0.0567133	9.2985	8.36805	9.97199e-07	4.72049e-05	Mus musculus	RefSeq	ILMN_217281	ILMN_217281	ANAPC7	NM_019805.2	NM_019805.2	NA	56317	31980981	NM_019805.2	Anapc7	NP_062779.2	1430091	S	2153	ACTGCAGAGCAGCACTTGGCCCCAGTGGGCAGATCTGAGGAGCAGATGAT	5	+	122704968-122705017	5qF	Mus musculus anaphase promoting complex subunit 7 (Anapc7), mRNA.	APC7; AW545589	APC7; AW545589
ILMN_2730803	-0.0186721	-0.184371	-0.29921	-0.402781	-0.346277	-0.243689	-0.0207098	9.82441	8.36553	1.00094e-06	4.72974e-05	Mus musculus	RefSeq	ILMN_209570	ILMN_209570	MPND	NM_026530.5	NM_026530.5	NA	68047	146134496	NM_026530.5	Mpnd	NP_080806.4	4070356	S	1266	TCCCCATGGACGTAGAGATGGCGTATGTCCAAGATAGCTTCTTGACCAAC				17qD	Mus musculus MPN domain containing (Mpnd), mRNA.	E130307M08Rik	E130307M08Rik
ILMN_1240994	0.0885772	0.271192	0.3444	0.62681	0.297037	0.17359	-0.0157376	9.0628	8.36175	1.00656e-06	4.74547e-05	Mus musculus	RefSeq	ILMN_213716	ILMN_213716	MBC2	NM_011843.2	NM_011843.2	NA	23943	118130020	NM_011843.2	Mbc2	NP_035973.1	770477	S	3596	CTGGCCACTGGCAGCATTAGCAGTGGCATTCGCTCATGCCAAATACAGCT	10	-	127953760-127953809	10qD3	Mus musculus membrane bound C2 domain containing protein (Mbc2), mRNA.	vp115	vp115
ILMN_2725286	0.0300971	0.406138	0.445742	0.449865	0.053141	0.414621	-0.0900306	8.12604	8.36089	1.00785e-06	4.74547e-05	Mus musculus	RefSeq	ILMN_210527	ILMN_210527	ATP6AP2	NM_027439.3	NM_027439.3	NA	70495	141801711	NM_027439.3	Atp6ap2	NP_081715.1	5570068	S	384	CCTTATTTTCGGAGGAAACACCTGTAGTTTTGCAGTTGGCTCCCAGCGAG	X	+	12182036-12182085	XqA1.1	Mus musculus ATPase, H+ transporting, lysosomal accessory protein 2 (Atp6ap2), mRNA.	M8-9; APT6M8-9; 5730403E06Rik; Atp6ip2; ATP6M8-9	M8-9; APT6M8-9; 5730403E06Rik; Atp6ip2; ATP6M8-9
ILMN_2679532	0.0300195	-0.28197	-0.323814	-0.118404	-0.562921	0.012523	-0.0983272	9.52458	8.35934	1.01015e-06	4.7479e-05	Mus musculus	RefSeq	ILMN_217143	ILMN_217143	LAGE3	NM_025410.2	NM_025410.2	NA	66192	142349821	NM_025410.2	Lage3	NP_079686.1	650059	S	364	CGAACCACATCGAGGACTGGTAGGGAAGGAGCTTAAAGTGAGCGGCTGCA	X	-	71600048-71600097	XqA7.3	Mus musculus L antigen family, member 3 (Lage3), mRNA.	Itba2; 1110049G11Rik; Eso3	Itba2; 1110049G11Rik; Eso3
ILMN_2967266	-0.02727	0.308572	1.02202	1.1273	0.612165	0.492884	-0.0994252	9.6638	8.35404	1.01814e-06	4.77695e-05	Mus musculus	RefSeq	ILMN_221977	ILMN_221977	FXYD5	NM_008761.2	NM_008761.2	NA	18301	11612666	NM_008761.2	Fxyd5	NP_032787.1	2630008	S	545	GTAGGCAGTTGTCTCAATTTTGCCTGAATCGCCACAGGTGAGTGCGGGCC	7	-	31817975-31817987:31817988-31818024	7qB1	Mus musculus FXYD domain-containing ion transport regulator 5 (Fxyd5), mRNA.	RIC; Oit2; EF-8	RIC; Oit2; EF-8
ILMN_2997256	0.0689174	-0.16782	-0.274213	-0.104864	-0.337327	-0.0791936	-0.0409939	8.24938	8.35209	1.02107e-06	4.78227e-05	Mus musculus	RefSeq	ILMN_212463	ILMN_212463	PDCL	NM_026176.2	NM_026176.2	NA	67466	24475676	NM_026176.2	Pdcl	NP_080452.1	20722	S	1563	CAAGACTAAAGGTTGCAGATGGTGCCTGGTGCTGTAGTTAGCAGTGGCCT	2	-	37206739-37206788	2qB	Mus musculus phosducin-like (Pdcl), mRNA.	AW108059; 1200011E13Rik	AW108059; 1200011E13Rik
ILMN_2882425	-0.0440194	-0.40663	-0.680394	-0.614392	-0.585821	-0.369537	-0.032389	9.16352	8.34438	1.03282e-06	4.82024e-05	Mus musculus	RefSeq	ILMN_220499	ILMN_220499	FAHD2A	NM_029629.1	NM_029629.1	NA	68126	29366813	NM_029629.1	Fahd2a	NP_083905.1	3180446	S	748	CCCCCTGGGCCCTGCCTTGGTTACCAAGGATACCATAGCAGATCCACACA	2	-	127262561-127262581:127263849-127263877	2qF1	Mus musculus fumarylacetoacetate hydrolase domain containing 2A (Fahd2a), mRNA.	Cgi-105; 1500003K14Rik; B430104H02Rik	Cgi-105; 1500003K14Rik; B430104H02Rik
ILMN_2974117	0.108038	0.0625005	0.209739	0.222071	0.36019	0.019924	0.0725746	9.40965	8.34446	1.0327e-06	4.82024e-05	Mus musculus	RefSeq	ILMN_219998	ILMN_219998	KCTD6	NM_027782.1	NM_027782.1	NA	71393	29789206	NM_027782.1	Kctd6	NP_082058.1	3610201	S	1552	CCCTGTGGTAGAAACCTTATGCCTGGTACAGTTTCATTCCCAAGGTACTG	14	+	9055979-9056028	14qA1	Mus musculus potassium channel tetramerisation domain containing 6 (Kctd6), mRNA.	AU044285; 5430433B02Rik	AU044285; 5430433B02Rik
ILMN_2786973	0.0083447	-0.478505	-1.26592	-1.00487	-0.692796	-0.645615	-0.163701	12.3784	8.33777	1.04301e-06	4.85926e-05	Mus musculus	RefSeq	ILMN_209406	ILMN_209406	ADPRHL1	NM_172750.1	NM_172750.1	NA	234072	27370109	NM_172750.1	Adprhl1	NP_766338.1	3120093	S	950	GTCATGATGCCCCCATGATAGCCTACGATGCCCTTCTTGCTTCGGGGAGC	8	-	13242267-13242316	8qA1.1	Mus musculus ADP-ribosylhydrolase like 1 (Adprhl1), mRNA.	D330008N11Rik; Arh2	D330008N11Rik; Arh2
ILMN_2639360	0.054766	-0.300476	-0.215188	-0.480831	-0.254539	-0.393823	-0.117337	7.52314	8.33283	1.05069e-06	4.88643e-05	Mus musculus	RefSeq	ILMN_193454	ILMN_229227	SLC7A4	NM_144852.3	NM_144852.3	NA	224022	142371084	NM_144852.3	Slc7a4	NP_659101.2	940538	S	2096	TCAGAGTCTCAACACAGGAACGGAGTCTTCGGCTATCATGGACTAGGCTG	16	-	17573196-17573245	16qA3	Mus musculus solute carrier family 7 (cationic amino acid transporter, y+ system), member 4 (Slc7a4), mRNA.	AI853530; MGC27672	AI853530; MGC27672
ILMN_2621472	-0.0492142	0.101793	0.381982	0.368439	0.393194	0.23382	0.00311056	10.598	8.32302	1.0661e-06	4.94944e-05	Mus musculus	RefSeq	ILMN_211986	ILMN_211986	1110007L15RIK	NM_026269.1	NM_026269.1	NA	67604	21312885	NM_026269.1	1110007L15Rik	NP_080545.2	2680612	S	1249	GAGCAAGGCCCAGCTTCTGCTGGCCAATCGTGTTCCTTCAGATCACCCAC	5	+	139745198-139745247	5qG2	Mus musculus RIKEN cDNA 1110007L15 gene (1110007L15Rik), mRNA.	AW412535	AW412535
ILMN_1250149	0.0102529	0.240904	0.296893	0.684617	0.148612	0.375807	0.05836	7.35528	8.31799	1.07411e-06	4.97789e-05	Mus musculus	RefSeq	ILMN_215821	ILMN_236339	DNMT3L	NM_001081695.1	NM_001081695.1	NA	54427	126158898	NM_001081695.1	Dnmt3l	NP_001075164.1	4280100	S	1709	GGAGGTGCCTACGGCTCTGCACAAGTTCCCGGTGGGATAACCTGCCATGT	10	+	77526254-77526303	10qC1	Mus musculus DNA (cytosine-5-)-methyltransferase 3-like (Dnmt3l), transcript variant 2, mRNA.	D6Ertd14e; ecat7; MGC102308	D6Ertd14e; ecat7; MGC102308
ILMN_2927025	0.00161445	0.286927	0.458801	0.739654	0.322256	0.376434	0.0395567	10.9971	8.31368	1.081e-06	5.00109e-05	Mus musculus	RefSeq	ILMN_237659	ILMN_237659	SDCBP	NM_016807.1	NM_016807.1	NA	53378	7949149	NM_016807.1	Sdcbp	NP_058087.1	7400358	S	1640	GTGCTAGCCCTGAGCAGCTCACTGGTAAAGCAGAGCTGCCTACTTGTATC	4	+	6322400-6322449	4qA1	Mus musculus syndecan binding protein (Sdcbp), mRNA.	Sycl	Sycl
ILMN_2719202	-0.0722795	-0.140645	-0.438527	-0.36387	-0.75195	-0.24573	-0.188521	11.3627	8.30787	1.09038e-06	5.03568e-05	Mus musculus	RefSeq	ILMN_220215	ILMN_220215	HIST1H2BF	NM_178195.1	NM_178195.1	NA	319180	30061382	NM_178195.1	Hist1h2bf	NP_835502.1	150148	S	15	TAAGTCCGCTCCCGCCCCGAAGAAGGGCTCCAAGAAGGCCGTGACCAAGG	13	-	23665995-23666044	13qA3.1	Mus musculus histone cluster 1, H2bf (Hist1h2bf), mRNA.
ILMN_2751492	0.00154651	-0.521607	-0.800288	-0.861762	-0.718657	-0.45099	-0.122854	8.45181	8.2999	1.10338e-06	5.08687e-05	Mus musculus	RefSeq	ILMN_214081	ILMN_214081	FRAG1	NM_145583.2	NM_145583.2	NA	233575	118130185	NM_145583.2	Frag1	NP_663558.1	7610411	S	506	GCGTCTCCATGTCCGGGTTACCGCCTTCTCTGCCGCATTAACTTCAGTCT	7	+	109384749-109384798	7qE3	Mus musculus FGF receptor activating protein 1 (Frag1), mRNA.	C76649; 1810006G21Rik	C76649; 1810006G21Rik
ILMN_2418426	-0.0260351	-0.205045	0.25267	0.0924878	0.236108	-0.140683	0.0681583	8.05405	8.25809	1.17426e-06	5.40424e-05	Mus musculus	RefSeq	ILMN_184413	ILMN_184413	ZMAT3	NM_009517.2	NM_009517.2	NA	22401	101943565	NM_009517.2	Zmat3	NP_033543.2	7040711	S	7320	CAGGAAGCCGAGAGAATGTGAACCTTTCACGTGATCAGTGTGGCAAACCG	3	-	32234128-32234177	3qA3	Mus musculus zinc finger matrin type 3 (Zmat3), mRNA.	Wig1	Wig1
ILMN_2848583	0.0135796	-0.132446	-0.305908	-0.296744	-0.341779	-0.078405	-0.0463426	9.15317	8.25332	1.18265e-06	5.43342e-05	Mus musculus	RefSeq	ILMN_210887	ILMN_210887	MTCH2	NM_019758.2	NM_019758.2	NA	56428	46909582	NM_019758.2	Mtch2	NP_062732.1	7200168	S	1928	GGTTCTTAGGATATTGTCCAGCTCAAATGTCAGACCCTCAGTTAGGCATG	2	+	90706299-90706348	2qE1	Mus musculus mitochondrial carrier homolog 2 (C. elegans) (Mtch2), nuclear gene encoding mitochondrial protein, mRNA.	4930539J07Rik; 2310034D24Rik; HSPC032	4930539J07Rik; 2310034D24Rik; HSPC032
ILMN_2889832	0.00440497	0.10674	0.197097	0.361464	-0.0148629	0.03705	-0.0425102	7.2245	8.24797	1.19212e-06	5.46745e-05	Mus musculus	RefSeq	ILMN_227026	ILMN_227026	SERPINA3H	NM_001034870.2	NM_001034870.2	NA	546546	124517725	NM_001034870.2	Serpina3h	NP_001030042.2	1450491	S	1888	AAGCAGCTCCCCCTAGCACTCCTACTCAGAACAGAGAAGTAGCCTAACCC	12	+	105492461-105492510	12qE	Mus musculus serine (or cysteine) peptidase inhibitor, clade A, member 3H (Serpina3h), mRNA.	6C28; spi2	6C28; spi2
ILMN_2806700	0.0152358	0.345255	0.630851	0.811743	0.268754	0.369558	-0.0313337	10.8013	8.23668	1.21237e-06	5.55073e-05	Mus musculus	RefSeq	ILMN_221191	ILMN_221191	CYBA	NM_007806.1	NM_007806.1	NA	13057	22094076	NM_007806.1	Cyba	NP_031832.1	830369	S	432	CAGCCATCCGAGGTGAGCAGTGGACTCCCATTGAGCCTAAACCCAAGGAG	8	-	125311125-125311174	8qE1	Mus musculus cytochrome b-245, alpha polypeptide (Cyba), mRNA.	b558	b558
ILMN_2776391	0.0148712	-0.275396	-0.426442	-0.311155	-0.110223	-0.155637	0.03672	8.53771	8.21055	1.26062e-06	5.76166e-05	Mus musculus	RefSeq	ILMN_210537	ILMN_210537	HBS1L	NM_019702.2	NM_019702.2	NA	56422	110611221	NM_019702.2	Hbs1l	NP_062676.2	1030296	S	2381	CCAGAGGCCAGCACTGAACTGCCATTTCTTCCCTTTCGGGGTGGCAGTAA	10	+	21088283-21088332	10qA3	Mus musculus Hbs1-like (S. cerevisiae) (Hbs1l), transcript variant 1, mRNA.	2810035F15Rik; AI326327; eRFS	2810035F15Rik; AI326327; eRFS
ILMN_1213886	-0.0745438	0.288221	0.993473	1.29359	0.742526	0.121083	0.178997	8.98789	8.20177	1.27728e-06	5.81778e-05	Mus musculus	RefSeq	ILMN_211740	ILMN_211740	MEOX1	NM_010791.3	NM_010791.3	NA	17285	31981618	NM_010791.3	Meox1	NP_034921.1	610678	S	1877	TGGAAGAGACCCCTGTGTGCCTCAGTATTAGATGGTGGATCTCCCAGATC	11	-	101739105-101739154	11qD	Mus musculus mesenchyme homeobox 1 (Meox1), mRNA.	Mox1; D330041M02Rik; AI385561; Mox-1	Mox1; D330041M02Rik; AI385561; Mox-1
ILMN_2874816	-0.155052	-0.687119	-0.26996	-0.93734	-0.423277	-0.830765	-0.167295	8.17586	8.20245	1.27598e-06	5.81778e-05	Mus musculus	RefSeq	ILMN_251331	ILMN_251331	CDC14B	NM_172587.2	NM_172587.2	NA	218294	31982553	NM_172587.2	Cdc14b	NP_766175.2	10255	S	2646	CCAGGTGGAGTTCCAGGCCAGCCAATGATACACAAGGAAATCCTGTCTCA	13	-	64296958-64297007	13qB3	Mus musculus CDC14 cell division cycle 14 homolog B (S. cerevisiae) (Cdc14b), mRNA.	CDC14B3; A530086E13Rik; Cdc14B1; AA472821; 2810432N10Rik	CDC14B3; A530086E13Rik; Cdc14B1; AA472821; 2810432N10Rik
ILMN_2593496	-0.0431528	-0.286355	-0.416107	-0.450575	-0.271576	-0.318661	-0.0201324	14.3244	8.2005	1.27971e-06	5.81882e-05	Mus musculus	RefSeq	ILMN_193347	ILMN_237160	GOT2	NM_010325.2	NM_010325.2	NA	14719	133892509	NM_010325.2	Got2	NP_034455.1	3870113	S	2278	CCATCTGCTCTAATCATGTAGACGTACTGCCGCCTGGTTTCTCTGTTACA	8	-	98388054-98388103	8qD1	Mus musculus glutamate oxaloacetate transaminase 2, mitochondrial (Got2), nuclear gene encoding mitochondrial protein, mRNA.	MGC102129; FABP-pm; MGC115763; AL022787; Got-2; mAspAT	MGC102129; FABP-pm; MGC115763; AL022787; Got-2; mAspAT
ILMN_2740348	-0.125664	-0.345723	-0.804258	-0.882097	-0.628879	-0.382911	-0.169901	12.3176	8.18832	1.30324e-06	5.91568e-05	Mus musculus	RefSeq	ILMN_215732	ILMN_215732	RHOT2	NM_145999.2	NM_145999.2	NA	214952	34328359	NM_145999.2	Rhot2	NP_666111.1	2100110	S	2735	GCCTTATCCACACTGCGCCAGCTGCAGAGCAAGCGGAACTGACTTTCCTG	17	-	25975806-25975855	17qA3.3	Mus musculus ras homolog gene family, member T2 (Rhot2), nuclear gene encoding mitochondrial protein, mRNA.	MGC31216; Arht2; Miro2	MGC31216; Arht2; Miro2
ILMN_1231952	0.203592	-0.240795	-0.438751	-0.638506	-0.378036	-0.309655	-0.0461794	9.34049	8.18225	1.31513e-06	5.95172e-05	Mus musculus	RefSeq	ILMN_185151	ILMN_323552	LOC100044101	XM_001472383.1	XM_001472383.1	NA	100044101	149268072	XM_001472383.1	LOC100044101	XP_001472433.1	7510598	S	1122	GAGAAGATGTGGATGGAACATCGTGTGTCCTGCAGGGATGACTATACCCC	16	+	18467894-18467943		PREDICTED: Mus musculus similar to thioredoxin reductase 2 (LOC100044101), mRNA.
ILMN_2942554	0.204798	-0.316866	-0.551009	-0.369656	-0.344837	-0.145122	-0.146899	7.89375	8.18198	1.31567e-06	5.95172e-05	Mus musculus	RefSeq	ILMN_213769	ILMN_213769	SH3RF2	NM_172966.1	NM_172966.1	NA	269016	27370479	NM_172966.1	Sh3rf2	NP_766554.1	3310451	S	4219	TGTGGCTATCAAACAGGTTGTTTAGAGGACAACAGAGGGGCATGCCTATG	18	+	42284199-42284248	18qB3	Mus musculus SH3 domain containing ring finger 2 (Sh3rf2), mRNA.	2310046K19; 9130023G24Rik; AI452083; RNF158	2310046K19; 9130023G24Rik; AI452083; RNF158
ILMN_2649636	-0.00770792	-0.277151	-0.891473	-0.66919	-0.73403	-0.179582	-0.127095	9.29731	8.17931	1.32094e-06	5.96536e-05	Mus musculus	RefSeq	ILMN_214591	ILMN_214591	KLHDC1	NM_178253.4	NM_178253.4	NA	271005	146198748	NM_178253.4	Klhdc1	NP_839984.1	6200537	S	1736	AGGGAAGCGTGTTTAGTGGTTCTGGCTCCGTCCCGCTATGACTGGGTGGA				12qC2	Mus musculus kelch domain containing 1 (Klhdc1), mRNA.	MGC141301; MGC141300	MGC141301; MGC141300
ILMN_2611027	0.0318591	0.12101	0.512393	0.160234	0.520943	0.211195	0.0397402	8.24259	8.17221	1.33506e-06	6.01891e-05	Mus musculus	RefSeq	ILMN_210959	ILMN_210959	PMM1	NM_013872.2	NM_013872.2	NA	29858	142368246	NM_013872.2	Pmm1	NP_038900.1	6380372	S	645	GCTGGGATAAGCGCTACTGCCTGGACAGCCTGGATGAAGACAGCTTTGAC	15	-	81782388-81782437	15qE1	Mus musculus phosphomannomutase 1 (Pmm1), mRNA.	C77612	C77612
ILMN_2592620	-0.0373983	0.307653	0.533875	0.549568	0.368196	0.298485	0.141947	8.49015	8.16966	1.34016e-06	6.02629e-05	Mus musculus	RefSeq	ILMN_209108	ILMN_209108	RHOG	NM_019566.3	NM_019566.3	NA	56212	147899662	NM_019566.3	Rhog	NP_062512.1	2630703	S	916	GTATTCCATGAGTTCAACTAAGCCAGGTTTACCTAAGAGGCCAACCCGGT				7qE3	Mus musculus ras homolog gene family, member G (Rhog), mRNA.	Sid10750; Arhg	Sid10750; Arhg
ILMN_1247017	-0.0489259	-0.240609	-0.124342	-0.212139	-0.139679	-0.243193	-0.0092821	7.38808	8.15974	1.36023e-06	6.10126e-05	Mus musculus	RefSeq	ILMN_189978	ILMN_244675	TNRC15	NM_146112.3	NM_146112.3	NA	227331	142382552	NM_146112.3	Tnrc15	NP_666224.2	4050561	S	3934	CGAGCAGATCCCAGTTTATTAGGGTTTTCAGTCAACGCCTCGTCAGAGCG	1	+	89343013-89343034:89345653-89345680	1qD	Mus musculus trinucleotide repeat containing 15 (Tnrc15), mRNA.	AW259676; BC006835; Gigyf2; AI852361; A830080H02Rik; 2610016F01Rik; MGC38689; mKIAA0642	AW259676; BC006835; Gigyf2; AI852361; A830080H02Rik; 2610016F01Rik; MGC38689; mKIAA0642
ILMN_2751247	-0.0425125	-0.0307077	-0.198136	-0.261972	-0.311599	-0.116127	0.015241	7.80387	8.14544	1.38972e-06	6.22299e-05	Mus musculus	RefSeq	ILMN_222547	ILMN_222547	URM1	NM_026615.4	NM_026615.4	NA	68205	146141213	NM_026615.4	Urm1	NP_080891.1	2450678	S	2073	GCTCCAACAGCCCCCTCCCATGCACCTCGTGGCCCTTGTTTTTGAGGAAA				2qB	Mus musculus ubiquitin related modifier 1 homolog (S. cerevisiae) (Urm1), mRNA.	2900073H19Rik; RP23-443G7.1	2900073H19Rik; RP23-443G7.1
ILMN_2602581	-0.0586752	-0.417165	-0.655652	-0.845293	-0.422947	-0.387552	-0.0992947	11.2474	8.14043	1.40019e-06	6.25932e-05	Mus musculus	RefSeq	ILMN_210136	ILMN_210136	GMPR	NM_025508.3	NM_025508.3	NA	66355	146134879	NM_025508.3	Gmpr	NP_079784.1	670626	S	1169	CAGCAGGAGAGCCACGTTCATCCGGGTGACCCAACAGCACAACACGGTGT				13qA5	Mus musculus guanosine monophosphate reductase (Gmpr), mRNA.	2310004P21Rik; AV028449	2310004P21Rik; AV028449
ILMN_2703738	-0.0251331	0.0454775	0.235736	0.451837	0.215752	0.190932	0.0252452	7.89952	8.13879	1.40365e-06	6.26421e-05	Mus musculus	RefSeq	ILMN_219059	ILMN_219059	LRP12	NM_172814.3	NM_172814.3	NA	239393	146198609	NM_172814.3	Lrp12	NP_766402.1	6860255	S	3447	GGGGTAATGTCTTTCCCTGACACGGAGGTTTGCCTGAGTTGGACCCTAGG				15qB3.1	Mus musculus low density lipoprotein-related protein 12 (Lrp12), mRNA.	C820005L12Rik; AI848829	C820005L12Rik; AI848829
ILMN_2648746	-0.0528912	-0.297371	-0.392116	-0.576986	-0.465468	-0.409505	-0.0716082	10.7749	8.13255	1.41686e-06	6.31253e-05	Mus musculus	RefSeq	ILMN_214511	ILMN_214511	BCKDK	NM_009739.3	NM_009739.3	NA	12041	88853585	NM_009739.3	Bckdk	NP_033869.1	7400050	S	1127	CACCTAGACACTCCCTACAATGTCCCAGATGTGGTCATCACCATCGCCAA	7	+	135050972-135051021	7qF3	Mus musculus branched chain ketoacid dehydrogenase kinase (Bckdk), nuclear gene encoding mitochondrial protein, mRNA.	AI327402	AI327402
ILMN_1252195	0.137259	0.0765195	0.44583	0.397735	0.301516	0.294441	-0.0462906	8.37551	8.11244	1.46031e-06	6.49521e-05	Mus musculus	RefSeq	ILMN_220003	ILMN_220003	ARF3	NM_007478.3	NM_007478.3	NA	11842	118131061	NM_007478.3	Arf3	NP_031504.1	5570280	S	2956	AGTTCCAGATAGGTTTTGTACATTGCAGACATGAGTCCACTCCTGCACCC	15	-	98568532-98568581	15qF1	Mus musculus ADP-ribosylation factor 3 (Arf3), mRNA.	AI854770; 5430400P17Rik	AI854770; 5430400P17Rik
ILMN_1216426	0.0478037	-0.456748	-0.425798	-0.22699	-0.369557	-0.200593	-0.081446	7.87071	8.11107	1.46332e-06	6.49766e-05	Mus musculus	RefSeq	ILMN_192689	ILMN_261316	IMPAD1	NM_177730.3	NM_177730.3	NA	242291	118130493	NM_177730.3	Impad1	NP_808398.1	3370291	S	4403	GATGGCCTTCCTGGGACAACCTGGAAGGTCAAAGCAAGAACTCTTGAGAT	4	-	4691672-4691721	4qA1	Mus musculus inositol monophosphatase domain containing 1 (Impad1), mRNA.	AA408880; 1110001C20Rik; AL022796; AI451589; B230207P20	AA408880; 1110001C20Rik; AL022796; AI451589; B230207P20
ILMN_3130172	0.117761	0.375132	0.760478	0.841663	0.556609	0.381131	0.058944	9.35862	8.107	1.47229e-06	6.52657e-05	Mus musculus	RefSeq	ILMN_231170	ILMN_231170	GBA	NM_001077411.1	NM_001077411.1	NA	14466	116734814	NM_001077411.1	Gba	NP_001070879.1	7100722	A	1713	TCGCCAGTGATGGAACTGACACCTGAGCAGGCACCTGGGCTTAGCATGGA	3	+	89012535-89012544:89012545-89012584	3qF1	Mus musculus glucosidase, beta, acid (Gba), mRNA.	GC; GBA1; GLUC; GCase	GC; GBA1; GLUC; GCase
ILMN_1213144	-0.0822108	-0.304667	-0.313533	-0.456723	-0.360806	-0.269019	-0.00872184	10.0057	8.09811	1.49211e-06	6.6034e-05	Mus musculus	RefSeq	ILMN_190208	ILMN_190208	WBP11	NM_021714.3	NM_021714.3	NA	60321	31982142	NM_021714.3	Wbp11	NP_068360.3	5870059	S	2340	GTCAGCGAGGTCTTAGTTACTTGTTTTTGACTCATGTGCCGTGGGCACTA	6	-	136762419-136762468	6qG1	Mus musculus WW domain binding protein 11 (Wbp11), mRNA.	D6Wsu113e; 2510026P17Rik; SIPP1; Npwbp	D6Wsu113e; 2510026P17Rik; SIPP1; Npwbp
ILMN_2791121	0.0712526	-0.143008	-0.212904	-0.576093	-0.303206	-0.346138	-0.0510315	10.1894	8.08743	1.51627e-06	6.69915e-05	Mus musculus	RefSeq	ILMN_215036	ILMN_215036	AK3	NM_021299.1	NM_021299.1	NA	56248	23956103	NM_021299.1	Ak3	NP_067274.1	1710674	S	2254	TCTTAGTGGGGCAAGGACCTGCCCTTACATATTGTGGCCTGAAGGGACAA	19	-	29095769-29095818	19qC1	Mus musculus adenylate kinase 3 (Ak3), nuclear gene encoding mitochondrial protein, mRNA.	AK-3; AI506714; AA407498; Akl3l; Ak3l1; Ak3l; 1700018L02Rik	AK-3; AI506714; AA407498; Akl3l; Ak3l1; Ak3l; 1700018L02Rik
ILMN_2777284	-0.106895	-0.269071	-0.272588	-0.415169	-0.167903	-0.331855	0.054775	8.84799	8.08068	1.53176e-06	6.75629e-05	Mus musculus	RefSeq	ILMN_224248	ILMN_245995	EXOC3	NM_177333.3	NM_177333.3	NA	211446	84579824	NM_177333.3	Exoc3	NP_796307.2	290546	S	2205	GGGACATGAAACAGACCATCATGGAGACGCTGGAGCAGGGCCCCATGCAA	13	-	74309594-74309643	13qC1	Mus musculus exocyst complex component 3 (Exoc3), mRNA.	Sec6; E430013E20Rik; 2810050O03Rik; Sec6l1	Sec6; E430013E20Rik; 2810050O03Rik; Sec6l1
ILMN_1229378	0.0216597	-0.241682	-0.334667	-0.442477	-0.218229	-0.260392	-0.0752567	10.4228	8.07681	1.54072e-06	6.78399e-05	Mus musculus	RefSeq	ILMN_210537	ILMN_210537	HBS1L	NM_019702.2	NM_019702.2	NA	56422	110611221	NM_019702.2	Hbs1l	NP_062676.2	670164	S	2476	TAACTCAGTGGACTCGACTTCCAGCCAAACCAAATCCAAACGCTGTTCTG	10	+	21088378-21088427	10qA3	Mus musculus Hbs1-like (S. cerevisiae) (Hbs1l), transcript variant 1, mRNA.	2810035F15Rik; AI326327; eRFS	2810035F15Rik; AI326327; eRFS
ILMN_2742928	-0.0791567	0.239598	0.7219	0.821642	0.0393577	0.338989	-0.0661552	8.24425	8.07576	1.54315e-06	6.78399e-05	Mus musculus	RefSeq	ILMN_221977	ILMN_221977	FXYD5	NM_008761.2	NM_008761.2	NA	18301	11612666	NM_008761.2	Fxyd5	NP_032787.1	5310672	S	265	CCCAAACCGAGACCCAGCAACTGACAAAAATGGCCACCTCGAATCCAGTG	7	-	31822871-31822920	7qB1	Mus musculus FXYD domain-containing ion transport regulator 5 (Fxyd5), mRNA.	RIC; Oit2; EF-8	RIC; Oit2; EF-8
ILMN_2621074	-0.184752	-0.145036	-0.403539	-0.638585	-0.411678	-0.284523	0.0622551	9.58148	8.07033	1.55582e-06	6.82837e-05	Mus musculus	RefSeq	ILMN_211950	ILMN_211950	ETHE1	NM_023154.3	NM_023154.3	NA	66071	62990178	NM_023154.3	Ethe1	NP_075643.1	5960435	S	1295	TGCAAATATGCGCTGTGGGGTCCAGACTCCACCCTCCTGATTCGTCCCAG	7	+	25393755-25393794:25393795-25393804	7qA3	Mus musculus ethylmalonic encephalopathy 1 (Ethe1), mRNA.	Hsco; 0610025L15Rik; MGC102424	Hsco; 0610025L15Rik; MGC102424
ILMN_2842137	-0.0679945	0.203852	0.489261	0.482413	0.116043	0.207444	-0.0380156	10.8904	8.06695	1.56377e-06	6.8519e-05	Mus musculus	RefSeq	ILMN_215687	ILMN_215687	ILK	NM_010562.1	NM_010562.1	NA	16202	6754341	NM_010562.1	Ilk	NP_034692.1	2510520	S	1342	GGCCTACCGTCCCACCAGGTATTTCCCCCCATGTGTGTAAGCTCATGAAG	7	+	112891052-112891101	7qE3	Mus musculus integrin linked kinase (Ilk), mRNA.	ESTM24; AA511515	ESTM24; AA511515
ILMN_1240471	-0.00126578	-0.23175	-0.711111	-0.92271	-0.494073	-0.127469	-0.132119	10.9023	8.05929	1.58191e-06	6.91995e-05	Mus musculus	RefSeq	ILMN_213403	ILMN_213403	RETSAT	NM_026159.4	NM_026159.4	NA	67442	87044905	NM_026159.4	Retsat	NP_080435.3	5720612	S	1875	CGTGGTGTCCTCCCTCCTACAGCAATTCCTTGCACATATAAACAAAAACC	6	+	72557420-72557469	6qC1	Mus musculus retinol saturase (all trans retinol 13,14 reductase) (Retsat), mRNA.	MGC143538; 0610039N19Rik; MMT-7; Ppsig; C80029	MGC143538; 0610039N19Rik; MMT-7; Ppsig; C80029
ILMN_2939681	0.166662	1.00674	1.44738	2.19479	1.42249	1.20463	0.123019	10.2152	8.0364	1.63749e-06	7.15127e-05	Mus musculus	RefSeq	ILMN_261574	ILMN_261574	LYZS	NM_017372.2	NM_017372.2	NA	17105	31560450	NM_017372.2	Lyzs	NP_059068.1	1940608	S	1153	CACACTAACTCTGAGACAGATGAGCCTGTATCAGCAAATAACCACAGGAG	10	-	116714443-116714492	10qD2	Mus musculus lysozyme (Lyzs), mRNA.	Lys; Lzm; Lzp; Lzm-s1; AI326280	Lys; Lzm; Lzp; Lzm-s1; AI326280
ILMN_2785605	0.196102	-0.249347	-0.291168	-0.249013	-0.364149	-0.0285345	-0.0223071	8.35337	8.03155	1.6495e-06	7.19189e-05	Mus musculus	RefSeq	ILMN_246684	ILMN_246684	732482	NR_003107.1	NR_003107.1	NA	732482	110835698	NR_003107.1	732482		4560543	S	405	TTCTGAGCTTCCAAGTCTCTTTCCAGCATCCACACAAGTACCTGCTGAAC	8	+	28406921-28406970	8qA2	Mus musculus predicted gene, 732482 (732482), non-coding RNA.
ILMN_2799590	-0.0386791	-0.0249977	-0.336932	-0.584876	-0.371544	-0.319703	0.0755759	8.41906	8.02985	1.65375e-06	7.19856e-05	Mus musculus	RefSeq	ILMN_217024	ILMN_217024	NAPRT1	NM_172607.2	NM_172607.2	NA	223646	31982088	NM_172607.2	Naprt1	NP_766195.2	940646	S	1629	TGCACTGTGAAGCCAGCCCAAGTGGAGCCATTGCTGCGACTCTACCTGCA	15	-	75718608-75718657	15qD3	Mus musculus nicotinate phosphoribosyltransferase domain containing 1 (Naprt1), mRNA.	9130210N20Rik	9130210N20Rik
ILMN_2721929	-0.0319918	0.0798594	0.332483	0.338447	0.242935	0.19964	0.0281906	7.18621	8.00468	1.71785e-06	7.46533e-05	Mus musculus	RefSeq	ILMN_220431	ILMN_220431	HAVCR2	NM_134250.1	NM_134250.1	NA	171285	21703359	NM_134250.1	Havcr2	NP_599011.1	60603	S	2190	CAGAAGAACAACCGGTGACTGGGACATACGAAGGCAGAGCTCTTGCAGCA	11	+	46294226-46294275	11qB1.1	Mus musculus hepatitis A virus cellular receptor 2 (Havcr2), mRNA.	Timd3; Tim3; MGC124150; MGC124149	Timd3; Tim3; MGC124150; MGC124149
ILMN_1257284	0.0497052	0.201079	0.308045	0.430462	0.213175	0.392102	0.105928	10.2175	7.99608	1.74032e-06	7.52596e-05	Mus musculus	MEEBO	ILMN_215490	ILMN_215490	BLVRA	scl20330.11.1_76	NM_026678.3	NA	NA	31982540	NM_026678.3	Blvra		5890615	S	1072	GGAAGCTTCAGATACCTCTGAAACGGGGCCAGGGTTTGGTCTTATCAACA
ILMN_2666999	-0.0418184	-0.332492	-0.201513	-0.391629	-0.156573	-0.289902	0.0482967	7.92451	7.99671	1.73868e-06	7.52596e-05	Mus musculus	RefSeq	ILMN_216071	ILMN_325821	LOC100047480	XM_001478241.1	XM_001478241.1	NA	100047480	149249174	XM_001478241.1	LOC100047480	XP_001478291.1	2470184	S	5289	AGGTAGAAAGGGCCTTGGTGTGGCGCTGAGCCATGAAGGGCTGAACTCAC					PREDICTED: Mus musculus similar to RIKEN cDNA 2610528K11 gene (LOC100047480), mRNA.
ILMN_2836312	0.0816258	-0.315254	-0.323564	-0.642626	-0.297963	-0.459063	-0.265086	8.09952	7.99729	1.73716e-06	7.52596e-05	Mus musculus	RefSeq	ILMN_228153	ILMN_228153	PODXL2	NM_176973.3	NM_176973.3	NA	319655	31542456	NM_176973.3	Podxl2	NP_795947.2	20243	S	1742	AACGCGACCCTGAGGACTCGGACGTGTTCGAGGAGGACACTCACCTGTGA	6	-	88792760-88792760:88792761-88792809	6qD1	Mus musculus podocalyxin-like 2 (Podxl2), mRNA.	PODLX2; D130074J02Rik	PODLX2; D130074J02Rik
ILMN_2910627	0.0163912	0.172398	0.379579	0.653199	0.381765	0.28099	2.96923e-05	9.40059	7.98782	1.76221e-06	7.60822e-05	Mus musculus	RefSeq	ILMN_223318	ILMN_223318	ACOT10	NM_022816.1	NM_022816.1	NA	64833	12331399	NM_022816.1	Acot10	NP_073727.1	20735	S	1442	GCACTCCCGGCACTGTGACATAGTGCCTAATAAAGGTGTGCTGAGAAAAA	15	-	20595014-20595063	15qA2	Mus musculus acyl-CoA thioesterase 10 (Acot10), mRNA.	MGC124133; MT-ACT48; p48; MGC124134; Acate3	MGC124133; MT-ACT48; p48; MGC124134; Acate3
ILMN_1244134	-0.0417495	-0.22197	-0.37918	-0.386793	-0.33549	-0.107229	-0.203008	8.15252	7.98053	1.78176e-06	7.6801e-05	Mus musculus	RefSeq	ILMN_213961	ILMN_213961	LRP4	NM_172668.2	NM_172668.2	NA	228357	27883855	NM_172668.2	Lrp4	NP_766256.2	4060132	S	7583	CCTGAGTGGAAAGGGGCAAGGATCTTTTTGCACTTGGGCTGTTCAGAATG	2	+	91353783-91353832	2qE1	Mus musculus low density lipoprotein receptor-related protein 4 (Lrp4), mRNA.	mdig; D230026E03; Megf7; 6430526J12Rik	mdig; D230026E03; Megf7; 6430526J12Rik
ILMN_2652511	-0.0269085	-0.142732	-0.494749	-0.253899	-0.788727	-0.0646752	-0.163518	10.8909	7.9635	1.82831e-06	7.86797e-05	Mus musculus	RefSeq	ILMN_214838	ILMN_214838	HIST1H2BJ	NM_178198.1	NM_178198.1	NA	319183	30061380	NM_178198.1	Hist1h2bj	NP_835505.1	6040634	S	144	AGTGCACCCCGACACCGGTATCTCCTCCAAGGCCATGGGCATCATGAACT	13	+	22135242-22135291	13qA3.1	Mus musculus histone cluster 1, H2bj (Hist1h2bj), mRNA.
ILMN_2713538	0.0629986	-0.0202089	0.480763	0.540194	0.290783	0.191664	0.084001	8.32224	7.95776	1.84429e-06	7.92385e-05	Mus musculus	RefSeq	ILMN_217705	ILMN_217705	BMP1	NM_009755.2	NM_009755.2	NA	12153	42734446	NM_009755.2	Bmp1	NP_033885.2	1340338	S	3069	GCTTCCACCTGCGGTACACAAGCACCAAGTTCCAGGACACACTCCACAGC	14	-	70874930-70874979	14qD2	Mus musculus bone morphogenetic protein 1 (Bmp1), mRNA.	TLD	TLD
ILMN_2619528	0.222261	-0.0539096	0.517792	1.07286	0.525146	0.592379	0.136037	9.39068	7.94969	1.867e-06	8.00847e-05	Mus musculus	RefSeq	ILMN_211787	ILMN_211787	KLHL6	NM_183390.1	NM_183390.1	NA	239743	34419627	NM_183390.1	Klhl6	NP_899246.1	5490358	S	2180	AATAAATCCAGGTCTTTCCACGCCAGTCAGTGTGTCTCCCACCATACTGC	16	-	19946689-19946738	16qA3	Mus musculus kelch-like 6 (Drosophila) (Klhl6), mRNA.	MGC118659	MGC118659
ILMN_2957665	-0.0762976	-0.199224	-0.313998	-0.512876	-0.492052	-0.317547	-0.00485606	8.57436	7.94565	1.87847e-06	8.04465e-05	Mus musculus	RefSeq	ILMN_214746	ILMN_214746	MUS81	NM_027877.2	NM_027877.2	NA	71711	31980666	NM_027877.2	Mus81	NP_082153.2	160646	S	1609	CAGAAGCTGTCAAGAACAAGGCCCAGTCTGTGCGAGAAGTATTTGCCCGG	19	-	5483520-5483558:5483635-5483645	19qA	Mus musculus MUS81 endonuclease homolog (yeast) (Mus81), mRNA.	1200008A18Rik; AI182501; AW045863	1200008A18Rik; AI182501; AW045863
ILMN_2472861	-0.0784848	-0.30782	-0.432638	-0.508037	-0.255365	-0.467493	0.0107234	9.62698	7.94278	1.88666e-06	8.06669e-05	Mus musculus	RefSeq	ILMN_185081	ILMN_185081	ZMYND11	NM_144516.2	NM_144516.2	NA	66505	89337271	NM_144516.2	Zmynd11	NP_653099.2	6270452	S	2784	CAAAGTCCGTATTCTGCGGGGTGTCTGCTTAAGCAGCGTTACTGGTAGGA	13	-	9685094-9685143	13qA1	Mus musculus zinc finger, MYND domain containing 11 (Zmynd11), mRNA.	2210402G22Rik	2210402G22Rik
ILMN_2644161	-0.0290378	-0.0587059	-0.595418	-0.754358	-0.44666	-0.243468	-0.117655	9.38564	7.93908	1.89727e-06	8.09901e-05	Mus musculus	MEEBO	ILMN_214093	ILMN_214093	9330129D05RIK	scl26090.11.1_214	NM_178799.2	NA	NA	31342086	NM_178799.2	9330129D05Rik		6350195	S	2105	CCACTGTGTGACCACTGATGTGCCCACGTCACAGAATACTGATTCAGATG
ILMN_1247916	-0.347985	-0.0540152	-0.862744	-1.09952	-0.548899	-0.69823	-0.222953	9.8943	7.93669	1.90419e-06	8.11545e-05	Mus musculus	RefSeq	ILMN_221324	ILMN_221324	LIMS2	NM_144862.3	NM_144862.3	NA	225341	146149188	NM_144862.3	Lims2	NP_659111.1	4040438	S	842	CAGCCCTCAGCAAAGCCTGGTGTGTGAACTGCTTTTCCTGTTCCACCTGC				18qB1	Mus musculus LIM and senescent cell antigen like domains 2 (Lims2), mRNA.	PINCH2	PINCH2
ILMN_2713841	0.0159872	-0.327598	-0.723495	-0.586719	-0.531776	-0.390859	-0.0975538	11.9441	7.92868	1.92748e-06	8.20152e-05	Mus musculus	RefSeq	ILMN_213620	ILMN_213620	HSPD1	NM_010477.3	NM_010477.3	NA	15510	142366334	NM_010477.3	Hspd1	NP_034607.2	4120671	S	1932	GGTTTCCTTTGACGATATATAATGGTTTACTGCTGTCATTGTCCATGCCT	1	-	55134941-55134990	1qC1.2	Mus musculus heat shock protein 1 (chaperonin) (Hspd1), mRNA.	Hsp60; 60kDa	Hsp60; 60kDa
ILMN_1257428	0.0287626	-0.233514	-0.73063	-0.9762	-0.658017	-0.498623	-0.0680375	12.4979	7.92597	1.93542e-06	8.22214e-05	Mus musculus	RefSeq	ILMN_190823	ILMN_232691	FKBP4	NM_010219.3	NM_010219.3	NA	14228	118129940	NM_010219.3	Fkbp4	NP_034349.1	1050670	S	1960	ACCTTGCTCTCCTGAGTTGGTATTCCTGATAACGCCCTCTGGTATCACAG	6	-	128380282-128380331	6qF3	Mus musculus FK506 binding protein 4 (Fkbp4), mRNA.	AL022792; 59kDa; p59; AW208983; FKPB52; FKBP-52	AL022792; 59kDa; p59; AW208983; FKPB52; FKBP-52
ILMN_2641269	0.0141109	-0.173956	-0.294408	-0.223717	-0.330765	-0.0785818	0.0167085	7.87099	7.92223	1.94645e-06	8.25576e-05	Mus musculus	RefSeq	ILMN_213834	ILMN_213834	AA536717	NM_172379.1	NM_172379.1	NA	105428	27369502	NM_172379.1	AA536717	NP_759011.1	6370551	S	788	GTTAGGGTACCCTCCCATTGCGCCATTTCACTGCATGAAAGAGGATGTTC	14	+	19151865-19151914	14qA3	Mus musculus expressed sequence AA536717 (AA536717), transcript variant 2, mRNA.	mKIAA0974; MGC32264	mKIAA0974; MGC32264
ILMN_2451022	0.0305753	0.75438	1.05497	1.01309	0.509352	0.240645	-0.0843704	11.0493	7.92058	1.95131e-06	8.26314e-05	Mus musculus	RefSeq	ILMN_187199	ILMN_187199	VIM	NM_011701.3	NM_011701.3	NA	22352	32189314	NM_011701.3	Vim	NP_035831.2	1690091	S	13	TGCGTGATGTGCGCCAGCAGTATGAAAGCGTGGCTGCCAAGAACCTCCAG	2	+	13495591-13495640	2qA1	Mus musculus vimentin (Vim), mRNA.	MGC102095	MGC102095
ILMN_1250766	-0.147035	-0.0318909	0.272158	0.622721	0.184372	0.3076	-0.0537273	8.0564	7.90913	1.98558e-06	8.39083e-05	Mus musculus	RefSeq	ILMN_190689	ILMN_234046	PVRL3	NM_021495.2	NM_021495.2	NA	58998	118130458	NM_021495.2	Pvrl3	NP_067470.1	5670465	S	1805	GGCTCCGTAATTTCCAGGAGGGAGTGGTATGTCTAACAGCCACTGACGCG	16	-	46448486-46448500:46448501-46448535	16qB5	Mus musculus poliovirus receptor-related 3 (Pvrl3), transcript variant alpha, mRNA.	2610301B19Rik; AA407785; 4921513D19Rik; 3000002N23Rik; AW538082; AU016832	2610301B19Rik; AA407785; 4921513D19Rik; 3000002N23Rik; AW538082; AU016832
ILMN_2712120	0.31752	0.781278	0.645844	1.41019	0.720443	0.96501	0.342168	11.0965	7.90644	1.99369e-06	8.39083e-05	Mus musculus	RefSeq	ILMN_219678	ILMN_219678	S100A6	NM_011313.2	NM_011313.2	NA	20200	113930761	NM_011313.2	S100a6	NP_035443.1	5080326	S	611	ATGAAGCTCTGAAATAAAATGGGACCGTTGAGATGACTTCCGGGGGCCTC	3	+	90418228-90418244:90418245-90418277	3qF1	Mus musculus S100 calcium binding protein A6 (calcyclin) (S100a6), mRNA.	Cacy; PRA; CALCYCLIN; 2A9; 5B10	Cacy; PRA; CALCYCLIN; 2A9; 5B10
ILMN_2767635	0.0704383	0.056409	0.482986	0.753309	0.42841	0.279322	0.0245831	10.009	7.90642	1.99375e-06	8.39083e-05	Mus musculus	RefSeq	ILMN_209017	ILMN_209017	TMEM49	NM_029478.3	NM_029478.3	NA	75909	142367994	NM_029478.3	Tmem49	NP_083754.2	3360520	S	1489	ATTTGTTAAGGTAAGGTGTCTACACCCTCAGTTCAATCCACGTCGTATTC	11	-	86398601-86398650	11qC	Mus musculus transmembrane protein 49 (Tmem49), mRNA.	ni-2; 4930579A11Rik; 3110098I04Rik; AI787464	ni-2; 4930579A11Rik; 3110098I04Rik; AI787464
ILMN_2843019	0.0151793	-0.426746	-0.846338	-0.642463	-0.711068	-0.174235	-0.242142	9.1463	7.90578	1.9957e-06	8.39083e-05	Mus musculus	RefSeq	ILMN_214591	ILMN_214591	KLHDC1	NM_178253.2	NM_178253.2	NA	271005	31342364	NM_178253.2	Klhdc1	NP_839984.1	2490475	S	1719	CGTCCCCATTGTTGAGCAGGGAAGCGTGTTTAGTGGTTCTGGCTCCGTCC	12	+	70202336-70202385	12qC2	Mus musculus kelch domain containing 1 (Klhdc1), mRNA.	MGC141301; MGC141300	MGC141301; MGC141300
ILMN_2992232	0.0129687	-0.362761	-0.744346	-1.14253	-0.584894	-0.888802	0.150313	8.96161	7.90526	1.99729e-06	8.39083e-05	Mus musculus	RefSeq	ILMN_187052	ILMN_187052	MLXIPL	NM_021455.3	NM_021455.3	NA	58805	103472008	NM_021455.3	Mlxipl	NP_067430.2	5090343	S	3043	AGAAGAGATCAGGGCAAGGGCTAGCCAGAGCATGGCAGGCATCTTGCATG	5	+	135613668-135613717	5qG2	Mus musculus MLX interacting protein-like (Mlxipl), mRNA.	Wbscr14; WS-bHLH; ChREBP	Wbscr14; WS-bHLH; ChREBP
ILMN_1245354	-0.090726	0.0916477	0.48691	0.598288	0.466404	0.374646	0.0435867	7.69279	7.89672	2.02337e-06	8.48695e-05	Mus musculus	RefSeq	ILMN_194274	ILMN_194274	TLR7	NM_133211.3	NM_133211.3	NA	170743	141803199	NM_133211.3	Tlr7	NP_573474.1	1570487	S	3329	GGAAACAGTCTAGCTCTCTGAAGAATGTCACCACCTAGGACATGCCTTGG	X	-	163743230-163743267:163743268-163743279	XqF5	Mus musculus toll-like receptor 7 (Tlr7), mRNA.
ILMN_1245710	0.0109865	0.311108	0.796526	1.56999	0.262222	0.250972	0.0887688	7.37531	7.89117	2.04053e-06	8.51848e-05	Mus musculus	RefSeq	ILMN_211411	ILMN_211411	CCL2	NM_011333.3	NM_011333.3	NA	20296	141803162	NM_011333.3	Ccl2	NP_035463.1	110112	S	201	CCAGCAAGATGATCCCAATGAGTAGGCTGGAGAGCTACAAGAGGATCACC	11	+	81850024-81850073	11qB5-qC	Mus musculus chemokine (C-C motif) ligand 2 (Ccl2), mRNA.	Scya2; SMC-CF; MCP1; JE; MCAF; AI323594; HC11; Sigje; MCP-1	Scya2; SMC-CF; MCP1; JE; MCAF; AI323594; HC11; Sigje; MCP-1
ILMN_2697918	-0.064878	-0.246116	-0.397339	-0.579761	-0.330168	-0.386519	-0.0162804	10.6661	7.8921	2.03767e-06	8.51848e-05	Mus musculus	RefSeq	ILMN_197012	ILMN_197012	LOC381302	XM_355244.1	XM_355244.1	NA	NA	38073490	XM_355244.1	LOC381302		7040132	S	2403	GGGGGTTCTTCTCAGGGTTCTGTATGATGGCCCAAGTCTCTGTACCGCTG
ILMN_3046283	0.0259456	0.333232	0.561962	0.745862	0.382609	0.288122	0.0761748	9.02514	7.89232	2.03697e-06	8.51848e-05	Mus musculus	RefSeq	ILMN_234416	ILMN_234416	PPP2R5C	NM_001081458.1	NM_001081458.1	NA	26931	125346153	NM_001081458.1	Ppp2r5c	NP_001074927.1	4250372	I	1517	CCCCAGGAAGGGAGGCCAACGTCACTAACACTGTATGTGCAAATGTCCGC	12	+	111809049-111809098	12qF1	Mus musculus protein phosphatase 2, regulatory subunit B (B56), gamma isoform (Ppp2r5c), transcript variant 3, mRNA.	mKIAA0044; D12Bwg0916e; AI060890; 2610043M05Rik; AW545884; 2700063L20Rik	mKIAA0044; D12Bwg0916e; AI060890; 2610043M05Rik; AW545884; 2700063L20Rik
ILMN_2870696	0.0941231	0.412874	0.576795	0.62853	0.426516	0.410668	0.071329	9.87155	7.87944	2.0773e-06	8.65837e-05	Mus musculus	RefSeq	ILMN_209100	ILMN_209100	HFE	NM_010424.2	NM_010424.2	NA	15216	31981696	NM_010424.2	Hfe	NP_034554.2	2360672	S	1509	CGTTTCCACATCTGAAGAAGTTGTGAACCTTCATCCGGGGATGCTCACAC	13	-	23711469-23711518	13qA3.1	Mus musculus hemochromatosis (Hfe), mRNA.	MGC151121; MR2; MGC151123	MGC151121; MR2; MGC151123
ILMN_1217061	0.0121282	-0.421933	-0.271073	-0.278368	-0.200298	-0.148226	-0.0575638	8.90896	7.87642	2.08685e-06	8.6709e-05	Mus musculus	RefSeq	ILMN_212974	ILMN_212974	CASP9	NM_015733.4	NM_015733.4	NA	12371	118131034	NM_015733.4	Casp9	NP_056548.2	7210706	S	3749	GCCTCTGTGGATTGGGCGCAAAGGTTAAAGCCAGGGGAATCTTCATTTCT	4	+	141371743-141371792	4qE1	Mus musculus caspase 9 (Casp9), mRNA.	AI115399; ICE-LAP6; Mch6; AW493809; Caspase-9	AI115399; ICE-LAP6; Mch6; AW493809; Caspase-9
ILMN_3124528	-0.0540284	0.124581	0.263795	0.299637	0.324649	0.138003	0.0442382	7.21349	7.87662	2.08621e-06	8.6709e-05	Mus musculus	RefSeq	ILMN_258242	ILMN_258242	HVCN1	NM_001042489.1	NM_001042489.1	NA	74096	109809756	NM_001042489.1	Hvcn1	NP_001035954.1	620646	A	2658	GAGCTGTGAGGACGACCCCAGCCCCAATACCCCCTTGTAAAGGAACTGAA	5	+	122692182-122692231	5qF	Mus musculus hydrogen voltage-gated channel 1 (Hvcn1), transcript variant 1, mRNA.	AI450555; mVSOP; 0610039P13Rik	AI450555; mVSOP; 0610039P13Rik
ILMN_3135640	0.0993927	-0.218544	-0.395473	-0.455981	-0.27293	-0.288397	-0.17566	7.97505	7.8745	2.09298e-06	8.68277e-05	Mus musculus	RefSeq	ILMN_247021	ILMN_247021	AMIGO1	NM_001004293.1	NM_001004293.1	NA	229715	51988878	NM_001004293.1	Amigo1	NP_001004293.1	2370047	A	4782	GCCCCTGAAAGAGGCCAGGAAAGGGTAGACCTGTCTGAGGAGAACAAAGC	3	+	107994481-107994530	3qF2.3	Mus musculus adhesion molecule with Ig like domain 1 (Amigo1), mRNA.	RP23-89M15.6; ali2; A; Amigo; MGC25558	RP23-89M15.6; ali2; A; Amigo; MGC25558
ILMN_3009685	0.0796026	-0.576064	-0.300396	-0.415687	-0.302039	-0.52378	-0.0812706	10.162	7.87319	2.09714e-06	8.68642e-05	Mus musculus	RefSeq	ILMN_212655	ILMN_212655	PTPRS	NM_011218.1	NM_011218.1	NA	19280	25092608	NM_011218.1	Ptprs	NP_035348.1	4390639	S	6655	CGCTGTTTTTTGGGCAGAAGCAGCAGGTGACGCCCCTGTATGTAGATAAA	17	-	56551892-56551941	17qD	Mus musculus protein tyrosine phosphatase, receptor type, S (Ptprs), mRNA.	RPTPsigma; PTPsigma; MGC90571; PTP-NU3; PTP; Ptpt9; AL022616	RPTPsigma; PTPsigma; MGC90571; PTP-NU3; PTP; Ptpt9; AL022616
ILMN_1256518	-0.160174	-0.310229	-0.773722	-0.91596	-0.499901	-0.402923	0.0251478	11.6488	7.86486	2.12394e-06	8.78369e-05	Mus musculus	RefSeq	ILMN_212401	ILMN_212401	AKR7A5	NM_025337.2	NM_025337.2	NA	110198	27659727	NM_025337.2	Akr7a5	NP_079613.2	3180068	S	1176	TGGCCACTCCTTGCCCAGTGCTGACCTAGTGTGTGCTTTTCGGCTGGTCT	4	+	138874229-138874278	4qD3	Mus musculus aldo-keto reductase family 7, member A5 (aflatoxin aldehyde reductase) (Akr7a5), mRNA.	Afar1; 0610025K21Rik; Afar	Afar1; 0610025K21Rik; Afar
ILMN_2731260	-0.079154	-0.227745	-0.928554	-0.955634	-0.618943	-0.544381	-0.0659369	9.89757	7.84885	2.17638e-06	8.97928e-05	Mus musculus	RefSeq	ILMN_210685	ILMN_210685	TMEM143	NM_144801.1	NM_144801.1	NA	70209	21450160	NM_144801.1	Tmem143	NP_659050.1	1170196	S	1926	GAGGAACCTCTTCAGACCCCACGTAAGATGAGCCATCTGTTCTGCAGCTC	7	+	53172546-53172595	7qB4	Mus musculus transmembrane protein 143 (Tmem143), mRNA.	2310076O21Rik; AI481604	2310076O21Rik; AI481604
ILMN_2874554	-0.0792709	-0.293371	-0.648419	-1.05963	-0.429173	-0.631726	-0.0123561	12.0311	7.84295	2.19606e-06	9.03965e-05	Mus musculus	RefSeq	ILMN_241583	ILMN_241583	ALDH4A1	NM_175438.3	NM_175438.3	NA	212647	34328414	NM_175438.3	Aldh4a1	NP_780647.2	5870754	S	3117	CCAGTATGTGCTGTGGTGGCTGATCTTATGTGTCACCTTTGCCTGGCCAC	4	+	139205484-139205533	4qD3	Mus musculus aldehyde dehydrogenase 4 family, member A1 (Aldh4a1), nuclear gene encoding mitochondrial protein, mRNA.	Aldh5a1; Ssdh1; P5CD; ALDH4; E330022C09; P5CDH; P5CDhL; A930035F14Rik; Ahd-1; P5CDhS; Ahd1	Aldh5a1; Ssdh1; P5CD; ALDH4; E330022C09; P5CDH; P5CDhL; A930035F14Rik; Ahd-1; P5CDhS; Ahd1
ILMN_2699700	-0.135546	0.340242	0.381879	0.440743	0.25397	0.223125	0.00878331	9.75082	7.83794	2.21293e-06	9.09498e-05	Mus musculus	RefSeq	ILMN_214962	ILMN_214962	ARPC1A	NM_019767.2	NM_019767.2	NA	56443	118130576	NM_019767.2	Arpc1a	NP_062741.1	2230681	S	549	AAGCCGATCCGCTCCACAGTCCTCAGCTTGGACTGGCATCCCAACAATGT	5	+	145858107-145858156	5qG2	Mus musculus actin related protein 2/3 complex, subunit 1A (Arpc1a), mRNA.	1110030K07Rik; Sid329; 41kDa; 0610010H08Rik; AA407347; Sid32	1110030K07Rik; Sid329; 41kDa; 0610010H08Rik; AA407347; Sid32
ILMN_2759484	0.484109	0.833661	0.843905	0.923392	1.33629	0.775947	0.374096	12.0119	7.8312	2.23579e-06	9.1747e-05	Mus musculus	MEEBO	ILMN_223109	ILMN_223109	C3	scl49743.39.1_15	NM_009778.1	NA	NA	23956043	NM_009778.1	C3		5860347	S	5003	GGGGCATTCACAGAATCTATGGTGGTTTATGGTTGTCCCAACTGACTACA
ILMN_1222503	0.0616459	0.242262	0.354844	0.564727	0.383506	0.306439	0.0523202	9.96346	7.80978	2.31015e-06	9.4506e-05	Mus musculus	RefSeq	ILMN_215506	ILMN_215506	ALG5	NM_025442.3	NM_025442.3	NA	66248	146134997	NM_025442.3	Alg5	NP_079718.1	6900040	S	1020	GTTGCTGGCAGGGCTGGACTGCATTTTTATCCCACATGCAATTTCACTTG				3qC	Mus musculus asparagine-linked glycosylation 5 homolog (yeast, dolichyl-phosphate beta-glucosyltransferase) (Alg5), mRNA.	AW545564; AV170001; AV009521; 1500026A19Rik; 2600005J22Rik	AW545564; AV170001; AV009521; 1500026A19Rik; 2600005J22Rik
ILMN_2692316	0.0417216	0.12366	0.388587	0.516179	0.183946	0.270644	-0.0180242	7.30872	7.80479	2.32785e-06	9.50832e-05	Mus musculus	RefSeq	ILMN_194955	ILMN_260764	DPEP2	NM_176913.3	NM_176913.3	NA	319446	32880213	NM_176913.3	Dpep2	NP_795887.2	7150333	S	1430	GTCTACATACCCAGTGCTCATAGAGGAGTTGCTGAGACGAGGCTGGAATG	8	-	108509355-108509404	8qD3	Mus musculus dipeptidase 2 (Dpep2), mRNA.	MBD-2; F630103D06Rik	MBD-2; F630103D06Rik
ILMN_2717777	-0.083553	-0.328819	-0.588293	-0.614906	-0.262273	-0.33432	0.00913519	10.4425	7.79735	2.35445e-06	9.60219e-05	Mus musculus	RefSeq	ILMN_220114	ILMN_220114	POLRMT	NM_172551.2	NM_172551.2	NA	216151	142362326	NM_172551.2	Polrmt	NP_766139.1	7380041	S	3615	GGTGATAAGATCCACCTACTTTTTCAGCTGACCCACGCCATGCGGTCCCT	10	-	79198959-79198978:79198979-79199008	10qC1	Mus musculus polymerase (RNA) mitochondrial (DNA directed) (Polrmt), nuclear gene encoding mitochondrial protein, mRNA.	MGC118526; 4932416K13; 1110018N15Rik	MGC118526; 4932416K13; 1110018N15Rik
ILMN_2676181	-0.081148	-0.162392	-0.491817	-0.713609	-0.450806	-0.103	-0.016731	9.19501	7.78609	2.39536e-06	9.73904e-05	Mus musculus	RefSeq	ILMN_216859	ILMN_216859	SIRT2	NM_022432.3	NM_022432.3	NA	64383	142364001	NM_022432.3	Sirt2	NP_071877.2	6380154	S	1492	GAAGCAGCCTTCCCTAACTTCTAATTATTCCCAGACAACAGGCTACCCCA	7	+	29573344-29573393	7qA3	Mus musculus sirtuin 2 (silent mating type information regulation 2, homolog) 2 (S. cerevisiae) (Sirt2), mRNA.	5730427M03Rik; SIR2L2; Sir2l	5730427M03Rik; SIR2L2; Sir2l
ILMN_2678336	0.00101437	-0.0948596	-0.596461	-0.510679	-0.565801	-0.227477	-0.0934973	8.33125	7.78697	2.39217e-06	9.73904e-05	Mus musculus	RefSeq	ILMN_217033	ILMN_217033	CTF1	NM_007795.1	NM_007795.1	NA	13019	6681074	NM_007795.1	Ctf1	NP_031821.1	360292	S	1185	TTTGTAGGCAAATCCCTCCCCCTTTGAGGTCCTTCCCTTTCATACCGCCC	7	+	134861539-134861588	7qF3	Mus musculus cardiotrophin 1 (Ctf1), mRNA.	CT-1	CT-1
ILMN_2600537	0.0159198	0.41522	0.574527	0.704037	0.342611	0.4211	0.184229	10.3677	7.78364	2.40436e-06	9.76067e-05	Mus musculus	RefSeq	ILMN_209929	ILMN_209929	SRI	NM_025618.2	NM_025618.2	NA	109552	124430542	NM_025618.2	Sri	NP_079894.2	7650451	S	523	GCGATACAGCACCAGCGGGAAGATCACGTTTGATGACTACATTGCCTGCT	5	+	8063677-8063726	5qA1	Mus musculus sorcin (Sri), transcript variant 2, mRNA.	Sor; 2210417O06Rik; 2900070H08Rik	Sor; 2210417O06Rik; 2900070H08Rik
ILMN_2800813	0.00809546	-0.215161	-0.26589	-0.336498	-0.308141	-0.322986	0.0190947	7.59265	7.77929	2.42044e-06	9.81091e-05	Mus musculus	RefSeq	ILMN_261748	ILMN_261748	CABC1	NM_023341.2	NM_023341.2	NA	67426	70778881	NM_023341.2	Cabc1	NP_075830.2	3800750	S	3223	GGTCTTCACAGATGCTGCCTTGGAGGCCCAGTGCGACTTGAAAGATCTGA	1	-	182096114-182096163	1qH4	Mus musculus chaperone, ABC1 activity of bc1 complex like (S. pombe) (Cabc1), nuclear gene encoding mitochondrial protein, mRNA.	AI462003; 4632432J16Rik; mKIAA0451	AI462003; 4632432J16Rik; mKIAA0451
ILMN_1226259	0.188402	0.381858	0.981489	1.16248	0.801851	0.657192	0.15746	9.17783	7.77504	2.43622e-06	9.85982e-05	Mus musculus	RefSeq	ILMN_210818	ILMN_210818	ADAMTS2	NM_175643.2	NM_175643.2	NA	216725	118130291	NM_175643.2	Adamts2	NP_783574.1	7570563	S	3506	GAGGCTCCCCTCAATGTCTCTAGCACCAATGCCACTGAAGATCACCCAGA	11	+	50617316-50617365	11qB1.3	Mus musculus a disintegrin-like and metallopeptidase (reprolysin type) with thrombospondin type 1 motif, 2 (Adamts2), mRNA.	PCINP; ADAMTS-3; KIAA4060; mKIAA4060; 4732482M10; hPCPNI; A430089F14; ADAM-TS2	PCINP; ADAMTS-3; KIAA4060; mKIAA4060; 4732482M10; hPCPNI; A430089F14; ADAM-TS2
ILMN_2791952	0.0644576	-0.267696	-0.3557	-0.492116	-0.391749	-0.114604	-0.125289	8.95153	7.77255	2.44554e-06	9.86741e-05	Mus musculus	RefSeq	ILMN_210674	ILMN_210674	HES6	NM_019479.2	NM_019479.2	NA	55927	31980933	NM_019479.2	Hes6	NP_062352.1	7000634	S	1091	ATCTTGAGACTGAGCATTAGGGTCCTGGGCAGGGACACACAGGCCACAGC	1	-	93242083-93242132	1qD	Mus musculus hairy and enhancer of split 6 (Drosophila) (Hes6), mRNA.	AI326893	AI326893
ILMN_1227164	0.106868	0.323564	0.60837	0.829697	0.316643	0.225743	-0.0515075	12.0712	7.76889	2.45929e-06	9.90781e-05	Mus musculus	RefSeq	ILMN_189146	ILMN_189146	TUBB5	NM_011655.4	NM_011655.4	NA	22154	142374674	NM_011655.4	Tubb5	NP_035785.1	360689	S	1551	CCCTCAGCTTTCTCCAACTGCCCTTTGTCCTCCAGTTTCTTTCTGCTGCC	17	-	35971840-35971889	17qB1	Mus musculus tubulin, beta 5 (Tubb5), mRNA.	AI596182; M(beta)5; AA408537; B130022C14Rik	AI596182; M(beta)5; AA408537; B130022C14Rik
ILMN_1233809	0.00190381	0.30208	0.487513	0.650677	0.151709	0.441094	0.11238	8.85407	7.75505	2.51201e-06	0.000101048	Mus musculus	RefSeq	ILMN_214480	ILMN_214480	CMTM7	NM_133978.1	NM_133978.1	NA	102545	19527197	NM_133978.1	Cmtm7	NP_598739.1	1980768	S	357	CGGCACGCTGCTTCTCCTCATCGCCTCCATAGTGATAGCCTCCAAGAGTT	9	-	114671053-114671102	9qF3	Mus musculus CKLF-like MARVEL transmembrane domain containing 7 (Cmtm7), mRNA.	AI481279; Cklfsf7	AI481279; Cklfsf7
ILMN_2609614	0.209306	0.23801	0.718046	0.630587	0.72567	0.456139	0.059647	9.28676	7.75023	2.53064e-06	0.000101644	Mus musculus	RefSeq	ILMN_210827	ILMN_210827	SNX10	NM_028035.3	NM_028035.3	NA	71982	142369538	NM_028035.3	Snx10	NP_082311.2	3450167	S	2349	GCAGCTGTGTGTAGAGTTTCAGAGCAAGTTCCTCAGCAGTGTAGATGAAT	6	+	51540451-51540500	6qB3	Mus musculus sorting nexin 10 (Snx10), mRNA.	2410004M09Rik	2410004M09Rik
ILMN_3128907	0.0892744	0.291562	0.189237	0.632709	0.376606	0.195391	0.108397	11.2643	7.74873	2.53646e-06	0.000101723	Mus musculus	RefSeq	ILMN_214933	ILMN_214933	CD63	NM_007653.3	NM_007653.3	NA	12512	110431342	NM_007653.3	Cd63	NP_031679.1	5090053	A	815	AATGTAGGGGTGGGGGGCGTTTGGTCTTTTCATGGAGTGGATTCTCCAGG	10	+	128349790-128349796:128349797-128349839	10qD3	Mus musculus CD63 antigen (Cd63), transcript variant 2, mRNA.	ME491; C75951; MGC103180; MGC107286; Tspan30	ME491; C75951; MGC103180; MGC107286; Tspan30
ILMN_2644515	-0.0623	0.169749	0.345352	0.659021	0.0470485	0.280781	0.0702383	7.60765	7.74694	2.54342e-06	0.000101848	Mus musculus	RefSeq	ILMN_214124	ILMN_314055	SRPX2	NM_001083895.1	NM_001083895.1	NA	68792	140971049	NM_001083895.1	Srpx2	NP_001077364.1	3520082	S	1204	GTGATTCGTTATACTGCCTATGACCGAGCCTACAACCGGGCCAGCTGCAA	X	+	130461664-130461713	XqE3	Mus musculus sushi-repeat-containing protein, X-linked 2 (Srpx2), transcript variant 2, mRNA.	SRP; SRPUL; 1110039C07Rik	SRP; SRPUL; 1110039C07Rik
ILMN_1223552	0.277064	-0.00231066	0.847607	1.55609	0.820688	0.23007	0.0338134	9.79243	7.74563	2.54856e-06	0.0001019	Mus musculus	MEEBO	ILMN_215175	ILMN_215175	FBN1	scl18732.66_476		NA	NA	6679758	NM_007993	Fbn1		110048	S	9763	GTTCTTGTGTGGATTAAGGCTGGAGGGGCCTTTCTGGAGGTGAAATAAAG
ILMN_3139103	-0.0184797	0.281485	0.577335	0.471337	0.438757	0.176186	0.203392	9.77173	7.71119	2.68692e-06	0.00010727	Mus musculus	RefSeq	ILMN_220142	ILMN_220142	ADAM15	NM_009614.2	NM_009614.2	NA	11490	109148518	NM_009614.2	Adam15	NP_033744.1	4760730	A	2548	GCAGCATCTTCGCTCTACCTCTGACCTCTGGAGATTTGGCTGCCTCCTTC	3	-	89143806-89143832:89143833-89143855	3qF1	Mus musculus a disintegrin and metallopeptidase domain 15 (metargidin) (Adam15), transcript variant 2, mRNA.	metargidin; MDC15	metargidin; MDC15
ILMN_1224077	-0.0546512	0.104504	0.444717	0.816241	0.445199	0.381063	0.0821599	8.01431	7.70928	2.69479e-06	0.000107423	Mus musculus	RefSeq	ILMN_187769	ILMN_187769	VAV1	NM_011691.3	NM_011691.3	NA	22324	141802217	NM_011691.3	Vav1	NP_035821.2	5270608	S	2800	CTGATTTTCTCCAGTCCTCCACGAAAGGTGGGGCTTGAGGCAACTGATTC	17	+	57467306-57467355	17qD	Mus musculus vav 1 oncogene (Vav1), mRNA.	Vav; vav-T	Vav; vav-T
ILMN_1231138	-0.000467775	0.13372	0.37026	0.614829	0.149835	0.134061	0.0615154	7.44834	7.70284	2.72161e-06	0.000108329	Mus musculus	RefSeq	ILMN_221662	ILMN_221662	E2F1	NM_007891.3	NM_007891.3	NA	13555	145966832	NM_007891.3	E2f1	NP_031917.1	60369	S	2392	CTGCACTTTGATTTGTTTCCTAACAGTTCTGTTCCCTCCTGCTTTGATTT				2qH1	Mus musculus E2F transcription factor 1 (E2f1), mRNA.	mKIAA4009; E2F-1; KIAA4009	mKIAA4009; E2F-1; KIAA4009
ILMN_1245115	-0.0645676	-0.318563	-0.641856	-0.574468	-0.797956	-0.229138	-0.00321092	9.35967	7.69975	2.73456e-06	0.000108681	Mus musculus	RefSeq	ILMN_210830	ILMN_220499	FAHD2A	NM_029629.1	NM_029629.1	NA	68126	29366813	NM_029629.1	Fahd2a	NP_083905.1	4150692	S	439	GGGCTTGAATTATGCAGACCACTGCCAAGAACAGAATGTGCGGGTGCCCA	2	-	127266190-127266239	2qF1	Mus musculus fumarylacetoacetate hydrolase domain containing 2A (Fahd2a), mRNA.	Cgi-105; 1500003K14Rik; B430104H02Rik	Cgi-105; 1500003K14Rik; B430104H02Rik
ILMN_2734924	-0.0472883	-0.397621	-0.777667	-0.496058	-0.404569	-0.242678	0.0663923	7.85798	7.69691	2.74656e-06	0.000108995	Mus musculus	RefSeq	ILMN_221388	ILMN_238108	1190003J15RIK	NM_029821.2	NM_029821.2	NA	76974	142347753	NM_029821.2	1190003J15Rik	NP_084097.1	6660475	S	449	CCCATGGTCCTACACCACCTACCGGGGGAGTTAAAGTGATGTGTTACCTG	7	+	148023641-148023674:148023675-148023690	7qF5	Mus musculus RIKEN cDNA 1190003J15 gene (1190003J15Rik), mRNA. XM_133915 XM_900078 XM_900080 XM_900083 XM_917938 XM_925372 XM_925374 XM_925375	Urah; 2810420C16Rik	Urah; 2810420C16Rik
ILMN_1252584	0.115805	-0.330931	-0.575346	-0.928671	-0.612569	-0.556766	-0.395159	8.38506	7.69166	2.7688e-06	0.000109223	Mus musculus	RefSeq	ILMN_210391	ILMN_210391	C1QTNF4	NM_026161.3	NM_026161.3	NA	67445	147903608	NM_026161.3	C1qtnf4	NP_080437.2	5670039	S	926	AAGCTGCCGCGCAAGACGCTGTCGGTGAAGCTGATGAAGAACCGCGACGA				2qE1	Mus musculus C1q and tumor necrosis factor related protein 4 (C1qtnf4), mRNA.	CTRP4; 0710001E10Rik; 9430004J15Rik	CTRP4; 0710001E10Rik; 9430004J15Rik
ILMN_1259794	-0.00784036	-0.150029	-0.127254	-0.160965	-0.406003	-0.0258838	-0.103875	7.9365	7.69261	2.76477e-06	0.000109223	Mus musculus	RefSeq	ILMN_223578	ILMN_223578	RNASEH2C	NM_026616.2	NM_026616.2	NA	68209	71834684	NM_026616.2	Rnaseh2c	NP_080892.1	4560154	S	133	CCCTGCGACGTTCTAGTCAGCCGGCCGGCCCCGGTAGATCGCTTCTTCAC	19	+	5602005-5602054	19qA	Mus musculus ribonuclease H2, subunit C (Rnaseh2c), mRNA.	1500026D16Rik; AYP1	1500026D16Rik; AYP1
ILMN_2655785	-0.0453916	-0.184491	-0.455526	-0.194068	-0.651901	-0.0588403	-0.124873	9.6577	7.69259	2.76483e-06	0.000109223	Mus musculus	RefSeq	ILMN_215120	ILMN_215120	HIST1H2BK	NM_175665.1	NM_175665.1	NA	319184	30089703	NM_175665.1	Hist1h2bk	NP_783596.1	130754	S	319	CTGGCCAAGCACGCCGTGTCGGAGGGCACCAAGGCTGTCACCAAGTATAC	13	+	22128074-22128123	13qA3.1	Mus musculus histone cluster 1, H2bk (Hist1h2bk), mRNA.	RP23-9O16.11	RP23-9O16.11
ILMN_2687586	0.207759	0.470653	0.969402	0.943809	0.622609	0.529922	0.0603083	9.01727	7.69251	2.76518e-06	0.000109223	Mus musculus	RefSeq	ILMN_189442	ILMN_256225	CXCL16	NM_023158.6	NM_023158.6	NA	66102	141802996	NM_023158.6	Cxcl16	NP_075647.3	630274	S	1313	GATGATGACATGGGAGAGGTGGTAGGGCAGCAGGCTCGTCTCCATCAGTG	11	-	70272953-70273002	11qB3	Mus musculus chemokine (C-X-C motif) ligand 16 (Cxcl16), mRNA.	0910001K24Rik; SR-PSOX; Zmynd15; AV290116; BB024863	0910001K24Rik; SR-PSOX; Zmynd15; AV290116; BB024863
ILMN_1256257	0.139982	0.740758	0.461684	0.5387	0.235575	-0.160385	-0.0216397	8.35317	7.67242	2.85201e-06	0.000112083	Mus musculus	RefSeq	ILMN_212867	ILMN_322164	LOC100038882	XM_001471686.1	XM_001471686.1	NA	100038882	149253304	XM_001471686.1	LOC100038882	XP_001471736.1	460221	S	235	TGCAGTGCTCCAGGACGGTCTTACCCTTTCCAGTCTGGGTCTGGGTCCCA	4	-	155573982-155574031	4qE2	PREDICTED: Mus musculus hypothetical protein LOC100038882 (LOC100038882), mRNA.
ILMN_2462448	-0.191357	-0.384978	-0.694704	-0.613978	-0.364995	-0.415614	0.0135224	12.8247	7.67147	2.85621e-06	0.000112083	Mus musculus	RefSeq	ILMN_189570	ILMN_189570	TUFM	NM_172745.2	NM_172745.2	NA	233870	142350937	NM_172745.2	Tufm	NP_766333.1	6250605	S	1469	GGCATAAGGCTGCCCTGGTCAGCGTTCCCACTGTGGACACAGGCTGTATC	7	+	133634102-133634151	7qF3	Mus musculus Tu translation elongation factor, mitochondrial (Tufm), nuclear gene encoding mitochondrial protein, mRNA.	EF-TuMT; EFTU; C76308; 2300002G02Rik; C76389	EF-TuMT; EFTU; C76308; 2300002G02Rik; C76389
ILMN_2653132	0.0741155	0.160203	0.490503	0.596365	0.364964	0.162091	-0.0142038	7.25171	7.67047	2.8606e-06	0.000112083	Mus musculus	RefSeq	ILMN_211985	ILMN_260465	CLEC7A	NM_020008.1	NM_020008.1	NA	56644	9910159	NM_020008.1	Clec7a	NP_064392.1	1450333	S	2183	GTGCTGAGTCCACTGAATTGTTCTCTTGAAAATGATTGGGTTTATGTCAC	6	-	129411648-129411697	6qF3	Mus musculus C-type lectin domain family 7, member a (Clec7a), mRNA.	BGR; beta-GR; Clecsf12	BGR; beta-GR; Clecsf12
ILMN_2804487	0.110086	0.376309	0.666361	0.73513	0.597763	0.523344	0.139396	8.03315	7.6691	2.86666e-06	0.000112083	Mus musculus	RefSeq	ILMN_215740	ILMN_215740	AIF1	NM_019467.2	NM_019467.2	NA	11629	31980923	NM_019467.2	Aif1	NP_062340.1	1400672	S	682	TGTATGAGGAGAAAAACAAAGAACACAAGAGGCCAACTGGTCCCCCAGCC	17	-	35309577-35309626	17qB1	Mus musculus allograft inflammatory factor 1 (Aif1), mRNA.	G1; AIF-1; D17H6S50E; AI607846; Iba1	G1; AIF-1; D17H6S50E; AI607846; Iba1
ILMN_2946466	0.0830642	0.279554	0.815069	0.86494	0.35146	0.497044	-0.0707679	8.43599	7.66912	2.86655e-06	0.000112083	Mus musculus	RefSeq	ILMN_239393	ILMN_239393	BIN1	NM_009668.1	NM_009668.1	NA	30948	6753049	NM_009668.1	Bin1	NP_033798.1	290242	S	2173	CCCCCAAAGATGAGGTGGTTTTCCAAAGAGCCGTCCGACCCCGTTCAGTG	18	+	32578508-32578557	18qB1	Mus musculus bridging integrator 1 (Bin1), mRNA.	BRAMP-2; Amphl; SH3P9; ALP-1	BRAMP-2; Amphl; SH3P9; ALP-1
ILMN_2700448	0.0162153	-0.281108	-0.199818	-0.446501	-0.299876	-0.272556	-0.123548	10.8129	7.66339	2.89196e-06	0.000112906	Mus musculus	RefSeq	ILMN_218805	ILMN_218805	SPECC1L	NM_153406.2	NM_153406.2	NA	74392	49274626	NM_153406.2	Specc1l	NP_700455.2	2810091	S	5717	GGGCTGTTTCCTGGGAAGCTCTAAGATGTAAGCTCGCCTCTTCCTAAAGC	10	+	74774961-74775010	10qC1	Mus musculus SPECC1-like (Specc1l), mRNA.	cytospin A; AI317249; 9530057A13Rik; 4930470P14Rik; 4932439K10Rik; mKIAA0376	cytospin A; AI317249; 9530057A13Rik; 4930470P14Rik; 4932439K10Rik; mKIAA0376
ILMN_2615854	-0.0093999	-0.171009	-0.319165	-0.494547	-0.0486349	-0.357649	-0.0460133	11.9296	7.65672	2.92185e-06	0.000113905	Mus musculus	RefSeq	ILMN_211432	ILMN_245055	DDRGK1	NM_029832.2	NM_029832.2	NA	77006	141802963	NM_029832.2	Ddrgk1	NP_084108.1	6660398	S	1043	TGAGTGTATCCTGTGGCCTACATGTGTCTTCATCCTTCCCTAATGCCGTC	2	-	130479827-130479876	2qF1	Mus musculus DDRGK domain containing 1 (Ddrgk1), mRNA. XM_925578 XM_925581 XM_925583 XM_994018 XM_994040 XM_994059 XM_994077	RP23-100C5.9; AI326138; 1110001I20Rik	RP23-100C5.9; AI326138; 1110001I20Rik
ILMN_2729103	0.102564	0.467822	0.888118	1.31886	0.801037	0.577694	0.0662894	10.0559	7.65419	2.93325e-06	0.000114181	Mus musculus	RefSeq	ILMN_210818	ILMN_210818	ADAMTS2	NM_175643.2	NM_175643.2	NA	216725	118130291	NM_175643.2	Adamts2	NP_783574.1	6520273	S	3599	GAAGAGGTCCCGTCTCCTAACCTGATCCCTCGACGGCCAAGCCTGTATGT	11	+	50617409-50617458	11qB1.3	Mus musculus a disintegrin-like and metallopeptidase (reprolysin type) with thrombospondin type 1 motif, 2 (Adamts2), mRNA.	PCINP; ADAMTS-3; KIAA4060; mKIAA4060; 4732482M10; hPCPNI; A430089F14; ADAM-TS2	PCINP; ADAMTS-3; KIAA4060; mKIAA4060; 4732482M10; hPCPNI; A430089F14; ADAM-TS2
ILMN_1225835	-0.153731	0.263905	1.33246	1.54037	0.924411	0.50151	-0.110695	9.85645	7.64892	2.95718e-06	0.000114776	Mus musculus	RefSeq	ILMN_224138	ILMN_233307	MFAP5	NM_015776.2	NM_015776.2	NA	50530	118131047	NM_015776.2	Mfap5	NP_056591.1	1740181	S	1108	CCTCTGTACTCACTTTCACCATGCTTCGTGGCTTGTCCTAAATTTTGCCC	6	+	122479003-122479052	6qF1	Mus musculus microfibrillar associated protein 5 (Mfap5), mRNA.	MAGP-2	MAGP-2
ILMN_1250063	0.0126825	-0.42912	-0.307065	-0.506698	-0.283894	-0.457675	-0.0962384	9.03861	7.6496	2.9541e-06	0.000114776	Mus musculus	RefSeq	ILMN_209554	ILMN_209554	PPP2R5D	NM_009358.2	NM_009358.2	NA	21770	33942058	NM_009358.2	Ppp2r5d	NP_033384.2	3180133	S	2617	CATGGCTCCCTGCTGTGCCTGTTTATTTCCTGGTTTCTGCTGACGCTGGG	17	-	46820144-46820193	17qC	Mus musculus protein phosphatase 2, regulatory subunit B (B56), delta isoform (Ppp2r5d), mRNA.	TEG-271; Tex271	TEG-271; Tex271
ILMN_2933756	-0.00466194	-0.232063	-0.346614	-0.193507	-0.368137	-0.152641	-0.0510157	9.55416	7.64712	2.9654e-06	0.000114927	Mus musculus	RefSeq	ILMN_233812	ILMN_233812	MYCBP	NM_019660.2	NM_019660.2	NA	56309	84871977	NM_019660.2	Mycbp	NP_062634.2	6660619	S	1358	CCTGGGCAGGTCAGTTAATGGTTTGGAGATTCACTATCCTCATCTGTACC	4	+	123414426-123414475	4qD2.2	Mus musculus c-myc binding protein (Mycbp), mRNA.	5730488M09Rik; Amy-1; AW742590; AW552132	5730488M09Rik; Amy-1; AW742590; AW552132
ILMN_1226228	0.0296559	-0.273581	-0.392503	-0.598156	-0.214055	-0.451165	0.0515013	9.63584	7.64527	2.97387e-06	0.000115087	Mus musculus	MEEBO	ILMN_214889	ILMN_214889	2010005J08RIK	scl0072046.1_240	NM_178623.2	NA	NA	31340871	NM_178623.2	2010005J08Rik		2750612	S	3165	GCTGGCAGACAGGGGTGTTTCAGGTTGTCCCAAGGAAGCAGACTCCACAC
ILMN_2776603	-0.149686	0.653184	1.1042	1.28714	0.882445	0.620248	0.101542	10.0641	7.64262	2.98607e-06	0.000115312	Mus musculus	RefSeq	ILMN_221458	ILMN_234609	CCL9	NM_011338.2	NM_011338.2	NA	20308	85540457	NM_011338.2	Ccl9	NP_035468.1	7050538	S	997	GCTACAGCCATCCTAACTGCCTCAGAATCACTCAAGTTCTTCCACTCGGT	11	-	83388380-83388429	11qC	Mus musculus chemokine (C-C motif) ligand 9 (Ccl9), mRNA.	Scya9; MRP-2; CCF18; Scya10	Scya9; MRP-2; CCF18; Scya10
ILMN_3002505	-0.0322815	-0.256758	-0.339051	-0.568131	-0.205153	-0.379794	0.0262459	8.42808	7.64212	2.98839e-06	0.000115312	Mus musculus	RefSeq	ILMN_223684	ILMN_223684	ABHD8	NM_022419.1	NM_022419.1	NA	64296	11967946	NM_022419.1	Abhd8	NP_071864.1	2320647	S	1590	GCATGCCCCAGAGCGAACCAGGCACAGTCAGTGTTGGAGACTCAGTGCCC	8	-	74386023-74386072	8qB3.3	Mus musculus abhydrolase domain containing 8 (Abhd8), mRNA.	AB030191; 0910001L24Rik	AB030191; 0910001L24Rik
ILMN_2997494	0.0142744	0.168011	1.29258	2.1895	0.827476	0.257433	0.0940861	8.01464	7.63819	3.00655e-06	0.000115844	Mus musculus	RefSeq	ILMN_219336	ILMN_219336	LOX	NM_010728.1	NM_010728.1	NA	16948	6754567	NM_010728.1	Lox	NP_034858.1	1410543	S	4191	GCAGACTCCATCTTCAGTGGGACCGTGGTCTAGCTTTCCTAGTTCCAGGA	18	-	52676250-52676299	18qD1	Mus musculus lysyl oxidase (Lox), mRNA.	TSC-160; AI893619	TSC-160; AI893619
ILMN_2898406	0.0261939	0.0166915	-0.439578	-0.421028	-0.295665	-0.0608621	-0.000158323	13.9501	7.63554	3.01886e-06	0.000116149	Mus musculus	RefSeq	ILMN_222789	ILMN_222789	NDUFA6	NM_025987.1	NM_025987.1	NA	67130	13385491	NM_025987.1	Ndufa6	NP_080263.1	4210600	S	122	AGCTCTACCGCGCTTGGTATCGGGAGGTGCCGAACACCGTGCACTTAATG	15	-	82181515-82181524:82184511-82184550	15qE1	Mus musculus NADH dehydrogenase (ubiquinone) 1 alpha subcomplex, 6 (B14) (Ndufa6), nuclear gene encoding mitochondrial protein, mRNA.	2700038D15Rik; B230217P19Rik; 14kDa	2700038D15Rik; B230217P19Rik; 14kDa
ILMN_1213286	-0.050139	0.915392	1.02983	1.29661	0.501836	1.03102	0.0268259	10.7566	7.63159	3.03733e-06	0.000116691	Mus musculus	RefSeq	ILMN_208956	ILMN_208956	CCL21A	NM_011124.4	NM_011124.4	NA	18829	118130240	NM_011124.4	Ccl21a	NP_035254.1	1710612	S	636	ATCACATCTGCACGGCCATCCCTTTCTTACCTGGCGGAGCTGCCTTCCCT	4	-	42786574-42786623	4qA5	Mus musculus chemokine (C-C motif) ligand 21A (Ccl21a), mRNA.	6Ckine; Scya21b; 6CKBAC2; plt; SLC; AW987545; MGC107632; ALP; CKb9; Tca4; Scya21	6Ckine; Scya21b; 6CKBAC2; plt; SLC; AW987545; MGC107632; ALP; CKb9; Tca4; Scya21
ILMN_2846368	-0.0255439	0.173416	0.528953	0.512624	0.412162	0.300677	-0.000688657	10.7626	7.63021	3.04379e-06	0.00011677	Mus musculus	RefSeq	ILMN_213943	ILMN_213943	BOLA2	NM_175103.2	NM_175103.2	NA	66162	31341241	NM_175103.2	Bola2	NP_780312.1	6060468	S	143	TTCCGAGTCCTGGTGGTGTCGGCTAAGTTCGAGGGAAAGCCACTGCTCCA	7	+	126487373-126487422	7qF3	Mus musculus bolA-like 2 (E. coli) (Bola2), mRNA.	1110025L05Rik; BolA-2	1110025L05Rik; BolA-2
ILMN_2609807	0.126595	0.283108	0.548021	0.690448	0.13887	0.277354	-0.0714036	9.16194	7.60717	3.15406e-06	0.000120651	Mus musculus	RefSeq	ILMN_210845	ILMN_210845	SEC61B	NM_024171.2	NM_024171.2	NA	66212	142378097	NM_024171.2	Sec61b	NP_077133.1	1710731	S	4	GCCTGTATCTACGAGAGTTCTGAGTGCTCGGCAACTTCACGACTTCCCTC	4	+	47487536-47487585	4qB1	Mus musculus Sec61 beta subunit (Sec61b), mRNA.	AI326121; AW122942; 1190006C12Rik; MGC102034	AI326121; AW122942; 1190006C12Rik; MGC102034
ILMN_2641270	0.0286018	-0.0431213	-0.239996	-0.347915	-0.439936	-0.114851	-0.0605878	7.99229	7.60748	3.15255e-06	0.000120651	Mus musculus	RefSeq	ILMN_213834	ILMN_241463	FAM149B	NM_001024512.1	NM_001024512.1	NA	105428	67972426	NM_001024512.1	Fam149b	NP_001019683.1	4810341	S	891	AGGGTACCCTCCCATTGCGCCATTTCACTGCATGAAAGAGGATGTTCTTG	14	+	21182539-21182588	14qA3	Mus musculus family with sequence similarity 149, member B (Fam149b), transcript variant 1, mRNA.	mKIAA0974; MGC32264	mKIAA0974; MGC32264
ILMN_2469329	0.0331659	0.0935523	0.306885	0.262052	0.0823678	-0.0136293	0.14217	7.59887	7.60615	3.15906e-06	0.000120668	Mus musculus	RefSeq	ILMN_187456	ILMN_187456	TNFRSF1A	NM_011609.3	NM_011609.3	NA	21937	144227249	NM_011609.3	Tnfrsf1a	NP_035739.2	610010	S	845	GAAGTTGTGCCTACCTCCTCCGCTTGCAAATGTCACAAACCCCCAGGACT	6	+	125310539-125310588	6qF3	Mus musculus tumor necrosis factor receptor superfamily, member 1a (Tnfrsf1a), mRNA.	TNF-R1; TNFRp55; CD120a; p55-R; TNFR60; TNF-R55; TNFAR; TNFRI; TNF-R-I; Tnfr1; Tnfr-2; FPF; TNF-R; p55	TNF-R1; TNFRp55; CD120a; p55-R; TNFR60; TNF-R55; TNFAR; TNFRI; TNF-R-I; Tnfr1; Tnfr-2; FPF; TNF-R; p55
ILMN_2969845	0.0005092	1.06125	1.07752	1.34529	0.464813	1.01767	-0.0125821	9.83467	7.58911	3.2434e-06	0.000123711	Mus musculus	RefSeq	ILMN_240017	ILMN_240017	CCL21C	NM_023052.1	NM_023052.1	NA	65956	14547894	NM_023052.1	Ccl21c	NP_075539.1	4230315	S	442	AGTAGCCCGCCTGGAGCCCAGGAGATCCCCCACGAACTTCAAGCTGGGTG	4	+	42016586-42016635	4qA5	Mus musculus chemokine (C-C motif) ligand 21c (leucine) (Ccl21c), mRNA.	TCA4; SLC; exodus-2; Scya21c; CKb9	TCA4; SLC; exodus-2; Scya21c; CKb9
ILMN_1223378	-0.0888061	-0.503061	-0.291351	-0.462586	-0.417903	-0.510214	-0.143672	8.81135	7.58221	3.27819e-06	0.000124858	Mus musculus	RefSeq	ILMN_191435	ILMN_191435	UBAP2L	NM_028475.1	NM_028475.1	NA	74383	33239420	NM_028475.1	Ubap2l	NP_082751.1	4560328	S	2	GTGAATGTCAGTGTGAATGCCTCGGCTACCCCTTTCCAACAGCCAAGTGG	3	-	89856336-89856385	3qF1	Mus musculus ubiquitin associated protein 2-like (Ubap2l), transcript variant 1, mRNA.	mKIAA0144; 3110083O19Rik; C77168; MGC25504; A430103N23Rik; Nice-4; 4932431F02Rik	mKIAA0144; 3110083O19Rik; C77168; MGC25504; A430103N23Rik; Nice-4; 4932431F02Rik
ILMN_2908406	-0.0197538	0.00145232	-0.562407	-0.679256	-0.434496	-0.438828	-0.115236	8.0995	7.55573	3.41545e-06	0.0001299	Mus musculus	RefSeq	ILMN_213398	ILMN_213398	PRODH	NM_011172.2	NM_011172.2	NA	19125	118601003	NM_011172.2	Prodh	NP_035302.2	4120400	S	1966	TGCCCAAGGCTTTTTATGCCCAAGGCGGGATTTCATCAGTGGACAGCTCC	16	-	18079328-18079343:18079280-18079313	16qA3	Mus musculus proline dehydrogenase (Prodh), nuclear gene encoding mitochondrial protein, mRNA.	Ym24d07; Pro1; MGC159030; Pro-1	Ym24d07; Pro1; MGC159030; Pro-1
ILMN_2601155	0.136048	0.264434	0.43927	0.63187	0.405349	0.134765	-0.0374857	7.49867	7.55359	3.42679e-06	0.000130145	Mus musculus	RefSeq	ILMN_209993	ILMN_209993	FRZB	NM_011356.4	NM_011356.4	NA	20378	146134343	NM_011356.4	Frzb	NP_035486.1	6330181	S	2558	GGGGTGGGTAGGTTTAAGCCATTGCACATTCAAGTTGAACTAGATTAGAG				2qC3	Mus musculus frizzled-related protein (Frzb), mRNA.	Sfrp3; frezzled; fritz; Frp; frzb-1	Sfrp3; frezzled; fritz; Frp; frzb-1
ILMN_1218934	-0.0605728	-0.206607	-0.540722	-0.663896	-0.597693	-0.194085	-0.1585	10.9515	7.5492	3.45023e-06	0.000130474	Mus musculus	RefSeq	ILMN_215276	ILMN_215276	RDM1	NM_025654.2	NM_025654.2	NA	66599	142370751	NM_025654.2	Rdm1	NP_079930.1	2340167	S	892	GACCTGCCTTCTGACTTTGACAGGAAGTTCTGCGTGTCCAATCAGTGGGT	11	+	101497189-101497238	11qD	Mus musculus RAD52 motif 1 (Rdm1), mRNA.	2410008M22Rik; Rad52b; AW212028	2410008M22Rik; Rad52b; AW212028
ILMN_3161936	0.0560146	0.441377	0.651051	0.748417	0.393689	0.405676	-0.0371131	8.5056	7.55004	3.44571e-06	0.000130474	Mus musculus	RefSeq	ILMN_209375	ILMN_209375	MPP1	NM_008621.2	NM_008621.2	NA	17524	31982179	NM_008621.2	Mpp1	NP_032647.1	2480398	S	1294	GCTGAGCTTTCACCTTTCATTGTGTTCATCGCACCTACTGACCAGGGCAC	X	-	72363154-72363203	XqA7.3	Mus musculus membrane protein, palmitoylated (Mpp1), mRNA.	C130070C03Rik; 55kDa	C130070C03Rik; 55kDa
ILMN_3067068	0.249361	0.460623	0.63089	1.01269	0.520333	0.409273	0.136609	11.5654	7.52777	3.56685e-06	0.000134692	Mus musculus	RefSeq	ILMN_243396	ILMN_243396	TMSB10	NM_025284.3	NM_025284.3	NA	19240	86476070	NM_025284.3	Tmsb10	NP_079560.1	5130273	I	9	CTGCAGCAACGAGAGTGGGAGCACCTGGAGCGCGAGCTCGGAAGGAGAAT	6	-	72908335-72908384	6qC1	Mus musculus thymosin, beta 10 (Tmsb10), mRNA.	Ptmb10; TB10	Ptmb10; TB10
ILMN_1250555	0.386853	0.339612	0.309465	0.621398	0.388641	0.548917	0.0814924	9.50162	7.52283	3.5943e-06	0.000135535	Mus musculus	RefSeq	ILMN_211415	ILMN_211415	EBPL	NM_026598.2	NM_026598.2	NA	68177	142374298	NM_026598.2	Ebpl	NP_080874.1	110630	S	718	GACCAGACATTCCGATCTGTGCTCCTTTTTTACAGTGTTTTGAAGCGGCC	14	-	61959903-61959952	14qD1	Mus musculus emopamil binding protein-like (Ebpl), mRNA.	EBRP; 5730442K12Rik	EBRP; 5730442K12Rik
ILMN_1234901	-0.0460136	-0.0101939	-0.324317	-0.44596	-0.331587	-0.0463006	0.223799	8.35177	7.52106	3.6042e-06	0.000135716	Mus musculus	RefSeq	ILMN_211941	ILMN_211941	ECHDC3	NM_024208.4	NM_024208.4	NA	67856	142363495	NM_024208.4	Echdc3	NP_077170.2	3520193	S	1114	GTGGGAAATGAATACAGGGGAGGGAACGACTTGCTAGGTCAGTGGGCAGG	2	-	6110159-6110208	2qA1	Mus musculus enoyl Coenzyme A hydratase domain containing 3 (Echdc3), mRNA.	2310005D12Rik; AI662097	2310005D12Rik; AI662097
ILMN_2719324	-0.0517991	-0.207033	-0.267965	-0.222581	-0.244203	-0.217769	-0.125099	7.43246	7.51635	3.63065e-06	0.000136518	Mus musculus	MEEBO	ILMN_215551	ILMN_215551	5330439J01RIK	scl0109205.1_44		NA	NA	40018607	NM_175407	5330439J01Rik		4810348	S	2277	AAAAAGCTACTGTCGTCCGAGGAGCCTGTGGTGAACGAGCTGGAGTCGGT
ILMN_1229418	-0.0404343	-0.125268	0.200617	0.302716	0.292685	0.194888	0.00179028	8.34378	7.51258	3.65201e-06	0.000137126	Mus musculus	RefSeq	ILMN_221941	ILMN_221941	HPS3	NM_080634.3	NM_080634.3	NA	12807	142385576	NM_080634.3	Hps3	NP_542365.2	4540370	S	3280	GAGTCCATGAACCTTGTGCTGACCTCAATCTGTGCGAGCCTTATAGGTGC	3	-	19896596-19896645	3qA2	Mus musculus Hermansky-Pudlak syndrome 3 homolog (human) (Hps3), mRNA.	coa	coa
ILMN_2908780	-0.0942147	-0.0684261	-0.288198	-0.277747	-0.27686	-0.0189832	0.0155756	9.19445	7.49143	3.77411e-06	0.00014151	Mus musculus	RefSeq	ILMN_230205	ILMN_230205	2410018G20RIK	NM_029354.1	NM_029354.1	NA	72083	21312987	NM_029354.1	2410018G20Rik	NP_083630.1	6280408	S	763	ATCGGCAGAACGTGGAAGCCGTGAAAGACCCATCCAGAGAATGCCACGCC	16	-	15762216-15762265	16qA2	Mus musculus RIKEN cDNA 2410018G20 gene (2410018G20Rik), mRNA.	2610001E06Rik	2610001E06Rik
ILMN_1256420	-0.0999408	0.0128421	-0.218385	-0.59661	-0.439325	-0.430491	-0.123536	8.59625	7.48284	3.82489e-06	0.00014301	Mus musculus	RefSeq	ILMN_211336	ILMN_211336	SLC25A38	NM_144793.1	NM_144793.1	NA	208638	21450144	NM_144793.1	Slc25a38	NP_659042.1	940164	S	1085	GACTGCGCTGTCTGAAGAGCCAGGCACAAGTGCCGTCACCTTTTTTCCAG	9	+	120029517-120029554:120029776-120029787	9qF4	Mus musculus solute carrier family 25, member 38 (Slc25a38), mRNA.	AV019094; BC010801; MGC18873	AV019094; BC010801; MGC18873
ILMN_1236009	0.00825629	-0.331376	-0.53524	-0.764274	-0.480218	-0.566621	0.0412396	8.36979	7.47326	3.88234e-06	0.000144953	Mus musculus	RefSeq	ILMN_223176	ILMN_223176	CAMK2B	NM_007595.3	NM_007595.3	NA	12323	142349559	NM_007595.3	Camk2b	NP_031621.2	5670162	S	3799	AGGACACTCCTGCTCTAACTGGCTAGGTGTTCGCAGGTGGTGGCGTCGAC	11	-	5869821-5869870	11qA1	Mus musculus calcium/calmodulin-dependent protein kinase II, beta (Camk2b), mRNA.	MGC90738; Camk2d	MGC90738; Camk2d
ILMN_1251669	0.206506	0.0819354	0.726284	1.33213	0.42218	0.739876	0.137481	8.09222	7.46738	3.91803e-06	0.00014608	Mus musculus	RefSeq	ILMN_220172	ILMN_220172	EVI2A	NM_010161.3	NM_010161.3	NA	14017	76253936	NM_010161.3	Evi2a	NP_034291.1	6760255	S	1000	GGTGGTATTTCCCATCCACGTTTGCTCAGATGATCCAAAGTCTGACATGC	11	-	79340496-79340545	11qB5	Mus musculus ecotropic viral integration site 2a (Evi2a), transcript variant 2, mRNA.	Evi-2; Evi2; AW491894	Evi-2; Evi2; AW491894
ILMN_1221703	-0.104011	0.19768	0.784382	0.22188	0.389584	0.0614974	0.0418463	8.70673	7.45123	4.01791e-06	0.000149594	Mus musculus	RefSeq	ILMN_219788	ILMN_219788	ABCA7	NM_013850.1	NM_013850.1	NA	27403	15451839	NM_013850.1	Abca7	NP_038878.1	2000692	S	6400	GTTTCCAAACCTGGCCGGCAGCATCCCAAACGTGTCAGCCGATTCCTGGA	10	+	79478123-79478172	10qC1	Mus musculus ATP-binding cassette, sub-family A (ABC1), member 7 (Abca7), mRNA.	ABCX; Abc51	ABCX; Abc51
ILMN_2828420	-0.0709476	-0.221449	-0.1556	-0.369698	-0.273761	-0.343691	-0.0201077	7.84753	7.4498	4.02688e-06	0.000149717	Mus musculus	RefSeq	ILMN_209967	ILMN_209967	4631427C17RIK	NM_021414.3	NM_021414.3	NA	74340	51592083	NM_021414.3	4631427C17Rik	NP_067389.3	5260612	S	4487	AGAAGACTGGTTGTCTCTGGTTATGTGGCCCTGGGCAGAGGGAAATACAC	6	+	29861696-29861745	6qA3.3	Mus musculus RIKEN cDNA 4631427C17 gene (4631427C17Rik), mRNA.	AI227036; KIAA0828; mKIAA0828	AI227036; KIAA0828; mKIAA0828
ILMN_2740764	0.086478	0.204524	0.514343	0.539376	0.229195	0.340897	0.0187695	8.38364	7.44252	4.07283e-06	0.000151214	Mus musculus	RefSeq	ILMN_221814	ILMN_221814	RPS6KA4	NM_019924.1	NM_019924.1	NA	56613	9910453	NM_019924.1	Rps6ka4	NP_064308.1	4220187	S	2701	CTAAGTACCCAGTTGCCATGGAGAAGAAATCAGGAGCCCGTATACTGTGC	19	-	6903929-6903978	19qA	Mus musculus ribosomal protein S6 kinase, polypeptide 4 (Rps6ka4), mRNA.	Msk2; AI848992; 90kDa; mMSK2; 1110069D02Rik	Msk2; AI848992; 90kDa; mMSK2; 1110069D02Rik
ILMN_2905717	0.0822307	0.101639	0.162804	0.366224	0.22399	0.154388	0.0101053	7.15218	7.43577	4.11597e-06	0.000152602	Mus musculus	RefSeq	ILMN_256316	ILMN_256316	CD180	NM_008533.2	NM_008533.2	NA	17079	117320544	NM_008533.2	Cd180	NP_032559.2	6370091	S	1984	GGGAGTCAGGCTCTCCGATGTCACGCTATCCTGTAGTATGGCAGCTGTGG	13	+	103496369-103496418	13qD1	Mus musculus CD180 antigen (Cd180), mRNA.	Ly78; F630107B15; RP105	Ly78; F630107B15; RP105
ILMN_2790373	0.117961	-0.248448	-0.349968	-0.625797	-0.326092	-0.335522	-0.160862	10.4062	7.43295	4.13415e-06	0.000153062	Mus musculus	RefSeq	ILMN_201536	ILMN_201536	SNN	NM_009223.2	NM_009223.2	NA	20621	50233915	NM_009223.2	Snn	NP_033249.1	1030577	S	2554	GGGTCAGGGTCAGGTCTTCTGATGGTTACGAAGCTAGCCTTTCATCCTGG	16	+	11074791-11074840	16qA1	Mus musculus stannin (Snn), mRNA.	MGC107297; AW547286; AI848521; 2810407J07Rik	MGC107297; AW547286; AI848521; 2810407J07Rik
ILMN_2687854	-0.229486	-0.195019	-0.24259	-0.342965	-0.382311	-0.170392	-0.0562705	8.28017	7.43193	4.14074e-06	0.000153092	Mus musculus	RefSeq	ILMN_217810	ILMN_217810	1300018J18RIK	NM_027905.2	NM_027905.2	NA	223776	81295806	NM_027905.2	1300018J18Rik	NP_082181.2	2900110	S	1612	AGTCTCGGCTAGAACAGCTGAGCCCCTCTGACCTGCAGCGCAAGAACAGA	15	+	88929797-88929846	15qE3	Mus musculus RIKEN cDNA 1300018J18 gene (1300018J18Rik), mRNA.	Selo	Selo
ILMN_2919411	-0.00535144	0.0763235	0.26841	0.351398	0.160326	0.0935827	0.151521	7.19438	7.42957	4.15597e-06	0.000153441	Mus musculus	RefSeq	ILMN_249730	ILMN_249730	OSM	NM_001013365.1	NM_001013365.1	NA	18413	61656172	NM_001013365.1	Osm	NP_001013383.1	6270600	S	2013	TCTCCCAGTGCCTAAAAGCCCTGTTTTGGGTCCTCGCTGCATGATGCTCC	11	+	4140770-4140819	11qA1	Mus musculus oncostatin M (Osm), mRNA.
ILMN_2669487	-0.000178361	-0.512335	-0.601862	-1.17647	-0.391006	-0.686419	0.0204842	9.65607	7.42304	4.19859e-06	0.000154799	Mus musculus	RefSeq	ILMN_188512	ILMN_259977	KCNK3	NM_010608.2	NM_010608.2	NA	16527	88014691	NM_010608.2	Kcnk3	NP_034738.1	3170576	S	1889	AAGCCCAAGGTGTTTTTGTCCAGGTCACCCCCACTCAGTCCCACCTGGCT	5	+	30925722-30925771	5qB1	Mus musculus potassium channel, subfamily K, member 3 (Kcnk3), mRNA.	cTBAK-1; TASK	cTBAK-1; TASK
ILMN_1231966	0.0898953	0.262411	0.497209	0.76364	0.450639	0.552488	0.0595509	10.9771	7.40548	4.31534e-06	0.000158663	Mus musculus	RefSeq	ILMN_211541	ILMN_211541	ASAH1	NM_019734.1	NM_019734.1	NA	11886	9790018	NM_019734.1	Asah1	NP_062708.1	430215	S	1838	CTCTTTTTCCTAGTTATTCTGCCTGCCAGTAACCCCAGGAAGAGTCTAGC	8	-	42428900-42428949	8qA4	Mus musculus N-acylsphingosine amidohydrolase 1 (Asah1), mRNA.	AC; 2310081N20Rik; AU044555; Asah; AL022942	AC; 2310081N20Rik; AU044555; Asah; AL022942
ILMN_2679711	0.108844	0.212435	0.311148	0.378038	0.323706	0.336256	0.150929	9.18886	7.40548	4.31537e-06	0.000158663	Mus musculus	RefSeq	ILMN_217156	ILMN_217156	RABL4	NM_025931.2	NM_025931.2	NA	67042	27754106	NM_025931.2	Rabl4	NP_080207.1	6840347	S	847	ATATTCCATACCCTGGTGTGAGGGTACAGTGGACTGTCCTGAAGGGCTGC	15	-	77990010-77990039:77990040-77990059	15qE1	Mus musculus RAB, member of RAS oncogene family-like 4 (Rabl4), mRNA.	2600013G09Rik	2600013G09Rik
ILMN_2898319	0.0676174	-0.350599	-0.322857	-0.320652	0.642316	-0.0939364	0.258916	8.09624	7.4019	4.33961e-06	0.000159334	Mus musculus	RefSeq	ILMN_222938	ILMN_222938	ALDH1L2	NM_153543.1	NM_153543.1	NA	216188	23956315	NM_153543.1	Aldh1l2	NP_705771.1	7560747	S	5775	GTACGTTTTCATTCTCCCAGACCCATGCACATGCAGCACTAACTGAACAG	10	-	82950319-82950368	10qC1	Mus musculus aldehyde dehydrogenase 1 family, member L2 (Aldh1l2), mRNA.	D330038I09Rik; MGC19039	D330038I09Rik; MGC19039
ILMN_1224781	-0.00901072	-0.0862417	-0.817642	-0.746192	-0.694353	-0.455186	-0.142183	12.3247	7.39554	4.38296e-06	0.000160702	Mus musculus	RefSeq	ILMN_209531	ILMN_209531	NDUFS2	NM_153064.4	NM_153064.4	NA	226646	142376353	NM_153064.4	Ndufs2	NP_694704.1	7330706	S	655	TTCGAGTTCTATGAGCGGGTGTCTGGGGCCCGGATGCACGCGGCGTATAT	1	-	173168862-173168911	1qH3	Mus musculus NADH dehydrogenase (ubiquinone) Fe-S protein 2 (Ndufs2), mRNA.	MGC27667; AL033311	MGC27667; AL033311
ILMN_2709179	0.0469541	-0.21595	-0.420188	-0.317974	-0.313826	-0.198986	0.0303487	7.73642	7.39325	4.39867e-06	0.000160834	Mus musculus	MEEBO	ILMN_219459	ILMN_219459	2310005P05RIK	scl37185.9.1_30	NM_026189.2	NA	NA	27754084	NM_026189.2	2310005P05Rik		2190048	S	2141	AGCCAACATTAAACATGAGCGATGATGACATCACTCTTTCCCGCCTCTGA
ILMN_2793616	-0.0425205	-0.081702	0.0699523	0.380933	0.234409	0.163667	-0.0580784	8.81689	7.39378	4.39507e-06	0.000160834	Mus musculus	RefSeq	ILMN_215463	ILMN_215463	LIN54	NM_172714.1	NM_172714.1	NA	231506	27370035	NM_172714.1	Lin54	NP_766302.1	5960594	S	3616	GAAGCCTTTAACCTATCAGCCCCTTTCCTTCTGTGTGGTTCCAACTGAAC	5	-	100682569-100682618	5qE4	Mus musculus lin-54 homolog (C. elegans) (Lin54), mRNA.	KIAA2037; mKIAA2037; AI461788; 4832414L08	KIAA2037; mKIAA2037; AI461788; 4832414L08
ILMN_3145213	0.0309008	0.225802	0.35249	0.484457	-0.0157739	0.437061	-0.025842	11.9005	7.38341	4.46695e-06	0.000163105	Mus musculus	RefSeq	ILMN_222982	ILMN_222982	H3F3A	NM_008210.2	NM_008210.2	NA	15078	31982294	NM_008210.2	H3f3a	NP_032236.1	3360669	A	286	GGCCTGGTACTGTGGCCCTCCGTGAAATCAGACGCTATCAGAAGTCCACT	1	-	182646894-182646943	1qH4	Mus musculus H3 histone, family 3A (H3f3a), mRNA.	H3.3A; MGC102150	H3.3A; MGC102150
ILMN_1222009	0.0797341	-0.414806	-0.433852	-0.728369	-0.245761	-0.155206	0.00186398	10.7125	7.37284	4.54147e-06	0.000164947	Mus musculus	RefSeq	ILMN_220001	ILMN_220001	GAB1	NM_021356.2	NM_021356.2	NA	14388	31542870	NM_021356.2	Gab1	NP_067331.2	7200678	S	4580	GTCTGCAGCTGAGGCTTGTCTCTCTTCGTTCAGACCTCTTACCTGTTGCC	8	-	83288562-83288611	8qC2	Mus musculus growth factor receptor bound protein 2-associated protein 1 (Gab1), mRNA.	AW107238; AA408973	AW107238; AA408973
ILMN_2463180	-0.100421	0.0148541	1.12816	2.6809	0.708286	0.2314	0.0667051	7.41021	7.37309	4.53965e-06	0.000164947	Mus musculus	MEEBO	ILMN_185280	ILMN_185280	TNC	scl0002731.1_70	NM_011607.1	NA	NA	7106434	NM_011607.1	Tnc		5420333	S	11	ACCACACGGATCACTGAGGCACTGATGTAGGCCCCTCTGCAACGACTTCC
ILMN_2961005	0.0145268	0.382953	0.196753	0.638429	0.000984822	0.252334	0.120948	8.36797	7.37423	4.53161e-06	0.000164947	Mus musculus	RefSeq	ILMN_225633	ILMN_225633	IER5L	NM_030244.3	NM_030244.3	NA	72500	119508419	NM_030244.3	Ier5l	NP_084520.3	4900053	S	1498	CTGGCCACTCGGGGCTGAGCTGGGGACGAGCAGAGGCTGATGTTTTATAA	2	-	30328172-30328221	2qB	Mus musculus immediate early response 5-like (Ier5l), mRNA.	2610524G09Rik	2610524G09Rik
ILMN_3153614	0.00237506	-0.188236	-0.52322	-0.456895	-0.262433	-0.0831588	0.0810231	10.1124	7.37273	4.54228e-06	0.000164947	Mus musculus	RefSeq	ILMN_217035	ILMN_217035	TMEM70	NM_027415.2	NM_027415.2	NA	70397	117647262	NM_027415.2	Tmem70	NP_081691.2	3420347	A	1431	GTATGGCGGTACATCAGAACCGGAGCGGTGGCTCAGTGGTTAAGAGCACT	1	+	16668058-16668107	1qA3	Mus musculus transmembrane protein 70 (Tmem70), transcript variant 1, mRNA.	2210416J16Rik; 1110020A09Rik	2210416J16Rik; 1110020A09Rik
ILMN_2534259	-0.0320055	-0.0781578	0.365535	0.211571	0.14203	0.0167443	0.107849	7.28239	7.36423	4.60315e-06	0.000166929	Mus musculus	RefSeq	ILMN_199160	ILMN_199160	LOC237877	XM_111221.4	XM_111221.4	NA	NA	38091513	XM_111221.4	LOC237877		7150431	S	4451	CCCGTCTCAAGCTCCTTCAGTACTTACAGGTATTTGCTACCACACTGAGC
ILMN_2837855	0.0429741	-0.0677213	0.199664	0.533285	0.233594	0.337106	-0.00418069	10.3984	7.35862	4.64376e-06	0.000167942	Mus musculus	RefSeq	ILMN_216489	ILMN_216489	CBFB	NM_022309.2	NM_022309.2	NA	12400	31981853	NM_022309.2	Cbfb	NP_071704.2	5960672	S	2506	GGTGGTACATTTTCTCTGTTGCTTCTCGCCAAGAGCTTCCAGTCCGGCAG	8	+	108106741-108106790	8qD3	Mus musculus core binding factor beta (Cbfb), mRNA.	PEBP2b; Pebp2; PEA2; Pebpb2; AI893578	PEBP2b; Pebp2; PEA2; Pebpb2; AI893578
ILMN_2678019	0.148015	0.17782	0.28875	0.542917	0.341277	0.199687	0.155294	11.1467	7.35763	4.651e-06	0.000167975	Mus musculus	RefSeq	ILMN_217006	ILMN_217006	PSMD8	NM_026545.2	NM_026545.2	NA	57296	141802467	NM_026545.2	Psmd8	NP_080821.2	5420520	S	1174	GGGACTCTTCTATCCAGCTGTGGATGCGTTTTGGTGTTGGGCCAGGGACT	7	-	29959353-29959402	7qB1	Mus musculus proteasome (prosome, macropain) 26S subunit, non-ATPase, 8 (Psmd8), mRNA. XM_001002011	AL033291; C76433; AL033322; AA407360; 6720456J22Rik; AL033323	AL033291; C76433; AL033322; AA407360; 6720456J22Rik; AL033323
ILMN_2463181	-0.0791243	0.107648	1.20637	2.73915	0.93533	0.281012	0.148321	7.45408	7.35441	4.67452e-06	0.000168594	Mus musculus	RefSeq	ILMN_185280	ILMN_185280	TNC	NM_011607.2	NM_011607.2	NA	21923	126722833	NM_011607.2	Tnc	NP_035737.2	270324	S	6313	CCACACGGATCACTGAGGCACTGATGTAGGCCCCTCTGCAACGACTTCCT	4	-	63621290-63621339	4qC1	Mus musculus tenascin C (Tnc), mRNA.	TN; AI528729; tenascin-C; TN-C; Hxb; Ten; MGC144208; MGC144209; C130033P17Rik	TN; AI528729; tenascin-C; TN-C; Hxb; Ten; MGC144208; MGC144209; C130033P17Rik
ILMN_2842999	-0.0597104	-0.29491	-0.829146	-0.731818	-0.383732	-0.105924	0.0242475	12.5556	7.35318	4.68355e-06	0.000168691	Mus musculus	RefSeq	ILMN_247413	ILMN_247413	D16H22S680E	NM_138583.1	NM_138583.1	NA	27883	20070387	NM_138583.1	D16H22S680E	NP_613049.1	1570424	S	1289	CGAGGACCCTGTGTGCATTTTCTCAGTCCTGTAGTGTGGACCCTGGGATC	16	-	18302958-18303007	16qA3	Mus musculus DNA segment, Chr 16, human D22S680E, expressed (D16H22S680E), mRNA.	T10	T10
ILMN_3105936	0.0654193	0.0965925	0.470879	0.425572	0.234734	0.271267	-0.0432127	7.39095	7.34646	4.73317e-06	0.000170246	Mus musculus	RefSeq	ILMN_257079	ILMN_257079	CETN4	NM_145825.1	NM_145825.1	NA	207175	22003865	NM_145825.1	Cetn4	NP_665824.1	6980022	A	578	AGACCAGCCTTTATTAGCTGCTTGGTGCCTTCCAAGAGGTTTGGACCTCC	3	-	37500607-37500640:37500641-37500656	3qB	Mus musculus centrin 4 (Cetn4), mRNA.	MGC107235	MGC107235
ILMN_2665490	0.0476062	0.339049	0.71906	0.872551	0.596317	0.133659	0.020515	10.8682	7.33892	4.78949e-06	0.000172039	Mus musculus	RefSeq	ILMN_187197	ILMN_238658	LITAF	NM_019980.1	NM_019980.1	NA	56722	9910577	NM_019980.1	Litaf	NP_064364.1	150019	S	1833	GCCTAGCCATTGCCTGAGCTGTTCATACAATGATCCGGAAGTGCTAGCCA	16	-	10959645-10959694	16qA1	Mus musculus LPS-induced TN factor (Litaf), mRNA.	TBX1; 3222402J11Rik; N4WBP3; C85531	TBX1; 3222402J11Rik; N4WBP3; C85531
ILMN_2613641	-0.0384866	0.00618714	-0.718738	-0.583118	-0.671561	-0.185846	-0.0947076	11.9056	7.338	4.79641e-06	0.000172054	Mus musculus	RefSeq	ILMN_188063	ILMN_312711	LOC100045617	XM_001474613.1	XM_001474613.1	NA	100045617	149266912	XM_001474613.1	LOC100045617	XP_001474663.1	6200376	S	1191	CATCATGAGGGAATTCCGATCAGGGTCAAGCCGTGTTCTGATCACTACTG					PREDICTED: Mus musculus similar to Eukaryotic translation initiation factor 4A2 (LOC100045617), mRNA.
ILMN_2765080	-0.137362	-0.415576	-0.375445	-0.663443	-0.152754	-0.412256	-0.0956056	9.49103	7.33452	4.82263e-06	0.000172761	Mus musculus	RefSeq	ILMN_223521	ILMN_223521	NUB1	NM_016736.2	NM_016736.2	NA	53312	119360353	NM_016736.2	Nub1	NP_058016.2	1470475	S	2982	CAGCCAGATGTGGTGTGGGCCAAGTGCCACTGTGTTCCCAAGAGCTTTTC	5	+	24215900-24215949	5qA3	Mus musculus negative regulator of ubiquitin-like proteins 1 (Nub1), mRNA.	NY-REN-18; 4931404D21Rik; 6330412F12Rik; BS4	NY-REN-18; 4931404D21Rik; 6330412F12Rik; BS4
ILMN_2764301	-0.0756567	-0.249476	-0.459807	-0.779727	-0.486353	-0.369863	0.0783618	8.99371	7.33268	4.83657e-06	0.000173027	Mus musculus	RefSeq	ILMN_217276	ILMN_217276	MMAB	NM_029956.3	NM_029956.3	NA	77697	142373343	NM_029956.3	Mmab	NP_084232.1	4390484	S	2648	CCAGGCACTAACAGATTGCTGTCGCATCTCTCAGCTCAGTCTTCCTTAGC	5	-	114881332-114881381	5qF	Mus musculus methylmalonic aciduria (cobalamin deficiency) type B homolog (human) (Mmab), nuclear gene encoding mitochondrial protein, mRNA.	ATR; 9130222L19Rik	ATR; 9130222L19Rik
ILMN_1230545	-0.0405725	0.0570838	0.382943	0.487217	0.239612	0.202893	-0.0282927	8.67365	7.32951	4.86073e-06	0.000173423	Mus musculus	MEEBO	ILMN_189046	ILMN_189046	MOBK1B	scl29838.9_30		NA	NA	21704147	NM_145571	Mobk1b		3870273	S	3164	TTGCAGTGGCTTCCAATTGCCTGGAGAATTCTGCTTTAGCCCTGTGGTGC
ILMN_2675223	-0.0532153	0.123887	0.275732	0.292851	0.175095	0.172478	0.0130516	7.32098	7.31961	4.93689e-06	0.000175667	Mus musculus	RefSeq	ILMN_216773	ILMN_216773	CD33	NM_021293.2	NM_021293.2	NA	12489	145301547	NM_021293.2	Cd33	NP_067268.1	6860440	S	1151	GCAATAAGAGACCCGGGACAGAGTCTGTGCTCCTTCATTTATATCCCCAC				7qB4	Mus musculus CD33 antigen (Cd33), mRNA.	gp67; Siglec-3	gp67; Siglec-3
ILMN_2438793	-0.0240027	0.289457	-0.896116	-0.599872	-0.574905	0.202137	0.0566763	9.54558	7.31378	4.98231e-06	0.000177046	Mus musculus	RefSeq	ILMN_186822	ILMN_228148	TMOD4	NM_016712.2	NM_016712.2	NA	50874	118131109	NM_016712.2	Tmod4	NP_057921.1	4210446	S	700	GTCCGGAGCTTCAGTCTGGTGGCCACAAAGAGTGGTGACCCAATCGCCAA	3	+	94931783-94931832	3qF2.1	Mus musculus tropomodulin 4 (Tmod4), mRNA.	Sk-Tmod; MTMOD	Sk-Tmod; MTMOD
ILMN_2736360	0.0935172	0.269012	0.310816	0.507855	0.461437	0.471743	0.0225075	8.55706	7.31216	4.99501e-06	0.000177259	Mus musculus	RefSeq	ILMN_221494	ILMN_237369	2610002J02RIK	NM_001033134.2	NM_001033134.2	NA	67513	142381159	NM_001033134.2	2610002J02Rik	NP_001028306.1	5050445	S	1017	GGTGCCTTGCTGTATCTCCTTCAAACCTACACACCGACATTGGATGTGGC	4	+	154630324-154630373	4qE2	Mus musculus RIKEN cDNA 2610002J02 gene (2610002J02Rik), mRNA.
ILMN_2714796	0.332127	0.524891	1.05948	1.3835	0.825542	0.701422	0.174053	9.51899	7.30682	5.03712e-06	0.000178515	Mus musculus	RefSeq	ILMN_219885	ILMN_219885	CORO1A	NM_009898.2	NM_009898.2	NA	12721	31982807	NM_009898.2	Coro1a	NP_034028.1	4290661	S	1390	CCGTGTCAAGGCTGGAGGAGGACGTGAGGAATCTGAACGCCATAGTGCAA	7	-	133843445-133843494	7qF3	Mus musculus coronin, actin binding protein 1A (Coro1a), mRNA.	TACO; p57; Clabp	TACO; p57; Clabp
ILMN_1223029	0.107595	0.187129	0.721782	0.936663	0.49669	0.443981	0.0409164	9.84996	7.3029	5.06821e-06	0.000179377	Mus musculus	RefSeq	ILMN_208732	ILMN_208732	RAB8B	NM_173413.2	NM_173413.2	NA	235442	40254271	NM_173413.2	Rab8b	NP_775589.1	1440192	S	4382	CCTGTGGCCTTACGGATGGGTTTGTCTTGACTGTTTGCAACTGATGCTGC	9	-	66691772-66691821	9qC	Mus musculus RAB8B, member RAS oncogene family (Rab8b), mRNA.	D330025I23Rik; 5930437D16	D330025I23Rik; 5930437D16
ILMN_2601525	-0.116686	-0.268961	-0.520313	-0.646591	-0.446326	-0.0893654	0.197916	9.49372	7.29622	5.12177e-06	0.000181031	Mus musculus	MEEBO	ILMN_210033	ILMN_210033	A230051G13RIK	scl0216792.1_314	NM_173785.2	NA	NA	31341073	NM_173785.2	A230051G13Rik		3310296	S	1890	TCTAACCTTTGTAATGTGAACTGAGGGTCTCGCCACAAAGCCCAAGGACT
ILMN_2679770	-0.0603751	-0.0286768	-0.353873	-0.133379	-0.535138	0.0206687	-0.0553477	10.6617	7.29037	5.16908e-06	0.00018246	Mus musculus	RefSeq	ILMN_199362	ILMN_199362	MRPL9	NM_030116.2	NM_030116.2	NA	78523	118130689	NM_030116.2	Mrpl9	NP_084392.1	450253	S	922	GGGCAGGTTCGCTGTGGTTGTCATCTCCTTCAGTGGTCATCGTAGCCAGC	3	+	94251951-94252000	3qF2.1	Mus musculus mitochondrial ribosomal protein L9 (Mrpl9), nuclear gene encoding mitochondrial protein, mRNA.	AA409733; 8030480E20Rik; L9mt; C330013D18Rik	AA409733; 8030480E20Rik; L9mt; C330013D18Rik
ILMN_2416424	-0.154906	-0.414608	-0.221029	-0.575166	-0.254587	-0.350233	-0.0657612	11.2633	7.28544	5.20936e-06	0.000183637	Mus musculus	RefSeq	ILMN_184169	ILMN_247346	D19WSU162E	NM_146099.2	NM_146099.2	NA	226178	68341986	NM_146099.2	D19Wsu162e	NP_666211.2	3140167	S	3731	CTGAGCGGTCTGGGTGACGATATCCTGTGATTGTCCGGAAGACAGAGTGG	19	+	46731777-46731826	19qC3	Mus musculus DNA segment, Chr 19, Wayne State University 162, expressed (D19Wsu162e), mRNA.	MGC31104	MGC31104
ILMN_2977624	0.101028	0.141111	0.588841	0.609233	0.393594	0.15655	0.0676146	8.36968	7.28053	5.24979e-06	0.000184816	Mus musculus	RefSeq	ILMN_231868	ILMN_231868	RRM1	NM_009103.2	NM_009103.2	NA	20133	31982025	NM_009103.2	Rrm1	NP_033129.2	6400348	S	2617	TTGCTTGGTTATCAGCAGCTCTGCTTGGACGTGCCTGCCAGGACAGGGAG	7	+	109617077-109617126	7qE3	Mus musculus ribonucleotide reductase M1 (Rrm1), mRNA.	RnrM1	RnrM1
ILMN_2904339	-0.222321	-0.238858	-0.994959	-1.00512	-0.738936	-0.606885	-0.293654	9.16354	7.27864	5.26537e-06	0.000185119	Mus musculus	RefSeq	ILMN_234024	ILMN_234024	EFCAB2	NM_026626.2	NM_026626.2	NA	68226	31541840	NM_026626.2	Efcab2	NP_080902.1	2900181	S	2282	GCTGGTAGGCTGCTTCGTTGGCAGTGAGAGATGGGCTAGGGAAAGTCAAG	1	+	180413124-180413173	1qH4	Mus musculus EF-hand calcium binding domain 2 (Efcab2), mRNA.	D830011E08Rik; 1700073K01Rik	D830011E08Rik; 1700073K01Rik
ILMN_1235493	0.173528	0.316051	0.88693	1.08575	0.571907	0.448138	0.0312584	8.90001	7.2619	5.40604e-06	0.000189813	Mus musculus	RefSeq	ILMN_221977	ILMN_221977	FXYD5	NM_008761.2	NM_008761.2	NA	18301	11612666	NM_008761.2	Fxyd5	NP_032787.1	4780196	S	694	TGAAAGAATCCTGAAAGGAAGAGGCCACTGGAGGGAGTCAGGCTTAAGGC	7	-	31817826-31817875	7qB1	Mus musculus FXYD domain-containing ion transport regulator 5 (Fxyd5), mRNA.	RIC; Oit2; EF-8	RIC; Oit2; EF-8
ILMN_2700107	0.0500794	-0.371662	-0.474898	-0.485604	-0.395242	-0.424515	-0.206756	10.3631	7.26016	5.42094e-06	0.000190084	Mus musculus	RefSeq	ILMN_211846	ILMN_260912	POLR1A	NM_009088.2	NM_009088.2	NA	20019	34328145	NM_009088.2	Polr1a	NP_033114.2	6380370	S	6006	GCCAGACCGTTTCTATTTTTGTCCACTGTTATTCCAGCGTGGGCTGAGTA	6	+	71929271-71929320	6qC1	Mus musculus polymerase (RNA) I polypeptide A (Polr1a), mRNA.	RPA194; 194kDa; 3010014K16Rik; mRPA1	RPA194; 194kDa; 3010014K16Rik; mRPA1
ILMN_2634235	0.068253	0.232843	0.661487	0.832672	0.440821	0.440776	0.173816	8.36177	7.25925	5.42867e-06	0.000190104	Mus musculus	RefSeq	ILMN_213157	ILMN_243924	LRRC33	NM_146069.4	NM_146069.4	NA	224109	146149103	NM_146069.4	Lrrc33	NP_666181.2	7050743	S	3302	CCTTTGCTTCAGGTCATCAAGAGCCGCTGCCACTGGTCCTCCATATACTG				16qB2	Mus musculus leucine rich repeat containing 33 (Lrrc33), mRNA.	MGC36838; Lrcc33; E430025L02Rik	MGC36838; Lrcc33; E430025L02Rik
ILMN_2896768	0.0553881	0.323612	0.588775	0.752116	0.423828	0.641208	-0.00499082	8.51936	7.25813	5.43829e-06	0.000190189	Mus musculus	RefSeq	ILMN_210755	ILMN_210755	CBR3	NM_173047.2	NM_173047.2	NA	109857	31982073	NM_173047.2	Cbr3	NP_766635.1	6960441	S	919	TAGTCCGTGACAAAGTTGTGCAAACTTGGTGAACGTCTGCTCTGGGGCTT	16	+	93690988-93691009:93691010-93691037	16qC4	Mus musculus carbonyl reductase 3 (Cbr3), mRNA.	1110001J05Rik; C81353; MGC99956	1110001J05Rik; C81353; MGC99956
ILMN_2963792	-0.0747233	-0.269154	-0.346916	-0.498476	-0.229249	-0.435673	0.121896	9.26323	7.24267	5.57253e-06	0.000194627	Mus musculus	RefSeq	ILMN_226516	ILMN_226516	1190005F20RIK	NM_026876.1	NM_026876.1	NA	98685	74959789	NM_026876.1	1190005F20Rik	NP_081152.1	3840041	S	2355	ACCGACAGGGTTGAGATGTCCGTGAGTGACAAAGCGGAAGCGAGTGGCTG	1	+	153220091-153220140	1qG2	Mus musculus RIKEN cDNA 1190005F20 gene (1190005F20Rik), mRNA.	C1orf25; AW226554; Trm1-like; MGC70241	C1orf25; AW226554; Trm1-like; MGC70241
ILMN_2733852	-0.113175	0.229138	0.559766	0.680664	0.296088	0.168203	0.0604664	9.53287	7.2418	5.5801e-06	0.000194636	Mus musculus	RefSeq	ILMN_221316	ILMN_221316	GNB1	NM_008142.3	NM_008142.3	NA	14688	111186467	NM_008142.3	Gnb1	NP_032168.1	6510553	S	642	CCGAGAAGGGATGTGCCGGCAGACCTTTACAGGACACGAGTCTGACATCA	4	+	154927568-154927617	4qE2	Mus musculus guanine nucleotide binding protein (G protein), beta 1 (Gnb1), mRNA.	MGC98074; C77571; Gnb-1; AA409223	MGC98074; C77571; Gnb-1; AA409223
ILMN_1218116	-0.00369507	0.141203	0.544045	0.612727	0.306066	0.126266	-0.00440156	8.51842	7.23256	5.66214e-06	0.000197175	Mus musculus	RefSeq	ILMN_217705	ILMN_217705	BMP1	NM_009755.2	NM_009755.2	NA	12153	42734446	NM_009755.2	Bmp1	NP_033885.2	6580240	S	3067	GGCTTCCACCTGCGGTACACAAGCACCAAGTTCCAGGACACACTCCACAG	14	-	70874932-70874981	14qD2	Mus musculus bone morphogenetic protein 1 (Bmp1), mRNA.	TLD	TLD
ILMN_2829008	-0.0257116	-0.0702899	-0.287416	-0.349166	-0.402136	-0.00393459	-0.20775	7.85171	7.23192	5.66779e-06	0.000197175	Mus musculus	RefSeq	ILMN_216378	ILMN_216378	LIFR	NM_013584.1	NM_013584.1	NA	16880	7305234	NM_013584.1	Lifr	NP_038612.1	5360220	S	3349	AACCAGGTCACCCTTTGTCACTTCAGTCTGCCATCTCAGTAAGTCCTCCC	15	+	7141175-7141218	15qA1	Mus musculus leukemia inhibitory factor receptor (Lifr), mRNA.	LIF	LIF
ILMN_2613841	0.0553966	0.170534	0.306096	0.413076	0.220609	0.255182	0.0648203	9.96404	7.22286	5.74946e-06	0.000199754	Mus musculus	RefSeq	ILMN_211232	ILMN_211232	SF3A3	NM_029157.3	NM_029157.3	NA	75062	124249078	NM_029157.3	Sf3a3	NP_083433.1	4230050	S	1511	GAGGATCTGAAAAGACAAGGGCTGCTCTAGTGCTCGGTTCCCTGAGAAGC	4	+	124409480-124409509:124409510-124409529	4qD2.2	Mus musculus splicing factor 3a, subunit 3 (Sf3a3), mRNA. XM_983572 XM_992567 XM_992590 XM_992606	60kDa; MGC103282; 4930512K19Rik	60kDa; MGC103282; 4930512K19Rik
ILMN_1224093	-0.0909486	-0.129785	-0.435082	-0.432968	-0.26842	-0.198865	-0.0680561	9.0556	7.19486	6.00965e-06	0.000208339	Mus musculus	RefSeq	ILMN_223065	ILMN_223065	LLGL2	NM_145438.2	NM_145438.2	NA	217325	144922655	NM_145438.2	Llgl2	NP_663413.2	1990019	S	3399	CTGTCTGTCCTGACCCTTTTACCAATGTTGCACAGTTTTTATTTCCACCC	11	+	115716951-115717000	11qE2	Mus musculus lethal giant larvae homolog 2 (Drosophila) (Llgl2), mRNA.	Llglh2; MGC27928; 9130006H11Rik	Llglh2; MGC27928; 9130006H11Rik
ILMN_3049559	0.575276	0.672136	1.19409	0.959147	1.44799	0.971852	0.557415	8.98838	7.19458	6.01228e-06	0.000208339	Mus musculus	RefSeq	ILMN_210539	ILMN_210539	C4B	NM_009780.1	NM_009780.1	NA	12268	6753225	NM_009780.1	C4b	NP_033910.1	7510243	I	5236	TTCCTGATGGAGTTCAGCAGCCGGGGGTGCCAGGTGTGAGGCCTTAGGAC	17	-	34872681-34872730	17qB1	Mus musculus complement component 4B (Childo blood group) (C4b), mRNA. XM_921663 XM_921673 XM_921676 XM_921678	Ss; C4	Ss; C4
ILMN_2751925	0.105499	-0.472684	-0.200284	-0.195234	-0.400242	-0.386492	-0.103513	8.426	7.18747	6.08031e-06	0.000210422	Mus musculus	RefSeq	ILMN_220777	ILMN_220777	DPP3	NM_133803.1	NM_133803.1	NA	75221	19527017	NM_133803.1	Dpp3	NP_598564.1	4050372	S	2331	TGGACTTTGGTGCTACCTCAGCTGAGGGTGGTGATGCGAACCCCTTCCAT	19	-	4907473-4907522	19qA	Mus musculus dipeptidylpeptidase 3 (Dpp3), mRNA.	C86324; 4930533O14Rik	C86324; 4930533O14Rik
ILMN_1214753	0.000261847	-0.25092	-0.838099	-0.880065	-0.477494	-0.481157	-0.163459	9.03401	7.18262	6.1272e-06	0.000211768	Mus musculus	RefSeq	ILMN_194512	ILMN_234024	EFCAB2	NM_026626.2	NM_026626.2	NA	68226	31541840	NM_026626.2	Efcab2	NP_080902.1	4290377	S	2481	AAGGGGACATCTGCTAGAGACACAGGCTTTGAAGTTGTTAGCACACGGTG	1	+	180413323-180413372	1qH4	Mus musculus EF-hand calcium binding domain 2 (Efcab2), mRNA.	D830011E08Rik; 1700073K01Rik	D830011E08Rik; 1700073K01Rik
ILMN_2635700	0.0172011	0.0657596	0.195436	0.360214	0.390343	0.409056	0.172536	7.55246	7.18084	6.1445e-06	0.000212089	Mus musculus	RefSeq	ILMN_188753	ILMN_239126	LGI2	NM_144945.2	NM_144945.2	NA	246316	118130076	NM_144945.2	Lgi2	NP_659194.1	5270139	S	1729	CACAGCCGTCTCCACCGACAGGAGAGATTTCTTTTTTGCATCCAGTTTCA	5	-	52929251-52929300	5qC1	Mus musculus leucine-rich repeat LGI family, member 2 (Lgi2), mRNA.	mKIAA1916	mKIAA1916
ILMN_2623046	-0.0395742	-0.282979	-0.437905	-0.67319	-0.377742	-0.279269	-0.00396297	11.9932	7.17745	6.17755e-06	0.000212953	Mus musculus	RefSeq	ILMN_212126	ILMN_212126	REEP5	NM_007874.2	NM_007874.2	NA	13476	31542567	NM_007874.2	Reep5	NP_031900.2	730541	S	2550	TGGGAAGGTCCTCCATCCACACCTGCAGAAAACAGCCAAGGCCTGTAAGG	18	-	34504889-34504938	18qB1	Mus musculus receptor accessory protein 5 (Reep5), mRNA.	TB2/DP1; AI324241; AU022809; Dp1; DP1/TB2; AW495741; R74856	TB2/DP1; AI324241; AU022809; Dp1; DP1/TB2; AW495741; R74856
ILMN_2685393	0.02738	0.0480612	0.366476	0.741336	0.25247	0.391557	0.0268625	7.46478	7.17269	6.22426e-06	0.000214284	Mus musculus	RefSeq	ILMN_217604	ILMN_217604	CCR5	NM_009917.2	NM_009917.2	NA	12774	31542355	NM_009917.2	Ccr5	NP_034047.2	1780324	S	1477	TGCCATAAAGTCGCTTCTTGCTGTCTATGGATGTGCCTGACTGCCAACAG	9	+	10435-10484	9qF4	Mus musculus chemokine (C-C motif) receptor 5 (Ccr5), mRNA.	Cmkbr5; AM4-7; CD195	Cmkbr5; AM4-7; CD195
ILMN_2910934	0.318971	0.721392	1.13474	1.42047	1.10759	0.729361	0.297126	9.23274	7.16745	6.27617e-06	0.000215791	Mus musculus	RefSeq	ILMN_258085	ILMN_258085	CD52	NM_013706.1	NM_013706.1	NA	23833	14719423	NM_013706.1	Cd52	NP_038734.1	6290768	S	341	ACTGCTGCCACCATCAGTAGCGAGAGACATCCCAACCCACGGGAAGGGTT	4	-	133649554-133649603	4qD3	Mus musculus CD52 antigen (Cd52), mRNA.	CLS1; B7-Ag; B7; AI463198; MB7; CAMPATH-1	CLS1; B7-Ag; B7; AI463198; MB7; CAMPATH-1
ILMN_1244908	-0.0147614	0.060562	-0.761414	-0.565332	-0.689215	0.0515337	-0.0242687	9.97432	7.16246	6.32597e-06	0.000216941	Mus musculus	RefSeq	ILMN_208725	ILMN_208725	APIP	NM_019735.3	NM_019735.3	NA	56369	141803057	NM_019735.3	Apip	NP_062709.2	2750446	S	170	CAAGGAGCACCCCCGATTCCTGATCCCAGAACTTTGCAAACAGTTTTACC	2	+	102923114-102923163	2qE2	Mus musculus APAF1 interacting protein (Apip), mRNA.	APIP2; Mmrp19; CGI-29	APIP2; Mmrp19; CGI-29
ILMN_3115281	-0.103377	0.178287	0.1574	0.382071	0.212866	0.166517	0.020948	7.2954	7.16301	6.32047e-06	0.000216941	Mus musculus	RefSeq	ILMN_239751	ILMN_239751	CAPG	NM_001042534.1	NM_001042534.1	NA	12332	110227376	NM_001042534.1	Capg	NP_001035999.1	3400082	A	949	CTACATCTGGAAGGGGAGAAAAGCTAATGAGAAAGAGCGGCAGGCAGCCC				6qC1	Mus musculus capping protein (actin filament), gelsolin-like (Capg), transcript variant 2, mRNA.	mbh1; gCap39	mbh1; gCap39
ILMN_2793946	0.0607074	0.0695384	0.259437	0.317463	0.40702	0.116514	0.0156107	8.97472	7.16016	6.34904e-06	0.000217451	Mus musculus	RefSeq	ILMN_215806	ILMN_215806	CSNK1G3	NM_152809.2	NM_152809.2	NA	70425	113462018	NM_152809.2	Csnk1g3	NP_690022.2	4880600	S	4086	GGCACACAGACTGGTCAGTAATAGGTGATGCAGGTATGTCCAGGTTAAGC	18	+	54115030-54115079	18qD1-qD2	Mus musculus casein kinase 1, gamma 3 (Csnk1g3), mRNA.	C330049O21Rik; 3300002K07Rik	C330049O21Rik; 3300002K07Rik
ILMN_2860479	0.289093	0.73536	0.811281	1.46068	0.797249	0.748263	0.268986	10.0631	7.15634	6.38764e-06	0.000218209	Mus musculus	RefSeq	ILMN_211123	ILMN_211123	ARPC1B	NM_023142.1	NM_023142.1	NA	11867	12963526	NM_023142.1	Arpc1b	NP_075631.1	1470309	S	1240	TCTAGGATGCAGTACACTGCTACAAAGGAAGAGGCAGGAGGGGAACTGCC	5	+	145888818-145888867	5qG2	Mus musculus actin related protein 2/3 complex, subunit 1B (Arpc1b), mRNA.	SOP2Hs; AA408534; MGC102425; p41-ARC; AA408064; L72; AW208418; AF007010; 41kDa; AA571392	SOP2Hs; AA408534; MGC102425; p41-ARC; AA408064; L72; AW208418; AF007010; 41kDa; AA571392
ILMN_2787257	0.0847194	0.337483	0.972555	1.09183	0.780437	0.522085	0.157683	8.77674	7.15365	6.41493e-06	0.000218859	Mus musculus	RefSeq	ILMN_219885	ILMN_219885	CORO1A	NM_009898.2	NM_009898.2	NA	12721	31982807	NM_009898.2	Coro1a	NP_034028.1	1500463	S	1163	TAGAAAGTCGGACCTGTTCCAGGAGGACCTGTATCCGCCCACTGCAGGAC	7	-	133843943-133843986:133844098-133844103	7qF3	Mus musculus coronin, actin binding protein 1A (Coro1a), mRNA.	TACO; p57; Clabp	TACO; p57; Clabp
ILMN_2773422	0.0044221	-0.10803	-0.308418	-0.338209	-0.320258	-0.0605693	0.02319	10.2731	7.1511	6.44086e-06	0.000219461	Mus musculus	RefSeq	ILMN_216827	ILMN_261512	TMEM134	NM_001078649.1	NM_001078649.1	NA	66990	118403329	NM_001078649.1	Tmem134	NP_001072117.1	290735	S	771	CCCCTGGGACCCTCACAACCACCAGGCCCCTTTGAATTTGCTCAGGAAGT	19	+	4131560-4131609	19qA	Mus musculus transmembrane protein 134 (Tmem134), transcript variant 1, mRNA.	2410001H17Rik; AI463452	2410001H17Rik; AI463452
ILMN_2963483	-0.230056	-0.162004	-0.579596	-0.612934	-0.530975	-0.442128	-0.11835	10.1557	7.14659	6.48717e-06	0.000220755	Mus musculus	RefSeq	ILMN_221468	ILMN_221468	ANKRD47	NM_030697.1	NM_030697.1	NA	80880	13507631	NM_030697.1	Ankrd47	NP_109622.1	6510397	S	2464	GAGCTGCTAACTACATCTAGACTCTCTCTGCTGTCTGAATCACAGCAGGG	17	+	33428704-33428753	17qB1	Mus musculus ankyrin repeat domain 47 (Ankrd47), mRNA.	0610013D04Rik; NG28; D17Ertd288e	0610013D04Rik; NG28; D17Ertd288e
ILMN_2620304	-0.241104	0.028319	-0.370099	-0.496008	-0.425914	-0.228024	0.0121285	9.77976	7.14335	6.52061e-06	0.000221576	Mus musculus	RefSeq	ILMN_211871	ILMN_211871	ARL2	NM_019722.3	NM_019722.3	NA	56327	32129285	NM_019722.3	Arl2	NP_062696.2	5090528	S	528	CCTGCTGCCTGGCATCGACTGGCTCCTTGATGACATTTCCAGTCGTGTCT	19	-	6134680-6134729	19qA	Mus musculus ADP-ribosylation factor-like 2 (Arl2), mRNA.	AW553335; 2610009M23Rik; AI115441	AW553335; 2610009M23Rik; AI115441
ILMN_1248812	0.156503	0.2937	0.349127	0.393957	0.342618	0.195917	0.0191763	8.57311	7.13281	6.63049e-06	0.000224767	Mus musculus	RefSeq	ILMN_213581	ILMN_213581	SRD5A3	NM_020611.3	NM_020611.3	NA	57357	27881426	NM_020611.3	Srd5a3	NP_065636.2	2230278	S	1122	CTGCGGGAATGTTTGACGGTCCTTGTTCTACTTCAGAGCCAGCCGAGCAG	5	+	76577615-76577664	5qC3.3	Mus musculus steroid 5 alpha-reductase 3 (Srd5a3), mRNA.	1110025P14Rik; A430076C09; AV364670; H5ar; AW987574; D730040M03Rik	1110025P14Rik; A430076C09; AV364670; H5ar; AW987574; D730040M03Rik
ILMN_2944576	-0.0928653	-0.222738	-0.362876	-0.732877	-0.312362	-0.489287	0.0751957	8.94406	7.131	6.64963e-06	0.000225128	Mus musculus	RefSeq	ILMN_209328	ILMN_209328	PEX6	NM_145488.1	NM_145488.1	NA	224824	21703961	NM_145488.1	Pex6	NP_663463.1	4180598	S	2727	TGAGCCTGGCAAACGTGCTGGATTGCTGCCCACCCCAGCTGACTGGTGCA	17	+	46861794-46861843	17qC	Mus musculus peroxisomal biogenesis factor 6 (Pex6), mRNA.	mKIAA4177; D130055I09Rik; KIAA4177; AI132582; MGC6455	mKIAA4177; D130055I09Rik; KIAA4177; AI132582; MGC6455
ILMN_2421119	0.0810885	-0.557981	-0.424431	-0.316841	-0.399241	-0.542288	-0.131187	8.3748	7.11264	6.84632e-06	0.000231196	Mus musculus	RefSeq	ILMN_184733	ILMN_184733	TPP2	NM_009418.2	NM_009418.2	NA	22019	141803002	NM_009418.2	Tpp2	NP_033444.1	730543	S	4589	GAATAAACGTGCAAAACCACAGGCACAGTACACCATATGCACTCTGATAC	1	+	44059756-44059805	1qC1.1	Mus musculus tripeptidyl peptidase II (Tpp2), mRNA.	TppII	TppII
ILMN_2701515	-0.0727191	0.0664416	0.53914	0.389721	0.187588	0.117478	0.00799389	8.59417	7.10815	6.89544e-06	0.000232559	Mus musculus	RefSeq	ILMN_218891	ILMN_218891	LRRK1	NM_146191.3	NM_146191.3	NA	233328	56699426	NM_146191.3	Lrrk1	NP_666303.3	6550647	S	6870	CAAGAGTCATGGCCGGAAAGCCCAGTGCAAGGGTCCCTGGTCTCCCTTTA	7	-	73404167-73404216	7qC	Mus musculus leucine-rich repeat kinase 1 (Lrrk1), mRNA.	mKIAA1790; MGC28646; D130026O16Rik; C230002E15Rik; AW319595	mKIAA1790; MGC28646; D130026O16Rik; C230002E15Rik; AW319595
ILMN_2875938	0.0247641	-0.316825	-0.495159	-0.815545	-0.278411	-0.482874	-0.10295	10.5709	7.10547	6.92481e-06	0.000233253	Mus musculus	RefSeq	ILMN_212103	ILMN_212103	PCCB	NM_025835.1	NM_025835.1	NA	66904	13385309	NM_025835.1	Pccb	NP_080111.1	3390020	S	2037	GGCTGGGCTCTGTGCTGAAGAGGCTAAGAGTTCTTAGTCTTTCCCCAGCT	9	-	100791594-100791643	9qE4	Mus musculus propionyl Coenzyme A carboxylase, beta polypeptide (Pccb), mRNA.	R74805; 1300012P06Rik; AI314687	R74805; 1300012P06Rik; AI314687
ILMN_1241228	-0.003654	0.222397	0.257097	0.28347	0.0070215	0.249244	0.00298036	7.5811	7.09481	7.04321e-06	0.00023694	Mus musculus	RefSeq	ILMN_187456	ILMN_187456	TNFRSF1A	NM_011609.2	NM_011609.2	NA	21937	31560798	NM_011609.2	Tnfrsf1a	NP_035739.2	7160059	S	19	TGAAGTTGTGCCTACCTCCTCCGCTTGCAAATGTCACAAACCCCCAGGAC	6	+	125315392-125315441	6qF3	Mus musculus tumor necrosis factor receptor superfamily, member 1a (Tnfrsf1a), mRNA.	TNF-R1; TNFRp55; CD120a; p55-R; TNFR60; TNF-R55; TNFAR; TNFRI; TNF-R-I; Tnfr1; Tnfr-2; FPF; TNF-R; p55	TNF-R1; TNFRp55; CD120a; p55-R; TNFR60; TNF-R55; TNFAR; TNFRI; TNF-R-I; Tnfr1; Tnfr-2; FPF; TNF-R; p55
ILMN_2776681	0.130861	-0.0381131	-0.661622	-0.726266	-0.571766	-0.296423	-0.203302	8.48306	7.09092	7.08691e-06	0.000238107	Mus musculus	RefSeq	ILMN_194314	ILMN_249135	DUSP28	NM_175118.3	NM_175118.3	NA	67446	75750527	NM_175118.3	Dusp28	NP_780327.1	1450681	S	639	GGCTTTGGGTGTTGCCCCATCTTGATGGTAGTACAGGAACGTCTACTGAG	1	+	94804345-94804394	1qD	Mus musculus dual specificity phosphatase 28 (Dusp28), mRNA.	AV005521; 0710001B24Rik	AV005521; 0710001B24Rik
ILMN_1259561	-0.150816	-0.390616	-0.361463	-0.156557	-0.463714	-0.366167	-0.0908334	8.92696	7.08254	7.1821e-06	0.000240968	Mus musculus	RefSeq	ILMN_215096	ILMN_215096	PREP	NM_011156.2	NM_011156.2	NA	19072	31560555	NM_011156.2	Prep	NP_035286.1	2630647	S	2196	CTCGGATATGTTTGCGTTCATAGCACGGTGCCTGAACATCGAGTGGATCC	10	+	44878278-44878327	10qB2	Mus musculus prolyl endopeptidase (Prep), mRNA.	AI450383; PEP; D10Wsu136e; AI047692	AI450383; PEP; D10Wsu136e; AI047692
ILMN_2979430	-0.0720686	0.353771	0.0813071	0.60714	-0.0820128	0.0162413	-0.00518209	7.26864	7.08183	7.19023e-06	0.000240968	Mus musculus	RefSeq	ILMN_246881	ILMN_246881	THG1L	NM_001080969.1	NM_001080969.1	NA	66628	124377987	NM_001080969.1	Thg1l	NP_001074438.1	6280296	S	438	GCCTCCAGTTACGTATTTTACTGGCGGGATTACTTTGAGGACCAGCCCCT	11	-	45766325-45766374	11qB1.1	Mus musculus tRNA-histidine guanylyltransferase 1-like (S. cerevisiae) (Thg1l), mRNA.	AA387658; 5730409G07Rik; RP23-298M7.6; 1700121M19Rik; MGC107321	AA387658; 5730409G07Rik; RP23-298M7.6; 1700121M19Rik; MGC107321
ILMN_2883138	0.0732747	0.203891	0.510769	0.430036	0.364034	0.232745	-0.0609412	8.46578	7.07738	7.24134e-06	0.000242375	Mus musculus	RefSeq	ILMN_213581	ILMN_213581	SRD5A3	NM_020611.3	NM_020611.3	NA	57357	27881426	NM_020611.3	Srd5a3	NP_065636.2	5910397	S	1279	CGGGTGTCTCCAAACTGCTTTCTGGCCGCACTAACCAGTATAAACAGCTG	5	+	76578594-76578643	5qC3.3	Mus musculus steroid 5 alpha-reductase 3 (Srd5a3), mRNA.	1110025P14Rik; A430076C09; AV364670; H5ar; AW987574; D730040M03Rik	1110025P14Rik; A430076C09; AV364670; H5ar; AW987574; D730040M03Rik
ILMN_1238289	-0.108072	-0.522362	-0.406885	-0.295452	-0.304633	-0.4399	-0.0277731	8.89229	7.07348	7.28645e-06	0.00024327	Mus musculus	RefSeq	ILMN_209259	ILMN_209259	PRKX	NM_016979.1	NM_016979.1	NA	19108	23956079	NM_016979.1	Prkx	NP_058675.1	2100114	S	2849	GGGAAATATGTCCTGTTCTTAACTCTGAGTCCAGGGAGAGTTGTGCACCC	X	-	75007679-75007728	XqA7.3	Mus musculus protein kinase, X-linked (Prkx), mRNA.	Pkare; PKX1	Pkare; PKX1
ILMN_2594971	0.0247031	0.234646	0.300623	0.599408	0.368076	0.424806	-0.00987604	10.2175	7.07409	7.27934e-06	0.00024327	Mus musculus	RefSeq	ILMN_209349	ILMN_243499	RPL38	NM_001048057.1	NM_001048057.1	NA	67671	114205443	NM_001048057.1	Rpl38	NP_001041522.1	5260288	S	10	TTAACCGTCCGGAAGCGGAAGCCTCGTTCTTTCCCCGTTCTCTTCGGTTC	11	+	114529866-114529915	11qE2	Mus musculus ribosomal protein L38 (Rpl38), transcript variant 1, mRNA.	0610025G13Rik	0610025G13Rik
ILMN_2879858	-0.0997809	-0.668384	-0.320981	-0.36983	-0.269215	-0.489351	-0.0480545	9.09468	7.07234	7.29965e-06	0.000243404	Mus musculus	RefSeq	ILMN_209259	ILMN_209259	PRKX	NM_016979.1	NM_016979.1	NA	19108	23956079	NM_016979.1	Prkx	NP_058675.1	1170554	S	3080	CAAATCCCAGCATCAACCTGGTGGCTCACAACTATCTGTAATGGGATCCG	X	-	75007448-75007497	XqA7.3	Mus musculus protein kinase, X-linked (Prkx), mRNA.	Pkare; PKX1	Pkare; PKX1
ILMN_1214602	0.111717	0.232282	0.797488	0.289934	0.514475	0.106807	0.113656	7.42026	7.06851	7.34441e-06	0.000244038	Mus musculus	RefSeq	ILMN_220619	ILMN_220619	SFRP2	NM_009144.1	NM_009144.1	NA	20319	6677894	NM_009144.1	Sfrp2	NP_033170.1	4230446	S	1718	CCAGCTACAGAACTTCAGTTTATAAGCACACAGTAACCATTCCTCATTGC	3	+	83577953-83578002	3qE3	Mus musculus secreted frizzled-related protein 2 (Sfrp2), mRNA.	Sdf5; AI851596	Sdf5; AI851596
ILMN_3070533	0.0265708	-0.318424	-0.450579	-0.634848	-0.399884	-0.330874	-0.195071	9.05912	7.06844	7.34523e-06	0.000244038	Mus musculus	RefSeq	ILMN_249193	ILMN_249193	5930434B04RIK	NM_029862.1	NM_029862.1	NA	381356	58037484	NM_029862.1	5930434B04Rik	NP_084138.1	2450132	I	2053	CCACCTGCTCCTCTGGTTACTTGGGTAGGCATGGACTTGGGCCAGTTCTG	2	+	26842699-26842748	2qA3	Mus musculus RIKEN cDNA 5930434B04 gene (5930434B04Rik), mRNA.
ILMN_3143506	-0.173391	0.332765	0.585522	0.722744	0.285573	0.259685	0.022622	9.18981	7.06835	7.34627e-06	0.000244038	Mus musculus	RefSeq	ILMN_252169	ILMN_252169	ELOVL1	NM_019422.2	NM_019422.2	NA	54325	85702349	NM_019422.2	Elovl1	NP_062295.1	1850128	A	1318	AGAGGTCAGCAATAATCTGTCACTGTGGACTCAGGCTCCCTTCTCACTCC	4	+	118105065-118105114	4qD2.1	Mus musculus elongation of very long chain fatty acids (FEN1/Elo2, SUR4/Elo3, yeast)-like 1 (Elovl1), transcript variant 2, mRNA.	AA407424; BB151133; Ssc1	AA407424; BB151133; Ssc1
ILMN_1240806	-0.0400625	0.00607031	0.120875	0.251391	0.185698	0.0648587	0.136972	7.54772	7.0649	7.3868e-06	0.000245077	Mus musculus	RefSeq	ILMN_208672	ILMN_235657	MYO9A	XM_981204.1	XM_981204.1	NA	270163	94386154	XM_981204.1	Myo9a	XP_986298.1	5720619	S	9251	CTCCCTACAGATAAGAGGCCATTAGACAGGTGGTGAGAGCCATTCACCCC	9	+	59773961-59774010	9qB	PREDICTED: Mus musculus myosin IXa, transcript variant 2 (Myo9a), mRNA.
ILMN_2603825	-0.29013	-0.420326	-0.629179	-0.663813	-0.47199	-0.728919	-0.0321783	9.19067	7.06285	7.41091e-06	0.00024557	Mus musculus	RefSeq	ILMN_210263	ILMN_210263	SETD8	NM_030241.2	NM_030241.2	NA	67956	45580701	NM_030241.2	Setd8	NP_084517.2	6020725	S	1658	ATATTTTTTAGCAAAAGTTTCACAGTAAGCTAGTCTTCCCCTCTGCTTTC	5	+	124911236-124911285	5qF	Mus musculus SET domain containing (lysine methyltransferase) 8 (Setd8), mRNA.	AW536475; 2410195B05Rik; AA617402; MGC117832	AW536475; 2410195B05Rik; AA617402; MGC117832
ILMN_2789948	0.0692464	0.29631	0.868466	1.10279	0.461176	0.61993	-0.0240739	9.80718	7.061	7.43285e-06	0.000245989	Mus musculus	RefSeq	ILMN_216828	ILMN_216828	ARHGDIB	NM_007486.1	NM_007486.1	NA	11857	33563235	NM_007486.1	Arhgdib	NP_031512.1	1090180	S	843	CTTACCCCATCTCTCAGAGTGTTCCCTGCAAATGAGACTTAAAACCCTGG	6	-	136888112-136888161	6qG1	Mus musculus Rho, GDP dissociation inhibitor (GDI) beta (Arhgdib), mRNA.	Ly-GDI; Gdid4; D4	Ly-GDI; Gdid4; D4
ILMN_2790181	0.0911176	0.0558188	0.037922	-0.00872104	0.443148	0.0445089	0.0968671	7.28096	7.05938	7.45204e-06	0.000246317	Mus musculus	RefSeq	ILMN_226456	ILMN_226456	PHGDH	NM_016966.3	NM_016966.3	NA	236539	52353954	NM_016966.3	Phgdh	NP_058662.2	7560047	S	241	ACTTGAGCAAGGAGGAGCTGATAGCTGAACTCCAGGACTGTGAAGGCCTC	3	-	98138869-98138884:98143618-98143651	3qF2.2	Mus musculus 3-phosphoglycerate dehydrogenase (Phgdh), mRNA.	PGD; 3-PGDH; PGDH; 4930479N23; SERA; MGC113796; MGC117966; PGAD; A10; 3PGDH	PGD; 3-PGDH; PGDH; 4930479N23; SERA; MGC113796; MGC117966; PGAD; A10; 3PGDH
ILMN_1247158	-0.0501648	-0.531738	-1.03901	-0.978902	-0.453551	-0.575861	0.059095	12.2854	7.05645	7.48688e-06	0.00024716	Mus musculus	RefSeq	ILMN_209406	ILMN_209406	ADPRHL1	NM_172750.3	NM_172750.3	NA	234072	146198706	NM_172750.3	Adprhl1	NP_766338.1	4250349	S	1070	CTGCCTGTTCGGGTTGCTGCACGGCCTGGCCACTGTTCCACGGGGCTTGT				8qA1.1	Mus musculus ADP-ribosylhydrolase like 1 (Adprhl1), mRNA.	D330008N11Rik; Arh2	D330008N11Rik; Arh2
ILMN_2593736	0.182823	-0.13618	-0.198959	-0.167404	-0.254489	-0.010999	-0.104492	7.19967	7.05469	7.50791e-06	0.000247546	Mus musculus	MEEBO	ILMN_209221	ILMN_209221	SPINK4	scl25544.3.11_30	NM_011463.1	NA	NA	33469114	NM_011463.1	Spink4		6130722	S	191	TGTCCCCAGACACCCAACCTGATCTGTGGCACGGATGGGCTCACATATGA
ILMN_2646322	0.0984562	0.116962	0.447705	0.494629	0.229279	0.279832	-0.000867741	7.36406	7.05207	7.53939e-06	0.000247968	Mus musculus	RefSeq	ILMN_193993	ILMN_231098	SAMSN1	NM_023380.2	NM_023380.2	NA	67742	85677483	NM_023380.2	Samsn1	NP_075869.2	6020400	S	1196	CTGAACACACACTCTCATGTCCACACCCGCAGCCGAATTCCATTTGAACT	16	-	75859638-75859684:75859685-75859687	16qC3.1	Mus musculus SAM domain, SH3 domain and nuclear localization signals, 1 (Samsn1), mRNA.	Hacs1; 4930571B16Rik; 930571B16Rik	Hacs1; 4930571B16Rik; 930571B16Rik
ILMN_2760272	0.00353887	-0.0449678	-0.490467	-0.585594	-0.18694	-0.450651	0.100151	8.73964	7.05207	7.53942e-06	0.000247968	Mus musculus	RefSeq	ILMN_223173	ILMN_223173	RORC	NM_011281.1	NM_011281.1	NA	19885	6755343	NM_011281.1	Rorc	NP_035411.1	4260152	S	2064	GACATGGATCTAGCTCAGAGACTGGTGGCAAGCCCCCAGAAGGACCTGTA	3	+	94201682-94201731	3qF2.1	Mus musculus RAR-related orphan receptor gamma (Rorc), mRNA.	Nr1f3; RORgamma; Thor; TOR	Nr1f3; RORgamma; Thor; TOR
ILMN_1248099	0.0968063	0.311921	0.859934	1.17677	0.532088	0.318912	0.0287042	8.66721	7.04004	7.68546e-06	0.000252458	Mus musculus	RefSeq	ILMN_212572	ILMN_212572	COL16A1	NM_028266.4	NM_028266.4	NA	107581	142372516	NM_028266.4	Col16a1	NP_082542.2	3830706	S	5020	CCAAAGCTTACAGGACTCTGATGGGTTGTGAATGTTTGTGCTATTCCTGT	4	+	129744421-129744470	4qD2.2	Mus musculus collagen, type XVI, alpha 1 (Col16a1), mRNA.	A530052M23Rik; 2700007F12Rik; CA1F; AI838662	A530052M23Rik; 2700007F12Rik; CA1F; AI838662
ILMN_1248740	0.0645521	0.396417	0.579914	0.430327	0.52478	0.0566883	0.0896273	9.21981	7.0372	7.72037e-06	0.000253291	Mus musculus	RefSeq	ILMN_213287	ILMN_213287	SEMA3F	NM_011349.3	NM_011349.3	NA	20350	141801980	NM_011349.3	Sema3f	NP_035479.2	6560487	S	3337	CCCAGGCCACAGCCACTCTTGGGTTCCATCTTGCTAATAAATGCTGGCTC	9	-	107583839-107583888	9qF1	Mus musculus sema domain, immunoglobulin domain (Ig), short basic domain, secreted, (semaphorin) 3F (Sema3f), mRNA.	Semak; Sema IV; Sema4	Semak; Sema IV; Sema4
ILMN_2623859	0.0608914	-0.347076	-0.78413	-0.689163	-0.862449	-0.482333	-0.367758	8.49904	7.02711	7.84575e-06	0.000256824	Mus musculus	RefSeq	ILMN_187169	ILMN_255739	ABCC9	NM_021041.2	NM_021041.2	NA	20928	113722106	NM_021041.2	Abcc9	NP_066378.1	4150376	S	6158	CATGCATTCGACCATTTGTCCTGTTCTAATTATGAAGAGCGTACCAGAAG	6	-	142537712-142537761	6qG2	Mus musculus ATP-binding cassette, sub-family C (CFTR/MRP), member 9 (Abcc9), transcript variant 2, mRNA.	AI414027; AI449286; SUR2B; Sur2; SUR2A	AI414027; AI449286; SUR2B; Sur2; SUR2A
ILMN_2628757	-0.130937	-0.250749	-0.280363	-0.558145	-0.140915	-0.443267	-0.0744008	8.46284	7.0262	7.85713e-06	0.000256824	Mus musculus	RefSeq	ILMN_212641	ILMN_212641	EHD1	NM_010119.5	NM_010119.5	NA	13660	151301069	NM_010119.5	Ehd1	NP_034249.1	2230653	S	2932	TCCACTGAGCTGGGTAGGGCATTGCAGCCTGCTCCTCTGACACTGTAGGT				19qA	Mus musculus EH-domain containing 1 (Ehd1), mRNA.	RME-1; Past1; AA409636	RME-1; Past1; AA409636
ILMN_2718843	-0.0543843	0.0806037	0.662538	0.770494	0.183678	0.256304	-0.0109345	8.03936	7.02642	7.85434e-06	0.000256824	Mus musculus	RefSeq	ILMN_220188	ILMN_220188	4632417K18RIK	NM_026640.2	NM_026640.2	NA	107373	142360571	NM_026640.2	4632417K18Rik	NP_080916.1	1780279	S	3058	CTTATTTTCCAGACACCTCCTAGTCCTATTGTGAGATATTTTGTGTCCCC	19	+	12664045-12664094	19qA	Mus musculus RIKEN cDNA 4632417K18 gene (4632417K18Rik), mRNA.	AW413625	AW413625
ILMN_1213483	-0.0875671	-0.20197	-0.468461	-0.77222	-0.231278	-0.433681	-0.10502	10.7285	7.02036	7.93069e-06	0.00025891	Mus musculus	RefSeq	ILMN_210700	ILMN_210700	FLCN	NM_146018.1	NM_146018.1	NA	216805	22122492	NM_146018.1	Flcn	NP_666130.1	5360551	S	2645	CACTGTAGACTATGACGGTGTTACGACAGATCGCCTCTCACCATTGCAGT	11	-	59605409-59605458	11qB1.3	Mus musculus folliculin (Flcn), mRNA.	B430214A04Rik; MGC37841; FLCL; Bhd; AU014660	B430214A04Rik; MGC37841; FLCL; Bhd; AU014660
ILMN_2601639	-0.0255956	0.0167853	0.254167	0.504329	0.393688	0.118738	0.190946	10.7637	7.01932	7.94398e-06	0.000259025	Mus musculus	RefSeq	ILMN_210042	ILMN_250637	GNL3	NM_178846.2	NM_178846.2	NA	30877	142363446	NM_178846.2	Gnl3	NP_849174.1	4810255	S	1489	CATCTGACGGGTCGTCTGCCTTGGATAGAGCGAGTCAAGAGGATGAAACC	14	-	31825764-31825813	14qB	Mus musculus guanine nucleotide binding protein-like 3 (nucleolar) (Gnl3), transcript variant 2, mRNA.	MGC46970; C77032; Ns; BC037996	MGC46970; C77032; Ns; BC037996
ILMN_3023962	-0.0970289	-0.207885	-0.556266	-0.915742	-0.62363	-0.567219	-0.10386	9.31526	7.01488	8.00055e-06	0.000260549	Mus musculus	RefSeq	ILMN_193974	ILMN_193974	TNNI3K	NM_177066.3	NM_177066.3	NA	435766	59933231	NM_177066.3	Tnni3k	NP_796040.2	4670136	I	2023	ACACCATCAAGGCTGATGTCTTCAGTTACGCCCTGTGTCTGTGGGAGCTC	3	-	154807422-154807471	3qH4	Mus musculus TNNI3 interacting kinase (Tnni3k), mRNA.	D830019J24Rik; Cark	D830019J24Rik; Cark
ILMN_2804622	-0.0833819	-0.168922	-0.374854	-0.653844	-0.345995	-0.463995	-0.134035	10.741	7.00564	8.11951e-06	0.000264098	Mus musculus	RefSeq	ILMN_245109	ILMN_245109	MED25	NM_029365.1	NM_029365.1	NA	75613	20149311	NM_029365.1	Med25	NP_083641.1	1170398	S	2227	CCTGCAGCCCAGCGTCATGGAGGACGACATCCTCATGGACCTCATCTGAA				7qB4	Mus musculus mediator of RNA polymerase II transcription, subunit 25 homolog (yeast) (Med25), mRNA.	2610529E18Rik; X83308; ESTM2; 2610034E13Rik	2610529E18Rik; X83308; ESTM2; 2610034E13Rik
ILMN_1216880	0.255193	0.618712	1.05936	1.15359	0.831716	0.637063	0.214829	8.59308	6.99117	8.30964e-06	0.000269291	Mus musculus	RefSeq	ILMN_213846	ILMN_213846	EMR1	NM_010130.3	NM_010130.3	NA	13733	145966879	NM_010130.3	Emr1	NP_034260.1	1030411	S	3110	CGGTACAAGAGATTACCATTTTTGTGTTTCCTATGCACTTTCTTGTGGTG				17qD	Mus musculus EGF-like module containing, mucin-like, hormone receptor-like sequence 1 (Emr1), mRNA.	Ly71; EGF-TM7; TM7LN3; Gpf480; F4/80; DD7A5-7	Ly71; EGF-TM7; TM7LN3; Gpf480; F4/80; DD7A5-7
ILMN_1257298	0.00655471	0.254875	0.358819	0.454353	0.193736	0.284141	0.0339586	10.9627	6.9822	8.42984e-06	0.000272853	Mus musculus	RefSeq	ILMN_218123	ILMN_218123	SSU72	NM_026899.2	NM_026899.2	NA	68991	141803020	NM_026899.2	Ssu72	NP_081175.1	6590497	S	870	CCTGCACAGCCACCTTTGTTGAAGCCACTTTTTCAGTGTGTTTTCCTTTC	4	+	155107710-155107759	4qE2	Mus musculus Ssu72 RNA polymerase II CTD phosphatase homolog (yeast) (Ssu72), mRNA.	1500011L16Rik; 2610101M12Rik; 1190002E22Rik	1500011L16Rik; 2610101M12Rik; 1190002E22Rik
ILMN_2685516	0.178596	0.218611	0.358414	0.448423	0.395918	0.10209	0.231844	7.56744	6.97513	8.52581e-06	0.000275287	Mus musculus	RefSeq	ILMN_217618	ILMN_217618	HCLS1	NM_008225.1	NM_008225.1	NA	15163	6680186	NM_008225.1	Hcls1	NP_032251.1	7570348	S	1578	CCCACTCCATGGTACTGCTGCAAGGACCTGGCTGAACATCATGAGATGCC	16	+	36962892-36962941	16qB3	Mus musculus hematopoietic cell specific Lyn substrate 1 (Hcls1), mRNA.	HS1; AW213261	HS1; AW213261
ILMN_2803344	-0.105323	-0.470105	-0.951111	-1.10066	-0.560123	-0.554145	0.0289366	10.0238	6.95808	8.76187e-06	0.000282565	Mus musculus	RefSeq	ILMN_210685	ILMN_210685	TMEM143	NM_144801.1	NM_144801.1	NA	70209	21450160	NM_144801.1	Tmem143	NP_659050.1	1090739	S	1815	TTTAACCTGCGCAGAACTGCTCGCCACAGGCACCTGAGCCATTTGCCCCT	7	+	53172435-53172484	7qB4	Mus musculus transmembrane protein 143 (Tmem143), mRNA.	2310076O21Rik; AI481604	2310076O21Rik; AI481604
ILMN_3131679	0.244151	0.654824	0.474709	0.510599	0.257284	0.0526863	-0.190676	8.42659	6.94706	8.9181e-06	0.000287254	Mus musculus	RefSeq	ILMN_186258	ILMN_186258	USP18	NM_011909.1	NM_011909.1	NA	24110	6755926	NM_011909.1	Usp18	NP_036039.1	1580528	A	1550	GAGACAGGGACCAGTGGGAGATCATCGGTTCATGGGATCTCTCTCCTGAG	6	+	121220764-121220813	6qF1	Mus musculus ubiquitin specific peptidase 18 (Usp18), mRNA.	UBP43; Ubp15; 1110058H21Rik; AW047653	UBP43; Ubp15; 1110058H21Rik; AW047653
ILMN_2662926	0.0908891	0.451156	1.44455	0.84737	0.904696	-0.162397	0.558604	10.2461	6.94356	8.96825e-06	0.000288518	Mus musculus	RefSeq	ILMN_215729	ILMN_215729	EGR1	NM_007913.5	NM_007913.5	NA	13653	76559936	NM_007913.5	Egr1	NP_031939.1	6620079	S	3015	GCTTATAAACACATTGAATGCGCTCTATTGCCCATGGGATATGTGGTGTG	18	+	35024553-35024602	18qB1	Mus musculus early growth response 1 (Egr1), mRNA.	egr; Zenk; NGFIA; TIS8; Krox-1; Krox-24; Zif268; Krox24; NGF1-A; A530045N19Rik; Egr-1; ETR103; Zfp-6; NGFI-A	egr; Zenk; NGFIA; TIS8; Krox-1; Krox-24; Zif268; Krox24; NGF1-A; A530045N19Rik; Egr-1; ETR103; Zfp-6; NGFI-A
ILMN_2617425	-0.175332	-0.484288	-0.174091	-0.51381	-0.287048	-0.319639	-0.146202	9.60127	6.93492	9.09359e-06	0.000291843	Mus musculus	RefSeq	ILMN_211591	ILMN_211591	CLPTM1	NM_019649.2	NM_019649.2	NA	56457	103472024	NM_019649.2	Clptm1	NP_062623.2	2810114	S	2009	AAAAAGGATTAGCCACTGCAGTCCTCCTTATCTGCTCCTGGTGACTGACC	7	-	20219001-20219039:20219040-20219050	7qA3	Mus musculus cleft lip and palate associated transmembrane protein 1 (Clptm1), mRNA.	N14	N14
ILMN_2849016	-0.13304	-0.19258	-0.525649	-0.642859	-0.482731	-0.266417	-0.0983233	11.9502	6.93522	9.08917e-06	0.000291843	Mus musculus	RefSeq	ILMN_210868	ILMN_210868	1300013J15RIK	NM_026183.2	NM_026183.2	NA	67473	27229043	NM_026183.2	1300013J15Rik	NP_080459.1	6520022	S	2835	CTGCCACTGTCAAACATGCACTGCTGTCTACTGTCTTCATTCCGGGCTGG	11	-	61159699-61159748	11qB2	Mus musculus RIKEN cDNA 1300013J15 gene (1300013J15Rik), mRNA.	RP23-451A6.3; AI036982	RP23-451A6.3; AI036982
ILMN_2484707	-0.0192748	0.262749	0.717701	1.0656	0.272586	0.107657	0.0374287	7.78684	6.9341	9.10553e-06	0.000291873	Mus musculus	RefSeq	ILMN_186319	ILMN_186319	TYMS	NM_021288.3	NM_021288.3	NA	22171	142347432	NM_021288.3	Tyms	NP_067263.1	2100026	S	231	CTCTGCTCACAACCAAACGAGTGTTCTGGAAGGGTGTTTTGGAGGAGTTG	5	-	30398188-30398237	5qB1	Mus musculus thymidylate synthase (Tyms), mRNA.	TS	TS
ILMN_2694960	-0.0264609	0.368265	0.563524	0.985022	0.329257	0.241444	0.0587438	9.44345	6.93172	9.1404e-06	0.000292636	Mus musculus	RefSeq	ILMN_190210	ILMN_244722	MSN	NM_010833.2	NM_010833.2	NA	17698	70778914	NM_010833.2	Msn	NP_034963.2	2850133	S	2279	GTAGGTTAACAGCTAGCTCCCATCCCTTGCCAGTCCTGTGATTTGCAAAG	X	+	93362331-93362380	XqC3	Mus musculus moesin (Msn), mRNA.	C78546	C78546
ILMN_2742861	0.181085	0.240164	0.16941	0.372223	0.167525	0.144002	-0.0432242	7.18976	6.93003	9.16524e-06	0.000293078	Mus musculus	RefSeq	ILMN_221973	ILMN_235780	SERPINA3F	NM_001033335.2	NM_001033335.2	NA	238393	142368572	NM_001033335.2	Serpina3f	NP_001028507.1	4540082	S	2066	CCCCTAGCACTCCTAATCAGGACAGAGAAGTCGCCTAACCCTAAGTGTCT	12	+	105459192-105459241	12qE	Mus musculus serine (or cysteine) peptidase inhibitor, clade A, member 3F (Serpina3f), mRNA.	spi2 (2a1); BC049975; 2A1	spi2 (2a1); BC049975; 2A1
ILMN_2907370	0.0884463	-0.292745	-0.615574	-0.945419	-0.182081	-0.48195	0.332434	9.68608	6.92656	9.21641e-06	0.000294359	Mus musculus	RefSeq	ILMN_216896	ILMN_216896	OPTN	NM_181848.3	NM_181848.3	NA	71648	40254333	NM_181848.3	Optn	NP_862896.1	6650438	S	2064	CCAGGACAGGTGAGAGATAGGGACAAGCTCAGGATTGGAGTCCTTCCCTC	2	-	4938213-4938262	2qA1	Mus musculus optineurin (Optn), mRNA.	FIP2; HYPL; NRP; 4930441O07Rik	FIP2; HYPL; NRP; 4930441O07Rik
ILMN_2911283	-0.0738806	-0.0358386	0.178166	0.450537	-0.0261737	0.146204	0.0228568	8.18011	6.91612	9.37222e-06	0.000298975	Mus musculus	RefSeq	ILMN_220223	ILMN_220223	AP2S1	NM_198613.1	NM_198613.1	NA	232910	38348471	NM_198613.1	Ap2s1	NP_941015.1	6100563	S	570	TCCCTTCCTCAGCTGGCCCAGAGGAAGGACCCGGCAGGGTCTAGGCCACA	7	+	17334459-17334508	7qA2	Mus musculus adaptor-related protein complex 2, sigma 1 subunit (Ap2s1), mRNA.	AI043088; MGC62945	AI043088; MGC62945
ILMN_1245994	0.107194	0.293199	0.654297	0.885883	0.348713	0.236232	0.122571	8.98433	6.91352	9.4115e-06	0.000299867	Mus musculus	RefSeq	ILMN_216551	ILMN_226234	FLNA	NM_010227.2	NM_010227.2	NA	192176	125347375	NM_010227.2	Flna	NP_034357.2	4490475	S	7937	GGACAAAGGGGAGTACACACTGGTGGTCAAGTGGGGTGATGAGCATATCC	X	-	71480118-71480167	XqA7.3	Mus musculus filamin, alpha (Flna), mRNA. XM_920635 XM_920660	Dilp2; ABP-280; F730004A14Rik; Fln1	Dilp2; ABP-280; F730004A14Rik; Fln1
ILMN_3019158	-0.048709	0.195831	0.265309	0.526267	0.247129	0.253648	-0.0843411	7.2961	6.91146	9.44267e-06	0.000300499	Mus musculus	RefSeq	ILMN_212075	ILMN_212075	MS4A7	NM_027836.5	NM_027836.5	NA	109225	118130396	NM_027836.5	Ms4a7	NP_082112.3	1240553	I	383	CCATTGCTGGAATTCTCTCCATTATCTCTGAAAAAATCTCAACCAAACCC	19	-	11400299-11400348	19qA	Mus musculus membrane-spanning 4-domains, subfamily A, member 7 (Ms4a7), transcript variant 1, mRNA.	CFFMA; 9130422I10Rik; A430103C15Rik; CD20l4	CFFMA; 9130422I10Rik; A430103C15Rik; CD20l4
ILMN_2598877	-0.140761	0.333544	0.0726668	0.390515	0.149885	0.126956	-0.0276585	7.58495	6.90033	9.61322e-06	0.000304998	Mus musculus	RefSeq	ILMN_209055	ILMN_209055	SLC7A8	NM_016972.2	NM_016972.2	NA	50934	40254562	NM_016972.2	Slc7a8	NP_058668.1	6550687	S	3749	AGGGACCACCCGCTACCCCTCATTCCTCTCATTCCTTCAGCCTGTACCTG	14	-	55341287-55341336	14qC3	Mus musculus solute carrier family 7 (cationic amino acid transporter, y+ system), member 8 (Slc7a8), mRNA.	AA408822; LAT2	AA408822; LAT2
ILMN_2747744	0.0660466	0.135687	0.316123	0.461878	0.0157884	0.112688	0.0289145	10.294	6.89999	9.61856e-06	0.000304998	Mus musculus	RefSeq	ILMN_211571	ILMN_211571	THOC4	NM_011568.1	NM_011568.1	NA	21681	6755762	NM_011568.1	Thoc4	NP_035698.1	3420719	S	809	TCCACACAAGTAACAGGACCCAGAAGCCTCGCCTGTGATGCCTAGAGGGA	11	-	120456103-120456152	11qE2	Mus musculus THO complex 4 (Thoc4), mRNA.	ALY; REF1; Refbp1	ALY; REF1; Refbp1
ILMN_2833441	-0.0491184	-0.132989	-0.213494	-0.521005	-0.131434	-0.270842	-0.0367683	10.0002	6.90126	9.59886e-06	0.000304998	Mus musculus	RefSeq	ILMN_210639	ILMN_210639	TRAFD1	NM_172275.1	NM_172275.1	NA	231712	26986576	NM_172275.1	Trafd1	NP_758479.1	4570747	S	2295	ACTGCTTTGTTCATGCTGCCCCTACCAGGGCCACTCCTACTCATGAGGAC	5	-	121821819-121821868	5qF	Mus musculus TRAF type zinc finger domain containing 1 (Trafd1), mRNA.	Fln29; 1110008K06Rik	Fln29; 1110008K06Rik
ILMN_1239024	0.088699	-0.237235	-0.360783	-0.350096	-0.151896	-0.356918	-0.017346	8.83822	6.89826	9.64538e-06	0.000305361	Mus musculus	RefSeq	ILMN_217474	ILMN_318090	LOC100044468	XM_001472489.1	XM_001472489.1	NA	100044468	149262257	XM_001472489.1	LOC100044468	XP_001472539.1	3440112	S	3472	CACTGGTGTGAAAGGTTGGTGTGAAAGGTACAATCTCAGAGGTCGGTCAG					PREDICTED: Mus musculus similar to nemo-like kinase (LOC100044468), mRNA.
ILMN_2618831	0.0202991	-0.141966	-0.232979	-0.485254	-0.278049	-0.295389	-0.00980861	8.0227	6.89776	9.65303e-06	0.000305361	Mus musculus	RefSeq	ILMN_211715	ILMN_211715	DNAJC27	NM_153082.3	NM_153082.3	NA	217378	142352689	NM_153082.3	Dnajc27	NP_694722.2	6940692	S	4116	TTCCAGGTCAGCTCAGTAGGTTCTCTCATGCTGCCTCCCATGGAGCTAAG	12	+	4110053-4110102	12qA1.1	Mus musculus DnaJ (Hsp40) homolog, subfamily C, member 27 (Dnajc27), mRNA.	C330021A05Rik; AI639580; Rabj	C330021A05Rik; AI639580; Rabj
ILMN_2762380	-0.0249796	-0.192399	-0.375193	-0.338501	-0.337369	-0.204966	-0.0112993	8.48483	6.89491	9.69736e-06	0.000306303	Mus musculus	RefSeq	ILMN_223315	ILMN_223315	ENPP4	NM_199016.2	NM_199016.2	NA	224794	84872230	NM_199016.2	Enpp4	NP_950181.2	5490138	S	1465	ATGATATTCATGCGGAGCAGAGCATCCACATCCCGTCCATTCTCCCGTCT	17	-	44236301-44236350	17qB3	Mus musculus ectonucleotide pyrophosphatase/phosphodiesterase 4 (Enpp4), mRNA.	mKIAA0879; AA986363; AI195364; Gm90; 4933413N07Rik; MGC29265	mKIAA0879; AA986363; AI195364; Gm90; 4933413N07Rik; MGC29265
ILMN_2955919	0.101031	0.240082	0.212922	0.719728	0.349247	0.0335466	0.195125	8.79061	6.89436	9.70594e-06	0.000306303	Mus musculus	RefSeq	ILMN_211310	ILMN_211310	MCAM	NM_023061.1	NM_023061.1	NA	84004	12746443	NM_023061.1	Mcam	NP_075548.1	3310491	S	2545	GAAGGCTACTGAGCCCAAGCTTCCCGCATTCCCTTAGTAACAAGAGACAG	9	+	43950475-43950524	9qA5.1	Mus musculus melanoma cell adhesion molecule (Mcam), mRNA.	s-endo; s-gicerin; Muc18; CD146; CD149; AV025631; 1-gicerin	s-endo; s-gicerin; Muc18; CD146; CD149; AV025631; 1-gicerin
ILMN_2596479	-0.0769073	-0.468312	-0.426521	-0.648621	-0.31251	-0.358477	0.0115987	8.30691	6.88376	9.87302e-06	0.000311206	Mus musculus	RefSeq	ILMN_209509	ILMN_209509	CAMK2A	NM_177407.3	NM_177407.3	NA	12322	142388229	NM_177407.3	Camk2a	NP_803126.1	2630600	S	4544	CCTTGGGGGAATGCGTTTGCCAGGCCCCGTGCTGGCTTCTTTGTTACTAT	18	+	61147394-61147443	18qE1	Mus musculus calcium/calmodulin-dependent protein kinase II alpha (Camk2a), transcript variant 2, mRNA.	mKIAA0968; R74975; CaMKII	mKIAA0968; R74975; CaMKII
ILMN_2514292	-0.0575557	0.531992	0.775316	0.713047	0.414099	0.132921	-0.0196636	11.9503	6.86793	1.01279e-05	0.000318482	Mus musculus	RefSeq	ILMN_195294	ILMN_195294	ZYX	NM_011777.2	NM_011777.2	NA	22793	124487367	NM_011777.2	Zyx	NP_035907.1	4050400	S	2368	CTGGACACCCACCTTGCTCTGTGCTGCTAGGTTGTGGCCACAGCTAAGAT	6	+	42308324-42308373	6qB2.1	Mus musculus zyxin (Zyx), mRNA.	9530098H06Rik; R75157	9530098H06Rik; R75157
ILMN_2762966	0.0962196	0.177148	0.302742	0.562612	0.290413	0.262778	0.0171241	7.25585	6.86803	1.01263e-05	0.000318482	Mus musculus	RefSeq	ILMN_223354	ILMN_223354	SIGLEC1	NM_011426.2	NM_011426.2	NA	20612	117938285	NM_011426.2	Siglec1	NP_035556.2	4570458	S	6120	GCATGACAGGGTCTTAGTTTTCCCTCCTGGCCTGGTTATGTTGTTGTGGT	2	-	130895173-130895222	2qF1	Mus musculus sialic acid binding Ig-like lectin 1, sialoadhesin (Siglec1), mRNA.	CD169; Siglec-1; Sn	CD169; Siglec-1; Sn
ILMN_2809611	-0.0224111	0.16181	0.642676	0.928126	0.384903	0.300207	0.198629	8.53344	6.86444	1.01851e-05	0.000319695	Mus musculus	RefSeq	ILMN_211754	ILMN_211754	SRM	NM_009272.2	NM_009272.2	NA	20810	31981989	NM_009272.2	Srm	NP_033298.1	6760180	S	1027	GTGCCACTGTGACACCACCCGAGACCTCAATCGGATTGGACCAAGGATCT	4	+	147438118-147438167	4qE2	Mus musculus spermidine synthase (Srm), mRNA.	SpdSy; AA407669	SpdSy; AA407669
ILMN_2954881	-0.0142273	0.197743	0.442815	0.614641	0.393104	-0.0440306	0.0913491	8.11166	6.86411	1.01906e-05	0.000319695	Mus musculus	RefSeq	ILMN_214067	ILMN_214067	TCIRG1	NM_016921.2	NM_016921.2	NA	27060	31980623	NM_016921.2	Tcirg1	NP_058617.2	2570301	S	2409	AGCTGTCTGAGGTCCTGTGGGCCATGGTGATGCGCATAGGCCTGGGCATG	19	-	3896397-3896446	19qA	Mus musculus T-cell, immune regulator 1, ATPase, H+ transporting, lysosomal V0 protein A3 (Tcirg1), mRNA.	ATP6N1C; ATP6a3; OPTB1; Stv1; Atp6i; oc; OC-116; Vph1; TIRC7	ATP6N1C; ATP6a3; OPTB1; Stv1; Atp6i; oc; OC-116; Vph1; TIRC7
ILMN_2888191	-0.100885	0.160284	0.311828	0.836657	0.29704	0.577798	0.104391	7.6497	6.86029	1.02534e-05	0.000321286	Mus musculus	RefSeq	ILMN_217604	ILMN_217604	CCR5	NM_009917.2	NM_009917.2	NA	12774	31542355	NM_009917.2	Ccr5	NP_034047.2	2120397	S	2341	CCACTCTGTTGCTCAGCTGGCGTCAAGCTCACGATCCTCCTGCTTACATC	9	+	11299-11348	9qF4	Mus musculus chemokine (C-C motif) receptor 5 (Ccr5), mRNA.	Cmkbr5; AM4-7; CD195	Cmkbr5; AM4-7; CD195
ILMN_2612484	-0.0833472	0.000783788	0.485637	0.373359	0.372736	0.0131407	0.0204973	9.49933	6.8535	1.03663e-05	0.00032444	Mus musculus	RefSeq	ILMN_211097	ILMN_211097	MYO9B	NM_015742.2	NM_015742.2	NA	17925	124053458	NM_015742.2	Myo9b	NP_056557.2	3140066	S	7030	CAGGCTCTACCCAGTCCTGGAGACAAGGAAGCCCCACAGGAGGTGTGAAA	8	+	73884540-73884589	8qB3.3	Mus musculus myosin IXb (Myo9b), mRNA.
ILMN_1246756	0.106693	-0.0992318	-0.283145	-0.365221	-0.245707	-0.108495	-0.0728298	7.91872	6.8505	1.04165e-05	0.000325627	Mus musculus	RefSeq	ILMN_187855	ILMN_241295	1810030N24RIK	NM_025471.2	NM_025471.2	NA	66291	142348730	NM_025471.2	1810030N24Rik	NP_079747.1	1820451	S	217	GCTAAATAGCTTCTGGCCTCTGAGGAACTCAGACTGGCTGGTCAGCTGCC	4	-	34719150-34719199	4qA5	Mus musculus RIKEN cDNA 1810030N24 gene (1810030N24Rik), mRNA.	RP23-76M15.5; 2810406B13Rik	RP23-76M15.5; 2810406B13Rik
ILMN_1231851	0.0161337	0.0232895	0.441522	1.01257	0.403121	0.0807933	0.0534258	7.74077	6.83874	1.06161e-05	0.000330735	Mus musculus	RefSeq	ILMN_210635	ILMN_210635	ENPP1	NM_008813.3	NM_008813.3	NA	18605	153792210	NM_008813.3	Enpp1	NP_032839.3	6580113	S	2589	GGAGTGCTCCGCCTTAGAGTCCTCAGCTTACATACTGCCTCATAGGCCTG				10qA4	Mus musculus ectonucleotide pyrophosphatase/phosphodiesterase 1 (Enpp1), mRNA.	E-NPP1; Pca; CD203c; C76301; ttw; Ly-41; M6S1; Pdnp1; Npps; twy; PC-1; NPP1; Pca-1	E-NPP1; Pca; CD203c; C76301; ttw; Ly-41; M6S1; Pdnp1; Npps; twy; PC-1; NPP1; Pca-1
ILMN_1241606	0.0169201	-0.0216546	-0.361842	-0.0498435	-0.311152	0.0921251	-0.0288831	10.6585	6.83867	1.06174e-05	0.000330735	Mus musculus	RefSeq	ILMN_212180	ILMN_312865	LOC100047393	XM_001478170.1	XM_001478170.1	NA	100047393	149259285	XM_001478170.1	LOC100047393	XP_001478220.1	4280592	S	1445	GGGAAGTTGAAGTCCTGTCTTACTGGCTTCCTTCAGGAATATGGGCTGTC					PREDICTED: Mus musculus similar to Amyloid beta precursor protein binding protein 1 (LOC100047393), mRNA.
ILMN_2769680	-0.102085	-0.314202	-0.587912	-0.985895	-0.512971	-0.308301	-0.0846703	9.74267	6.82901	1.07841e-05	0.000335535	Mus musculus	RefSeq	ILMN_213403	ILMN_213403	RETSAT	NM_026159.4	NM_026159.4	NA	67442	87044905	NM_026159.4	Retsat	NP_080435.3	7150209	S	1440	GCGTGGTGTTGACTATGAGACCCTCAAAAATGCCTTCGTGGAAGCCTCTA	6	+	72556643-72556692	6qC1	Mus musculus retinol saturase (all trans retinol 13,14 reductase) (Retsat), mRNA.	MGC143538; 0610039N19Rik; MMT-7; Ppsig; C80029	MGC143538; 0610039N19Rik; MMT-7; Ppsig; C80029
ILMN_2860480	0.0964791	0.641197	0.83047	1.1349	0.616705	0.522404	0.0510755	9.62243	6.82544	1.08465e-05	0.00033708	Mus musculus	RefSeq	ILMN_211123	ILMN_211123	ARPC1B	NM_023142.1	NM_023142.1	NA	11867	12963526	NM_023142.1	Arpc1b	NP_075631.1	3120576	S	1112	GCCTGGAGTCAGCCTTGAAGGACCTGAAAATCAAATGAGCTGTGCAGACT	5	+	145888690-145888728:145888729-145888739	5qG2	Mus musculus actin related protein 2/3 complex, subunit 1B (Arpc1b), mRNA.	SOP2Hs; AA408534; MGC102425; p41-ARC; AA408064; L72; AW208418; AF007010; 41kDa; AA571392	SOP2Hs; AA408534; MGC102425; p41-ARC; AA408064; L72; AW208418; AF007010; 41kDa; AA571392
ILMN_2734511	-0.0853165	0.0619971	-0.391607	-0.346507	-0.387996	-0.117934	0.0475824	13.1244	6.82303	1.08889e-05	0.000338002	Mus musculus	RefSeq	ILMN_221363	ILMN_221363	NDUFB3	NM_025597.2	NM_025597.2	NA	66495	142366150	NM_025597.2	Ndufb3	NP_079873.1	2900301	S	175	CATTAGAAACGGTGCAGAAGAAGCTTGCTGCCCGAGGGCTGAGGGATCCA	1	+	58648036-58648085	1qC1.3	Mus musculus NADH dehydrogenase (ubiquinone) 1 beta subcomplex 3 (Ndufb3), mRNA.	2700033I16Rik; AI415450	2700033I16Rik; AI415450
ILMN_2719097	-0.164931	-0.0985115	-0.27758	-0.317182	-0.413864	-0.218186	-0.197519	7.37638	6.82121	1.0921e-05	0.000338601	Mus musculus	MEEBO	ILMN_220207	ILMN_220207	A2BP1	scl0001825.1_141		NA	NA	34147247	NM_183188	A2bp1		1770170	S	142	GGAATAAAGCCTCCATTTAAAGCATGTTGGCGTCGCAAGGAGTCCTTCTG
ILMN_2886828	0.027501	-0.329176	-0.680795	-0.672121	-0.464399	-0.50421	-0.240965	8.52001	6.81667	1.10013e-05	0.000340161	Mus musculus	RefSeq	ILMN_245586	ILMN_245586	RARB	NM_011243.1	NM_011243.1	NA	218772	45593123	NM_011243.1	Rarb	NP_035373.1	5220097	S	2461	CCTGGGATTTCCCCCAGTCTTGATGCTTGAAGGTATGGGCAAGTGGCCTC	14	-	17263617-17263666	14qA2	Mus musculus retinoic acid receptor, beta (Rarb), mRNA.	A830025K23; Nr1b2; RARbeta2; Hap	A830025K23; Nr1b2; RARbeta2; Hap
ILMN_2607972	-0.127433	-0.34454	-0.307024	-0.261317	-0.255795	-0.13137	-0.0304368	8.23549	6.81073	1.11075e-05	0.000342382	Mus musculus	RefSeq	ILMN_210667	ILMN_257851	9130221H12RIK	NM_178400.2	NM_178400.2	NA	77124	31341578	NM_178400.2	9130221H12Rik	NP_848487.1	70243	S	1236	TTGAACACCTGTGGGTTGATTCAGAGGTGAGAGGCGCAGTGACACTCTGT	7	+	26015047-26015096	7qA3	Mus musculus RIKEN cDNA 9130221H12 gene (9130221H12Rik), mRNA.	AU016887	AU016887
ILMN_2707127	0.0749761	0.0214303	0.424804	0.77462	0.50843	0.228008	0.0983358	9.67446	6.80976	1.11248e-05	0.000342517	Mus musculus	RefSeq	ILMN_219314	ILMN_219314	NUBP1	NM_011955.1	NM_011955.1	NA	26425	6754905	NM_011955.1	Nubp1	NP_036085.1	770438	S	1123	CTATCTGCCTATTTCCTCGAGATCAAAGGTACGGGCGCTCTGCATCCAGG	16	+	10423550-10423599	16qA1	Mus musculus nucleotide binding protein 1 (Nubp1), mRNA.
ILMN_2746456	-0.0178731	0.238145	0.362221	0.509098	0.386945	-0.0276422	0.0909036	7.81616	6.80674	1.11793e-05	0.000343797	Mus musculus	RefSeq	ILMN_214067	ILMN_214067	TCIRG1	NM_016921.2	NM_016921.2	NA	27060	31980623	NM_016921.2	Tcirg1	NP_058617.2	4760324	S	2421	TCCTGTGGGCCATGGTGATGCGCATAGGCCTGGGCATGGGCCGAGAGATC	19	-	3896385-3896434	19qA	Mus musculus T-cell, immune regulator 1, ATPase, H+ transporting, lysosomal V0 protein A3 (Tcirg1), mRNA.	ATP6N1C; ATP6a3; OPTB1; Stv1; Atp6i; oc; OC-116; Vph1; TIRC7	ATP6N1C; ATP6a3; OPTB1; Stv1; Atp6i; oc; OC-116; Vph1; TIRC7
ILMN_2729634	0.00431057	-0.00285275	0.405118	0.446096	0.126592	0.19135	0.0326537	7.32127	6.80078	1.12876e-05	0.000346323	Mus musculus	RefSeq	ILMN_217107	ILMN_231987	CKLF	NM_001037841.2	NM_001037841.2	NA	75458	111074535	NM_001037841.2	Cklf	NP_001032930.1	7610170	S	245	CACCGTTATTTTCTGTTTCCTAGTCTTATACACGTGTGGACTTGACAAGA	8	+	106781265-106781314	8qD3	Mus musculus chemokine-like factor (Cklf), transcript variant 4, mRNA.	UCK-1; CKLF1; CKLF4; Cklf2; CKLF3; C32; 1810018M11Rik; CKLF5; 1700001C14Rik; Cklf6; HSPC224	UCK-1; CKLF1; CKLF4; Cklf2; CKLF3; C32; 1810018M11Rik; CKLF5; 1700001C14Rik; Cklf6; HSPC224
ILMN_1249408	-0.0347782	-0.115572	-0.283907	-0.294455	-0.295408	-0.0608285	-0.0564853	12.7138	6.79367	1.14183e-05	0.000349523	Mus musculus	RefSeq	ILMN_210159	ILMN_210159	2310016M24RIK	NM_183256.2	NM_183256.2	NA	66379	142345368	NM_183256.2	2310016M24Rik	NP_899079.1	1780647	S	419	AAAAGATTTTCCTGCATGTCAACCCTGGCAAGAACTAGGCCCCCATGCCT	15	+	99558292-99558341	15qF1	Mus musculus RIKEN cDNA 2310016M24 gene (2310016M24Rik), mRNA.	MGC106475; AA959804	MGC106475; AA959804
ILMN_2611284	0.0399192	-0.105169	-0.378434	-0.64044	-0.388529	-0.295602	-0.101871	9.41612	6.79266	1.14369e-05	0.000349689	Mus musculus	RefSeq	ILMN_210983	ILMN_210983	DGCR6	NM_010047.3	NM_010047.3	NA	13353	145966785	NM_010047.3	Dgcr6	NP_034177.1	3370192	S	740	GCAGAGCACACTGGAGAAGGCAGGGGTAGCTGGTTTCTACGTGACCACCA				16qA3	Mus musculus DiGeorge syndrome critical region gene 6 (Dgcr6), mRNA.	AU044152	AU044152
ILMN_2603568	0.151254	0.253082	0.490728	0.453383	0.264231	0.329454	0.0296559	10.1478	6.78937	1.14979e-05	0.000351149	Mus musculus	MEEBO	ILMN_210235	ILMN_210235	OBRGRP	scl0230514.5_86		NA	NA	31341323	NM_175036	Obrgrp		3170132	S	1535	CTCGCTAATGAGTGTCCAGAGCACTCTCCCTTGAGGCTTGCGGTCCAAGG
ILMN_2751354	-0.0338904	0.0947218	0.421773	0.353812	0.125382	0.16199	0.13113	8.27074	6.78168	1.1642e-05	0.000354734	Mus musculus	RefSeq	ILMN_220594	ILMN_220594	PDE4DIP	NM_178080.4	NM_178080.4	NA	83679	86476089	NM_178080.4	Pde4dip	NP_835181.2	5720020	S	6000	CGAACACAGTTCTGATGAATTGTACAGCGTGAGCCACAGGTGGATGGTAC	3	-	97542917-97542966	3qF2.2	Mus musculus phosphodiesterase 4D interacting protein (myomegalin) (Pde4dip), transcript variant 2, mRNA.	C87016; D130016K21Rik; 4732458A06Rik; KIAA0477; 9430063L05Rik; Usmg4; D3Bwg1078e; mKIAA0454	C87016; D130016K21Rik; 4732458A06Rik; KIAA0477; 9430063L05Rik; Usmg4; D3Bwg1078e; mKIAA0454
ILMN_3101732	0.0348902	-0.342922	-0.227388	-0.568596	-0.185476	-0.248377	0.00833051	10.5257	6.78194	1.16371e-05	0.000354734	Mus musculus	RefSeq	ILMN_207475	ILMN_207475	SYNGR1	NM_009303.2	NM_009303.2	NA	20972	46877044	NM_009303.2	Syngr1	NP_033329.1	4850196	A	446	AGTGGCAAGTCTCCAAGCCCAAGGACAACCCTCTGAACGAAGGGACGGAC	15	+	79942077-79942126	15qE1	Mus musculus synaptogyrin 1 (Syngr1), transcript variant 1b, mRNA.	p29; R75468; Syngr1b	p29; R75468; Syngr1b
ILMN_1246800	0.157488	0.509353	1.45419	3.67887	1.61445	1.42375	0.21138	9.70461	6.77498	1.1769e-05	0.000358193	Mus musculus	RefSeq	ILMN_222516	ILMN_222516	SERPINA3N	NM_009252.2	NM_009252.2	NA	20716	130503300	NM_009252.2	Serpina3n	NP_033278.2	2450347	S	1955	CCCCTGGCACTCCTACTTAGAACAAAGTAGCCTTTCTTTTAGTTCCCAGC	12	+	105652409-105652458	12qE	Mus musculus serine (or cysteine) peptidase inhibitor, clade A, member 3N (Serpina3n), mRNA.	Spi2/eb.4; Spi2-2; Spi2.2	Spi2/eb.4; Spi2-2; Spi2.2
ILMN_2929221	0.0869895	0.128237	0.357628	0.391344	0.28876	0.27873	0.129055	8.52254	6.76747	1.19131e-05	0.000361745	Mus musculus	RefSeq	ILMN_230942	ILMN_230942	CRLF3	NM_018776.1	NM_018776.1	NA	54394	9055199	NM_018776.1	Crlf3	NP_061246.1	1690017	S	1962	GGGCTGTGTGCAGTGTTATAGTCAGTGTGATGTCAGGTTGAGAACTGGTC	11	-	79860345-79860394	11qB5	Mus musculus cytokine receptor-like factor 3 (Crlf3), mRNA.	Crlf2; Cytor4; BB164954; Creme9	Crlf2; Cytor4; BB164954; Creme9
ILMN_1228535	0.0177266	0.529081	0.793684	0.921503	0.623324	0.666019	0.143586	10.6762	6.7642	1.19764e-05	0.000362716	Mus musculus	RefSeq	ILMN_215585	ILMN_215585	PMP22	NM_008885.2	NM_008885.2	NA	18858	118130612	NM_008885.2	Pmp22	NP_032911.1	4730685	S	1448	GGAGACCCGATACAAACGGTTCATAACTGCTTTCATACCTAGCTAGGCTG	11	+	62972695-62972744	11qB3	Mus musculus peripheral myelin protein 22 (Pmp22), mRNA.	22kDa; Tr; HNPP; Gas-3; trembler	22kDa; Tr; HNPP; Gas-3; trembler
ILMN_2846194	-0.086152	-0.174533	-0.6497	-0.674504	-0.256349	-0.269561	0.225495	10.7304	6.76386	1.1983e-05	0.000362716	Mus musculus	RefSeq	ILMN_211203	ILMN_211203	ECHDC2	NM_026728.1	NM_026728.1	NA	52430	21312019	NM_026728.1	Echdc2	NP_081004.1	7150161	S	996	ACTGCCACCTTCCATACTGCTCACCTTGGCTAGTGACTGGACTCTCTGCA	4	+	107676988-107677037	4qC7	Mus musculus enoyl Coenzyme A hydratase domain containing 2 (Echdc2), mRNA.	2610009M20Rik; D4Ertd765e; 1300017C12Rik	2610009M20Rik; D4Ertd765e; 1300017C12Rik
ILMN_2946862	0.255234	0.427226	0.27527	0.85388	0.296004	0.41226	0.207556	9.98907	6.7637	1.19861e-05	0.000362716	Mus musculus	RefSeq	ILMN_213320	ILMN_213320	CDC42	NM_009861.1	NM_009861.1	NA	12540	6753363	NM_009861.1	Cdc42	NP_033991.1	6480538	S	1729	GTGGGGAGCATACTTTTAACCAACATGGGGACCAGTCAGGGCTATCCCCT	4	-	136875865-136875914	4qD3	Mus musculus cell division cycle 42 homolog (S. cerevisiae) (Cdc42), mRNA.	AI747189; AU018915	AI747189; AU018915
ILMN_2440066	-0.180191	-0.221013	-0.304596	-0.390632	-0.319586	-0.23041	0.112581	8.56359	6.75265	1.22028e-05	0.000368854	Mus musculus	MEEBO	ILMN_186972	ILMN_186972	TPRA40	scl29766.14.1_89	NM_011906.1	NA	NA	6755858	NM_011906.1	Tpra40		6130193	S	10	CTCTGCTGGGGTGGCCTACTTAGATGACATTGCCTCCATGCCCTGCCACA
ILMN_2793488	-0.122434	0.23355	0.293094	0.552708	0.272279	0.280708	-0.0719601	11.444	6.75163	1.2223e-05	0.000369041	Mus musculus	RefSeq	ILMN_212788	ILMN_212788	PSMA7	NM_011969.1	NM_011969.1	NA	26444	7106388	NM_011969.1	Psma7	NP_036099.1	290224	S	451	CTCCCAGACTCTATCAGACTGACCCCTCGGGCACATACCATGCTTGGAAG	2	-	179772207-179772207:179772770-179772818	2qH4	Mus musculus proteasome (prosome, macropain) subunit, alpha type 7 (Psma7), mRNA.	C6-I	C6-I
ILMN_2815545	-0.127649	-0.319988	-0.235169	-0.446351	-0.317491	-0.317659	-0.142498	9.70367	6.75056	1.22442e-05	0.000369263	Mus musculus	RefSeq	ILMN_254847	ILMN_254847	4632411B12RIK	NM_172652.1	NM_172652.1	NA	226976	27369929	NM_172652.1	4632411B12Rik	NP_766240.1	1660520	S	4314	GGAGGTGACTGGAGTCTGTAGACCATGTTCCTCGGGTCCCATCTCAAACC	1	-	36280575-36280624	1qB	Mus musculus RIKEN cDNA 4632411B12 gene (4632411B12Rik), mRNA.	AI647574; C85723; mKIAA1310; AI431067; 4932435K23	AI647574; C85723; mKIAA1310; AI431067; 4932435K23
ILMN_2630438	-0.1396	0.0436282	0.133865	0.329473	0.218851	0.0774722	-0.11127	11.3289	6.73858	1.24844e-05	0.000376079	Mus musculus	RefSeq	ILMN_211025	ILMN_211025	PSMD7	NM_010817.1	NM_010817.1	NA	17463	6754723	NM_010817.1	Psmd7	NP_034947.1	5290474	S	1532	CTTAGGGCTTGGGGTCCAAGGCCATGTATTGTTTACCTTCAAAGATACAA	8	-	110104298-110104347	8qD3	Mus musculus proteasome (prosome, macropain) 26S subunit, non-ATPase, 7 (Psmd7), mRNA.	Mov34; AW107203; Mov-34	Mov34; AW107203; Mov-34
ILMN_2678218	0.123963	0.363193	1.19612	0.952486	0.970394	0.67336	0.122168	11.2671	6.73421	1.25733e-05	0.000378327	Mus musculus	RefSeq	ILMN_217021	ILMN_217021	MMP2	NM_008610.2	NM_008610.2	NA	17390	47271505	NM_008610.2	Mmp2	NP_032636.1	3870072	S	2815	TCCTGCCCAAAGGACTCGGGTTGTCTGACATCGCTGCATGATGCATCTCA	8	+	95377093-95377142	8qC5	Mus musculus matrix metallopeptidase 2 (Mmp2), mRNA.	Clg4a; GelA; MMP-2	Clg4a; GelA; MMP-2
ILMN_1249441	-0.0206855	-0.0835371	-0.481935	-0.50622	-0.27412	-0.052295	-0.00794224	8.70488	6.72542	1.27541e-05	0.000382612	Mus musculus	RefSeq	ILMN_210158	ILMN_210158	CDK5RAP1	NM_025876.2	NM_025876.2	NA	66971	118130251	NM_025876.2	Cdk5rap1	NP_080152.1	1050711	S	1619	GACCTTTGTGGCCGGAATGATGCAAACCTTAAGGTGATTTTCCCTGACGC	2	-	154168106-154168155	2qH1	Mus musculus CDK5 regulatory subunit associated protein 1 (Cdk5rap1), mRNA.	2310066P17Rik	2310066P17Rik
ILMN_2790097	0.0371473	0.292964	0.557126	0.736395	0.460656	0.172293	0.229789	9.61754	6.72529	1.27569e-05	0.000382612	Mus musculus	RefSeq	ILMN_222425	ILMN_222425	RHOC	NM_007484.1	NM_007484.1	NA	11853	6680727	NM_007484.1	Rhoc	NP_031510.1	3120176	S	586	GAAGAATAAGCGCCGGAGGGGCTGTCCCATTCTCTGACTTCCCCAAAGCT	3	+	104596925-104596961:104596962-104596974	3qF2.2	Mus musculus ras homolog gene family, member C (Rhoc), mRNA.	AI324259; Arhc; Arh9	AI324259; Arhc; Arh9
ILMN_2841720	-0.00205667	-0.403722	-0.362231	-0.553511	-0.188625	-0.408738	-0.0247895	10.9507	6.72519	1.2759e-05	0.000382612	Mus musculus	RefSeq	ILMN_187235	ILMN_187235	TTC3	NM_009441.1	NM_009441.1	NA	22129	6678452	NM_009441.1	Ttc3	NP_033467.1	4890022	S	6887	GATGCCGTCACCTTCCACCCGTGTCTGTGTGAGTTGTGGTGTCTTAGTGA	16	+	94663874-94663923	16qC4	Mus musculus tetratricopeptide repeat domain 3 (Ttc3), mRNA.	2610202A04Rik; D16Ium21; mKIAA4119; D16Ium21e; TPRD; KIAA4119; AA409221	2610202A04Rik; D16Ium21; mKIAA4119; D16Ium21e; TPRD; KIAA4119; AA409221
ILMN_2635229	-0.0787395	0.186389	0.47879	0.801713	0.601606	0.827945	0.129755	9.13223	6.7222	1.28211e-05	0.00038404	Mus musculus	RefSeq	ILMN_213253	ILMN_213253	THBS2	NM_011581.1	NM_011581.1	NA	21826	6755778	NM_011581.1	Thbs2	NP_035711.1	6180168	S	3966	TATGAGGCTCACCGTGGAGCGAAGACCGAGCATTCCGCTGTGTTGCCTTT	17	-	14804241-14804290	17qA2	Mus musculus thrombospondin 2 (Thbs2), mRNA.	Thbs-2; TSP2	Thbs-2; TSP2
ILMN_2915232	0.0510613	0.395165	0.81738	1.08767	0.700314	0.436874	0.163474	9.45303	6.71908	1.28863e-05	0.000385556	Mus musculus	RefSeq	ILMN_219070	ILMN_219070	COTL1	NM_028071.1	NM_028071.1	NA	72042	19482159	NM_028071.1	Cotl1	NP_082347.1	990438	S	1418	GGCTTTGTTTGCTTTTGAAGACAGCTGAGGCGGGCTTGGCTCCTCGAGAG	8	-	122695323-122695372	8qE1	Mus musculus coactosin-like 1 (Dictyostelium) (Cotl1), mRNA.	1810074P22Rik; 2010004C08Rik; Clp	1810074P22Rik; 2010004C08Rik; Clp
ILMN_2955214	0.00651857	-0.0731926	-0.393851	-0.435859	-0.37694	-0.206272	-0.0516449	10.546	6.71508	1.29702e-05	0.00038763	Mus musculus	RefSeq	ILMN_223124	ILMN_223124	1110032A13RIK	NM_199197.1	NM_199197.1	NA	68731	40353223	NM_199197.1	1110032A13Rik	NP_954667.1	3710678	S	1253	ACTGCACCTGCAGACCTCCGCAGCCAGTCCTCAGCGATTGGTACCTACCT	18	-	80389039-80389088	18qE3	Mus musculus RIKEN cDNA 1110032A13 gene (1110032A13Rik), mRNA.	AI595940	AI595940
ILMN_1216883	-0.0503289	-0.268124	-0.316406	-0.33933	-0.352581	-0.312905	-0.0441338	8.35197	6.71325	1.30089e-05	0.000388347	Mus musculus	RefSeq	ILMN_212887	ILMN_212887	RAVER1	NM_027911.3	NM_027911.3	NA	71766	91064853	NM_027911.3	Raver1	NP_082187.1	4900184	S	2260	GGGTCGACACCAGAGATGCTCCAAGGGCCTGCACCAAGTTGCTTTTGGGT	9	-	20879742-20879791	9qA3	Mus musculus ribonucleoprotein, PTB-binding 1 (Raver1), mRNA.	1300006N24Rik; KIAA1978; MGC118403; mKIAA1978	1300006N24Rik; KIAA1978; MGC118403; mKIAA1978
ILMN_1252210	-0.0733649	-0.164368	-0.345499	-0.300639	-0.237435	0.0131967	0.0971759	9.65996	6.71206	1.30341e-05	0.000388663	Mus musculus	RefSeq	ILMN_219241	ILMN_219241	2700097O09RIK	NM_028314.1	NM_028314.1	NA	72658	21312237	NM_028314.1	2700097O09Rik	NP_082590.1	3610435	S	999	GACCGTGTGCCAGTAACTAGTTCTGTGTGACTATGCATATGCAGTAGTCG	12	-	56146704-56146753	12qC1	Mus musculus RIKEN cDNA 2700097O09 gene (2700097O09Rik), mRNA.	AW552125	AW552125
ILMN_2766596	0.1613	0.326652	0.282698	0.510241	0.272558	0.311212	0.0760633	8.138	6.70573	1.3169e-05	0.000392244	Mus musculus	RefSeq	ILMN_223617	ILMN_223617	GMDS	NM_146041.2	NM_146041.2	NA	218138	133892142	NM_146041.2	Gmds	NP_666153.1	4850685	S	1306	GAGGTTTGTAGAGCCTGGGACAGGACACACCAGAGCTAAGGCCGCATTGC	13	-	31911609-31911658	13qA3.2	Mus musculus GDP-mannose 4, 6-dehydratase (Gmds), mRNA.	C87208; BC031788; MGC18773; MGC103045	C87208; BC031788; MGC18773; MGC103045
ILMN_1255570	-0.0154564	0.307705	0.322529	0.649496	0.401418	0.186703	-0.101615	7.94538	6.70133	1.32634e-05	0.00039417	Mus musculus	RefSeq	ILMN_218486	ILMN_218486	ATP6V1A	NM_007508.5	NM_007508.5	NA	11964	142343848	NM_007508.5	Atp6v1a	NP_031534.2	20600	S	2448	CAGGACCATTTTTGTGGGGCACTTGGGAACTATTTGTTTTTCAAACAGAC	16	-	44086965-44087014	16qB4	Mus musculus ATPase, H+ transporting, lysosomal V1 subunit A (Atp6v1a), mRNA.	AI647066; Atp6a2; Atp6a1; VA68; Atp6v1a1; VPP2	AI647066; Atp6a2; Atp6a1; VA68; Atp6v1a1; VPP2
ILMN_1218235	0.00457538	-0.222104	-0.573375	-0.829411	-0.189849	-0.558454	0.134176	7.9708	6.68919	1.35281e-05	0.00040142	Mus musculus	RefSeq	ILMN_212880	ILMN_212880	GNB3	NM_013530.1	NM_013530.1	NA	14695	20502975	NM_013530.1	Gnb3	NP_038558.1	2070370	S	1465	GCCCCGTCTCCTTAGGGTCAGTCTCCTATACTCCAGGGGCCATTCCTAGT	6	-	124785652-124785695:124785696-124785701	6qF2	Mus musculus guanine nucleotide binding protein (G protein), beta 3 (Gnb3), mRNA.	Gnb-3	Gnb-3
ILMN_2830830	0.0918441	0.0800705	0.327057	0.115503	0.34385	0.0348749	0.103792	8.33324	6.68876	1.35376e-05	0.00040142	Mus musculus	RefSeq	ILMN_220491	ILMN_220491	TMEM209	NM_178625.3	NM_178625.3	NA	72649	40254355	NM_178625.3	Tmem209	NP_848740.3	6480242	S	3255	ACAGAATTGGCACAGACATGGTGGGAAATTGCCAGGAACCTCAGCTGCTC	6	-	30431331-30431380	6qA3.3	Mus musculus transmembrane protein 209 (Tmem209), mRNA.	AI428435	AI428435
ILMN_2643977	0.0239069	-0.333003	-0.580958	-0.637064	-0.327647	-0.227184	-0.073351	8.4628	6.68074	1.37154e-05	0.000405784	Mus musculus	MEEBO	ILMN_214075	ILMN_214075	ACAT1	scl35850.12_191	NM_144784.2	NA	NA	31542049	NM_144784.2	Acat1		20678	S	3179	ACTTGGGATGTTTAGAGGCCTGTGATGTTAGGCCCAGCAGACAGTGACGG
ILMN_2921303	0.0563838	0.216943	0.660192	1.02977	0.214562	0.214136	-0.080807	7.65799	6.67855	1.37645e-05	0.000406781	Mus musculus	RefSeq	ILMN_230689	ILMN_230689	TYMS-PS	NR_000040.1	NR_000040.1	NA	22172	24586682	NR_000040.1	Tyms-ps		3830735	S	773	GCTATCTTGCCAGCTTTACCAGAGGTCAGGAGATATGGGTCTGGGTGTGC	10	+	87430188-87430237	10qC1	Mus musculus thymidylate synthase, pseudogene (Tyms-ps), non-coding RNA.
ILMN_2600443	-0.00640792	-0.191492	-0.126967	-0.227834	-0.219589	-0.291858	-0.136095	7.26061	6.66285	1.41213e-05	0.000416398	Mus musculus	RefSeq	ILMN_209564	ILMN_209564	AFMID	NM_027827.2	NM_027827.2	NA	71562	31560783	NM_027827.2	Afmid	NP_082103.1	7050735	S	845	GCTGCGTGGTGTGGATCACTTTGACATCATAGAGAATCTGACCCGGGAGG	11	+	117697760-117697809	11qE2	Mus musculus arylformamidase (Afmid), mRNA.	formylase; Ammd; Kf; 9030621K19Rik	formylase; Ammd; Kf; 9030621K19Rik
ILMN_3074985	0.122899	0.376808	0.524247	0.809145	0.240446	0.456543	-0.0693097	10.4829	6.66117	1.41599e-05	0.000417071	Mus musculus	RefSeq	ILMN_222997	ILMN_222997	H2AFZ	NM_016750.1	NM_016750.1	NA	51788	7949044	NM_016750.1	H2afz	NP_058030.1	3140500	I	109	AGGCTGGAAAGGACTCCGGAAAGGCCAAGACAAAGGCGGTTTCCCGCTCG	3	+	137802530-137802579	3qG3	Mus musculus H2A histone family, member Z (H2afz), mRNA.	H2A.Z	H2A.Z
ILMN_2820948	-0.0723964	-0.186984	-0.668158	-0.449207	-0.542792	-0.300079	0.0222165	9.44292	6.65946	1.41996e-05	0.000417776	Mus musculus	RefSeq	ILMN_234672	ILMN_234672	DBT	NM_010022.1	NM_010022.1	NA	13171	6753609	NM_010022.1	Dbt	NP_034152.1	7150014	S	2305	CCTCCCAGCCCTCAGTAGGAGCACGTATTAATAAGTAGAGCCACATGGGA	3	+	116541060-116541109	3qG1	Mus musculus dihydrolipoamide branched chain transacylase E2 (Dbt), mRNA.	D3Wsu60e	D3Wsu60e
ILMN_1251839	0.0249929	0.0635512	0.18989	0.386979	0.333609	0.00985444	0.0275756	7.58852	6.65512	1.43002e-05	0.000420271	Mus musculus	RefSeq	ILMN_212768	ILMN_212768	MYO7A	NM_008663.2	NM_008663.2	NA	17921	115511009	NM_008663.2	Myo7a	NP_032689.2	830730	S	6653	CACCATTGGGAACTTGGTCCGTGGGAGCAAACTGCTCTGTGAGACATCGC	7	-	105200706-105200755	7qE2	Mus musculus myosin VIIa (Myo7a), mRNA.	sh-1; USH1B; sh1; nmf371; Myo7	sh-1; USH1B; sh1; nmf371; Myo7
ILMN_1250771	0.0588817	-0.00866755	-0.180939	-0.155364	-0.461113	0.0699401	-0.131914	9.67992	6.65024	1.44146e-05	0.000422814	Mus musculus	RefSeq	ILMN_216360	ILMN_216360	NCRNA00117	NM_026465.2	NM_026465.2	NA	67939	142353003	NM_026465.2	Ncrna00117	NP_080741.1	3120767	S	343	GGCTGTGCCACACCTTTGTCACTCTTCTGCGATGATGGAGATGTTAAATT	11	-	29413401-29413450	11qA3.3	Mus musculus non-protein coding RNA 117 (Ncrna00117), mRNA.	RP23-92B18.3; MGC143640	RP23-92B18.3; MGC143640
ILMN_1250904	0.0422571	-0.254472	-0.737285	-0.924708	-0.711022	-0.411525	-0.221056	10.5642	6.65006	1.44188e-05	0.000422814	Mus musculus	RefSeq	ILMN_213030	ILMN_213030	RTN2	NM_013648.5	NM_013648.5	NA	20167	118129806	NM_013648.5	Rtn2	NP_038676.1	6060523	S	1684	CCCAGTGGGAAGTGCCTGAGCGACCCGGACTACATTTCCTAAGAGGCTCT	7	+	19881246-19881295	7qA3	Mus musculus reticulon 2 (Z-band associated protein) (Rtn2), transcript variant B, mRNA.	Nspl1; Ms10p; MMS10-P; MGC35990	Nspl1; Ms10p; MMS10-P; MGC35990
ILMN_2460572	-0.0260305	0.0313237	0.132107	0.255202	0.16015	0.155469	0.00811478	7.12626	6.64939	1.44346e-05	0.000422814	Mus musculus	RefSeq	ILMN_189357	ILMN_189357	TLR8	NM_133212.2	NM_133212.2	NA	170744	126723494	NM_133212.2	Tlr8	NP_573475.2	6860482	S	3000	GTAAGAGCTCCATCCTCCAGTGGCCCAACAATCCCAAAGCAGAAAACTTG	X	-	163680772-163680821	XqF5	Mus musculus toll-like receptor 8 (Tlr8), mRNA.
ILMN_3140788	0.0183172	0.0943658	0.609508	0.692887	0.438127	0.129472	0.164123	9.6604	6.6449	1.45407e-05	0.000425274	Mus musculus	RefSeq	ILMN_209736	ILMN_209736	PTBP1	NM_008956.2	NM_008956.2	NA	19205	116517302	NM_008956.2	Ptbp1	NP_032982.2	5820070	A	2659	ATATTTTGGTAACGACTACAGGCTCAGTATTGTCCTGGGGCCAGCCCTGG	10	+	79326982-79327031	10qC1	Mus musculus polypyrimidine tract binding protein 1 (Ptbp1), transcript variant 2, mRNA.	AA407203; PTB3; PTB-1; HNRPI; PTB2; AL033359; Ptb; PTB4; pPTB	AA407203; PTB3; PTB-1; HNRPI; PTB2; AL033359; Ptb; PTB4; pPTB
[truncated: 1,430 more rows]

## Sheet: Cerebellum-DEG
ID	T0_TG_Dox_ND	T1_TG_Dox_ND	T3_TG_Dox_ND	T4_TG_Dox_ND	T5_TG_Dox_ND	T4_TG_DoxR_ND	T5_TG_DoxR_ND	AveExpr	F	P.Value	adj.P.Val	Species	Source	Search_Key	Transcript	ILMN_Gene	Source_Reference_ID	RefSeq_ID	Unigene_ID	Entrez_Gene_ID	GI	Accession	Symbol	Protein_Product	Array_Address_Id	Probe_Type	Probe_Start	Probe_Sequence	Chromosome	Probe_Chr_Orientation	Probe_Coordinates	Cytoband	Definition	Synonyms	Obsolete_Probe_Id
[truncated: 766 more rows]

[truncated: 1 more sheets: DRGs-DEG]
