# Supplementary material for: Inducible and reversible phenotypes in a novel mouse model of Friedreich’s Ataxia
Source: eLife. 2017 Dec 19;6:e30054. doi: 10.7554/eLife.30054 (PMC5736353; doi:10.7554/eLife.30054)
Supplement: Supplementary file 2. — DAVID analysis software was used to find the Gene Ontology (GO) terms that were significantly enriched (Benjamini corrected p-value<0.05) in differentially regulated genes from FRDAkd mice when compared to the controls. [file elife-30054-supp2.xlsx]

## Sheet: GO ontology
Sno	Annotation	Go Terms	Classification	Class	Count	%	PValue	Genes	List Total	Pop Hits	Pop Total	Fold Enrichment	Bonferroni	Benjamini	FDR
1	GOTERM_BP_FAT	GO:0006935:chemotaxis	Chemotaxis	1	25	1.30412	0.00018	ILMN_2776603, ILMN_1242457, ILMN_2771766, ILMN_2757966, ILMN_3142803, ILMN_1253919, ILMN_2687586, ILMN_2733793, ILMN_2635631, ILMN_2600678, ILMN_2787257, ILMN_2835117, ILMN_2602139, ILMN_1244484, ILMN_1248740, ILMN_1249046, ILMN_1213286, ILMN_2648409, ILMN_2729634, ILMN_1216285, ILMN_2969845, ILMN_1233809, ILMN_1224472, ILMN_1225196, ILMN_1238886, ILMN_3161805, ILMN_2714796, ILMN_2694179, ILMN_27…	1372	109	13588	2.27151	0.461382	0.0244462	0.329131
2	GOTERM_BP_FAT	GO:0002252:immune effector process	Immune response	2	27	1.40845	0.000299	ILMN_2692797, ILMN_1228657, ILMN_2715840, ILMN_2662802, ILMN_2674884, ILMN_2612895, ILMN_2759484, ILMN_1245750, ILMN_2675811, ILMN_2983516, ILMN_2913166, ILMN_1223738, ILMN_2631097, ILMN_2631098, ILMN_2896601, ILMN_3104271, ILMN_3102376, ILMN_2731760, ILMN_3143483, ILMN_1228320, ILMN_2971767, ILMN_2619620, ILMN_3113420, ILMN_3049559, ILMN_2473562, ILMN_2460572, ILMN_2662803, ILMN_2773554, ILMN_12…	1372	126	13588	2.12224	0.641105	0.0325153	0.544494
3	GOTERM_BP_FAT	GO:0006954:inflammatory response	Immune response	2	48	2.50391	9.47e-07	ILMN_1241228, ILMN_1246800, ILMN_2740852, ILMN_2469329, ILMN_2905717, ILMN_2715840, ILMN_2735961, ILMN_2674884, ILMN_3142803, ILMN_2612895, ILMN_1253919, ILMN_3114585, ILMN_2983516, ILMN_2675811, ILMN_2913166, ILMN_2685392, ILMN_2685393, ILMN_2835117, ILMN_2789208, ILMN_1213286, ILMN_1251000, ILMN_1228320, ILMN_2619620, ILMN_3049559, ILMN_2894587, ILMN_1243601, ILMN_3112922, ILMN_1225192, ILMN_26…	1372	225	13588	2.11281	0.00324317	0.000464	0.00173078
4	GOTERM_BP_FAT	GO:0006955:immune response	Immune response	2	72	3.75587	0.000351	ILMN_2840514, ILMN_2905717, ILMN_1228657, ILMN_2715840, ILMN_2757966, ILMN_2662802, ILMN_2735961, ILMN_1230287, ILMN_2612895, ILMN_2674884, ILMN_3142803, ILMN_1245750, ILMN_1253919, ILMN_2983516, ILMN_2675811, ILMN_1223738, ILMN_2913166, ILMN_2685392, ILMN_2631097, ILMN_2685393, ILMN_2631098, ILMN_1216871, ILMN_2710604, ILMN_2835117, ILMN_2731760, ILMN_2789208, ILMN_1213286, ILMN_2870696, ILMN_31…	1372	471	13588	1.51396	0.699875	0.0347795	0.639212
5	GOTERM_BP_FAT	GO:0009611:response to wounding	Immune response	2	59	3.07773	7.76e-05	ILMN_1241228, ILMN_1246800, ILMN_2740852, ILMN_2469329, ILMN_2760979, ILMN_2905717, ILMN_2715840, ILMN_2757966, ILMN_2680142, ILMN_2735961, ILMN_2612895, ILMN_2674884, ILMN_3142803, ILMN_1253919, ILMN_3114585, ILMN_2983516, ILMN_2675811, ILMN_2913166, ILMN_2685392, ILMN_2685393, ILMN_1216871, ILMN_2835117, ILMN_2789208, ILMN_1213286, ILMN_1251000, ILMN_1228320, ILMN_2619620, ILMN_3113420, ILMN_30…	1372	347	13588	1.68393	0.233782	0.0175959	0.14178
6	GOTERM_MF_FAT	GO:0008009:chemokine activity	Immune response	2	14	0.730308	3.01e-05	ILMN_2776603, ILMN_2969845, ILMN_2757966, ILMN_2771766, ILMN_1224472, ILMN_3142803, ILMN_1253919, ILMN_2687586, ILMN_1238886, ILMN_2694179, ILMN_3161805, ILMN_2763245, ILMN_2835117, ILMN_2602139, ILMN_1223257, ILMN_1213286, ILMN_1245710	1276	38	13288	3.83666	0.0342382	0.00496451	0.0484462
7	GOTERM_MF_FAT	GO:0042379:chemokine receptor binding	Immune response	2	14	0.730308	4.12e-05	ILMN_2776603, ILMN_2969845, ILMN_2757966, ILMN_2771766, ILMN_1224472, ILMN_3142803, ILMN_1253919, ILMN_2687586, ILMN_1238886, ILMN_2694179, ILMN_3161805, ILMN_2763245, ILMN_2835117, ILMN_2602139, ILMN_1223257, ILMN_1213286, ILMN_1245710	1276	39	13288	3.73828	0.0465826	0.00594506	0.0663296
8	KEGG_PATHWAY	mmu04062:Chemokine signaling pathway	Immune response	2	38	1.98226	0.0002	ILMN_2700848, ILMN_2776603, ILMN_1225085, ILMN_3103233, ILMN_2771766, ILMN_2757966, ILMN_2837543, ILMN_3142803, ILMN_1245750, ILMN_1253919, ILMN_2687586, ILMN_2600678, ILMN_2733852, ILMN_2685392, ILMN_2685393, ILMN_2602139, ILMN_2835117, ILMN_2879858, ILMN_1229741, ILMN_1237961, ILMN_1213286, ILMN_2990502, ILMN_2957070, ILMN_1218235, ILMN_1214150, ILMN_2969845, ILMN_1224472, ILMN_2888191, ILMN_29…	645	182	5738	1.85743	0.0350379	0.00710791	0.246046
9	GOTERM_BP_FAT	GO:0006909:phagocytosis	Lysosome and phagocytosis	3	15	0.782473	0.00024	ILMN_1251839, ILMN_2653132, ILMN_1237723, ILMN_2692797, ILMN_1228657, ILMN_2662803, ILMN_2662802, ILMN_2674884, ILMN_1229523, ILMN_2983516, ILMN_2675811, ILMN_2665387, ILMN_2748875, ILMN_2771034, ILMN_2885196, ILMN_1224077, ILMN_3102376, ILMN_1221703, ILMN_1259946, ILMN_2722996, ILMN_2663258	1372	49	13588	3.03177	0.561728	0.0280446	0.438557
10	KEGG_PATHWAY	mmu04142:Lysosome	Lysosome and phagocytosis	3	30	1.56495	3.43e-05	ILMN_3008859, ILMN_2692797, ILMN_2839569, ILMN_2829330, ILMN_3008858, ILMN_3130172, ILMN_1254199, ILMN_2773699, ILMN_2674884, ILMN_2675811, ILMN_2983516, ILMN_2666007, ILMN_2597868, ILMN_2597248, ILMN_2597249, ILMN_2689785, ILMN_3106203, ILMN_3128907, ILMN_2855334, ILMN_2984647, ILMN_2634108, ILMN_2707967, ILMN_2768026, ILMN_2683316, ILMN_2928320, ILMN_2653617, ILMN_2746456, ILMN_2791059, ILMN_29…	645	119	5738	2.24272	0.00609	0.00305	0.0422
11	GOTERM_BP_FAT	GO:0050764:regulation of phagocytosis	Lysosome and phagocytosis	3	10	0.521648	0.000482	ILMN_3154691, ILMN_2653132, ILMN_2692797, ILMN_1228657, ILMN_2662803, ILMN_2662802, ILMN_2674884, ILMN_2759484, ILMN_1229523, ILMN_2983516, ILMN_2675811, ILMN_2748875, ILMN_2771034, ILMN_3102376, ILMN_2722996, ILMN_2663258	1372	25	13588	3.96152	0.80842	0.0425535	0.876573
12	GOTERM_BP_FAT	GO:0050766:positive regulation of phagocytosis	Lysosome and phagocytosis	3	10	0.521648	0.000232	ILMN_3154691, ILMN_2653132, ILMN_2692797, ILMN_1228657, ILMN_2662803, ILMN_2662802, ILMN_2674884, ILMN_2759484, ILMN_1229523, ILMN_2983516, ILMN_2675811, ILMN_2748875, ILMN_2771034, ILMN_3102376, ILMN_2722996, ILMN_2663258	1372	23	13588	4.306	0.548947	0.0280342	0.423307
13	GOTERM_BP_FAT	GO:0016044:membrane organization	Membrane organization	4	50	2.60824	4.05e-05	ILMN_1237723, ILMN_2760979, ILMN_1228657, ILMN_2662802, ILMN_2674884, ILMN_2605941, ILMN_2983516, ILMN_2675811, ILMN_2752867, ILMN_2672708, ILMN_2710604, ILMN_1259946, ILMN_2946466, ILMN_1251839, ILMN_2896552, ILMN_2466845, ILMN_1243329, ILMN_3121891, ILMN_2628757, ILMN_2703738, ILMN_3091641, ILMN_2634108, ILMN_1243908, ILMN_2786764, ILMN_2786763, ILMN_2597710, ILMN_1254405, ILMN_2665387, ILMN_12…	1372	272	13588	1.82055	0.129677	0.0137931	0.073975
14	GOTERM_BP_FAT	GO:0032956:regulation of actin cytoskeleton organization	Membrane organization	4	18	0.938967	6.01e-05	ILMN_3145331, ILMN_2963483, ILMN_1242456, ILMN_2792809, ILMN_2699700, ILMN_1227836, ILMN_1258136, ILMN_1244135, ILMN_2733793, ILMN_2753649, ILMN_3067068, ILMN_1228374, ILMN_1240266, ILMN_2710604, ILMN_2787257, ILMN_2731760, ILMN_2773113, ILMN_2756460, ILMN_2860480, ILMN_2851875, ILMN_2909238, ILMN_2669189, ILMN_3115281, ILMN_2714796, ILMN_2860479, ILMN_2689307, ILMN_2747060, ILMN_1213376	1372	60	13588	2.97114	0.186427	0.0170463	0.109868
15	GOTERM_BP_FAT	GO:0032970:regulation of actin filament-based process	Membrane organization	4	18	0.938967	7.56e-05	ILMN_3145331, ILMN_2963483, ILMN_1242456, ILMN_2792809, ILMN_2699700, ILMN_1227836, ILMN_1258136, ILMN_1244135, ILMN_2733793, ILMN_2753649, ILMN_3067068, ILMN_1228374, ILMN_1240266, ILMN_2710604, ILMN_2787257, ILMN_2731760, ILMN_2773113, ILMN_2756460, ILMN_2860480, ILMN_2851875, ILMN_2909238, ILMN_2669189, ILMN_3115281, ILMN_2714796, ILMN_2860479, ILMN_2689307, ILMN_2747060, ILMN_1213376	1372	61	13588	2.92243	0.228541	0.018363	0.138153
16	GOTERM_BP_FAT	GO:0016192:vesicle-mediated transport	Vesicle transport and endocytosis	5	88	4.59051	8.35e-09	ILMN_2678200, ILMN_2906847, ILMN_1237723, ILMN_2662802, ILMN_2865822, ILMN_2675811, ILMN_2983516, ILMN_2710604, ILMN_1260389, ILMN_1254335, ILMN_2628757, ILMN_2703738, ILMN_3091641, ILMN_2634108, ILMN_1243908, ILMN_2777284, ILMN_2763103, ILMN_2617402, ILMN_2665387, ILMN_1254736, ILMN_1227300, ILMN_2748875, ILMN_1224093, ILMN_1225674, ILMN_2663258, ILMN_3111298, ILMN_2675697, ILMN_1253504, ILMN_26…	1372	466	13588	1.87024	2.87e-05	2.87e-05	1.53e-05
17	GOTERM_BP_FAT	GO:0010324:membrane invagination	Vesicle transport and endocytosis	5	40	2.08659	9.27e-06	ILMN_1237723, ILMN_2760979, ILMN_1228657, ILMN_2662802, ILMN_2674884, ILMN_2752867, ILMN_2983516, ILMN_2675811, ILMN_2672708, ILMN_2710604, ILMN_1259946, ILMN_2946466, ILMN_1251839, ILMN_1243329, ILMN_2628757, ILMN_2703738, ILMN_3091641, ILMN_2634108, ILMN_2786764, ILMN_1243908, ILMN_2786763, ILMN_2665387, ILMN_2748875, ILMN_3029294, ILMN_2771034, ILMN_2603299, ILMN_1225674, ILMN_2663258, ILMN_27…	1372	188	13588	2.10719	0.031293	0.00352633	0.0169382
18	GOTERM_BP_FAT	GO:0060627:regulation of vesicle-mediated transport	Vesicle transport and endocytosis	5	21	1.09546	0.00017	ILMN_2653132, ILMN_3154691, ILMN_2692797, ILMN_1228657, ILMN_2662802, ILMN_1242246, ILMN_2674884, ILMN_2759484, ILMN_2752867, ILMN_2788073, ILMN_2675811, ILMN_2983516, ILMN_2673599, ILMN_2945940, ILMN_1252068, ILMN_3102376, ILMN_2946466, ILMN_3128907, ILMN_2662803, ILMN_2424912, ILMN_2653617, ILMN_1229523, ILMN_2748875, ILMN_2672767, ILMN_2771034, ILMN_3052430, ILMN_2991912, ILMN_1214823, ILMN_27…	1372	83	13588	2.50578	0.441204	0.0249857	0.309599
19	GOTERM_BP_FAT	GO:0006897:endocytosis	Vesicle transport and endocytosis	5	40	2.08659	9.27e-06	ILMN_1237723, ILMN_2760979, ILMN_1228657, ILMN_2662802, ILMN_2674884, ILMN_2752867, ILMN_2983516, ILMN_2675811, ILMN_2672708, ILMN_2710604, ILMN_1259946, ILMN_2946466, ILMN_1251839, ILMN_1243329, ILMN_2628757, ILMN_2703738, ILMN_3091641, ILMN_2634108, ILMN_2786764, ILMN_1243908, ILMN_2786763, ILMN_2665387, ILMN_2748875, ILMN_3029294, ILMN_2771034, ILMN_2603299, ILMN_1225674, ILMN_2663258, ILMN_27…	1372	188	13588	2.10719	0.031293	0.00352633	0.0169382
20	GOTERM_BP_FAT	GO:0030100:regulation of endocytosis	Vesicle transport and endocytosis	5	16	0.834637	0.000129	ILMN_2653132, ILMN_3154691, ILMN_2692797, ILMN_1228657, ILMN_2662802, ILMN_2674884, ILMN_2759484, ILMN_2752867, ILMN_2673599, ILMN_2675811, ILMN_2983516, ILMN_1252068, ILMN_3102376, ILMN_2946466, ILMN_3128907, ILMN_2662803, ILMN_2653617, ILMN_1229523, ILMN_2748875, ILMN_2672767, ILMN_2771034, ILMN_3052430, ILMN_1214823, ILMN_2722996, ILMN_2589015, ILMN_2663258, ILMN_2693815, ILMN_2628066	1372	52	13588	3.04732	0.357971	0.0230523	0.23582
21	GOTERM_BP_FAT	GO:0045807:positive regulation of endocytosis	Vesicle transport and endocytosis	5	12	0.625978	0.000338	ILMN_3154691, ILMN_2653132, ILMN_2692797, ILMN_1228657, ILMN_3128907, ILMN_2662803, ILMN_2662802, ILMN_2674884, ILMN_2759484, ILMN_2653617, ILMN_1229523, ILMN_2983516, ILMN_2675811, ILMN_2673599, ILMN_2748875, ILMN_2672767, ILMN_2771034, ILMN_3052430, ILMN_3102376, ILMN_2722996, ILMN_2663258	1372	34	13588	3.49546	0.686722	0.0345603	0.616503
22	KEGG_PATHWAY	mmu03050:Proteasome	Proteasome	6	14	0.730308	0.00149	ILMN_2630438, ILMN_2671204, ILMN_2962606, ILMN_2630328, ILMN_2708599, ILMN_1251877, ILMN_2771944, ILMN_2918018, ILMN_2678019, ILMN_2744045, ILMN_2632349, ILMN_2986309, ILMN_2686644, ILMN_2793488, ILMN_2933914, ILMN_2641238	645	47	5738	2.64991	0.233044	0.0326217	1.81592
23	GOTERM_BP_FAT	GO:0034728:nucleosome organization	DNA organization	7	19	0.991132	0.000443	ILMN_1236574, ILMN_2676243, ILMN_2751948, ILMN_2847144, ILMN_2836654, ILMN_1250907, ILMN_2716195, ILMN_3074985, ILMN_1219574, ILMN_2719202, ILMN_1256989, ILMN_1232524, ILMN_2664129, ILMN_2730329, ILMN_2652511, ILMN_1231066, ILMN_2756008, ILMN_2719473, ILMN_2655785, ILMN_3145213, ILMN_1241857, ILMN_2891646, ILMN_1248830, ILMN_3011719, ILMN_2795040	1372	76	13588	2.47595	0.780888	0.0402013	0.805631
24	GOTERM_BP_FAT	GO:0006323:DNA packaging	DNA organization	7	23	1.19979	0.000387	ILMN_1236574, ILMN_2751948, ILMN_1250907, ILMN_2716195, ILMN_3074985, ILMN_2653765, ILMN_1232524, ILMN_2770723, ILMN_2719473, ILMN_2655785, ILMN_1241857, ILMN_2797642, ILMN_1248830, ILMN_2667889, ILMN_2847144, ILMN_2676243, ILMN_2836654, ILMN_2719202, ILMN_1219574, ILMN_1256989, ILMN_2664129, ILMN_2730329, ILMN_2652511, ILMN_1231066, ILMN_3145213, ILMN_2830661, ILMN_2891646, ILMN_3011719, ILMN_27…	1372	101	13588	2.25532	0.734872	0.0362046	0.70483
25	KEGG_PATHWAY	mmu04115:p53 signaling pathway	p53 signaling pathway	8	20	1.0433	0.00014	ILMN_2717613, ILMN_2659151, ILMN_3136744, ILMN_2466845, ILMN_2700166, ILMN_2903945, ILMN_1233064, ILMN_2908065, ILMN_2716497, ILMN_2657844, ILMN_2819319, ILMN_2651077, ILMN_3143577, ILMN_3155380, ILMN_1225565, ILMN_2634083, ILMN_2753497, ILMN_3076459, ILMN_1217061, ILMN_1214823, ILMN_3097868, ILMN_2659052, ILMN_2418426, ILMN_1243876	645	69	5738	2.57859	0.0245588	0.0062	0.171598
26	GOTERM_BP_FAT	GO:0000087:M phase of mitotic cell cycle	Cell cycle and division	9	38	1.98226	0.000103	ILMN_2744217, ILMN_2681241, ILMN_1233064, ILMN_2914510, ILMN_2816754, ILMN_2676181, ILMN_2663328, ILMN_2658208, ILMN_2653765, ILMN_2655510, ILMN_2867899, ILMN_2867901, ILMN_1225182, ILMN_1216213, ILMN_2603825, ILMN_2770723, ILMN_1255053, ILMN_2778872, ILMN_2595597, ILMN_1229743, ILMN_2797642, ILMN_2726325, ILMN_2985111, ILMN_2717613, ILMN_2632153, ILMN_2796089, ILMN_1229223, ILMN_2667889, ILMN_29…	1372	194	13588	1.93992	0.29872	0.0219339	0.188887
27	GOTERM_BP_FAT	GO:0000278:mitotic cell cycle	Cell cycle and division	9	44	2.29525	0.000195	ILMN_2744217, ILMN_2914510, ILMN_2676181, ILMN_2658208, ILMN_2655510, ILMN_2867899, ILMN_2617228, ILMN_1225182, ILMN_2603825, ILMN_1216213, ILMN_2770723, ILMN_1255053, ILMN_2778872, ILMN_2595597, ILMN_1229743, ILMN_2797642, ILMN_2717613, ILMN_2796089, ILMN_2667889, ILMN_2596479, ILMN_2612206, ILMN_2491301, ILMN_2717696, ILMN_2445021, ILMN_2968907, ILMN_1236009, ILMN_1257251, ILMN_3001076, ILMN_26…	1372	244	13588	1.78593	0.487376	0.0253731	0.355396
28	GOTERM_BP_FAT	GO:0000279:M phase	Cell cycle and division	9	49	2.55608	0.000219	ILMN_2744217, ILMN_2914510, ILMN_2959247, ILMN_2676181, ILMN_2658208, ILMN_2655510, ILMN_2867899, ILMN_1225182, ILMN_1216213, ILMN_2603825, ILMN_2770723, ILMN_1255053, ILMN_2778872, ILMN_2595597, ILMN_2686644, ILMN_1229743, ILMN_2797642, ILMN_2717613, ILMN_2796089, ILMN_2667889, ILMN_2599470, ILMN_2612206, ILMN_2491301, ILMN_2717696, ILMN_2445021, ILMN_2968907, ILMN_2416145, ILMN_2678431, ILMN_12…	1372	283	13588	1.71479	0.528683	0.0274757	0.399989
29	GOTERM_BP_FAT	GO:0000280:nuclear division	Cell cycle and division	9	37	1.9301	0.000146	ILMN_2744217, ILMN_2681241, ILMN_1233064, ILMN_2914510, ILMN_2816754, ILMN_2676181, ILMN_2663328, ILMN_2658208, ILMN_2653765, ILMN_2655510, ILMN_2867899, ILMN_2867901, ILMN_1225182, ILMN_1216213, ILMN_2603825, ILMN_2770723, ILMN_1255053, ILMN_2778872, ILMN_2595597, ILMN_1229743, ILMN_2797642, ILMN_2726325, ILMN_2985111, ILMN_2717613, ILMN_2632153, ILMN_2796089, ILMN_1229223, ILMN_2667889, ILMN_29…	1372	190	13588	1.92863	0.394614	0.0225549	0.267053
30	GOTERM_BP_FAT	GO:0000910:cytokinesis	Cell cycle and division	9	11	0.573813	0.000178	ILMN_2681241, ILMN_2914510, ILMN_2603699, ILMN_2653765, ILMN_2717696, ILMN_1216213, ILMN_2595597, ILMN_2672626, ILMN_2632712, ILMN_2757125, ILMN_2665666, ILMN_1213376, ILMN_1224658	1372	27	13588	4.03488	0.457892	0.0251894	0.325701
31	GOTERM_BP_FAT	GO:0007049:cell cycle	Cell cycle and division	9	106	5.52947	2.45e-08	ILMN_2744217, ILMN_2914510, ILMN_2990220, ILMN_2658208, ILMN_2655510, ILMN_2617228, ILMN_2603825, ILMN_2770723, ILMN_1254840, ILMN_2778872, ILMN_1257667, ILMN_2595597, ILMN_1229743, ILMN_2717667, ILMN_2796089, ILMN_2667889, ILMN_2596479, ILMN_2599470, ILMN_2652575, ILMN_2716497, ILMN_2612206, ILMN_2619330, ILMN_2630362, ILMN_2968907, ILMN_1236009, ILMN_2416145, ILMN_2700448, ILMN_1224093, ILMN_26…	1372	611	13588	1.71817	8.39e-05	4.2e-05	4.47e-05
32	GOTERM_BP_FAT	GO:0007067:mitosis	Cell cycle and division	9	37	1.9301	0.000146	ILMN_2744217, ILMN_2681241, ILMN_1233064, ILMN_2914510, ILMN_2816754, ILMN_2676181, ILMN_2663328, ILMN_2658208, ILMN_2653765, ILMN_2655510, ILMN_2867899, ILMN_2867901, ILMN_1225182, ILMN_1216213, ILMN_2603825, ILMN_2770723, ILMN_1255053, ILMN_2778872, ILMN_2595597, ILMN_1229743, ILMN_2797642, ILMN_2726325, ILMN_2985111, ILMN_2717613, ILMN_2632153, ILMN_2796089, ILMN_1229223, ILMN_2667889, ILMN_29…	1372	190	13588	1.92863	0.394614	0.0225549	0.267053
33	GOTERM_BP_FAT	GO:0022402:cell cycle process	Cell cycle and division	9	63	3.28638	0.000241	ILMN_2744217, ILMN_2914510, ILMN_2959247, ILMN_2676181, ILMN_2658208, ILMN_2655510, ILMN_2867899, ILMN_1225182, ILMN_2603825, ILMN_1216213, ILMN_2770723, ILMN_1255053, ILMN_2778872, ILMN_2595597, ILMN_2686644, ILMN_2634083, ILMN_2797642, ILMN_1229743, ILMN_2717613, ILMN_3136744, ILMN_2796089, ILMN_2790181, ILMN_2596479, ILMN_2667889, ILMN_2667842, ILMN_2599470, ILMN_2612206, ILMN_2491301, ILMN_27…	1372	393	13588	1.58763	0.562776	0.0272002	0.439827
34	GOTERM_BP_FAT	GO:0022403:cell cycle phase	Cell cycle and division	9	54	2.8169	0.000361	ILMN_2744217, ILMN_2914510, ILMN_2959247, ILMN_2676181, ILMN_2658208, ILMN_2655510, ILMN_2867899, ILMN_1225182, ILMN_2603825, ILMN_1216213, ILMN_2770723, ILMN_1255053, ILMN_2778872, ILMN_2595597, ILMN_2686644, ILMN_2797642, ILMN_1229743, ILMN_2717613, ILMN_2796089, ILMN_2667889, ILMN_2596479, ILMN_2599470, ILMN_2612206, ILMN_2491301, ILMN_2717696, ILMN_2445021, ILMN_2968907, ILMN_1236009, ILMN_24…	1372	328	13588	1.6305	0.709897	0.0347399	0.657191
35	GOTERM_BP_FAT	GO:0048285:organelle fission	Cell cycle and division	9	38	1.98226	0.000144	ILMN_2744217, ILMN_2914510, ILMN_2676181, ILMN_2658208, ILMN_2655510, ILMN_2867899, ILMN_1225182, ILMN_2603825, ILMN_1216213, ILMN_2770723, ILMN_1255053, ILMN_2778872, ILMN_2595597, ILMN_2797642, ILMN_1229743, ILMN_2717613, ILMN_2796089, ILMN_2667889, ILMN_2612206, ILMN_2491301, ILMN_2717696, ILMN_2445021, ILMN_2968907, ILMN_1257251, ILMN_3001076, ILMN_2632712, ILMN_2753497, ILMN_2659052, ILMN_26…	1372	197	13588	1.91038	0.388969	0.0231845	0.262121
36	GOTERM_BP_FAT	GO:0051301:cell division	Cell cycle and division	9	54	2.8169	5.14e-06	ILMN_2744217, ILMN_2914510, ILMN_2676181, ILMN_2658208, ILMN_2867899, ILMN_1225182, ILMN_1216213, ILMN_2603825, ILMN_2770723, ILMN_1255053, ILMN_2778872, ILMN_2595597, ILMN_2798803, ILMN_2797642, ILMN_2665666, ILMN_1229743, ILMN_1221568, ILMN_2717613, ILMN_2796089, ILMN_2716497, ILMN_2612206, ILMN_2491301, ILMN_2630362, ILMN_2717696, ILMN_2445021, ILMN_2946862, ILMN_2968907, ILMN_1225196, ILMN_30…	1372	281	13588	1.90322	0.0174638	0.00219983	0.0093866
37	KEGG_PATHWAY	mmu04110:Cell cycle	Cell cycle and division	9	32	1.66927	2.11e-05	ILMN_2733514, ILMN_2903945, ILMN_1233064, ILMN_1250907, ILMN_2867899, ILMN_2706631, ILMN_2867901, ILMN_2836137, ILMN_2803399, ILMN_1255053, ILMN_2778872, ILMN_1232592, ILMN_2742849, ILMN_2634083, ILMN_1244296, ILMN_1238374, ILMN_2683190, ILMN_2717613, ILMN_2796089, ILMN_2466845, ILMN_2700166, ILMN_2851040, ILMN_2708203, ILMN_2936427, ILMN_2716497, ILMN_2612206, ILMN_2657844, ILMN_2874816, ILMN_26…	645	128	5738	2.22403	0.00375	0.00375	0.026
38	GOTERM_BP_FAT	GO:0008104:protein localization	Protein transport and localization	10	123	6.41628	5.74e-08	ILMN_2906847, ILMN_2865822, ILMN_2673599, ILMN_2675811, ILMN_2983516, ILMN_2805945, ILMN_2676606, ILMN_2662508, ILMN_1228129, ILMN_1237323, ILMN_2687872, ILMN_1260389, ILMN_2694578, ILMN_1254335, ILMN_2634108, ILMN_2630362, ILMN_2763103, ILMN_2777284, ILMN_2667100, ILMN_2617402, ILMN_2850849, ILMN_2987709, ILMN_1227300, ILMN_2672767, ILMN_3162570, ILMN_2612079, ILMN_3111298, ILMN_2675697, ILMN_27…	1372	753	13588	1.61775	0.000197	6.57e-05	0.000105
39	GOTERM_BP_FAT	GO:0015031:protein transport	Protein transport and localization	10	108	5.6338	1.9e-07	ILMN_2906847, ILMN_2865822, ILMN_2673599, ILMN_2675811, ILMN_2983516, ILMN_2805945, ILMN_1228129, ILMN_1237323, ILMN_2687872, ILMN_1260389, ILMN_2694578, ILMN_1254335, ILMN_2634108, ILMN_2630362, ILMN_2763103, ILMN_2777284, ILMN_2667100, ILMN_2617402, ILMN_2850849, ILMN_2987709, ILMN_1227300, ILMN_2672767, ILMN_3162570, ILMN_2612079, ILMN_3111298, ILMN_2675697, ILMN_2731999, ILMN_2685133, ILMN_29…	1372	651	13588	1.64303	0.000653	0.000131	0.000348
40	GOTERM_BP_FAT	GO:0034621:cellular macromolecular complex subunit organization	Protein transport and localization	10	45	2.34742	0.000106	ILMN_1257428, ILMN_2417813, ILMN_1236574, ILMN_2914510, ILMN_1377919, ILMN_2719473, ILMN_2617265, ILMN_1245994, ILMN_2588051, ILMN_2601118, ILMN_2719202, ILMN_2717696, ILMN_2730329, ILMN_2734855, ILMN_2986393, ILMN_2615901, ILMN_2891646, ILMN_2755730, ILMN_3011719, ILMN_2795040, ILMN_2501489, ILMN_2751948, ILMN_2959285, ILMN_2718217, ILMN_1250907, ILMN_2716195, ILMN_3074985, ILMN_1232524, ILMN_12…	1372	245	13588	1.81906	0.304184	0.0211076	0.193047
41	GOTERM_BP_FAT	GO:0034622:cellular macromolecular complex assembly	Protein transport and localization	10	41	2.13876	0.00012	ILMN_1257428, ILMN_2417813, ILMN_1236574, ILMN_2959285, ILMN_2751948, ILMN_2914510, ILMN_2718217, ILMN_1250907, ILMN_2716195, ILMN_3074985, ILMN_1377919, ILMN_1232524, ILMN_1244134, ILMN_1249334, ILMN_2916705, ILMN_2719473, ILMN_3153614, ILMN_2655785, ILMN_1241857, ILMN_1220294, ILMN_1248830, ILMN_2617265, ILMN_1245994, ILMN_2588051, ILMN_2617920, ILMN_1227164, ILMN_2847144, ILMN_2676243, ILMN_28…	1372	217	13588	1.87122	0.337986	0.0226544	0.219525
42	GOTERM_BP_FAT	GO:0043933:macromolecular complex subunit organization	Protein transport and localization	10	62	3.23422	6.04e-05	ILMN_1257428, ILMN_2417813, ILMN_1236574, ILMN_2914510, ILMN_2749847, ILMN_2680142, ILMN_2876775, ILMN_1377919, ILMN_2977624, ILMN_2719473, ILMN_2617265, ILMN_1245994, ILMN_2588051, ILMN_2756665, ILMN_2736611, ILMN_2491301, ILMN_2601118, ILMN_2719202, ILMN_2717696, ILMN_2445021, ILMN_2730329, ILMN_2732576, ILMN_2734855, ILMN_2986393, ILMN_2946281, ILMN_2615901, ILMN_2891646, ILMN_2755730, ILMN_27…	1372	367	13588	1.67312	0.187039	0.0158025	0.110269
43	GOTERM_BP_FAT	GO:0045184:establishment of protein localization	Protein transport and localization	10	109	5.68597	1.5e-07	ILMN_2906847, ILMN_2865822, ILMN_2673599, ILMN_2675811, ILMN_2983516, ILMN_2805945, ILMN_1228129, ILMN_1237323, ILMN_2687872, ILMN_1260389, ILMN_2694578, ILMN_1254335, ILMN_2634108, ILMN_2630362, ILMN_2763103, ILMN_2777284, ILMN_2667100, ILMN_2617402, ILMN_2850849, ILMN_2987709, ILMN_1227300, ILMN_2672767, ILMN_3162570, ILMN_2612079, ILMN_3111298, ILMN_2675697, ILMN_2731999, ILMN_2685133, ILMN_29…	1372	656	13588	1.6456	0.000513	0.000128	0.000273
44	GOTERM_BP_FAT	GO:0065003:macromolecular complex assembly	Protein transport and localization	10	57	2.9734	0.00013	ILMN_1257428, ILMN_2417813, ILMN_1236574, ILMN_2914510, ILMN_2749847, ILMN_2680142, ILMN_2876775, ILMN_1377919, ILMN_2977624, ILMN_2719473, ILMN_2617265, ILMN_1245994, ILMN_2588051, ILMN_2736611, ILMN_2756665, ILMN_2491301, ILMN_2601118, ILMN_2719202, ILMN_2717696, ILMN_2445021, ILMN_2730329, ILMN_2732576, ILMN_2986393, ILMN_2946281, ILMN_2615901, ILMN_2891646, ILMN_2755730, ILMN_2704499, ILMN_30…	1372	338	13588	1.67017	0.360703	0.0221209	0.238087
45	GOTERM_BP_FAT	GO:0007264:small GTPase mediated signal transduction	Nucleoside and nucleotide binding	12	48	2.50391	4.33e-05	ILMN_3163134, ILMN_2974460, ILMN_2658804, ILMN_2847276, ILMN_2752867, ILMN_2620304, ILMN_2600678, ILMN_2588995, ILMN_2710604, ILMN_1229741, ILMN_1259946, ILMN_3114413, ILMN_2620336, ILMN_1228970, ILMN_2897214, ILMN_2786764, ILMN_2786763, ILMN_2946862, ILMN_2763103, ILMN_2622354, ILMN_1227993, ILMN_3029294, ILMN_2749437, ILMN_2679711, ILMN_2751539, ILMN_2721149, ILMN_2618831, ILMN_2882088, ILMN_26…	1372	258	13588	1.84257	0.138055	0.013415	0.0791246
46	GOTERM_MF_FAT	GO:0000166:nucleotide binding	Nucleoside and nucleotide binding	12	291	15.18	4.56e-10	ILMN_2678200, ILMN_1258394, ILMN_1234672, ILMN_2600113, ILMN_2685157, ILMN_2747744, ILMN_2665422, ILMN_1235934, ILMN_1236539, ILMN_2760415, ILMN_2617228, ILMN_2770414, ILMN_2612423, ILMN_2648746, ILMN_2929896, ILMN_2868482, ILMN_2921698, ILMN_2590908, ILMN_2684732, ILMN_1229741, ILMN_2662191, ILMN_2756460, ILMN_2717667, ILMN_1259356, ILMN_3004142, ILMN_2628757, ILMN_2608602, ILMN_2922942, ILMN_29…	1276	2183	13288	1.38819	5.28e-07	5.28e-07	7.35e-07
47	GOTERM_MF_FAT	GO:0001882:nucleoside binding	Nucleoside and nucleotide binding	12	190	9.91132	0.000251	ILMN_2678200, ILMN_1258394, ILMN_1234672, ILMN_2685157, ILMN_2665422, ILMN_1235934, ILMN_1236539, ILMN_2760415, ILMN_2617228, ILMN_2770414, ILMN_2648746, ILMN_2929896, ILMN_2868482, ILMN_2921698, ILMN_2590908, ILMN_2662191, ILMN_2717667, ILMN_2756460, ILMN_1259356, ILMN_3004142, ILMN_2628757, ILMN_2922942, ILMN_2931411, ILMN_2825080, ILMN_1236009, ILMN_1254736, ILMN_3023962, ILMN_2763825, ILMN_12…	1276	1558	13288	1.26997	0.252224	0.02393	0.403465
48	GOTERM_MF_FAT	GO:0001883:purine nucleoside binding	Nucleoside and nucleotide binding	12	190	9.91132	0.000181	ILMN_2678200, ILMN_1258394, ILMN_1234672, ILMN_2685157, ILMN_2665422, ILMN_1235934, ILMN_1236539, ILMN_2760415, ILMN_2617228, ILMN_2770414, ILMN_2648746, ILMN_2929896, ILMN_2868482, ILMN_2921698, ILMN_2590908, ILMN_2662191, ILMN_2717667, ILMN_2756460, ILMN_1259356, ILMN_3004142, ILMN_2628757, ILMN_2922942, ILMN_2931411, ILMN_2825080, ILMN_1236009, ILMN_1254736, ILMN_3023962, ILMN_2763825, ILMN_12…	1276	1548	13288	1.27818	0.188965	0.0207267	0.290903
49	GOTERM_MF_FAT	GO:0003924:GTPase activity	Nucleoside and nucleotide binding	12	32	1.66927	9.59e-07	ILMN_2417813, ILMN_2600113, ILMN_2592620, ILMN_2914510, ILMN_2718217, ILMN_2971559, ILMN_2666990, ILMN_2837543, ILMN_2462448, ILMN_1377919, ILMN_1229378, ILMN_2770414, ILMN_2600678, ILMN_2733852, ILMN_2916705, ILMN_3086136, ILMN_2776391, ILMN_1218235, ILMN_1214150, ILMN_2751072, ILMN_2588051, ILMN_1229223, ILMN_2588052, ILMN_1227164, ILMN_2628757, ILMN_2808485, ILMN_2786764, ILMN_2791578, ILMN_27…	1276	128	13288	2.60345	0.00110917	0.000222	0.00154364
50	GOTERM_MF_FAT	GO:0005524:ATP binding	Nucleoside and nucleotide binding	12	176	9.18101	0.000461	ILMN_2678200, ILMN_1258394, ILMN_1234672, ILMN_2685157, ILMN_2665422, ILMN_1235934, ILMN_1236539, ILMN_2760415, ILMN_2617228, ILMN_2648746, ILMN_2929896, ILMN_2868482, ILMN_2921698, ILMN_2590908, ILMN_2662191, ILMN_2717667, ILMN_2756460, ILMN_1259356, ILMN_3004142, ILMN_2628757, ILMN_2922942, ILMN_2931411, ILMN_1236009, ILMN_1254736, ILMN_3023962, ILMN_2763825, ILMN_1239024, ILMN_2859978, ILMN_12…	1276	1443	13288	1.27015	0.413427	0.0373873	0.739265
51	GOTERM_MF_FAT	GO:0005525:GTP binding	Nucleoside and nucleotide binding	12	64	3.33855	9.43e-07	ILMN_1257428, ILMN_2600113, ILMN_3163134, ILMN_2417813, ILMN_2914510, ILMN_2974460, ILMN_2666990, ILMN_1377919, ILMN_2658804, ILMN_2770414, ILMN_2620304, ILMN_2600678, ILMN_2588995, ILMN_1229741, ILMN_2776391, ILMN_2751072, ILMN_2588051, ILMN_2588052, ILMN_2628757, ILMN_3151345, ILMN_2808485, ILMN_2791121, ILMN_1228970, ILMN_2620336, ILMN_2786764, ILMN_2791578, ILMN_2946862, ILMN_2786763, ILMN_27…	1276	354	13288	1.88272	0.00108992	0.000273	0.00151684
52	GOTERM_MF_FAT	GO:0017076:purine nucleotide binding	Nucleoside and nucleotide binding	12	248	12.9369	2.48e-08	ILMN_2678200, ILMN_1258394, ILMN_1234672, ILMN_2600113, ILMN_2685157, ILMN_1235934, ILMN_2665422, ILMN_1236539, ILMN_2760415, ILMN_2617228, ILMN_2770414, ILMN_2648746, ILMN_2929896, ILMN_2868482, ILMN_2921698, ILMN_2590908, ILMN_1229741, ILMN_2662191, ILMN_2756460, ILMN_2717667, ILMN_1259356, ILMN_3004142, ILMN_2628757, ILMN_2922942, ILMN_2931411, ILMN_2825080, ILMN_1236009, ILMN_3023962, ILMN_12…	1276	1871	13288	1.38034	2.87e-05	1.44e-05	4e-05
53	GOTERM_MF_FAT	GO:0019001:guanyl nucleotide binding	Nucleoside and nucleotide binding	12	65	3.39071	1.08e-06	ILMN_1257428, ILMN_2600113, ILMN_3163134, ILMN_2417813, ILMN_2914510, ILMN_2974460, ILMN_2666990, ILMN_1377919, ILMN_2658804, ILMN_2770414, ILMN_2620304, ILMN_2600678, ILMN_2588995, ILMN_1229741, ILMN_2776391, ILMN_2751072, ILMN_2588051, ILMN_2588052, ILMN_2628757, ILMN_3151345, ILMN_2808485, ILMN_2791121, ILMN_1228970, ILMN_2620336, ILMN_2786764, ILMN_2791578, ILMN_2946862, ILMN_2786763, ILMN_27…	1276	363	13288	1.86473	0.00125042	0.000209	0.00174034
54	GOTERM_MF_FAT	GO:0030554:adenyl nucleotide binding	Nucleoside and nucleotide binding	12	188	9.80699	0.000217	ILMN_2678200, ILMN_1258394, ILMN_1234672, ILMN_2685157, ILMN_2665422, ILMN_1235934, ILMN_1236539, ILMN_2760415, ILMN_2617228, ILMN_2648746, ILMN_2929896, ILMN_2868482, ILMN_2921698, ILMN_2590908, ILMN_2662191, ILMN_2717667, ILMN_2756460, ILMN_1259356, ILMN_3004142, ILMN_2628757, ILMN_2922942, ILMN_2931411, ILMN_2825080, ILMN_1236009, ILMN_1254736, ILMN_3023962, ILMN_2763825, ILMN_1239024, ILMN_28…	1276	1535	13288	1.27544	0.221758	0.0225347	0.348128
55	GOTERM_MF_FAT	GO:0032553:ribonucleotide binding	Nucleoside and nucleotide binding	12	238	12.4152	5.41e-08	ILMN_2678200, ILMN_1258394, ILMN_1234672, ILMN_2600113, ILMN_2685157, ILMN_1235934, ILMN_2665422, ILMN_1236539, ILMN_2760415, ILMN_2617228, ILMN_2770414, ILMN_2648746, ILMN_2929896, ILMN_2868482, ILMN_2921698, ILMN_2590908, ILMN_1229741, ILMN_2662191, ILMN_2756460, ILMN_2717667, ILMN_1259356, ILMN_3004142, ILMN_2628757, ILMN_2922942, ILMN_2931411, ILMN_1236009, ILMN_3023962, ILMN_1254736, ILMN_27…	1276	1796	13288	1.38	6.26e-05	2.09e-05	8.71e-05
56	GOTERM_MF_FAT	GO:0032555:purine ribonucleotide binding	Nucleoside and nucleotide binding	12	238	12.4152	5.41e-08	ILMN_2678200, ILMN_1258394, ILMN_1234672, ILMN_2600113, ILMN_2685157, ILMN_1235934, ILMN_2665422, ILMN_1236539, ILMN_2760415, ILMN_2617228, ILMN_2770414, ILMN_2648746, ILMN_2929896, ILMN_2868482, ILMN_2921698, ILMN_2590908, ILMN_1229741, ILMN_2662191, ILMN_2756460, ILMN_2717667, ILMN_1259356, ILMN_3004142, ILMN_2628757, ILMN_2922942, ILMN_2931411, ILMN_1236009, ILMN_3023962, ILMN_1254736, ILMN_27…	1276	1796	13288	1.38	6.26e-05	2.09e-05	8.71e-05
57	GOTERM_MF_FAT	GO:0032559:adenyl ribonucleotide binding	Nucleoside and nucleotide binding	12	178	9.28534	0.000422	ILMN_2678200, ILMN_1258394, ILMN_1234672, ILMN_2685157, ILMN_2665422, ILMN_1235934, ILMN_1236539, ILMN_2760415, ILMN_2617228, ILMN_2648746, ILMN_2929896, ILMN_2868482, ILMN_2921698, ILMN_2590908, ILMN_2662191, ILMN_2717667, ILMN_2756460, ILMN_1259356, ILMN_3004142, ILMN_2628757, ILMN_2922942, ILMN_2931411, ILMN_1236009, ILMN_1254736, ILMN_3023962, ILMN_2763825, ILMN_1239024, ILMN_2859978, ILMN_12…	1276	1460	13288	1.26963	0.38668	0.036907	0.677684
58	GOTERM_MF_FAT	GO:0032561:guanyl ribonucleotide binding	Nucleoside and nucleotide binding	12	65	3.39071	1.08e-06	ILMN_1257428, ILMN_2600113, ILMN_3163134, ILMN_2417813, ILMN_2914510, ILMN_2974460, ILMN_2666990, ILMN_1377919, ILMN_2658804, ILMN_2770414, ILMN_2620304, ILMN_2600678, ILMN_2588995, ILMN_1229741, ILMN_2776391, ILMN_2751072, ILMN_2588051, ILMN_2588052, ILMN_2628757, ILMN_3151345, ILMN_2808485, ILMN_2791121, ILMN_1228970, ILMN_2620336, ILMN_2786764, ILMN_2791578, ILMN_2946862, ILMN_2786763, ILMN_27…	1276	363	13288	1.86473	0.00125042	0.000209	0.00174034
59	GOTERM_CC_FAT	GO:0005739:mitochondrion	Mitochondrion	13	229	11.9457	4.93e-15	ILMN_2678200, ILMN_2953910, ILMN_2733179, ILMN_2665422, ILMN_2706205, ILMN_3026198, ILMN_1219748, ILMN_1228094, ILMN_2876629, ILMN_2648746, ILMN_1216322, ILMN_2707494, ILMN_2792924, ILMN_2921698, ILMN_2590908, ILMN_1257102, ILMN_2684732, ILMN_2756460, ILMN_1251771, ILMN_2734924, ILMN_2955214, ILMN_2679851, ILMN_2908406, ILMN_2756665, ILMN_2608602, ILMN_1214593, ILMN_2882425, ILMN_2825080, ILMN_26…	1326	1322	12504	1.63346	2.55e-12	2.55e-12	7.07e-12
60	GOTERM_CC_FAT	GO:0005740:mitochondrial envelope	Mitochondrion	13	65	3.39071	0.000258	ILMN_2972855, ILMN_2657694, ILMN_1240857, ILMN_2626359, ILMN_2706205, ILMN_2605400, ILMN_2668977, ILMN_2639397, ILMN_3010110, ILMN_2876629, ILMN_2962632, ILMN_2752867, ILMN_1216322, ILMN_2864834, ILMN_2792924, ILMN_3010109, ILMN_2590908, ILMN_3003242, ILMN_2684732, ILMN_3008277, ILMN_1227666, ILMN_2756460, ILMN_2912532, ILMN_1216852, ILMN_2896552, ILMN_1251771, ILMN_1256867, ILMN_2892222, ILMN_26…	1326	391	12504	1.56762	0.125907	0.0089311	0.372784
61	GOTERM_CC_FAT	GO:0005743:mitochondrial inner membrane	Mitochondrion	13	51	2.66041	0.000566	ILMN_2972855, ILMN_1240857, ILMN_2657694, ILMN_2626359, ILMN_2605400, ILMN_2668977, ILMN_2639397, ILMN_3010110, ILMN_2876629, ILMN_2962632, ILMN_1216322, ILMN_2864834, ILMN_2792924, ILMN_3010109, ILMN_3003242, ILMN_2590908, ILMN_2684732, ILMN_3008277, ILMN_1216852, ILMN_2896552, ILMN_1251771, ILMN_1256867, ILMN_2892222, ILMN_3136542, ILMN_2704165, ILMN_2908406, ILMN_3123473, ILMN_3154849, ILMN_28…	1326	296	12504	1.62474	0.255958	0.0133491	0.817212
62	GOTERM_CC_FAT	GO:0005759:mitochondrial matrix	Mitochondrion	13	40	2.08659	7.45e-07	ILMN_2657694, ILMN_2953910, ILMN_1230263, ILMN_2733179, ILMN_2806676, ILMN_2618745, ILMN_2639373, ILMN_2621074, ILMN_2923615, ILMN_2888181, ILMN_2874554, ILMN_2648746, ILMN_1239113, ILMN_2792924, ILMN_3155380, ILMN_2921698, ILMN_2593496, ILMN_2628174, ILMN_3076459, ILMN_1256725, ILMN_2727329, ILMN_2765733, ILMN_2639036, ILMN_1222492, ILMN_1244147, ILMN_2674924, ILMN_3136542, ILMN_2679851, ILMN_28…	1326	163	12504	2.31408	0.000389	0.00013	0.00107865
63	GOTERM_CC_FAT	GO:0031966:mitochondrial membrane	Mitochondrion	13	63	3.28638	0.000142	ILMN_2972855, ILMN_2657694, ILMN_1240857, ILMN_2626359, ILMN_2706205, ILMN_2605400, ILMN_2668977, ILMN_2639397, ILMN_3010110, ILMN_2876629, ILMN_2962632, ILMN_2752867, ILMN_1216322, ILMN_2864834, ILMN_2792924, ILMN_3010109, ILMN_2590908, ILMN_3003242, ILMN_2684732, ILMN_3008277, ILMN_1227666, ILMN_2756460, ILMN_1216852, ILMN_2896552, ILMN_1251771, ILMN_1256867, ILMN_2892222, ILMN_3136542, ILMN_27…	1326	368	12504	1.61435	0.0712999	0.0056738	0.205084
64	GOTERM_CC_FAT	GO:0031980:mitochondrial lumen	Mitochondrion	13	40	2.08659	7.45e-07	ILMN_2657694, ILMN_2953910, ILMN_1230263, ILMN_2733179, ILMN_2806676, ILMN_2618745, ILMN_2639373, ILMN_2621074, ILMN_2923615, ILMN_2888181, ILMN_2874554, ILMN_2648746, ILMN_1239113, ILMN_2792924, ILMN_3155380, ILMN_2921698, ILMN_2593496, ILMN_2628174, ILMN_3076459, ILMN_1256725, ILMN_2727329, ILMN_2765733, ILMN_2639036, ILMN_1222492, ILMN_1244147, ILMN_2674924, ILMN_3136542, ILMN_2679851, ILMN_28…	1326	163	12504	2.31408	0.000389	0.00013	0.00107865
65	GOTERM_CC_FAT	GO:0044429:mitochondrial part	Mitochondrion	13	95	4.95566	1.63e-07	ILMN_2972855, ILMN_2953910, ILMN_2733179, ILMN_2618745, ILMN_2706205, ILMN_2639397, ILMN_2621074, ILMN_2923615, ILMN_2876629, ILMN_2962632, ILMN_2648746, ILMN_1216322, ILMN_2864834, ILMN_2792924, ILMN_2921698, ILMN_2590908, ILMN_2684732, ILMN_3076459, ILMN_2756460, ILMN_1251771, ILMN_2679851, ILMN_2791121, ILMN_2704165, ILMN_2908406, ILMN_2756665, ILMN_3123473, ILMN_2744204, ILMN_1249301, ILMN_30…	1326	524	12504	1.70961	8.49e-05	4.24e-05	0.000236
