# Supplementary material for: Inducible and reversible phenotypes in a novel mouse model of Friedreich’s Ataxia
Source: eLife. 2017 Dec 19;6:e30054. doi: 10.7554/eLife.30054 (PMC5736353; doi:10.7554/eLife.30054)
Supplement: Supplementary file 3. — Twenty consensus modules shared between the three tissues (heart, cerebellum and DRGs) obtained from FRDAkd mice expression data are denoted along with genes in these modules and kME values (Intramodular connectivity). [file elife-30054-supp3.xlsx]

## Sheet: geneInfo.consensus
Ensembl.Gene.ID	GeneSymbol	moduleColors_Cons	consensus.kMEblack	consensus.kMEblue	consensus.kMEbrown	consensus.kMEcyan	consensus.kMEgreen	consensus.kMEgreenyellow	consensus.kMEgrey60	consensus.kMElightcyan	consensus.kMElightgreen	consensus.kMElightyellow	consensus.kMEmagenta	consensus.kMEmidnightblue	consensus.kMEpink	consensus.kMEpurple	consensus.kMEred	consensus.kMEsalmon	consensus.kMEtan	consensus.kMEturquoise	consensus.kMEyellow
ENSMUSG00000000001	Gnai3	grey	0	-0.131657	0	0	0.139929	0	0	-0.225623	0.0122466	0	0	0	0	0	-0.00290266	0.271849	0	0.041677	0
ENSMUSG00000000003	Pbsn	grey	0	0	0	-0.0189105	0	0.0241278	-0.012979	-0.000152537	0	-0.0682871	0.0153191	-0.00480202	0	0	0	0	0	0	0
ENSMUSG00000000028	Cdc45	grey	0	0	0	0	-0.280408	0	0	0	0	0	0	-0.190184	0.128354	0.0380348	0	-0.123947	-0.0235844	0	0
ENSMUSG00000000031	H19	grey	0.293054	0	0.162659	0	0	-0.287499	0	-0.0386709	0	0	0	-0.268567	0.202991	0.150006	-0.126806	0	0	0	-0.24998
ENSMUSG00000000037	Scml2	grey	0	0.110278	0	0.0685319	-0.0953871	0	0.121299	0	-0.0863398	-0.00661082	-0.041789	0.0178836	0	0	0	-0.196146	0	-0.0893719	0
ENSMUSG00000000049	Apoh	grey	0	0	0	0	0	0	0.0804214	0.211956	0	-0.126914	-0.037226	0	0	0	0	-0.0804383	0.193671	-0.0405931	0
ENSMUSG00000000056	Narf	turquoise	-0.0329882	-0.0909363	-0.0637068	0	0.0888326	0	-0.0690279	0.232468	0.0834909	0	0	0	0	-0.177798	0	0	0	0.22945	0.188578
ENSMUSG00000000058	Cav2	midnightblue	0	0	-0.0327443	0	0.155866	0	0	0	0.0267211	0.251979	0	0.351576	0	-0.019532	0	0.139754	0	0	0.0313912
ENSMUSG00000000078	Klf6	black	0.295964	0	0.0661925	0	-0.148964	-0.180589	0	0	0	0	0	-0.0643071	0	0.110462	-0.0789958	0	0	0	-0.141243
ENSMUSG00000000085	Scmh1	grey	0	0	0	-0.110297	-0.029545	0.0307352	-0.130888	0	0.0361683	0.0130287	0.176062	0	-0.0686038	0	0.0790612	0	-0.0155961	0	0
ENSMUSG00000000088	Cox5a	turquoise	-0.159728	-0.383329	0.0177355	0	0	0	-0.282114	0	0.232913	0.180883	0	0	0	-0.0379224	0	0.0239581	0	0.435936	0
ENSMUSG00000000093	Tbx2	grey	0	0	-0.0617536	0.0191839	0	0	0	0	0	0	0	0.127889	0	0	0	-0.0588636	0	0	0.0595726
ENSMUSG00000000094	Tbx4	green	-0.12978	0	0	0	0.227595	0	0	0	0	0	0	0.13113	-0.00412333	-0.103023	0	0.0421325	0.00585847	0	0.0322938
ENSMUSG00000000103	Zfy2	grey	-0.0449878	0	-0.041383	0.0421917	0	0	0	0.112634	0	0	0	0.0334187	0	-0.0959052	0	0	0	0	0.120721
ENSMUSG00000000120	Ngfr	blue	0	0.132379	0	0	0	0	0.109473	0	-0.15126	-0.134791	0	0	-0.0277825	0	0	-0.0735161	0.00739723	-0.226442	0
ENSMUSG00000000125	Wnt3	grey	-0.0196989	0	-0.18796	-0.00710456	0	0.0906451	-0.0183225	0	0	0	0.0380688	0.076384	0	0.0327682	0.0486211	0.0310601	-0.132685	0	0
ENSMUSG00000000126	Wnt9a	grey	-0.03239	0.0454168	0	0	-0.0031625	0	0	0.0346073	-0.0433426	-0.0959179	0	0	-0.0699581	0	0.100816	-0.237552	0.0267313	-0.0461949	0
ENSMUSG00000000127	Fer	grey	-0.11596	0	-0.202822	0.015636	0	0.14138	0	0.211751	0	0	0	0.226116	0	-0.154982	0	-0.0109683	0	0	0.249865
ENSMUSG00000000131	Xpo6	yellow	0	0.00590185	-0.146653	0.260034	0	0.14071	0.0295955	0.259511	0	-0.22064	0.00559975	0	0	-0.048895	0	-0.202782	0	0	0.209575
ENSMUSG00000000134	Tfe3	grey	0	0.21032	0	0.043494	0	0	0.12535	0	0	-0.287881	0	-0.0512184	0	0	0	0	0.0583293	-0.230451	0
ENSMUSG00000000142	Axin2	magenta	0	0	-0.100506	-0.067226	-0.0497746	0.14663	0	0.108901	0	-0.0542709	0.18676	-0.00233047	-0.0161045	0	0	-0.0677184	-0.0840588	0	0
ENSMUSG00000000148	Brat1	grey	-0.0321292	0.181159	0.0303224	0	0.115301	0	0	0	-0.288311	0	0	0.0419325	0	0	0	0	0.240663	-0.194357	0
ENSMUSG00000000149	Gna12	yellow	-0.0184011	-0.0865716	-0.190404	0	0.146795	0	0	0.117217	0.504746	0	0	0.220562	0	-0.357056	0	0.0969909	-0.0281177	0.159972	0.446725
ENSMUSG00000000154	Slc22a18	grey	0.0131253	0	0	0.298858	0	0	0.296737	0	0	-0.291989	-0.169492	0	0	0	-0.158269	-0.230871	0.0407655	0	0
ENSMUSG00000000157	Itgb2l	grey	0	0	0	0	0	0	0	-0.109438	0.0552769	0	0.0824917	0	0.00320745	0	0.114695	0	-0.00988202	0.014177	0
ENSMUSG00000000159	Igsf5	brown	0.0347036	0	0.173973	0	-0.0319228	-0.240598	0	-0.0361246	-0.184693	0	-0.235898	-0.194365	0	0	-0.108383	-0.0918528	0.092231	-0.085969	-0.241418
ENSMUSG00000000167	Pih1d2	grey	0	-0.0159482	0	-0.0326969	-0.0107269	0	-0.0568298	0	0.00643223	0	0	-0.0308514	0.00616265	0	0	0	0	0	0
ENSMUSG00000000168	Dlat	grey	-0.135318	0	0	0	0.03363	0.191661	0	0.166142	0	0	0	0	-0.158921	0	0.0862907	0	0	0	0
ENSMUSG00000000171	Sdhd	brown	0.0660236	-0.265834	0.53003	-0.0415183	0	-0.488984	0	-0.212845	0	0	-0.214286	-0.175947	0.0784148	0	-0.19206	0.0014742	0.0885646	0	-0.261747
ENSMUSG00000000182	Fgf23	grey	-0.0237615	0	-0.0490998	0.0131539	0	0.0078243	0.0361207	0	0	-0.0313138	0	0	0	-0.0743239	0.0808755	-0.109152	0	0	0.0985982
ENSMUSG00000000183	Fgf6	grey	0	-0.0535575	0	-0.12308	0	0	-0.120971	0	0.0305258	0.109333	0.0190647	0	0	0	0	0	-0.0404597	0.0512058	0
ENSMUSG00000000184	Ccnd2	turquoise	0.096847	-0.0493615	0	-0.197805	-0.195572	0	0	0	0.0190156	0	0.125488	-0.115886	0	0	0	0	-0.113651	0	0
ENSMUSG00000000194	Gpr107	greenyellow	-0.238658	0	-0.492225	0	0	0.394826	0	0.385141	0	0	0	0.155591	-0.0379032	-0.284463	0.0290594	-0.0581982	0	0	0.568441
ENSMUSG00000000197	Nalcn	grey	0	0	-0.0152067	0	-0.0533081	0.0161047	0	0	0.102927	0.00631881	0.0670264	0	-0.0797844	0	0.124027	0	-0.0593644	0	0.0380783
ENSMUSG00000000202	Btbd17	red	0	0	0	-0.0818255	-0.213516	0	-0.0631443	-0.0498731	0	0	0.0982058	-0.0129625	-0.135731	0	0.316684	-0.092602	-0.11869	0	0
ENSMUSG00000000204	Slfn4	grey	0	0	0	0	0	0	-0.0578632	-0.00918513	0.0463945	0	0.110881	-0.0908332	0.0242047	0	0	0.0638944	-0.0246562	0.0356101	0
ENSMUSG00000000214	Th	blue	0	0.244806	0	0	0	0.0659794	0	0	-0.220265	-0.144837	0	0	-0.0477022	0	0.0179052	-0.232289	0.036736	-0.208184	0
ENSMUSG00000000215	Ins2	grey	0	0	0	0	0.10313	0	0	0	0	0	0	0.00474552	-0.010596	0	-0.0218289	0	0.0426387	0	0
ENSMUSG00000000216	Scnn1g	grey	-0.00436986	0	-0.0628	0.136095	-0.0478917	0	0	0.159215	0	-0.0914639	-0.0385385	0	0.0170032	0	0	-0.209597	0	0	0.0135882
ENSMUSG00000000223	Drp2	grey	0.306764	0	0	0	0	-0.0913205	0	-0.0746258	0	0	0	-0.20592	0	0.217912	0	0	0	-0.203458	-0.183348
ENSMUSG00000000244	Tspan32	pink	0.0331396	0	0.0301657	0	-0.0770779	-0.0296408	0	-0.0804278	-0.0211087	0	0	-0.140248	0.263677	0.36783	-0.00958095	0	0	0	-0.286753
ENSMUSG00000000247	Lhx2	grey	-0.108648	0	0	-0.05965	0.0271445	0	0	-0.0486396	-0.01141	0.125668	0	0	-0.0471446	0	0.0564805	0.025273	0	0	0
ENSMUSG00000000248	Clec2g	grey	0.0544878	0	0.0518092	0	-0.173085	-0.0895157	0	0	-0.0348888	-0.0161451	-0.0342709	-0.0920161	0.0795453	0.0566349	0	-0.120314	0	0	-0.0701424
ENSMUSG00000000253	Gmpr	turquoise	-0.288949	-0.135662	-0.204133	0	0	0.00269087	-0.0244067	0.0078255	0.345067	0	0.134525	0	0	-0.248493	0.0975186	0	-0.279305	0.440907	0.265967
ENSMUSG00000000263	Glra1	grey	0	-0.0528667	0	0	-0.0552864	0	0	-0.027514	0.0724169	0	0	-0.0467011	0	0	0	0	-0.0598762	0.0753147	0
ENSMUSG00000000266	Mid2	grey	-0.111435	0	0	0.0246464	0	0	0	0	-0.0191717	0	-0.0599541	0.129257	0	-0.0554741	-0.0783255	0	0.127309	0	0
ENSMUSG00000000276	Dgke	midnightblue	-0.271415	0	-0.123634	0	0	0.0554215	0	0.151997	0	0.023827	0	0.41238	-0.110097	-0.319903	0	-0.0538364	0	0.0107989	0.239447
ENSMUSG00000000278	Scpep1	grey	0	0	0	0	0	0	0	0	0	0.0219652	-0.014723	0	0	0	-0.0372555	0	0	0	0
ENSMUSG00000000282	Mnt	grey	0	0	0	0	-0.108121	0.0793437	0	0.158013	-0.0308525	-0.0822774	0	0	-0.159815	0	0.0621759	-0.235944	0.129869	-0.0823964	0
ENSMUSG00000000290	Itgb2	pink	0	0	0.00862123	0	-0.00498674	0	0	-0.277206	0	0	0	0	0.0788069	0.287634	-0.0239051	0	0	0	-0.240166
ENSMUSG00000000295	Hddc2	grey60	0.0250851	0.100693	0	0	0	-0.000844943	0.250353	-0.0306478	-0.201682	0	-0.215663	0	0	0	0	-0.0951003	0.0399294	-0.232799	-0.0366124
ENSMUSG00000000296	Tpd52l1	turquoise	0	-0.409295	0	-0.173522	0	0	0	-0.099755	0.126614	0.140708	0	0	0	0	0	0.111183	-0.0170463	0.257699	0
ENSMUSG00000000301	Pemt	blue	0	0.23815	-0.091808	0.0942924	0.014023	0	0.115226	0	-0.212044	-0.271033	-0.040961	0	0	0	-0.0036817	0	0	-0.171198	0
ENSMUSG00000000303	Cdh1	grey	0.141187	0	0.10828	0.106943	0	-0.0721653	0.0624322	0.0319611	0	0	-0.0876387	-0.051705	0	0	-0.00602938	0	0.0886085	0	0
ENSMUSG00000000305	Cdh4	grey	-0.197481	-0.0250763	-0.198621	0	0	0.0248362	0	0.305399	0.0995831	0.00866662	0	0.26748	0	-0.283513	0	0	0	0.10968	0.274208
ENSMUSG00000000308	Ckmt1	cyan	-0.0117293	0	-0.133435	0.341266	0.150838	0	0.165332	0	0	-0.0726537	-0.0327154	0	0	-0.118699	0	0	0	0	0.134618
ENSMUSG00000000317	Bcl6b	grey	0.0851797	0	-3.27424e-05	-0.135396	-0.0503498	0	-0.0240767	0	0	-0.0325365	0.196496	-0.0858209	0	0.187054	0	0	-0.152267	0	-0.0415242
ENSMUSG00000000318	Clec10a	black	0.322142	0	0.250604	0	-0.023294	-0.232429	0	-0.336541	0	0	0	-0.222714	0.156597	0.249993	0	0	0	0	-0.271987
ENSMUSG00000000320	Alox12	grey	0.0852709	-0.0907616	0	0	-0.00644749	-0.021456	0	-0.0908938	0.0360872	0	0	-0.078459	0.0455578	0	0	0	0	0.0574849	0
ENSMUSG00000000325	Arvcf	grey	-0.0337535	0	-0.0115186	0	0.0383103	0.0212938	0	0	0.0588084	0.0135655	0	0.0355402	0	-0.098448	0.00950769	0	0	0.0127221	0.0953815
ENSMUSG00000000339	Rtca	grey	-0.0979011	0	0	0	0	0.016033	0	0.00664811	0	0.111137	0	0.01137	-0.0862228	-0.0850855	0.120744	0	0	0	0
ENSMUSG00000000340	Dbt	grey	0	-0.146203	0	0	-0.0440936	0	-0.105267	0	0	0.0835353	0	0	0	-0.012036	0	-0.0316274	0	0.163274	0
ENSMUSG00000000346	Dazap2	brown	0.10538	-0.026952	0.75093	-0.0592533	-0.14892	-0.426536	0	-0.177693	0	0	-0.142703	-0.19355	0	0.0822838	-0.0977215	0	0.135206	0	-0.418379
ENSMUSG00000000355	Mcts1	grey	0	0.0495572	0	0	0.209703	0	0.0381262	0	-0.233174	0.0615399	-0.243992	0.105032	0	0	-0.117556	0	0.159457	-0.198747	0
ENSMUSG00000000359	Rem1	grey	0.0819113	0	0.0431293	0.145645	-0.0442011	-0.0663387	0.0862961	-0.0860399	0	0	-0.169734	-0.0913736	0	0	0	-0.0651416	0.0673577	0	0
ENSMUSG00000000365	Rnf17	grey	0	0.0564964	0	0	-0.0520404	0	0	0	0	0	0	0	0	0	0	0	0	-0.0033055	-0.0109744
ENSMUSG00000000378	Ccm2	grey	0	0	-0.176329	0.0625946	0	0	0	0.0876002	0	0	0	0.117434	0	-0.0689784	0	-0.0404844	0	0	0.116871
ENSMUSG00000000381	Wap	grey	-0.0677233	0	0	0	0.0330696	0.0400797	0	0.0305483	0.000593599	0	0.0435902	0	-0.0844082	-0.0121735	0.0722911	0.0395537	0.0148707	0	0.000294376
ENSMUSG00000000384	Tbrg4	turquoise	0	0	0	-0.346604	0	0	-0.133132	0	0	0	0.253359	0	0	0	0.262554	0.0165049	-0.162924	0.00980871	0
ENSMUSG00000000385	Tmprss2	grey	0.157432	0	0	0	0	-0.110659	0	-0.0867733	0	-0.0771211	0	-0.180913	0.190507	0.0292944	-0.15455	0.0308925	0	0	-0.0806174
ENSMUSG00000000386	Mx1	grey	0	0	0	0	0	-0.0133191	0	-0.0368984	-0.060615	0	0	0	0.0746641	0.0360276	0	0	0	0	-0.0389
ENSMUSG00000000392	Fap	black	0.34352	0	0.236467	0	-0.121798	-0.202508	0	-0.182532	-0.18427	0	0	-0.251811	0.0132966	0.306668	0	-0.10986	0	0	-0.418919
ENSMUSG00000000394	Gcg	grey	0	0	-0.0320315	0	0	0.086255	0	0	0	0	0.0021784	0	-0.0852569	0	0	0	0	0	0
ENSMUSG00000000399	Ndufa9	turquoise	0	0	0	-0.287424	0	0	-0.0735373	0	0	0.126102	0	0.0121435	0	0	0	0.0648588	-0.107795	0	0
ENSMUSG00000000402	Egfl6	grey	-0.0196464	-0.100492	0	0	0	0	-0.165943	0	0.0757389	0.0146156	0.0566939	0	0.00715923	0	-0.0284121	0.12832	-0.0526963	0.121578	0
ENSMUSG00000000409	Lck	grey	0.133069	0	0.0472374	0	-0.133833	0	0	0	0	0	0	-0.0779238	0	0.0792305	0	0	0	-0.0787184	-0.117433
ENSMUSG00000000416	Cttnbp2	grey	-0.0372397	0	0	-0.142112	-0.0646751	0	-0.00300637	0	0.0467257	0.0364171	0.115372	0	-0.11709	0	0.164642	0	-0.117263	0	0
ENSMUSG00000000420	Galnt1	turquoise	0	-0.381826	0	0	0	0	-0.20556	0	0.448863	0.163323	0	0.0248736	0	-0.0397853	0	0.04118	-0.174007	0.391445	0.00714196
ENSMUSG00000000435	Myf5	grey	0	0	0.0787693	0	0	-0.109954	0	-0.04142	0	0	0	-0.122148	0.0392999	0	-0.118951	0.0541581	0	0	-0.0184068
ENSMUSG00000000439	Mkrn2	turquoise	-0.43318	0	-0.0822162	0	0.0595153	0.106423	0	0	0	0	0	0.113213	-0.0498501	-0.119675	0.10846	0	0	0.122498	0.0523244
ENSMUSG00000000440	Pparg	turquoise	0.0652213	-0.104379	0	0	-0.218933	0	-0.121463	0	0.191377	0	0.0150786	-0.145297	0	0	0	0	-0.201751	0.176505	0
ENSMUSG00000000441	Raf1	magenta	-0.218549	0	0	-0.143338	0.00824973	0.148022	-0.151944	0.0389108	0	0.0880634	0.281229	0	-0.0835608	0	0.00472794	0.030712	-0.207213	0	0
ENSMUSG00000000486	2016-09-01	grey	0	0.0151792	-0.00781371	0.0123022	-0.0157956	0	0.0353575	-0.118417	-0.0571578	-0.0404158	-0.00724046	-0.0411413	0.0663884	0.0812368	-0.00492246	-0.0265467	-0.0344751	0	-0.0379975
ENSMUSG00000000489	Pdgfb	grey	-0.0267387	0.0931524	-0.179893	0	0	0.255615	0	0.196689	0	-0.0153338	0.122817	0	-0.00304423	0	0	-0.117631	0	0	0
ENSMUSG00000000530	Acvrl1	grey	0.172658	0	0.0953744	0	0	-0.183589	0	-0.277442	0	-0.0540164	0	-0.140258	0.246822	0.0458399	-0.205025	0	0	0	-0.0273869
ENSMUSG00000000531	Grasp	grey	0.127678	0.104641	-0.0846228	0	0	0.0605432	0.130526	0	0.0157082	-0.131641	0.184101	-0.142578	0	0.0723864	0	0	-0.0847893	-0.116285	0
ENSMUSG00000000532	Acvr1b	grey	0	0.116701	0	0.0218975	0	0	0	0	-0.10539	-0.00221946	0	0	0	0	0	-0.011151	0.138884	-0.0720845	0
ENSMUSG00000000538	Tom1l2	grey	-0.26405	0	-0.0663797	0	0.0243007	0.185256	0	0.0679763	0	0	0	0.354704	-0.198111	-0.129396	0.0946481	0	0	0	0.066005
ENSMUSG00000000544	Gpa33	grey	0	0.105173	-0.0939312	0.0419045	0	0.0866088	0	0.0670092	-0.0438467	-0.0503565	0	0	-0.0161005	0	0	0	0	-0.0140709	0
ENSMUSG00000000552	Zfp385a	grey	0	-0.032541	0	0	0.0163218	0.0291211	0	0	0.112298	0	0	0	0	-0.1543	0	0	0	0.0593794	0.110251
ENSMUSG00000000555	Itga5	grey	0.0978223	0.039522	-0.0178294	0	-0.0155647	0	0.0474221	0	-0.0172766	-0.121486	0	-0.132506	0.0124849	0.0559907	0	-0.0372716	-0.00338884	-0.0244402	-0.022962
ENSMUSG00000000560	Gabra2	grey	-0.017928	0	0	-0.0817429	-0.0292405	0	-0.0266128	0	0	0.061254	0	0	-0.00689824	0	0	0	-0.0153701	0	0
ENSMUSG00000000561	Wdr77	grey	0	0	0.0565772	-0.299895	0	0	-0.0904352	0	0	0	0	-0.0538432	-0.0631527	0	0	0	0	0	-0.178039
ENSMUSG00000000562	Adora3	grey	0.0549827	0	0	0.101999	-0.0882447	0	0.0684062	0.0797601	-0.0817199	-0.124445	-0.11183	0	0	0	0	-0.2401	0.17222	-0.100192	0
ENSMUSG00000000567	Sox9	purple	0.246478	0	0.315621	0	-0.197674	-0.326517	0	-0.302754	0	0	0	-0.069395	0	0.401189	-0.138022	0	0	0	-0.513268
ENSMUSG00000000568	Hnrnpd	salmon	0	0	0	-0.0304382	0	0	-0.02182	-0.0339705	0	0.0524586	0	0	0	0.0537436	0	0.130425	-0.0777169	-0.0138981	-0.00982496
ENSMUSG00000000579	Dynlt1c	grey	0	-0.16004	0	0	0	-0.0426844	-0.0440935	0	0.119166	0	0	0	0	0	0	0.00393049	-0.003593	0.0582682	0
ENSMUSG00000000581	C1d	grey	-0.0595574	0	-0.0320433	0	0.0365381	0.0396007	-0.030809	0	0.0582658	0	0	0.145223	-0.0129188	-0.0799009	0.0312236	0	0	0.0756352	0.0917931
ENSMUSG00000000594	Gm2a	purple	0.273216	0	0	0	-0.00936354	0	0	-0.299089	0	0	0	-0.164059	0.141925	0.512789	0	0	-0.0356965	0	-0.312193
ENSMUSG00000000600	Krit1	grey	0	-0.00942849	0.163523	0	0	-0.0114341	0	0.0665794	0	0	-0.127802	0	-0.0941195	-0.123278	0	0	0.195125	0	0
ENSMUSG00000000605	Clcn4	tan	-0.168532	0	0.058034	0	0.0722059	0	0	0	0	0	-0.255705	0.121308	-0.0950975	-0.387659	0	0	0.378426	0	0.0347213
ENSMUSG00000000617	Grm6	green	-0.00953931	0.00432135	-0.120966	0.0547033	0.346152	0.0614604	0	0	0	0.00324127	0	0.110259	0	-0.0837231	-0.0468686	0.111871	0	0	0.137719
ENSMUSG00000000627	Sema4f	grey	-0.222243	0.169942	-0.173236	0.0266954	0	0.262451	0	0.058893	0	-0.016655	0	0.00435362	-0.138747	-0.0291565	0.063263	-0.0821078	0	-0.0288623	0.117927
ENSMUSG00000000628	Hk2	turquoise	0	-0.370068	0	-0.109473	-0.040045	0	-0.497972	0	0.243527	0.177882	0.00613264	0	0	0	0	0	-0.306953	0.451583	0
ENSMUSG00000000631	Myo18a	magenta	-0.0656119	0	-0.0505971	-0.170049	0	0.166568	0	0	0	0	0.320205	0	-0.213921	0	0.263725	0.034206	-0.102153	0	0
ENSMUSG00000000632	Sez6	grey	-0.162585	0.0161599	-0.0697852	0	0	0.155542	0	0	0	-0.0322797	0.081054	0	-0.181726	0	0.079122	0	0	0	0.0605437
ENSMUSG00000000673	Haao	grey	0.256313	0	0	0	0	-0.0330531	0	-0.0859863	-0.022118	0	0	-0.0228019	0.0660876	0.275231	-0.163099	0	-0.0470026	-0.0987195	-0.156654
ENSMUSG00000000682	Cd52	purple	0.275868	0	0.0319038	0	-0.114906	-0.022499	0	-0.286543	-0.0303356	0	0	-0.220556	0.101649	0.764062	0	0	0	0	-0.583062
ENSMUSG00000000686	Abhd15	grey	0.0316832	0	0.134383	0	-0.0471447	-0.0603683	0	0	-0.0347935	0	-0.0642597	-0.0854186	0	0	-0.0240736	-0.0770649	0.0591444	0	-0.0353471
ENSMUSG00000000690	Hoxb6	grey	0	0	-0.0338855	-0.00940076	0	0.0207963	-0.0279189	0	0	0	0.0964669	0	0	0	0	0.0187384	-0.0618601	0	0
ENSMUSG00000000693	Loxl3	grey	0.198586	0.0962453	0	0.0105675	-0.209304	0	0	0	-0.000537714	-0.128693	0	-0.0950261	0	0.136754	0	-0.25664	0	-0.120527	0
ENSMUSG00000000701	Tcl1b5	green	0	0.11271	0	0.0536172	0.31039	0	0.099887	0	0	-0.11261	0	0	0	0.0324725	-0.0363017	0.269632	0.050668	-0.121415	0
ENSMUSG00000000706	Btn1a1	grey	0	0.0192296	-0.0522343	0	0	0.122689	0	0	0	0	0.0884808	0	-0.0477718	0	0	0.0243633	0	0	0
ENSMUSG00000000708	Kat2b	turquoise	-0.0464152	-0.0445282	0	-0.46869	0	0	-0.503111	0	0	0.410021	0.309581	0.00352151	0	0	0	0.30847	-0.18371	0.0497773	0
ENSMUSG00000000711	Rab5b	grey	-0.125841	0	-0.276684	0	0	0.251745	0	0.36917	0	0	0	0.230679	-0.195453	-0.133552	0	-0.00392999	0	0	0.201764
ENSMUSG00000000724	Cryba1	grey	0	0.0488513	0	0.0106646	0	0.036776	0.0160696	0.0713018	0	-0.0606503	0	-0.00306707	0.0580119	0.0183506	0	0	0.036466	-0.0546397	0.00414429
ENSMUSG00000000730	Dnmt3l	grey	0.13531	0	0	0	0	0	0	-0.131423	0	-0.0425786	0	-0.0665733	0.0737852	0.142315	-0.0152448	0	0	0	-0.126718
ENSMUSG00000000731	Aire	grey	0	0	0	0	0.0644684	0	-0.0169624	0	0	0	0	0	-0.0348043	0	0.0598865	0.0973077	0	0	0
ENSMUSG00000000738	Spg7	grey	-0.289611	0	-0.240187	-0.00150858	0	0.32484	0	0	0	0	0.278127	0.000898389	-0.187458	0	0.180101	0	-0.0912452	0	0.00834439
ENSMUSG00000000739	Sult5a1	salmon	0	-0.0607935	0.0756189	0	0.26677	-0.102693	-0.0465629	0	0	0.061553	0	0	0	0	-0.168885	0.377671	0	-0.0210747	-0.091145
ENSMUSG00000000751	Rpa1	grey	0	0.168248	-0.373782	0	0	0.364308	0	0.169136	0	-0.215196	0.0427805	0	-0.0520437	0	0.171706	-0.124849	0	-0.0179807	0.0979986
ENSMUSG00000000753	Serpinf1	black	0.588085	0.00112823	0	0	-0.220977	-0.0629679	0	-0.0236794	0	-0.193054	0	-0.299547	0.218189	0.377646	-0.0152649	-0.03615	0	-0.0828128	-0.139344
ENSMUSG00000000759	Tubgcp3	grey	0.0451413	-0.00366961	0.102724	0	-0.100314	-0.198081	0	0	0	0	-0.033132	-0.148201	0.0360938	0	0	0	0	0	0
ENSMUSG00000000766	Oprm1	grey	0	0	0	0.0761295	0	0	0.0377018	0.0384876	0	0	-0.0990514	0	0	-0.0272804	0	0	0.0428178	0	0
ENSMUSG00000000776	Polr3d	red	0	0	0	-0.0941619	-0.25876	0.0611698	-0.0289157	0	0	0	0	0	-0.133237	0	0.247211	-0.245775	0	0	0
ENSMUSG00000000782	Tcf7	grey	0	0	0	-0.0135943	0.0411292	0	-0.056807	0	-0.051234	0	0	0	-0.00323012	0	0	0.0354183	0	0	-0.0188849
ENSMUSG00000000787	Ddx3x	brown	0.12687	0	0.444306	0	-0.0236797	-0.203775	0.0251774	0	-0.066325	0	-0.336498	-0.170693	0	0	0	-0.0863152	0.352836	-0.0525207	-0.125099
ENSMUSG00000000791	Il12rb1	grey	0.0310052	-0.00857034	0	0	-0.0584557	0	0	0	0	0.0379889	-0.0464826	0	0	-0.0688739	0	-0.143418	0	0.0449093	0
ENSMUSG00000000792	Slc5a5	grey	0	0	0	0	0	0	0.0636074	0	-0.0356953	-0.124964	-0.101379	0	0	0	-0.00717582	0	0.134324	-0.00897385	0
ENSMUSG00000000794	Kcnn3	salmon	0	-0.0492983	-0.0938147	0	0.212461	0	0	0	0.0242177	0	0.0500619	0	0.0290976	0	0	0.311725	-0.145154	0.109387	0
ENSMUSG00000000804	Usp32	grey	0	0	0	0.0106346	0	0	0.0888374	0.021113	0	0	-0.0564883	0	0	-0.0204776	0	-0.150543	0.221806	-0.0134672	0
ENSMUSG00000000805	Car4	turquoise	-0.0312877	0	0.148648	-0.302611	0	0	-0.255151	0	0	0.148115	0.0788771	0	0	0	0	0.0332587	0	0	0
ENSMUSG00000000811	Txnrd3	grey	-0.00163828	0	-0.163351	0	0.272259	0.16817	0	0.113077	0.0237386	0	0.0327952	0.115047	-0.0118827	0	0	0.263716	0	0	0.0883053
ENSMUSG00000000817	Fasl	grey	0	-0.00698361	-0.0502946	0	-0.115405	0	0	0.00787232	0.0378543	-0.0328565	0.0248524	0	0	-0.101599	0	-0.148144	-0.0348233	0.00654061	0.0458684
ENSMUSG00000000826	Dnajc5	lightcyan	-0.230171	0	-0.344332	0	0	0.331422	0	0.702469	0	0	0	0.175309	-0.160227	-0.21529	0	-0.074931	0	0	0.32291
ENSMUSG00000000827	Tpd52l2	brown	0.112874	0	0.385738	0.0700467	0.00735536	-0.217854	0	-0.0842503	-0.135743	0	-0.432621	-0.039033	0.0382584	0	-0.112679	0	0.369434	0	-0.0661604
ENSMUSG00000000838	Fmr1	grey	-0.031423	-0.150537	0.185	-0.0905613	-0.053019	-0.120617	-0.0415414	-0.0605278	0.0566609	0.130902	-0.0774596	0	0	0	0	0	0.00666323	0.0306924	0
ENSMUSG00000000861	Bcl11a	grey	-0.0112392	0.07739	-0.0419136	0	0.134653	0.0824167	0.0546203	0	0	0	0	0.000103338	0	0	0	0.0785882	0	-0.0820297	0
ENSMUSG00000000869	Il4	grey	0.0896805	0	0	0.0445882	-0.0295497	-0.0238166	0.065992	-0.0540834	0	-0.0915324	-0.047235	-0.0535268	0	0	0	-0.0143331	0.00447744	-0.0124598	0
ENSMUSG00000000876	Pxmp4	grey	-0.0597807	0	0	0	0	0.0151546	0	0.0414664	0	0	0	0	-0.0716762	0	0	-0.00488329	0.0100773	0	0
ENSMUSG00000000881	Dlg3	grey	0.0840261	0	-0.0684597	0	-0.129511	0	0	0	0.108611	-0.103484	0.25174	-0.235908	0.038486	0.0721733	0	0	-0.289734	0	0
ENSMUSG00000000884	Gnb1l	grey	0	0.0341347	-0.210053	0.0213605	0	0.114193	0.0355704	0	0.0309587	-0.0145067	0.0873165	0.0060197	0	0	0.103217	0	-0.106146	-0.0166492	0.0728966
ENSMUSG00000000889	Dbh	grey	0	0	0	0	0.0698294	0.054364	0	0	0	0	0	0.0510432	-0.0368577	-0.0623161	0.0926015	0	0	0	0.0161679
ENSMUSG00000000901	Mmp11	grey	0.256229	0.267977	-0.119689	0	0	0.0246263	0.1671	0	-0.166112	-0.0928732	0	0	0	0.241307	0	0	0	-0.162566	0
ENSMUSG00000000902	Smarcb1	blue	0	0.342925	0	0	0.102204	0	0.276951	0	-0.299588	0	-0.0795462	0.0183363	0	0	0	0	0.205496	-0.404552	0
ENSMUSG00000000903	Vpreb3	grey	0.00479642	0	0	0.0137549	0.0114726	-0.00892389	0	0	0	0	-0.0291984	0	0.153855	0.0342861	-0.181727	0	0	0	0
ENSMUSG00000000915	Hip1r	magenta	0	0.183809	-0.227912	0	0	0.297495	0.0406129	0	0	-0.0843968	0.0222997	0	-0.130316	0	0.164375	-0.0840662	0	0	0
ENSMUSG00000000916	Nsun5	grey	0	0	-0.231277	0	-0.0689432	0.135871	-0.032584	0.0656184	0.220786	0	0.280918	0	0	0	0.180764	0	-0.189155	0.0196933	0.179954
ENSMUSG00000000934	Top1mt	red	-0.138025	0	-0.12894	-0.0113943	-0.0241834	0.155969	0	0	0	0	0	0.00380555	-0.0837211	-0.0150283	0.345861	-0.0432273	-0.0648252	0	0.066911
ENSMUSG00000000938	Hoxa10	grey	-0.0452078	-0.0260751	0	0	-0.00235673	-0.0682851	0	0	0	0.100123	0	0	0	0	0	0	-0.0237777	0.0294698	0
ENSMUSG00000000942	Hoxa4	grey	0	0.205837	0	0	0	0.0835305	0.0619778	0	0	-0.158834	0	0	-0.0173514	0	0	-0.0429797	0	-0.172189	0
ENSMUSG00000000948	Gm38393	yellow	-0.305981	0	-0.262937	0	0.205685	0.0886728	0	0.131936	0.0543924	0	0	0.355492	-0.0463481	-0.526061	0	0	0	0	0.492868
ENSMUSG00000000957	Mmp14	black	0.426623	0	0	0	-0.136654	-0.0317144	0.0141635	0	0	-0.195989	0	-0.3071	0.16471	0.300932	0	-0.0215864	0	-0.0573539	-0.0899513
ENSMUSG00000000958	Slc7a7	blue	0	0.250023	0	0.13104	0	0	0.215435	0	-0.258319	-0.135666	-0.183408	0	0	0	0	-0.186611	0.0894933	-0.244525	0
ENSMUSG00000000982	Ccl3	grey	0	0.0868139	0	0	-0.21649	0	0.0462126	-0.0737722	-0.209825	0	0	0	0	0.140142	0	-0.239297	0	-0.125522	-0.195745
ENSMUSG00000000983	Wfdc18	pink	0.221531	0	0.191344	0	-0.146854	-0.375552	0	-0.195063	0	0	0	-0.169403	0.320758	0.0134393	-0.0631761	0	0	0	-0.0567262
ENSMUSG00000001014	Icam4	grey	0	-0.0535157	0	0	0	0	0	-0.125786	0	0	0.0380519	0	0	0	0	0.0580684	-0.0402371	0	0
ENSMUSG00000001016	Ilf2	purple	0.0010412	0.0360221	0	0	0	0	0	-0.210181	-0.061309	0	0.0248388	0	0	0.371694	0	0.0439738	-0.0737552	-0.055789	-0.226727
ENSMUSG00000001017	Chtop	magenta	0	0.0946048	-0.209305	0	0	0.1992	0	0.16413	0	0	0.204384	0.000883605	-0.0495348	0	0	0.0405461	-0.0479759	0	0
ENSMUSG00000001018	Snapin	grey	0	0	-0.114869	0	0	0.14377	0	0.0224223	0	0	0	0	-0.0391518	0	0.104805	0	0	0	0
ENSMUSG00000001021	S100a3	grey	0	-0.0450286	0	0	0	-0.00627627	-0.0211811	0.00584486	0	0	0	0	0	0	0	0	0	0.0386716	0.0213957
ENSMUSG00000001023	S100a5	grey	-0.00888232	0.0531135	-0.0459661	0	0	0.00652605	0	0.0737364	-0.100179	0	0	0	0	0.00781961	0	-0.0454574	0	-0.0380757	0
ENSMUSG00000001025	S100a6	cyan	0.301374	0	0.0928097	0.279538	0.0285134	-0.148155	0.156845	0	0	-0.147058	-0.366454	-0.050477	0.220023	0	-0.2696	0	0.295372	0	0
ENSMUSG00000001027	Scn4a	turquoise	-0.0460852	-0.0645813	0	-0.191279	0	0	-0.165967	0	0.0923697	0.258317	0.192243	0	0	0	0	0	-0.220843	0.163748	0
ENSMUSG00000001029	Icam2	purple	0.280215	0	0	0	-0.164709	0	0	-0.0600021	0	0	0.084122	-0.227649	0	0.29284	0	0	-0.195887	0	-0.118113
ENSMUSG00000001034	Mapk7	grey	-0.0595809	0	-0.00206918	0	0	0.158801	0	0.129371	0	0.00431972	0	0	-0.189617	-0.069794	0.103677	-0.248231	0	0	0.102629
ENSMUSG00000001036	Epn2	grey	0	0.240241	-0.125639	0	0	0.167949	0.060363	0	-0.0451247	-0.17445	0	0	-0.115397	0	0	-0.00737173	0	-0.177756	0
ENSMUSG00000001039	B9d1	blue	0.0964942	0.102049	-0.183435	0.291161	0.117814	0	0.09803	0	0	-0.212983	-0.0765288	0	0.202255	0	-0.120762	0.0302473	0	0	0
ENSMUSG00000001052	Sec24b	grey	0	0.0377517	-0.189071	0.0712863	0	0.210796	0	0.0955052	0	0	0.0321624	0.140703	0	-0.0700207	0.102853	-0.224255	0	0	0.1993
ENSMUSG00000001053	N4bp3	grey	-0.0769091	-0.161091	0	0	-0.0724989	0	-0.163154	0	0.214076	0	0.0434108	0	0	-0.00848473	0.126691	0	-0.0618874	0.164959	0.00412577
ENSMUSG00000001054	Rmnd5b	red	-0.123742	0	-0.150966	0	0.0203767	0.0509492	0	0	0	0	0	0.233268	-0.0368907	-0.19219	0.0938148	0	0	0	0.218022
ENSMUSG00000001056	Nhp2	grey	0	0.0813266	0	0	0.112173	0	0	-0.148018	-0.173266	0	-0.128285	0.00768305	0.0341167	0.113982	-0.194377	0.0842264	0.0148418	0	-0.119642
ENSMUSG00000001065	Zfp276	lightgreen	0	-0.217482	0	0	0	0	-0.101193	0	0.406984	0.137418	0.175732	0	0	0	0	0.346867	-0.324487	0.22635	0
ENSMUSG00000001076	C1ql4	grey	0	0	0	0.0613081	0	0	0.152073	0.130851	0.00443776	-0.172317	-0.0666159	0	0	-0.0219165	0	0	0.100563	0	0
ENSMUSG00000001082	Mfsd10	blue	0	0.491101	-0.0574571	0	0.1717	0	0.0928028	0	-0.24131	0	0	0	0	0.0696991	0	0	0	-0.358146	0
ENSMUSG00000001089	Luzp1	yellow	-0.157293	0	-0.0118099	0.0356302	0.141485	0.00329348	0	0.21272	0.100239	0	0	0.128214	0	-0.32404	0	0	0	0	0.356157
ENSMUSG00000001095	Slc13a2	grey	0.00784469	0.00181113	-0.122801	0.121146	0	0	0	0.0196589	0.0972355	-0.103686	0.0141574	-0.031432	0	0	0	0	-0.0999804	0	0.0811733
ENSMUSG00000001098	Kctd10	cyan	0	0	-0.253772	0.569201	0	0	0.108979	0.0549719	0	-0.220801	-0.150958	0	0	-0.0673498	0	0	0	0	0.307022
ENSMUSG00000001100	Poldip2	turquoise	0	-0.0601934	0	-0.312024	0	0	-0.0728318	0	0.0441221	0.158585	0.279041	0	0	0	0.0138848	0.19179	-0.34575	0.0490181	0
ENSMUSG00000001103	Sebox	grey	0	0	0	0.151878	0	0	0.0151094	0	0	0	-0.112179	0.0360958	0.0420646	0	-0.105798	-0.0306429	0.0549582	0	0
ENSMUSG00000001105	Ift20	grey	0	0	0	0.0279948	0.0211719	-0.0988295	-0.0266123	-0.105083	0	0.142765	-0.190086	0.110472	0.0919592	0	-0.0499135	0	0	0	0
ENSMUSG00000001119	Col6a1	black	0.517942	0	0.0461353	0.0997515	-0.185869	-0.199058	0	0	0	-0.0889864	0	-0.380641	0.181317	0	-0.0705825	0	0	0	0
ENSMUSG00000001120	Pcbp3	blue	0	0.206168	-0.218631	0.304735	0	0.136529	0.0256291	0.0788112	0	-0.150794	0	0	0	0	0.00625442	-0.223021	0	0	0.111894
ENSMUSG00000001123	Lgals9	blue	0	0.35134	0	0	0	0	0.175362	0	-0.451358	0	-0.0653019	0	0	0.0755818	0	-0.184611	0.19843	-0.314493	0
ENSMUSG00000001127	Araf	grey	0.082447	0	0	-0.0890088	-0.0215151	0	0	-0.0183386	0	0	0.308965	-0.187928	0	0.212983	0	0.00115517	-0.11012	0	-0.0936807
ENSMUSG00000001128	Cfp	pink	0.0242824	0	0.0547022	0	-0.0391073	-0.109231	0	-0.116877	0	0	0	-0.121719	0.144474	0.158915	0	0	0	0	-0.0755933
ENSMUSG00000001131	Timp1	purple	0.347468	0.0747926	0.0207712	0	-0.117795	0	0	-0.0699498	-0.228626	-0.0437548	0	-0.28602	0.00271374	0.561012	0	-0.0143832	0	-0.157537	-0.34515
ENSMUSG00000001134	Uxt	turquoise	0	0	0	0	0	0	-0.0406059	-0.146233	0	0	0.0979513	-0.0759183	0	0.0298019	0.0534067	0.0736113	-0.337172	0.029053	0
ENSMUSG00000001138	Cnnm3	grey	-0.13307	0	-0.13232	0	0	0.234609	0	0.100033	0	0	0.00664788	0.0633836	-0.199481	0	0	0	0	0	0
ENSMUSG00000001143	Lman2l	yellow	0	0	-0.240178	0	0.14594	0	0	0.24665	0.301743	0	0	0.151359	0	-0.40209	0	0.0177213	0	0.0729862	0.533662
ENSMUSG00000001150	Mcm3ap	grey	0	0	0	0	-0.163093	0	0	0	0.0703822	0	0	-0.0833968	0	0	0.0470315	-0.0135678	-0.0460593	0	0
ENSMUSG00000001151	Pcnt	turquoise	-0.141919	0	-0.0295834	-0.177542	0.141097	0	-0.26494	0	0.0619559	0.12152	0.283733	0	0	0	0	0.235229	-0.314225	0.146919	0
ENSMUSG00000001155	Ftcd	grey	0	0.132723	-0.0991941	0	0.00550249	0.0264098	0	0.000523861	0	0	0.0165606	0	0	0	-0.0557585	0.0204823	-0.0127384	-0.0561651	0
ENSMUSG00000001157	Gmcl1	tan	0	0	0	0.366166	0	0	0.107535	0	0	-0.367302	0	0	0	0	0	-0.23654	0.30413	-0.0351122	0
ENSMUSG00000001166	Oas1c	grey	-0.0623651	0	0	0	0	0.0244422	0	0.179321	0	-0.0759	0	0	-0.0284017	-0.00215602	0.00672257	0	0.0265163	0	0
ENSMUSG00000001168	Oas1h	grey	0	0	0	0	0	0	0.0980765	0	-0.111362	-0.109348	-0.0771245	0	0	0	0	0	0.18076	-0.120227	0
ENSMUSG00000001173	Ocrl	lightcyan	-0.0663653	0.0414987	-0.18937	0.0888987	0	0.166037	0.0492258	0.460332	0	-0.0920658	0	0	0	0	0.0495043	-0.0794288	0	0	0.0857522
ENSMUSG00000001175	Calm1	grey	0.0308064	-0.0279409	0.0349195	0	0	-0.0841677	0	-0.174156	-0.00592226	0.100434	-0.117614	0	-0.0260963	0.0109702	-0.0661813	0	0	0	-0.0634555
ENSMUSG00000001211	Agpat3	brown	0	-0.362518	0.494917	-0.0306888	0	-0.308199	-0.0191294	-0.169868	0	0.0130825	0	-0.0100001	0	0	-0.0968171	0	0	0.120161	-0.0583491
ENSMUSG00000001225	Slc26a3	grey	0	0	-0.0483895	0.00460041	0	0	0.00423509	0.00256808	0.0559134	-0.0155563	0.00611923	0	0.0114434	0.030954	-0.00691795	0	-0.0172555	0	0.0389551
ENSMUSG00000001227	Sema6b	lightgreen	-0.0831136	-0.14512	0	0	0.0076988	0	0	-0.0148606	0.272123	0.0139374	0	0	0	0	0	0.218948	-0.14201	0.289671	0
ENSMUSG00000001228	Uhrf1	pink	0.272905	0	0.116601	0	-0.0858088	-0.278619	0	-0.0259071	0	-0.0633862	0	-0.27475	0.492156	0.208878	-0.295825	0	0	0	-0.106003
ENSMUSG00000001229	Dpp9	lightcyan	-0.131339	0	-0.20655	0	0	0.20848	0	0.452433	0	-0.101762	0	0	0	-0.287811	0	-0.180034	0	0	0.444444
ENSMUSG00000001240	Ramp2	black	0.30093	0	0.0683053	0	-0.129365	-0.277511	0	-0.0562823	0	-0.00220199	0	-0.0582067	0.0921775	0.0947699	0	0	0	0	-0.113932
ENSMUSG00000001247	Lsr	black	0.261683	0	0.0295472	0	-0.191557	-0.0991436	0	-0.188354	0	0	0	-0.0827593	0	0.356925	0	0	0	-0.131948	-0.324655
ENSMUSG00000001248	Gramd1a	grey	-0.22161	0	-0.179363	0	0	0.0511329	0	0	0	0	0	0.188226	-0.111551	-0.117643	0.0682105	-0.0319064	0	0.0202967	0.108828
ENSMUSG00000001249	Hpn	salmon	-0.0600983	0	0.00497439	-0.10324	0.054565	0	-0.0729328	-0.130503	0	0.0797285	0	0	-0.00439464	0	-0.0131142	0.130595	0	0	-0.0741114
ENSMUSG00000001260	Gabrg1	green	0	0	0	0	0.180618	0	0	0	0.0138801	0	0	0	0	-0.188289	-0.107078	0.0414844	0.0835702	0.0336603	0.125189
ENSMUSG00000001280	Sp1	grey	0.0518939	0	0.105883	0	-0.155907	-0.0510809	0	0	-0.0626756	-0.00478592	-0.038892	-0.0513087	0	0	0	-0.181606	0.123196	-0.0273887	-0.0667586
ENSMUSG00000001281	Itgb7	purple	0.226492	0.0580668	0	0	-0.255531	0	0	0	-0.112103	-0.0575146	0	-0.200034	0.0206553	0.50753	0	0	-0.00236427	-0.0299194	-0.301272
ENSMUSG00000001285	Myg1	grey	0.0371047	0	0	0.200698	0	-0.021892	0	0	0	0	-0.121935	0	0.137024	0	-0.1207	-0.0561801	0	0	0
ENSMUSG00000001288	Rarg	grey	-0.0840826	0	0	0	0	0	0	0	0	-0.0101072	0	0	-0.179119	-0.00885702	0.0431783	0	0.070712	0	0
ENSMUSG00000001289	Pfdn5	pink	0.288176	0	0	0.0712729	0.0091874	-0.207521	0.0557146	-0.219441	0	0	-0.209354	0	0.3467	0.0399904	-0.265013	0.00998808	0.012711	0	0
ENSMUSG00000001300	Efnb2	tan	0.279996	0	0.269326	0	0	-0.0858036	0.126599	0	-0.069608	0	-0.260567	0	0	0	-0.105583	0	0.394756	-0.212256	-0.0155987
ENSMUSG00000001305	Rrp15	purple	0.171155	0	0	0	-0.1682	0	0	-0.126878	0	0	0	-0.101845	0	0.40616	0	0	-0.11706	0	-0.284918
ENSMUSG00000001313	Rnd2	salmon	0	0	0	-0.126068	-0.0119547	0	0	-0.118314	0	0.108056	0.0671778	0	-0.033662	0.0313194	0.0287686	0	-0.142663	0	-0.010792
ENSMUSG00000001323	Srr	green	-0.161579	0	0	0	0.254212	0.0434499	0	0	0	0	0	0	-0.113329	-0.0148682	0.12033	0.104979	0	0	0
ENSMUSG00000001333	Sync	turquoise	-0.0886933	-0.190101	0	-0.236736	0	0	-0.109373	0	0.0559897	0.154087	0.108241	0	0	0	0	0.085238	-0.167275	0.21506	0
ENSMUSG00000001334	Fndc5	turquoise	-0.0721893	-0.264087	-0.0246395	-0.0162236	0	0	-0.297935	0	0.322376	0.122072	0.00262373	0	0	-0.038903	0	0.170726	-0.308027	0.416614	0
ENSMUSG00000001348	Acp5	grey	0.0664211	-0.0742591	0	0	-0.229209	-0.0331617	0	0	0.0316836	0	0.0339367	-0.0376497	0	0	0.109939	-0.137091	-0.0111395	0.0642691	0
ENSMUSG00000001349	Cnn1	grey	0	-0.0693718	0	0	0.0416063	0	0	-0.0180419	0.00409395	0.0160007	0	0	0	0	-0.0226497	0.0680127	-0.0280408	0.0795048	0
ENSMUSG00000001366	Fbxo9	grey	-0.0152987	0.170396	-0.0601358	0.0304503	0.130879	0.0603696	0.101684	0	-0.0996189	0	0	0.217196	0	0	0	0	0	-0.0526802	0
ENSMUSG00000001376	Vps50	grey	0	0.146559	-0.119614	0	0	0.112374	0	0.0796205	-0.151643	0	0	0.089125	-0.0586173	0	0.0141086	-0.0640172	0	-0.0927786	0
ENSMUSG00000001380	Hars	grey	-0.131417	0	-0.0231724	0	0	0.108463	0	0.0425608	0	0.0748239	0	0.0914659	-0.0795338	-0.16369	0.0330581	-0.072007	0	0	0.197334
ENSMUSG00000001383	Zmat2	grey	-0.176042	0	-0.130583	0	0.105222	0.232274	0	0	0	0	0	0	-0.166244	-0.0372736	0.130558	0	0	0	0.18456
ENSMUSG00000001403	Ube2c	pink	0.0591377	0	0.0932864	0	0	-0.096179	0	0	0	0	0	-0.0649653	0.155839	0.168695	0	0.0728206	0	0	-0.16602
ENSMUSG00000001415	Smg5	midnightblue	-0.112034	0	-0.102197	0	0	0.277375	0	0.0355504	0	0	0	0	-0.185989	0	0.280777	0	0	0	0.00211018
ENSMUSG00000001416	Cct3	grey	-0.161131	0	-0.292444	0.107013	0.158776	0	0	0	0	0.0354246	0	0.385757	0	-0.102514	0	0	0	0	0.125162
ENSMUSG00000001418	Glmp	cyan	0.146586	0	-0.159863	0.422779	0	0	0.148224	0	0	-0.278829	-0.0970361	-0.0123396	0.108916	0	0	0	0	0	0
ENSMUSG00000001419	Mef2d	red	-0.0862068	-0.0950283	0	0	-0.0198994	0	-0.0464121	0	0.00268173	0.0743392	0	0	0	-0.0486953	0	-0.0413308	0	0.117607	0
ENSMUSG00000001420	Tmem79	blue	0	0.00267282	0	0.253802	0	0	0.343204	0.0755189	-0.00285363	-0.349839	-0.123204	0	0	0	0	-0.237197	0.156141	-0.0788149	0
ENSMUSG00000001424	Snd1	grey	-0.216298	0	-0.116359	0	0	0.267262	0	0.122135	0	0	0	0.0365921	-0.157617	-0.0524763	0.0207688	-0.190904	0	0	0.171475
ENSMUSG00000001435	Col18a1	purple	0	0.177466	0.0267934	0	-0.0194156	0	0	0	-0.163491	0	0	0	0	0.164312	0	-0.0333507	0	-0.280393	-0.114102
ENSMUSG00000001436	Slc19a1	grey	0	0	-0.37403	0.209797	0	0.0925926	0.0604186	0.0830146	0	-0.102852	0	0	0	-0.121823	0	-0.145778	0	0	0.325094
ENSMUSG00000001440	Kpnb1	brown	0	0	0.574085	0.0798756	0.0467555	-0.239238	0.00700838	0	-0.0229388	0	-0.307831	-0.141134	0	0	-0.127932	0	0.45848	-0.0374377	-0.0362371
ENSMUSG00000001441	Npepps	grey	-0.0291356	0	0.00239901	0	0.0781019	0	0.00018842	0	0	0	0	0	0	-0.148979	0	0	0	0	0.10614
ENSMUSG00000001444	Tbx21	grey	0.0557063	0.00500946	-0.00727748	0.119401	-0.0379445	0	0.112645	0.0489838	0.0410274	-0.0653948	-0.0176339	-0.0217464	0	0	0	-0.106538	0	0	0.0107826
ENSMUSG00000001445	Mrpl10	grey	0	0	-0.351746	0	0	0	0	0.0532986	0.162337	0	0.0170332	0.0346705	0	-0.0555935	0	0	-0.198518	0.203904	0.250774
ENSMUSG00000001472	Tcf25	yellow	-0.24344	0.0490742	-0.305888	0.0815889	0.105473	0.34301	0	0.179731	0	0	0.101103	0.109072	-0.0293229	-0.166119	0.101922	0	0	0	0.332847
ENSMUSG00000001473	Tubb6	pink	0.306847	0	0.389959	0	0	-0.398086	0	-0.176191	0	0	-0.274162	-0.316734	0.416866	0.0486886	-0.228706	0	0.0455439	0	-0.141509
ENSMUSG00000001482	Def8	red	0	0	-0.128661	0	-0.173004	0.131659	0	0.0374479	0	0	0.00957022	0	-0.0501595	-0.0123655	0.354036	-0.175331	-0.00649587	0	0.117871
ENSMUSG00000001493	Meox1	purple	0.12849	0.0899405	0	0	-0.161398	0	0	-0.258877	-0.183455	0	0	-0.0783018	0	0.460251	0	-0.0185611	0	-0.207976	-0.348326
ENSMUSG00000001494	Sost	grey	0	0.0225087	-0.0423776	0	0	0	0	-0.0720457	0	0	0.0119978	0	0	0.05838	0	0.0403178	-0.0565097	0	0
ENSMUSG00000001496	Nkx2-1	grey	-0.010848	0.0663308	-0.0560223	0	-0.151071	0.101521	0.0259947	0.00304587	0	0	0	0	-0.0569587	0	0.253104	-0.251948	0	0	0
ENSMUSG00000001497	Pax9	grey	0	0	-0.0294831	0	0	0.0434873	0	0	-0.0117771	0	0	0	-0.0761206	0	0.0354261	0	0	0	0
ENSMUSG00000001504	Irx2	turquoise	0	0	-0.072908	-0.0389416	0	0.00339752	0	0	0.00671064	0	0.0131733	0	0	0	0.108386	0.020967	-0.0988299	0	0
ENSMUSG00000001506	Col1a1	pink	0.450107	0	0	0	-0.124019	-0.130602	0	-0.190094	-0.128725	0	-0.0343059	-0.0972874	0.3174	0.4335	-0.039021	-0.0660204	0	0	-0.284587
ENSMUSG00000001507	Itga3	grey	-0.0855848	0.143665	-0.0395222	0	0	0.262264	0.0129863	0	0	0	0	0	-0.209333	0	0.0718131	-0.0778487	0	-0.140792	0
ENSMUSG00000001508	Sgca	turquoise	0	-0.183226	0	-0.410192	-0.0184313	0	-0.123062	0	0	0.182032	0.179634	0	0	0	0	0.00400223	-0.393628	0.209832	0
ENSMUSG00000001510	Dlx3	grey	-0.0617114	0	0	0	0	0	0	0.19492	0	-0.0360466	-0.000965458	0	-0.0319161	-0.0918891	0.0223933	-0.224224	0.0396433	0	0.0534518
ENSMUSG00000001517	Foxm1	grey	0	0	0	0.0356798	0	0	0	-0.0652527	-0.0138237	-0.0652435	0	0	0.118148	0.0263025	0	0.00134513	0	0	0
ENSMUSG00000001518	Itfg2	greenyellow	-0.22545	0	-0.317263	0	0.0361578	0.421956	0	0.177655	0	0	0.157921	0.0711413	-0.170033	0	0.250301	0	-0.0403243	0	0.0156289
ENSMUSG00000001521	Tulp3	grey	0	0.0772772	0	0	0	0.0541103	0.0999776	0.118313	-0.0340058	-0.109874	0	0	-0.000187084	0	0	-0.113587	0.162738	-0.17179	0
ENSMUSG00000001524	Gtf2h4	grey	-0.103421	0	-0.207136	-0.00526544	0.0883431	0.0460994	-0.0962058	0	0.0962335	0	0.13628	0.0687637	0	0	0	0.176238	-0.219026	0.11433	0.0844134
ENSMUSG00000001525	Tubb5	blue	0	0.336447	0	0.416148	0.0566946	0	0.426025	0	-0.131881	0	-0.176104	0	0	0	0	0	0	-0.165232	0
ENSMUSG00000001542	Ell2	grey	0	0	0.0142391	0	-0.149961	-0.0397322	0	-0.0402083	0	0	-0.0467087	-0.0247351	0.0449033	0	-0.0956278	-0.00685094	0	0	0
ENSMUSG00000001552	Jup	grey	-0.0400583	0.0290759	-0.152218	0	0	0.162199	0	0.0245763	0	0	0.135684	0	-0.0534168	0	0.158304	-0.0553261	-0.0297788	0	0
ENSMUSG00000001555	Fkbp10	black	0.399666	0.0925988	-0.0175958	0	-0.0600473	0	0	-0.0581352	0	-0.260225	0	-0.145777	0.116864	0.393314	0	0	0	-0.180852	-0.0984364
ENSMUSG00000001558	Klhl10	grey	0	-0.0137092	-0.0034186	0	-0.0917328	0	0	0.0906839	0	-0.0123022	0	0	0	-0.0972831	0.0092266	-0.207019	0	0	0.0904285
ENSMUSG00000001566	Mnx1	grey	0	0	-0.0155031	0	0.116078	0	-0.0202353	-0.00689322	0	0	0	0	-0.0474475	0	0	0.183122	-0.0923648	0	0
ENSMUSG00000001569	Nom1	grey	0	0.0612324	0.143345	0	-0.011503	0	0.128266	-0.0143235	-0.0958987	0	-0.152408	0	0	0	0	-0.066511	0.225201	-0.0705131	-0.00424841
ENSMUSG00000001576	Ergic1	grey	0.0397521	0.140945	-0.0438967	0.16384	0	0	0.171646	0.157657	0	-0.112375	0	0	0	0	0	-0.114576	0.00200424	-0.119627	0
ENSMUSG00000001604	Tcea3	turquoise	0	-0.401761	0	-0.285958	0	0	-0.169622	0	0.160689	0.0393453	0	0	0	0	0	0.00354445	-0.122196	0.340258	0
ENSMUSG00000001622	Csn3	grey	0.0822955	0	0.0139321	0	-0.124961	-0.123058	0	0	0	0	0	-0.0671499	0.114626	0	-0.00440207	-0.0245985	0	0	0
ENSMUSG00000001627	Ifrd1	black	0.0899729	0	0.203071	0	-0.110089	-0.157515	0	-0.0357591	0	0	0	-0.115621	0.0903225	0.0710299	-0.0696287	0	0	0	-0.14772
ENSMUSG00000001630	Stk38l	grey	0	0.0431986	-0.252815	0.0439526	0.0684509	0.224223	0	0.154949	0	-0.210427	0	0	-0.0355085	0	0.126762	0	0	0	0.139311
ENSMUSG00000001632	Brpf1	grey	0	0	-0.0457022	-0.0511284	0	0	-0.0529628	0	0	-0.00470798	0.212196	0	0	0.0795678	0.0323413	0.00227675	-0.030881	0	-0.0362279
ENSMUSG00000001655	Hoxc13	grey	-0.0355802	0	-0.0293347	-0.110576	-0.0118286	0	-0.0575932	0	0.168148	0	0.192259	0	0	0	0.0650683	0	-0.197621	0.0537749	0
ENSMUSG00000001656	Hoxc11	grey	-0.00239125	0.0150424	-0.100352	0.00685241	0.0307102	0	0	0	0	0	0	0.0235246	0.00811608	0.0360138	-0.0449986	0.0873545	-0.0701583	0	0.0144889
ENSMUSG00000001657	Hoxc8	red	0	-0.110345	0	0	0	0	-0.0760995	0.0492102	0	0	0	0	-0.0500737	-0.13858	0.128936	0	0	0	0
ENSMUSG00000001661	Hoxc6	salmon	0	-0.0549059	0.0275007	-0.0578529	0	-0.00909574	-0.0199221	-0.117491	0	0.0712361	0	0	0	0	-0.102225	0.46386	0	0.0114891	-0.0478567
ENSMUSG00000001663	Gstt1	grey	0.249121	0.0580372	-0.0814683	0	-0.0558408	-0.0469803	0	-0.129009	-0.0355064	-0.149706	0	-0.0962079	0.115876	0.132869	0	0	-0.100619	0	-0.0632045
ENSMUSG00000001665	Gstt3	black	0.425389	0	0.381767	0	-0.157725	-0.179189	0	-0.334698	0	0	0	-0.495933	0	0.488084	0	0	0	-0.026723	-0.552427
ENSMUSG00000001666	Ddt	brown	0	0	0.361345	0	0	-0.0946403	0.0511743	-0.0127194	-0.163821	0	-0.306663	-0.0129434	-0.0888928	-0.0686259	-0.0494548	-0.0512502	0.497465	-0.0921241	-0.0752283
ENSMUSG00000001670	Tat	grey	-0.0748328	0.0263281	0	0	0	0	-0.00100387	-0.00290131	-0.132983	0.00219723	-0.0191755	0	-0.00172073	0	0	0	0.00928242	0.00372883	-0.0502536
ENSMUSG00000001672	Marveld3	grey	0	0	0	0.136037	0	0	0.0156868	0.0529852	0	0	0	0	0	-0.00685426	0	-0.14345	0	0	0.0441763
ENSMUSG00000001674	Ddx18	grey	0.0691131	0	0	0.0663427	0.0355671	-0.20472	0	-0.0267482	0	0.0251614	-0.225723	0	0.202334	0	-0.247187	0	0	0	0
ENSMUSG00000001687	Ubl3	grey	0.122525	0.0043053	0	0	-0.0155544	0	0	0	0	-0.0898176	0	0	-0.0614037	0.00845976	0	0	0.173897	-0.208883	-0.0095678
ENSMUSG00000001700	Gramd3	grey	-0.0625255	0	-0.0162253	-0.0955664	0	0	-0.00603059	-0.0288743	0	0.172085	-0.0510343	0.169999	-0.041137	0	0.029171	0	-0.00479324	0	0
ENSMUSG00000001707	Eef1e1	tan	0	0	0.202406	0.0972569	0.0991971	-0.169365	0.0663943	-0.00980439	-0.106414	0.0877277	-0.525725	0.166084	0.0189178	0	-0.21195	0	0.449539	0	0
ENSMUSG00000001729	Akt1	grey	-0.22569	0.00144891	-0.206895	0	0	0.264909	0	0.152019	0	0	0	0.0930558	-0.24874	-0.00744217	0.305489	-0.0473748	0	0	0.0380213
ENSMUSG00000001739	Cldn15	purple	0.275718	0	0.0374604	0	-0.0838634	-0.172479	0	-0.317127	0	0	0	-0.195982	0.158047	0.372554	-0.052787	0	0	0	-0.284897
ENSMUSG00000001741	Il16	brown	0.00795422	0	0.290102	0	-0.109862	-0.0554127	0	-0.0677286	0	-0.0249495	0	-0.123993	0	0.0892356	0	0	0.150496	-0.197332	-0.159573
ENSMUSG00000001750	Tcirg1	purple	0.270588	0.126533	0	0	-0.0867959	0	0.0264565	-0.206168	-0.267614	-0.159199	0	-0.178182	0.127371	0.396318	0	-0.0707489	0	-0.0744092	-0.207187
ENSMUSG00000001751	Naglu	black	0.302794	0	0.235552	0	-0.188378	-0.0833567	0	-0.166483	-0.183036	0	0	-0.178972	0	0.306757	0	0	0.0359517	-0.18648	-0.35506
ENSMUSG00000001755	Coasy	grey	0	0	-0.314797	0.20635	0	0.100158	0.105161	0.181593	0	-0.138214	0	0	0	0	0.0325644	-0.263362	0	0	0.229711
ENSMUSG00000001761	Smo	cyan	0.324054	0	0	0.190918	-0.0484686	-0.193858	0	0	0	-0.0712753	-0.0460919	-0.207547	0.0959699	0	0	-0.0579923	0	0	0
ENSMUSG00000001763	Tspan33	grey	0.0475462	0	0	0	0	0	0	0	0	-0.0605819	0.0531628	-0.146576	0.0675993	0.0384778	-0.0895154	0	-0.193673	0	0
ENSMUSG00000001767	Crnkl1	grey	-0.0547189	0	-0.0775071	0	0	0.151783	0	0.0105978	0	0	0.11457	0.0979658	0	0	0	0	0	0	0.0130054
ENSMUSG00000001768	Rin2	black	0.417063	0.10375	-0.0267267	0	-0.113219	0	0.184131	0	0	-0.211007	0	-0.0556137	0	0.336081	0	0	-0.00458739	-0.246226	-0.0740643
ENSMUSG00000001773	Folh1	grey	0	0	0	0	0	0	0	0	0	0	0	-0.0201339	0	0.0517911	0	0	0	-0.0973363	-0.0486941
ENSMUSG00000001774	Chordc1	lightgreen	0	-0.0522697	0	0	0.0267284	0	0	0.21653	0.267956	0	0	0.114602	0	-0.315681	0	0	0	0.0860712	0.293698
ENSMUSG00000001783	Rtcb	tan	0	0	0	0.13906	0	0	0.345052	0	-0.190323	-0.332773	-0.250294	0	0	0	-0.0915159	-0.0191206	0.557772	-0.205887	0
ENSMUSG00000001785	Pwp1	brown	0	0	0.415405	-0.00566507	0	-0.163636	0.0281506	-0.0721907	-0.25404	0	-0.31075	-0.0363648	0	0	0	0	0.377035	-0.116825	-0.173885
ENSMUSG00000001786	Fbxo7	grey	0	0.00433013	0.0278058	0	0	-0.0351705	0.0312532	-0.0843934	-0.0668751	-0.11824	-0.0292179	-0.0503374	0.0419881	0.101998	0	0	0.0771015	-0.0530107	-0.0767491
ENSMUSG00000001794	Capns1	midnightblue	-0.118716	0.0636152	-0.336173	0	0.0687663	0.115853	0	0	-0.0505979	0	0	0.514459	-0.0704396	0	0	0	0	0	0.0123216
ENSMUSG00000001804	Dsg4	grey	0	0	0	0	-0.058534	0	0.025207	0.0724354	0	-0.0493509	0.022012	0	-0.0623308	-0.0120085	0	-0.0699191	0.0543072	-0.0566622	0
ENSMUSG00000001815	Evx2	green	-0.0564557	0	0	0	0.210322	0.0289585	0	0	0	0	0	0.0543632	-0.0365018	-0.12156	0	0.0454001	0.00570067	0	0.0831449
ENSMUSG00000001819	Hoxd13	grey	0	-0.0890735	0.0562046	0	0	-0.108301	-0.0321333	0	0	0	0	0	0.057701	0	-0.0423697	0.0117714	0	0.0964838	0
ENSMUSG00000001823	Hoxd12	grey	-0.123018	0	0	-0.0154113	0.0254603	0.0108181	-0.0416057	0	-0.0350851	0	0.000817141	0	0	0	-0.0323459	0.0346009	0	0	0
ENSMUSG00000001827	Folr1	grey	0	-0.0867627	0.0470186	0	0.161244	0	0	-0.0685589	0.0244163	0	0	-0.0749733	0.0115418	0	-0.20469	0.229658	0	0.0592709	0
ENSMUSG00000001829	Clpb	yellow	-0.122864	0	-0.0883723	0	0	0.163362	0	0.267385	0	0	0	0.222774	-0.0990077	-0.344138	0	-0.103368	0	0	0.368983
ENSMUSG00000001833	2016-09-07	brown	0	-0.0246918	0.614133	0	0	-0.405467	0	-0.165778	0	0	-0.401483	-0.153623	0	0	-0.175693	0	0.321106	0	-0.129832
ENSMUSG00000001844	Zdhhc4	grey	0	0.018187	0.256394	0	0	-0.00846385	0	-0.107805	-0.088503	0	0	-0.101305	0	0	0	0	0.0874032	-0.0591941	-0.202125
ENSMUSG00000001847	Rac1	midnightblue	-0.0726924	0	-0.326863	0	0.104525	0.329484	0	0.221573	0	0	0.17473	0.277715	-0.221313	0	0.0514983	0.0791792	-0.00864056	0	0.0106572
ENSMUSG00000001864	Aif1l	black	0.188675	0	0	0.15627	0	-0.0280998	0.0916782	-0.0284183	0.270215	-0.0691579	0	-0.123901	0	0	-0.030965	0	-0.0202451	0	0.0749844
ENSMUSG00000001865	Cpa3	grey	0.0886499	0.0681036	0	0	0	0	0	0	-0.0618911	-0.0886552	0	-0.0467418	0	0.082725	0	0	0	-0.0753753	-0.0254735
ENSMUSG00000001870	Ltbp1	grey	0.120935	0	0.235205	0	0	-0.156649	0	-0.185345	0	0	0	-0.211869	0.102783	0	-0.170187	0	0	0	-0.0229473
ENSMUSG00000001891	Ugp2	turquoise	0	0	0	-0.384845	-0.0244848	0	-0.186554	0	0	0.0620058	0.2298	0	0	0.0089721	0.0243404	0	-0.341261	0	0
ENSMUSG00000001901	Kcnh6	grey	-0.00302361	0	0	0.0174603	0	0.0554441	0.0113586	0	0	-0.0546998	0.00361007	-0.0555332	-0.0671971	-0.00855606	0.15005	0	0	0	0
ENSMUSG00000001909	Trmt1	grey	0	0.146558	-0.132294	0	-0.108461	0	0	0	-0.118577	-0.138964	0	-0.0314069	0	0.075239	0.0433438	-0.128375	-0.0537682	-0.0384191	0
ENSMUSG00000001910	Nacc1	grey	-0.138943	0.0108041	-0.222023	0	0.0507068	0.296704	0	0.0435605	0	-0.0703282	0.0143494	0	0	-0.0549057	0.0975886	0	0	0	0.20643
ENSMUSG00000001911	Nfix	magenta	0	0	0	-0.2543	-0.302086	0	-0.223557	0	0.0934911	0	0.422902	-0.0585901	0	0	0	0	-0.32446	0.0639867	0
ENSMUSG00000001918	Slc1a5	grey	0.122272	0	0	0	-0.0930223	0	0	0	0	0	0	0	0.122723	0.0899404	0	-0.0632978	0	-0.0473028	0
ENSMUSG00000001924	Uba1	greenyellow	-0.297003	0.0336421	-0.553252	0	0	0.726736	0	0.328455	0	0	0	0.0382993	-0.457641	0	0.401097	-0.0369766	0	0	0.216782
ENSMUSG00000001930	Vwf	black	0.420089	0.0219237	0	0	-0.285071	0	0	-0.0220606	0	-0.0917326	0	-0.264038	0	0.455507	0	-0.0374231	-0.179531	-0.0594128	-0.216726
ENSMUSG00000001942	Siae	grey	0.12141	0.0179632	0	0	-0.198826	0.0129878	0.108737	-0.00797785	-0.000457702	-0.281945	0	-0.0887513	0	0.0471034	0.0102721	-0.291164	0.10966	-0.0999305	0
ENSMUSG00000001943	Vsig2	magenta	0	0	-0.0676834	-0.217452	-0.240328	0.0618666	-0.105392	0	0	0	0.285512	-0.0204052	0	0	0.223139	-0.087284	-0.232227	0	0
ENSMUSG00000001946	Esam	grey	0.132039	0	0	-0.0862134	-0.118111	0	0	-0.0553143	0	0	0.0861647	-0.153545	0	0.260189	0	0	-0.158386	0	-0.145221
ENSMUSG00000001948	Spa17	grey	0.0119651	0	0	0	0	0	0	0	0	0	0	-0.0147863	0	0.0158114	0	0	-0.0190354	0	-0.000900993
ENSMUSG00000001964	Emd	grey	-0.0404103	0	-0.108956	-0.00434491	0.0603565	0.0546622	0	0.0791787	0	0	0	0.253717	0	-0.0465021	0.0725298	0	0	0.00499128	0.0304581
ENSMUSG00000001983	Taco1	turquoise	-0.104878	-0.203265	0	0	0	0	0	0.00245555	0.153432	0	0.0492652	0	0	0	0	0.0201798	-0.0969771	0.23979	0.00165647
ENSMUSG00000001986	Gria3	grey	0	-0.122282	0	0	0	-0.0944434	-0.185623	0	0	0.146554	-0.00267432	0	0.0590507	0	0	0.156444	-0.0348461	0.0703207	0
ENSMUSG00000001988	Npas1	grey	0.012878	0.0428832	0	0	0	0.09729	0.0865691	0.00439668	0	-0.0720841	0	0	0	0	0	-0.0439689	0.0244137	-0.0392382	0
ENSMUSG00000001999	Blvra	cyan	0	0	-0.102384	0.342776	0	0	0.0319817	0	0	-0.157489	-0.0860081	0	0.204218	0	0	-0.0395439	0	0	0
ENSMUSG00000002007	Srpk3	turquoise	0	-0.181048	0	-0.315097	0	0	-0.247057	0	0.134733	0.0440214	0.342782	0	0	0	0	0.109525	-0.307433	0.236155	0
ENSMUSG00000002010	Idh3g	turquoise	-0.0666613	0	0	-0.489176	0	0.0118241	-0.313737	0	0	0.0188554	0.504494	0	0	0	0.151697	0.114982	-0.42377	0	0
ENSMUSG00000002012	Pnck	grey	-0.165531	0	-0.0456436	0	0.109935	0.0881191	0	0	0.161465	0	0.238201	0	-0.0401604	0	0	0.0796871	-0.107439	0	0
ENSMUSG00000002015	Bcap31	grey	0.0215734	0	0	0.0560528	0.0408777	0	0	0	0	0	-0.17197	0.243635	0	0	-0.157444	0	0.0482907	-0.00340525	0
ENSMUSG00000002017	Fam98a	grey	-0.0326113	0.123629	-0.122045	0	0.0103416	0.103772	0	0	0	0	0	0.0248898	0	0	0.0247087	0	0	-0.0969184	0
ENSMUSG00000002031	Ift46	green	-0.0375308	0.0630692	-0.141231	0.0130208	0.22202	0.08278	0	0	0.0081968	0	0	0.157662	-0.0225199	-0.0361953	0	0.156903	0	0	0.0684161
ENSMUSG00000002032	Tmem25	grey	-0.203369	0	-0.0630287	0	0	0.15592	0	0.0621138	0	0	0	0.131624	-0.194371	-0.154166	0.104008	-0.0638862	0	0	0.206407
ENSMUSG00000002033	Cd3g	grey	0	0.0182894	0	0	0.0734968	-0.0301028	0	-0.0558695	0	0	-0.0304065	0	0	0	0	0.0682419	0	0	0
ENSMUSG00000002043	Trappc6a	yellow	-0.130301	0	-0.369648	0	0.196132	0.216802	0	0.0742373	0.0217215	0	0	0.0369477	0	-0.266361	0	0	0	0	0.473601
ENSMUSG00000002052	Supt6	grey	0	0.36554	-0.245832	0.0336862	0	0.240551	0.0675746	0.026133	-0.0696773	-0.13899	0	0	0	0	0.00798558	-0.0874677	0	-0.241729	0
ENSMUSG00000002055	Spag5	purple	0.133904	0	0.195104	0	0	-0.217842	0	-0.0600173	0	0	0	-0.152698	0.13202	0.351725	-0.224499	0.0976208	0	0	-0.362128
ENSMUSG00000002057	Foxn1	grey	0.0367071	-0.00329435	0.0172051	0	0.162183	-0.0553367	0	-0.00654025	0	-0.0216871	-0.0223628	-0.0315871	0	0.0519304	-0.152241	0.21302	0	0	0
ENSMUSG00000002058	Unc119	grey	0	0	-0.112501	0.332678	0	0	0.214421	0	0	-0.220191	-0.0586841	0	0	0	-0.0196989	-0.120878	0	0	0.142307
ENSMUSG00000002059	Rab34	purple	0.183127	0.111526	0	0	-0.264308	0	0	-0.311867	0	0	0	-0.0444777	0	0.577292	0	0	0	-0.272768	-0.378121
ENSMUSG00000002064	Sdf2	grey	0	0.0706371	-0.335268	0	0	0.050943	0.00359455	0	0	0	0	0.131137	0	0	0	0	0	0	0.00378944
ENSMUSG00000002068	Ccne1	cyan	0	0	0	0.310506	-0.0219611	-0.10969	0.12562	0	0	-0.101491	-0.351965	-0.0301889	0.14439	0	0	-0.124057	0.0903555	0	0
ENSMUSG00000002083	Bbc3	grey	0	0.278825	-0.0438201	0	-0.0761836	0	0	-0.00735363	-0.219196	0	0	0	0	0.0920775	0.0437472	-0.0490448	0	-0.201427	0
ENSMUSG00000002100	Mybpc3	grey	-0.124361	0	-0.114903	-0.013229	0	0.227532	0	0.0955043	0	0	0.0418252	0	-0.309127	0	0.279405	0	-0.0308701	0	0
ENSMUSG00000002102	Psmc3	grey	0	0.134047	-0.252884	0.106618	0	0.118609	0	0	0	-0.139417	0	0	0.0604037	0	0.146466	-0.00929332	0	0.0114717	0.122501
ENSMUSG00000002103	Acp2	blue	0.0776506	0	0	0.30736	0	0	0.0052752	0.0652276	0	-0.130967	-0.0228815	0	0.0663443	0	-0.0443112	-0.124589	0.0739235	0	0
ENSMUSG00000002104	Rapsn	grey	-0.0616686	0	-0.149082	0	0.154269	0.118868	-0.000752398	0	0.00607707	0	0.078335	0.101891	0	-0.0557567	0	0.0716025	-0.0854464	0.0103882	0.0697542
ENSMUSG00000002105	Slc39a13	grey	0	0.0325445	-0.258032	0.192071	0	0.171475	0	0	0.102835	-0.142477	0.122571	0	0	-0.00929012	0.0571411	-0.0102951	-0.114558	0	0.182216
ENSMUSG00000002107	Celf2	brown	0.0417319	0	0.558046	-0.00899153	-0.148423	-0.265626	0	0	0	0	0	-0.149871	0	0.128574	-0.0369236	0	0	0	-0.385299
ENSMUSG00000002108	Nr1h3	grey	0	0	-0.0181043	0	-0.044873	0	-0.0865421	0	0.20523	0	0.245352	-0.0707056	0.0530764	0	0	0	-0.363076	0.161677	0
ENSMUSG00000002109	Ddb2	grey	0	0	0.0572718	-0.121831	-0.265717	0	0	0	0	0.0459847	0	0	0	0.0605074	0.00700047	-0.106739	0	0	-0.102228
ENSMUSG00000002111	Spi1	grey	0	0	0.0808867	0	0	0	0.0128892	0.0107956	-0.00394373	0.0617473	-0.0251344	0.0108912	0	0	0	0	0.0291699	-0.00667647	-0.0564035
ENSMUSG00000002129	Sf3a1	grey	0	-0.10843	-0.00710018	0	0	0	0	0	0.230747	0.0149559	0.0671722	0	0	-0.102354	0	0	-0.0568395	0.079878	0.202243
ENSMUSG00000002147	Stat6	grey	0	0.0952991	0	0	0	0	0.023422	0.123954	-0.120896	-0.18119	0	0	0	0	0	-0.113997	0.0484005	-0.142613	0
ENSMUSG00000002190	Clgn	cyan	0	0	0	0.36156	0	0	0.175948	0	0	-0.104938	-0.297378	0	0	0	0	-0.10138	0.10341	0	0
ENSMUSG00000002204	Napsa	grey	0	0	0	0	0	-0.135133	0	-0.117747	-0.0459506	0	0	0	0.0484039	0.0468499	0	0	0	0	-0.0894418
ENSMUSG00000002205	Vrk3	magenta	-0.0676737	0.0156746	-0.306596	0	0	0.153246	0	0	0.152487	-0.140482	0.221635	0	0	0	0.173667	0	-0.184675	0.0585335	0.202137
ENSMUSG00000002210	Smg9	red	-0.104826	2.8468e-05	-0.135542	0.0506341	-0.00545113	0.138247	0	0.0133352	0	-0.0068605	0	0.0277225	-0.104765	-0.0163024	0.145296	-0.109927	0	0	0.076045
ENSMUSG00000002221	Paxip1	grey	0	0	0	0	-0.151175	0.00425729	0	0	0	0	0	-0.0820388	-0.0326571	0	0.296375	-0.0894555	-0.0319148	0	0
ENSMUSG00000002222	Rmnd5a	lightyellow	-0.189347	-0.215766	0	-0.0814019	-0.0356129	0	-0.305601	0	0.210518	0.219387	0.0310644	0	-0.00882004	-0.114891	0	0	-0.0950204	0.231626	0
ENSMUSG00000002227	Mov10	grey	0	0	0	0.0479278	0	0	0	0.0629967	0.133878	0	0	0	0	0	0	0	0	0	0.0554496
ENSMUSG00000002228	Ppm1j	grey	0	0	0	0	-0.053053	0	0	0.120653	0	0	0	0.108603	-0.0952834	-0.0796175	0.093684	-0.195716	0	0	0.0193584
ENSMUSG00000002233	Rhoc	blue	0.285327	0.146203	-0.0414296	0.00759657	-0.0461726	0	0.111822	-0.00677876	-0.155346	-0.199706	-0.112805	-0.00659427	0	0.183442	0	-0.152071	0	-0.160475	-0.0232059
ENSMUSG00000002240	Prr27	grey	-0.0893466	0	-0.114224	0	0.100479	0.145654	-0.0161848	0	0	0	0.14756	0.000894738	-0.0843435	0	0.114175	0.12509	-0.0776428	0	0.0188504
ENSMUSG00000002249	Tead3	grey	0	0	0	0	0.0732185	0	0	-0.0485101	0	0.00130258	0	0	0.0139297	0.151626	-0.108759	0.160269	0	0	-0.102688
ENSMUSG00000002250	Ppard	grey	0.0378105	0	0.152474	0	-0.133391	-0.0754504	0	0	0	0	0	-0.0497631	0	0.20556	-0.0505876	0	0	0	-0.240606
ENSMUSG00000002257	Def6	blue	0	0.279888	-0.0585937	0.118943	0	0	0.0624867	0	-0.22885	-0.124047	0	0	0	0	0	-0.228722	0	-0.221795	0
ENSMUSG00000002265	Peg3	lightcyan	0	0	0	0.182289	0	0	0.10676	0.18843	0	-0.068273	-0.0585212	0	0	0	0	-0.158656	0.00131172	0	0
ENSMUSG00000002266	Zim1	green	0	0	0	-0.0902202	0.26908	0.0202907	0	0	0	0.0868654	0.190529	0	-0.0579145	0	0	0.371386	-0.113573	0	0
ENSMUSG00000002274	Metrn	lightgreen	0	-0.117968	-0.0802488	0	0	0	-0.0803968	0.041841	0.20983	0	0.0491662	0	0	0	0	0	-0.283603	0.0990865	0.0261086
ENSMUSG00000002279	Lmf1	red	-0.101355	0	-0.340734	0	0	0.220924	0	0.047954	0	0	0.0760587	0.142063	-0.000805106	-0.0983258	0.283296	0	-0.103765	0.0733625	0.24773
ENSMUSG00000002280	Narfl	red	-0.0714871	0	-0.14866	0	-0.000676848	0.0307503	0	0.0212326	0.0566853	0	0.0378754	0.0465487	0	-0.0890923	0.156396	0	-0.131572	0.0721001	0.106745
ENSMUSG00000002289	Angptl4	grey	0.232487	0	-0.0378384	0	-0.0424691	-0.126088	0	-0.0837441	0	-0.119477	0	-0.138971	0.271183	0.136636	0	0	-0.105275	0	0
ENSMUSG00000002297	Dbf4	pink	0.119068	0	0	0	-0.0531382	-0.0912091	0	0	0	-0.121564	0	-0.164225	0.263038	0.0290586	-0.0294361	0	0	0	0
ENSMUSG00000002307	Daxx	blue	0	0.141786	-0.182214	0.263341	0	0	0.040839	0.0970717	0	-0.21951	0	0	0	0	0	-0.13944	0	0	0
ENSMUSG00000002308	Cd320	grey	0	-0.151906	0.032269	-0.0638052	0	0	-0.123856	0	0	0	0	0	0	0	0	0	0	0.0852327	0
ENSMUSG00000002319	Ipo4	blue	-0.0279457	0.310567	-0.35987	0.0117933	0	0.264349	0.0610099	0.146773	-0.0917119	-0.0583362	0	0.0252076	-0.00430027	0	0.0394252	-0.200471	0	-0.0910656	0.0243207
ENSMUSG00000002324	Rec8	grey	0	0.00614406	0	0	0	0.00395582	0.0111442	0	0	-0.0578262	0.0336358	0	-0.0189904	0	0	0	0	-0.0555247	0
ENSMUSG00000002325	Irf9	grey	0	0	0	0.0893877	0	0	0	0	0	0	0	0	0	0	-0.0142718	-0.0452391	0.0844226	-0.0186038	0
ENSMUSG00000002326	Gmpr2	blue	0	0.0917795	0	0.45336	0.0261969	0	0.31959	0	0	-0.378422	-0.199038	0	0	0	0	0	0.22543	-0.00683861	0
ENSMUSG00000002329	Mdp1	grey	0	0	-0.00514377	0	-0.133543	0	0	0.0681908	0	0	0	0	0	-0.12097	0	-0.121715	0	0	0.0902713
ENSMUSG00000002332	Dhrs1	yellow	-0.0433195	0	-0.225855	0	0.064201	0.157617	0	0	0	0	0	0.0416462	-0.0083013	-0.158126	0.04435	0	0	0	0.32555
ENSMUSG00000002341	Ncan	grey60	-0.0345807	0	-0.13297	0.0268078	0	0.0312895	0	0.0566134	0.128624	0	0	0.0320807	0	-0.200368	0	-0.0106418	0	0	0.290796
ENSMUSG00000002342	Tmem161a	turquoise	-0.197914	-0.130524	-0.0731121	-0.00660249	0	0	-0.231248	0	0.294254	0.0626171	0.263571	0	0	-0.00492198	0.00292158	0.0887952	-0.336088	0.340113	0.0136205
ENSMUSG00000002343	Armc6	grey	0	0	0	0.0525694	0.154678	0	0.0940891	0	0	-0.00667883	-0.235356	0.0347037	0	-0.0918162	0	0	0.247254	0	0
ENSMUSG00000002346	Slc25a42	turquoise	0	0	-0.0553482	-0.0301152	0	0.0221965	0	0	0.0682668	0	0.184197	0	0	0	0.144668	0	-0.225447	0.140642	0
ENSMUSG00000002365	Snx9	grey	0	0.0567808	-0.0464617	0	0	0	0	0	-0.0587976	0	-0.0294845	0.113756	0	0	0	-0.0563733	0	-0.0343791	0
ENSMUSG00000002384	Bmp8b	grey	-0.111793	0	0.0285902	-0.13764	0	0	0	-0.048508	0	5.98219e-05	0.02392	0	-0.0717288	0	0.0804404	0.106379	0	0	0
ENSMUSG00000002393	Nr2f6	grey	0	-0.121549	-0.0598676	0	0.0407307	0	-0.146602	0.0125845	0.224362	0	0	0	0	-0.0838184	0	0.0433625	-0.157985	0.197799	0.176278
ENSMUSG00000002395	Use1	grey	0.139043	0	0	-0.052031	-0.11486	0	-0.0361873	-0.0902267	0	0	0.11321	-0.0907003	0	0.112198	0.0709026	0	-0.179709	0	-0.0077933
ENSMUSG00000002409	Dyrk1b	turquoise	-0.053164	-0.100237	-0.00434379	0	0	0	0	-0.0161166	0.0175212	0	0.0412372	0	0	0	0.11188	0.0542895	-0.160081	0.220756	0
ENSMUSG00000002428	Hltf	grey	0.0195782	0.0293866	0.0541945	0	0.153902	0	0.00907007	-0.0530713	0	0	0	-0.011297	0	0	-0.147593	0.118658	0.0318023	-0.0965494	-0.0337241
ENSMUSG00000002455	Prpf6	brown	0.176446	0	0.250542	-0.0326769	-0.0105573	-0.108287	0.0121085	-0.135865	-0.188194	-0.117639	-0.0767576	-0.181686	0	0.113832	0	-0.00404063	0.208647	-0.115434	-0.184911
ENSMUSG00000002458	Rgs19	grey	0.115111	0.00746413	0	0	0	-0.00439313	0.0264283	0	-0.107547	0	-0.0975693	0	0	0.0260801	0	0	0	-0.126185	-0.127297
ENSMUSG00000002459	Rgs20	grey	-0.0770375	0	-0.122497	0.0291486	0	0.025094	0	0.116186	0.025455	0	0	0.0217777	0	-0.000680662	0	-0.00539189	0	0	0.0819976
ENSMUSG00000002475	Abhd3	grey	-0.116054	-0.0761979	0	-0.115719	0	0	-0.128601	0	0	0.0352118	0	0.0892226	-0.0233071	-0.00738081	0	0.0168401	0	0.0945756	0
ENSMUSG00000002477	Snrpd1	blue	0.0688101	0.275045	0	0	0.045524	0	0.0172855	-0.0839573	-0.304542	0	0	0	0.0302011	0.266492	0	0	0.0332539	-0.250217	-0.166879
ENSMUSG00000002486	Tchp	red	-0.110441	0	-0.101934	0	-0.19921	0.163343	-0.023848	0	0	-0.110302	0.128648	-0.04538	-0.089106	0	0.323284	-0.205286	-0.0840213	0	0.0211182
ENSMUSG00000002489	Tiam1	grey	0	0.0241818	0	0	-0.065864	0	0	-0.0120794	0	0	0.00524816	0	0	0.140114	0	0	0	-0.00250599	-0.0085316
ENSMUSG00000002496	Tsc2	greenyellow	-0.297652	0	-0.374635	0	0	0.401684	0	0.0674158	0	0	0.310111	0.204182	-0.265471	0	0.280451	0	-0.165789	0	0.115719
ENSMUSG00000002500	Rpl3l	turquoise	0	-0.34559	0	-0.165124	-0.0199486	0	-0.228997	0	0.158791	0	0.0177757	0	0	0	0	0	-0.231032	0.381256	0
ENSMUSG00000002504	Slc9a3r2	yellow	-0.127626	0	-0.234636	0	0.0488463	0.187178	0	0.188575	0	0	0	0.214259	-0.109625	-0.395705	0.0735473	0	0	0	0.468661
ENSMUSG00000002524	Puf60	blue	0	0.393255	-0.41685	0.088965	0	0.224794	0.150313	0	-0.0642257	0	0.12732	0.016179	0	0.0272636	0	-0.0609417	0	-0.146623	0
ENSMUSG00000002546	Golga2	red	-0.225447	0	-0.0935858	-0.207451	0	0.274487	-0.0819155	0	0	0	0.31243	0	-0.318698	0	0.423279	0	-0.0961468	0	0
ENSMUSG00000002550	Uck1	brown	0.103541	0	0.443361	0	0.0151751	-0.172029	0.0880091	-0.206004	-0.0392189	0	-0.067106	-0.168719	0	0	-0.0425816	0.0510644	0.261565	-0.133551	-0.147425
ENSMUSG00000002565	Scin	grey	0	0.167344	-0.210222	0.0432104	0.0724253	0.0843664	0.0312665	0	-0.036807	0	0	0	0	0	-0.00823178	0	0	-0.055458	0
ENSMUSG00000002578	Ikzf4	grey	0	0	0	-0.0469542	0	0	0	-0.0525775	0	-0.0076669	0.00255215	-0.0891174	0	0.108422	0	0.0323942	0	0	-0.0729739
ENSMUSG00000002580	Mien1	yellow	0	0	-0.312859	0.440921	0.0740932	0	0.00121356	0.0190791	0	-0.187437	0	0	0	-0.0637106	0	0	0	0	0.382307
ENSMUSG00000002588	Pon1	grey	0.212355	0	0.000762194	0.02819	-0.0254326	-0.104667	0	-0.117532	-0.0641305	-0.0726758	-0.0595661	-0.0736158	0.0977344	0.0380798	0	-0.0396509	0.000668391	0	-0.0579793
ENSMUSG00000002602	Axl	purple	0.417005	0	0	0	-0.314549	0	0	-0.0712928	-0.0992745	-0.00513628	0	-0.340633	0	0.704928	0	0	0	-0.149189	-0.520758
ENSMUSG00000002603	Tgfb1	purple	0	0.148732	-0.0957851	0	-0.0564046	0	0	-0.0220225	-0.0192578	-0.161561	0	-0.146417	0	0.302149	0	0	-0.0786504	-0.124354	-0.12886
ENSMUSG00000002608	Ccdc97	grey	-0.0214883	0.0145828	0	0	-0.0239869	0	0.01333	0.0736315	-0.120495	-0.0895977	0	0	0	0	0	-0.254674	0.229331	-0.148016	0
ENSMUSG00000002617	Zfp40	grey	0	0	0	0.128102	0.0921429	0	0.104347	0	0	-0.0168464	-0.101208	0	0	-0.0326973	-0.0808411	0	0.096484	0	0
ENSMUSG00000002625	Akap8l	magenta	-0.0873079	0	-0.199024	-0.179844	0	0.239909	-0.128713	0	0	0	0.590319	0	-0.0374223	0	0.270373	0.0354386	-0.278199	0	0
ENSMUSG00000002633	Shh	grey	-0.12421	0.0294096	-0.263504	0	0	0.211802	0	0.0988719	0	0	0	0.173581	-0.0272479	-0.0310811	0.0118045	-0.0130026	0	0	0.156868
ENSMUSG00000002635	Pdcd2l	grey	0	0	0.283968	-0.112004	0	-0.0735259	-0.00322081	-0.169576	-0.203924	0.0823817	-0.0368906	0	0	0.0798831	0	0	0.0897697	0	-0.290642
ENSMUSG00000002658	Gtf2f1	blue	-0.0690589	0.319097	-0.332382	0.000618757	0	0.243982	0	0.115075	-0.0950072	-0.168859	0	0	0	0	0.0355337	-0.102089	0	-0.0839143	0.0171591
ENSMUSG00000002660	Clpp	turquoise	0	-0.0781369	-0.00361191	-0.0627311	-0.000157805	0	-0.0472289	0	0.0840321	0	0.0746449	-0.0351347	0	0	0	0.0456317	-0.418855	0.218101	0
ENSMUSG00000002661	Alkbh7	turquoise	0	0	-0.0304247	-0.114786	0	0.0159712	-0.0738827	0	0	0	0.113191	0	0	0	0.0472839	0.00843978	-0.184073	0.0230076	0
ENSMUSG00000002668	Dennd1c	pink	0.105227	0	0.223206	0	-0.0687596	-0.102558	0	-0.261423	-0.0164813	-0.00156024	0	-0.386254	0.126964	0.408422	0	0	0	0	-0.383414
ENSMUSG00000002679	Med6	grey	0.0195669	0.24327	0	0	0	0	0	0	-0.17843	0	0	0	0	0.1145	0	0	0	-0.172175	-0.0222349
ENSMUSG00000002688	Prkd1	tan	-0.03587	0	0	0.0353173	0	0	0.105409	0	0	0	-0.228854	0	0	-0.0981666	0	-0.25023	0.366532	0	0
ENSMUSG00000002699	Lcp2	pink	0	0	0.0232767	0	0	-0.131325	0	-0.310791	0	0	0	-0.0552718	0.253804	0.179707	-0.0263342	0	0	0	-0.0815136
ENSMUSG00000002718	Cse1l	grey	0	-0.0291549	0.170604	0	0	-0.0269659	0	0.100987	0	0	-0.138233	0	0	-0.167977	-0.108117	-0.0753734	0.207634	0	0
ENSMUSG00000002731	Prkra	grey	0.0718416	0	0	0.226104	0	0	0.135548	0	0.078342	-0.16922	-0.048253	0	0	-0.0888019	0	-0.0205076	0.181584	0	0.133028
ENSMUSG00000002732	Fkbp7	black	0.399013	0	0.449396	0	-0.144188	-0.333535	0	-0.270964	-0.111767	0	-0.0531003	-0.334862	0.0346851	0.315078	-0.00590591	0	0	0	-0.509119
ENSMUSG00000002733	Plekha3	brown	0.147723	0	0.616132	0	0	-0.309348	0	-0.121837	-0.0270791	0	-0.315233	-0.129972	0	0	-0.196132	0	0.405695	-0.0982156	-0.154427
ENSMUSG00000002741	Ykt6	midnightblue	-0.136226	0.130976	-0.342772	0	0.0911794	0.304681	0	0	-0.0551613	0	0	0.505001	-0.0898003	0	0.0758812	0	0	-0.011971	0
ENSMUSG00000002748	Baz1b	grey	0	0	0	0	-0.0781276	0	0	-0.0421598	0	0	0	-0.0840195	-0.0349336	0	0.0596714	-0.0973804	0	0	-0.00807283
ENSMUSG00000002763	Pex6	yellow	0	-0.119878	-0.246524	0	0.0492444	0	0	0.177909	0.415882	0	0.0307946	0.0484117	0	-0.339424	0	0.0363005	-0.117555	0.237001	0.444603
ENSMUSG00000002767	Mrpl2	turquoise	0	0	0	-0.356837	0	0	-0.0196106	0	0	0	0.182946	0	0	0	0.171225	0.0546047	-0.340433	0.0281765	0
ENSMUSG00000002768	Mea1	cyan	0	0.0131251	0	0.310615	0.245018	0	0.18576	0	0	0	-0.31071	0.186633	0	0	-0.0962204	0	0.0911662	0	0
ENSMUSG00000002769	Gnmt	grey	-0.000480699	0	0.0110121	-0.197135	-0.113367	0	-0.175667	-0.0775144	0	0.0194453	0.0512946	0	-0.0338561	0	0.194181	-0.0445925	-0.0122824	0	0
ENSMUSG00000002771	Grin2d	grey	0	0	0	0	-0.129738	-0.00645083	0	0	0	0	0	-0.112935	0.0792846	0	0	-0.0202823	-0.0642983	0	0
ENSMUSG00000002778	Kdelr1	grey	0	-0.113243	0.0258524	-0.0303956	0	-0.00526191	0	-0.199612	0.0433588	0.00960732	0	0	0	0	0	0.306157	0	0.05007	0
ENSMUSG00000002781	Tmem143	grey	-0.00642596	0	-0.317256	0	0.0511248	0.0796134	0	0.0791736	0	0	0.0579558	0	0	0	0.0556394	0	-0.165517	0.174204	0.149955
ENSMUSG00000002797	Ggct	lightyellow	0	-0.302899	0	-0.0414241	0	-0.00805161	-0.0421219	-0.0688812	0.179637	0.360855	0	0	0	0	0	0.0931656	-0.0120718	0.271251	0
ENSMUSG00000002799	Jag2	grey	0	0	-0.172063	0	0	0.130857	0	0.222611	0	0	0	0	0	0	0	-0.114472	0	0	0.159262
ENSMUSG00000002804	Nudt14	red	-0.0342712	0	-0.0251153	0	0	0.0738155	0	0	0	0	0	0	-0.106346	-0.072661	0.152133	0	0	0	0.0465812
ENSMUSG00000002808	Epdr1	grey	-0.031346	0	-0.047291	0.0748064	0.268821	0	0.0349753	0	0	0	-0.120507	0.328443	0	-0.0463975	-0.0945105	0	0	0	0.0144906
ENSMUSG00000002812	Flii	red	0	0	-0.041841	0	0	0.185922	0	0.211419	0	-0.0786942	0	0	-0.16217	-0.192684	0.284041	-0.127351	0	0	0.202414
ENSMUSG00000002814	Top3a	grey	0	0	0.0438031	0	0	0	0	0.0895684	0	-0.00487575	0	-0.0550629	0	0	-0.0594721	-0.0231473	0.0695923	0	0
ENSMUSG00000002820	Atg4d	grey	-0.0944854	0	-0.252209	0	0	0.199696	0	0	0	0	0	0.0908112	-0.0409838	-0.0308811	0.18788	-0.135586	0	0	0.0779937
ENSMUSG00000002825	Qtrt1	grey	0	0	0.108984	0	-0.0359352	0	0	0	-0.103094	0	0	0	0	0	0	-0.129448	0.133225	-0.0636999	-0.0214363
ENSMUSG00000002831	Plin4	turquoise	0	-0.506708	0	-0.101857	0	0	-0.399797	0	0.372628	0.246844	0	0	0	0	0	0.0465142	-0.209066	0.510787	0
ENSMUSG00000002833	Hdgfrp2	greenyellow	0	0	-0.324185	-0.0100125	0.0197014	0.355784	0	0	0	0	0.516952	0.0982996	-0.105714	0	0.197695	0.107418	-0.214126	0	0
ENSMUSG00000002835	Chaf1a	blue	0	0.310815	-0.182141	0	0	0	0	0	-0.191975	-0.11824	0	0	0	0.345096	0	0	0	-0.160373	-0.088847
ENSMUSG00000002844	Adprh	brown	0.00176804	0	0.277212	0.115445	0	-0.134529	0.0372217	-0.11785	-0.00983022	0	-0.265149	-0.0209219	0	0	0	0	0.276142	-0.0248051	0
ENSMUSG00000002845	Tmem39a	grey	0.164215	0	0	0	-0.0257067	-0.0340023	0	0	0	0	0	-0.112672	0.112238	0.138796	0	0	-0.132012	0	-0.0119225
ENSMUSG00000002847	Pla1a	grey	0.35007	0	0	0	-0.146581	-0.173002	0	-0.0469657	0	-0.108886	0	-0.201981	0.233547	0.145768	-0.138502	0	0	0	-0.0251312
ENSMUSG00000002870	Mcm2	pink	0	0	0	0	-0.153087	0	0	-0.0202842	0	-0.0197676	0	-0.106604	0.249283	0.11559	-0.0436838	0	0	0	-0.00339618
ENSMUSG00000002871	Tpra1	grey	-0.108367	0	-0.287333	0	0.0371059	0.176353	-0.0712736	0.179866	0.263459	0	0.36059	0.0225859	0	-0.0245197	0.0395225	0.0852766	-0.213488	0.0612367	0.244045
ENSMUSG00000002881	Nab1	black	0.122351	0	0.225467	0	-0.116559	-0.220472	0	0	0	0	0	-0.0488619	0	0	-0.114182	0	0	0	-0.0605003
ENSMUSG00000002885	Adgre5	grey	0.179218	0	0	0	-0.11547	0	0	0	0	0	0	-0.0917704	0.138357	0.0299444	0	-0.121296	-0.0367967	0	0
ENSMUSG00000002897	Il17ra	black	0.0825822	0	0.00224744	0	0	-0.0532697	0	-0.173499	0	0	0	0	0.0670146	0.172055	-0.0731599	0.0487362	0	0	-0.144313
ENSMUSG00000002900	Lamb1	brown	0.204858	0	0.414246	0	-0.128018	-0.305446	0	-0.0140088	-0.051143	0	-0.244931	-0.187301	0.0210823	0.0214238	-0.116009	-0.0911388	0.158524	0	-0.148331
ENSMUSG00000002910	Arrdc2	grey	0	-0.151126	0	0	-0.0885105	0	0	0	0.231631	0	0	-0.0837763	0	-0.0513221	0	0	-0.102371	0.181113	0
ENSMUSG00000002930	Ppp1r17	grey	0	0	0	0	0	0	0	0	0	0	0	0	0	-0.0467636	0	0	0	-0.00974879	0
ENSMUSG00000002944	Cd36	brown	0	-0.103212	0.320067	-0.0533644	0	-0.105651	-0.0350755	-0.0701066	0	0	0	-0.10557	0	0	-0.0325478	0.0699909	0	0	-0.0738636
ENSMUSG00000002948	Map2k7	grey	-0.084302	0	-0.244979	0	0.240701	0.232731	0	0	0	0	0.171212	0	-0.130766	-0.0255785	0.134407	0.0495889	-0.0150719	0	0.123434
ENSMUSG00000002949	Timm44	magenta	-0.0703788	0	-0.107705	-0.154732	-0.116807	0.0464625	-0.297858	0	0.0478947	0	0.480829	0	0	0	0	0	-0.380004	0.0807999	0
ENSMUSG00000002957	Ap2a2	greenyellow	-0.346588	0.0655611	-0.456503	0	0	0.597763	0	0.292798	0	0	0	0.110074	-0.320483	-0.0131376	0.0625506	-0.149437	0	0	0.251185
ENSMUSG00000002963	Pnkp	magenta	0	0	-0.185473	-0.168288	0	0.0557546	-0.151617	0	0	0	0.42922	0	0	0.0975179	0.107204	0	-0.399922	0	0
ENSMUSG00000002968	Med25	grey	-0.216945	0	-0.246797	0	0.181387	0.281271	0	0.176056	0	0.0537623	0.0688586	0.273305	-0.179341	-0.201419	0	0.0193498	-0.0371902	0	0.231122
ENSMUSG00000002980	Bcam	greenyellow	-0.091462	0	0	0	0.63854	0.130255	0	0	0	0	0	0.22935	-0.168844	-0.225385	0	0	0	0	0.120916
ENSMUSG00000002981	Clptm1	yellow	-0.0429573	0	-0.307871	0	0	0.172052	0	0.244105	0.0257195	0	0	0.0900509	0	-0.338947	0	-0.0531992	0	0	0.512928
ENSMUSG00000002983	Relb	grey	0.0405604	0.0659624	-0.0380905	0	-0.0968303	0	0	-0.0647361	0	-0.155236	0	-0.0888113	0	0.161644	0	0	0	-0.0462813	-0.0717881
ENSMUSG00000002984	Tomm40	grey	-0.044475	0	0	0	-0.0881504	0.00566053	0	-0.0509643	0	0.0635085	0	0.0141777	-0.0561686	-0.0337261	0.158146	-0.083141	0	0	0.0125446
ENSMUSG00000002985	Apoe	purple	0.281694	0.281985	0	0	-0.114021	0	0.233248	-0.0906881	-0.261091	-0.333615	0	-0.0375954	0	0.354912	0	-0.093111	0.00638761	-0.373882	-0.126267
ENSMUSG00000002992	Apoc2	grey	0	0.0274375	-0.0161724	0	0	0.0315176	-0.0412008	0	-0.0471488	0.0696446	0	0	0	0.00964158	0.11634	0	-0.0198161	0	0
ENSMUSG00000002996	Hbp1	magenta	0	0	-0.0521176	-0.215328	0	0	-0.275029	0	0	0.036694	0.551478	0	0	0	0.169681	0.0236884	-0.461485	0	0
ENSMUSG00000002997	Prkar2b	tan	-0.00553643	0	0.065267	0	0.0991458	0	0	0	-0.193483	0	-0.166704	0.00809996	-0.0531022	0	-0.0890159	0	0.354952	-0.196977	0
ENSMUSG00000003031	Cdkn1b	grey	0	0	-0.00129322	-0.0229436	0	0.0780616	0	0.0131937	-0.0657747	0	0	0.131631	0	0.0466813	0	0	0	-0.0300988	0
ENSMUSG00000003032	Klf4	brown	0.233288	-0.130006	0.31613	0	-0.0516142	-0.298375	0	-0.12209	0.0681523	0	-0.0777272	-0.256113	0.142893	0	-0.154982	0	0	0	0
ENSMUSG00000003033	Ap1m1	yellow	-0.14438	0	-0.182882	0	0.403049	0.106204	0	0.0177977	0.118437	0	0	0.287033	0	-0.549903	0	0	0	0	0.570108
ENSMUSG00000003037	Rab8a	grey	0.24362	0.00162974	-0.0251702	0.0403379	0	0	0	0	0	-0.233239	0	-0.0610162	0.215052	0.0316555	0	0	0	0	0
ENSMUSG00000003039	Fam32a	grey	-0.0100898	0	0	0	0	0	0	0	0.0954636	0	0	0.133492	0	-0.129393	0	0	0.0752558	0	0.110939
ENSMUSG00000003051	Elf3	green	0.0348552	-0.0223838	0.0126576	-0.0135969	0.18202	-0.0325471	-0.00152638	-0.0621765	0	0	0	0	0.0454959	0	-0.159511	0.229889	0.00431078	-0.0741431	-0.0300843
ENSMUSG00000003053	Cyp2c29	grey	-0.0903542	0.0152392	0	0	0	0.0436764	0	0	-0.0104439	0	0	0	0	0	0	0	0.117966	-0.0140887	0
ENSMUSG00000003062	Stard3nl	blue	0	0.395879	-0.212767	0.155322	0	0	0.258461	0	-0.321682	-0.153049	-0.0598719	0	0	0	0	0	0	-0.262296	0
ENSMUSG00000003068	Stk11	grey	0	0	-0.0598604	-0.0637559	0	0.0439148	-0.113464	0	0	0	0.182678	0	0	0	0.0988785	0	-0.0568994	0.0265715	0.00519497
ENSMUSG00000003070	Efna2	grey	0	0	0	0	0	0.00553616	0	0	0	0	0	0	-0.0211061	0	0	0	0	-0.0130131	0
ENSMUSG00000003072	Atp5d	grey	-0.135566	0	-0.0182832	0	0.0247645	0.176836	0	0	0	-0.00531376	0	0	0	-0.0604115	0.135011	0	0	0.141828	0.100496
ENSMUSG00000003099	Ppp5c	yellow	-0.208855	0	-0.593919	0	0	0.370984	0	0.281724	0.0881131	0	0.100417	0.246571	0	-0.148337	0	0	-0.110276	0.0438171	0.471412
ENSMUSG00000003119	Cdk12	grey	-0.0296338	0.137358	-0.130888	0	0	0.206608	0	0.288003	0	-0.073383	0.0761355	0	-0.0205351	0	0	0	0	-0.0610202	0.00670304
ENSMUSG00000003123	Lipe	grey	0	-0.0496412	0	-0.144358	0	0	-0.174775	0	0	0.0770336	0	0	0	0	0.0646658	0	-0.124895	0.0170499	0
ENSMUSG00000003131	Pafah1b2	grey	0	-0.18824	0.0127906	-0.0091562	0	0	0	-0.0451828	0.0530858	0	0	0	0	0	0	0.0262127	0	0.126346	0
ENSMUSG00000003134	Tbc1d8	brown	0	0	0.486327	0	0	-0.0600093	0	-0.0668307	-0.23212	0	-0.114144	-0.158049	0	0	0	0	0.343675	-0.245815	-0.18371
ENSMUSG00000003135	Cnot11	grey	-0.0935036	0	-0.169995	-0.0195053	0	0.169968	0	0.161112	0	0.000697955	0.0231825	0.142769	-0.0987161	0	0.0123262	0	-0.128466	0	0.0129704
ENSMUSG00000003153	Slc2a3	grey	-0.0566227	0	-0.187685	0.278955	0.0204217	0.0445135	0	0.0291352	0	0	0	0	0	-0.0743056	0	0	0	0	0.233252
ENSMUSG00000003154	Foxj2	magenta	-0.0371696	-0.00132109	0	-0.110458	0	0	-0.226377	0	0.0660811	0.0175275	0.368023	0	-0.138878	0	0.264787	0.178158	-0.0684336	0	0
ENSMUSG00000003161	Sri	blue	0	0	0	0.364779	0.00260601	0	0.194176	0	0	0	-0.297709	0	0	0	-0.0963875	-0.00771933	0.378469	-0.0415529	0
ENSMUSG00000003166	Dgcr2	greenyellow	-0.258157	0	-0.383335	0	0	0.529031	0	0.194741	0	0	0	0.235961	-0.36493	-0.118445	0.300335	0	0	0	0.303249
ENSMUSG00000003184	Irf3	pink	0.0928226	0	0	0	-0.0531898	0	0	0	-0.0325974	0	0.00487791	-0.190603	0.0751895	0.219595	0	0	-0.162502	0	-0.0864386
ENSMUSG00000003190	Bcl2l12	grey	0	0	0	0	0.0699901	0	0	-0.0135969	0	0.0470377	0	0.0198317	0	0	0	0.0185648	0	0.0134434	0
ENSMUSG00000003198	Zfp959	grey	0	0	0.0488672	0	0.190571	-0.0611086	0.0201948	0	0	0	0	0	0	0	-0.172809	0.27815	0.0191294	-0.0635104	-0.0254684
ENSMUSG00000003199	Mpnd	yellow	-0.286883	0	0	0	0	0.161539	0	0	0	0	0	0	-0.0959534	-0.417669	0	-0.0547438	0	0	0.453418
ENSMUSG00000003200	Sh3gl1	grey	0	0.138449	-0.0498658	0	-0.0152607	0	0.0101241	0	0	0	0	0	0	0.0403956	0	0	0	-0.0599731	0
ENSMUSG00000003206	Ebi3	grey	0.0148633	0	0.0264536	0	0	0	0	-0.0318957	0	-0.136083	0	-0.235692	0.0674399	0.0775113	-0.0227896	0	0	0	0
ENSMUSG00000003208	Ccdc94	grey	0	0.0960162	-0.174332	0.0179608	-0.000754302	0.172603	0	0.10021	0	-0.0283562	0.0534969	0	0	0	0.213906	-0.0935892	-0.0458411	0	0.0866177
ENSMUSG00000003226	Ranbp2	brown	0	0	0.396463	0	-0.0198471	-0.186497	0	-0.0266405	-0.110914	0	-0.163822	-0.088078	0	0	-0.206579	-0.0200408	0.243921	-0.052095	-0.21344
ENSMUSG00000003227	Edar	grey	0	-0.144714	-0.0541926	-0.0379578	0.0205162	0	-0.163838	0	0.22082	0	0.10634	0	0	0	0	0.0452186	-0.176157	0.19153	0
ENSMUSG00000003228	Grk5	grey	0	0.0369126	0	0.0341095	0.0482029	0	0	0	0	0.0393927	0	0.25983	0	0	0	0	0.00995758	0	0
ENSMUSG00000003233	Dvl3	grey	0	-0.00583437	0	0	0.117753	0	0	0.0117646	0.136953	0	0	0.0754586	0	-0.125057	0	0.112559	0	0.023833	0.136277
ENSMUSG00000003234	Abcf3	magenta	-0.215921	0	0	-0.191056	0	0.0905752	0	0	0	0.20979	0	0	-0.224941	0	0.0768209	0	-0.0230535	0	0
ENSMUSG00000003235	Eif2b5	grey	0	0	-0.210747	0	0.00574662	0.118511	0	0	0	0	0.0222404	0.102726	0	-0.0400154	0.10555	0	-0.118926	0	0.149235
ENSMUSG00000003269	Cyth2	grey	-0.0376051	0	-0.187093	0	0.046755	0.0208927	0	0.121045	0.186566	-0.0474439	0.0221925	0	0	-0.111896	0.00986249	0.0085866	-0.0475899	0.143488	0.285834
ENSMUSG00000003271	Sult2b1	grey	0	0	-0.107487	0	0	0.057267	0	0	0.0434985	0	0.00772278	0	0	0	0.0687218	0	-0.0712021	0.0168815	0.0752522
ENSMUSG00000003273	Car11	yellow	-0.304484	0	-0.243279	0	0.124986	0.364136	0	0.0893018	0.0913835	0	0.187488	0.179266	-0.196738	-0.380629	0.123602	0	0	0	0.451139
ENSMUSG00000003282	Plag1	grey	0	0	-0.0341804	0	0	0.00645751	0	0.175282	0	0	0	0	0	-0.00844424	0	-0.066795	0	0	0.032317
ENSMUSG00000003283	Hck	grey	0	0	0.101159	0	-0.00692417	0	0	0	0	0	0	-0.124821	0.0187479	0	-0.0841279	0	0	0	-0.0160015
ENSMUSG00000003299	Mrpl4	grey	-0.218822	-0.082016	-0.25591	0	0	0	-0.0623992	0	0.143085	0.0381223	0.0372499	0.182444	0	-0.12602	0.0216118	0.0532806	-0.213315	0.237643	0.169092
ENSMUSG00000003308	Keap1	grey	-0.147462	0	-0.252229	-0.0650239	0.15114	0.215462	0	0	0	0	0.248078	0.0493516	-0.0141363	0	0.0608035	0.184389	-0.215632	0.00762548	0.00602355
ENSMUSG00000003309	Ap1m2	grey	0	0.0405886	-0.0603751	0.206055	0	0	0.152976	0	0	-0.00683538	-0.0632521	0.01165	0	0	0	-0.101095	0	0	0
ENSMUSG00000003316	Glg1	lightcyan	-0.111802	0	-0.263417	0	0	0.28012	0	0.704835	0	0	0	0.0664349	-0.206663	-0.179791	0.0162983	-0.203744	0	0	0.268457
ENSMUSG00000003341	Atp8b3	green	-0.158691	0	0	0	0.366722	0.0109669	0	-0.0205503	-0.0411319	0	-0.0432409	0.154246	-0.0159258	-0.0214941	0	0.205252	0.0647384	0	0
ENSMUSG00000003345	Csnk1g2	grey	0	0	-0.192716	0	0.073399	0.159012	0	0.206652	0.0476438	0	0.315696	0.0477696	-0.0755825	0	0.0118177	0.0862312	-0.102314	0	0.00550613
ENSMUSG00000003346	Abhd17a	blue	0	0.0942386	-0.0564601	0.402343	0	0	0.184858	0	0	-0.278279	-0.150008	0	0.0429716	0	-0.11719	-0.0561987	0	0	0
ENSMUSG00000003348	Mob3a	blue	0	0.485686	0	0.115115	0	0	0.0444966	0	-0.337835	-0.111167	0	0	0	0.00941037	0	-0.220649	0	-0.275334	0
ENSMUSG00000003352	Cacnb3	blue	0	0.325496	-0.222977	0.340144	0	0.0550533	0.271195	0.0573881	-0.0679205	-0.29432	0	0	0	0	0	-0.156164	0	-0.0626776	0
ENSMUSG00000003354	Ccdc65	salmon	0	-0.007592	-0.184466	0	0.251984	0	0	-0.0249079	0.130978	0	0	0	0	0	0	0.448064	-0.162913	0.0327483	0.127063
ENSMUSG00000003355	Fkbp11	grey	0.0951448	0	0	0.0094258	-0.0419611	-0.0742105	0.0401367	-0.0990021	0	-0.152118	-0.00195443	-0.128346	0.11786	0.0740337	0	-0.0229565	0	0	-0.050505
ENSMUSG00000003363	Pld3	blue	0	0.145915	-0.0803434	0.286236	0.502087	0	0.326086	0	0	-0.0889015	-0.151928	0.00836528	0	0	0	0.0545187	0	-0.0413529	0
ENSMUSG00000003379	Cd79a	pink	0.142391	0	0.0727022	0	0	-0.206278	0	-0.184527	0	0	0	-0.102106	0.388677	0.0256646	-0.0835508	0.108576	0	0	-0.0586972
ENSMUSG00000003380	Rabac1	magenta	0	0.129348	-0.259432	0	0	0.247136	0	0	-0.0692816	0	0	0.277267	-0.196721	0	0.0376333	0	0	-0.0327649	0
ENSMUSG00000003382	Etv3	red	0	0	-0.0284577	0	-0.00492904	0.0146854	0	0.246724	0	0.0511674	0	0.0403629	-0.0601345	-0.114094	0.0626129	-0.138869	0	0	0.0356294
ENSMUSG00000003402	Prkcsh	grey	0.100606	0	-0.0418933	0.31347	0	0	0.0932895	0.0630357	0	-0.281538	0	0	0	0	0	0	0	0	0.0309794
ENSMUSG00000003410	Elavl3	lightcyan	-0.019621	0	0	0	0	0	0	0.160577	0.0134417	0	-0.0226857	0.0385147	-0.0571992	-0.204358	0	-0.00909596	0.0126838	0	0.0899325
ENSMUSG00000003411	Rab3b	cyan	0	0	0	0.304857	0	0	0.0842574	0.0624477	0	-0.164423	-0.183564	0	0	-0.104838	0	-0.211838	0.099814	0	0.0928075
ENSMUSG00000003418	St8sia6	grey	0	-0.0231686	0	0	0	-0.0820106	0	-0.130188	0	0	-0.0168065	0	0.0556466	0	0	0	0	0	-0.00221494
ENSMUSG00000003420	Fcgrt	black	0.554145	0	0	0	-0.231781	-0.0671308	0	-0.124739	0	-0.101947	0	-0.216082	0.1664	0.440747	0	0	-0.0667211	-0.00578349	-0.275765
ENSMUSG00000003421	Nosip	grey	-0.129383	0	-0.0808376	-0.202949	0	0.104246	0	-0.125486	-0.0191745	0	0.048063	0.110694	-0.0360022	0	0.287048	0	-0.0618113	0	0
ENSMUSG00000003423	Pih1d1	grey	-0.0374928	0	0	0	0.0329803	0.0346103	0.0388105	-0.109182	0	-0.155711	0.00631807	-0.0388006	-0.00992503	0	0.132138	0.0587629	-0.0124771	-0.00298385	0
ENSMUSG00000003429	Rps11	pink	0.181993	0	0	0	-0.0111551	-0.210306	0	-0.193615	0	0	0	0	0.437168	0.0366184	-0.149622	0	-0.00876147	0	0
ENSMUSG00000003435	Supt5	grey	-0.165443	0.0459137	-0.242688	0	0	0.345621	0	0.00638539	0	0	0.174057	0.0574213	-0.125947	-0.0421058	0.137648	0	0	0	0.188124
ENSMUSG00000003436	Dll3	salmon	0	-0.185924	0	0	0.273155	0	-0.072173	-0.106691	0.088478	0.0641262	0	0	0	-0.100346	-0.148958	0.417037	-0.0155754	0.147489	0
ENSMUSG00000003437	Paf1	grey	-0.0186272	0	-0.0120705	-0.092703	0.0753832	0.0950963	-0.040365	0	0	0	0.16101	0.0346938	0	0	0.0393041	0.0952131	0	0	0
ENSMUSG00000003438	Timm50	turquoise	0	0	-0.135473	-0.102881	0	0	-0.046956	0	0.00997247	0	0.162322	0	0	0	0	0.169479	-0.288119	0.1721	0
ENSMUSG00000003444	Med29	grey	0.0926055	0.107802	0	0	-0.0743751	0	0.0649442	0	-0.0927284	0	0	0.0433142	-0.00255611	0	0.0362357	-0.187423	0	-0.139233	0
ENSMUSG00000003452	Bicd1	grey	-0.125714	0	0	0	0.112607	0	0	0	-0.00288191	0	-0.00645336	0.166881	-0.00536337	-0.119499	-0.117179	0	0.0701435	0	0
ENSMUSG00000003458	Ncstn	blue	0	0.392728	0	0	0.0883754	0	0.16382	0	-0.302061	0	0	0.085236	0	0	0	0	0.142715	-0.364681	0
ENSMUSG00000003464	Pex19	grey	0	0	0.0967888	-0.424816	0	0	-0.113849	-0.0596533	0	0.0544471	0.12724	0	-0.0157336	0	0.10884	0.148865	0	0	0
ENSMUSG00000003469	Phyhip	lightgreen	-0.0438534	-0.235982	0.127304	0	-0.086995	0	-0.0734326	0	0.254397	0	0	-0.0865364	0	0	0	0	0	0.128835	0.0102335
ENSMUSG00000003476	Crhr2	red	0	-0.0280035	-0.0379422	0	-0.00741987	0	-0.0851923	0	0	0	0.0405753	0	-0.0295769	0	0.289604	0	-0.130339	0.0983417	0
ENSMUSG00000003477	Inmt	grey	0.340324	0	0.0336538	0	-0.214662	-0.0740615	0	-0.182634	0	-0.0357821	0	-0.249102	0	0.232971	-0.0265518	0	0	0	-0.203604
ENSMUSG00000003484	Cyp4f18	grey	0.112184	0	0.144959	0	0	-0.105251	0	-0.189553	0	-0.0460224	0	-0.261535	0.136934	0.261821	-0.115123	0.0859642	0	0	-0.233074
ENSMUSG00000003500	Impdh1	grey	0	0.0830706	-0.266353	0.303267	0	0.0625229	0.129172	0.0068346	0	-0.0671612	0	0	0	0	0.0364745	-0.145934	0	0	0.142994
ENSMUSG00000003505	Psg18	grey	0	-0.136164	0	0	0	-0.0789694	0	0	0.0708117	0.0971953	-0.00979206	0	0	-0.0344809	0	0	-0.0226255	0.0780873	0
ENSMUSG00000003518	Dusp3	lightcyan	0	0.0579391	-0.304031	0.103348	0	0.102781	0	0.438355	0	0	0	0.0664891	0	0	0	-0.311158	0	0	0.155256
ENSMUSG00000003526	Prodh	turquoise	0	0	-0.0441893	-0.208391	0	0	-0.0702502	0	0	0.00203575	0.207824	0	-0.107526	0	0.0338995	0.0612586	-0.129116	0	0
ENSMUSG00000003528	Slc25a1	blue	0	0.2243	0	0.239414	0	0	0.412996	0	-0.0808212	-0.367427	-0.0857992	0	0	0	0	0	0.0206738	-0.196296	0
ENSMUSG00000003531	Dgcr6	yellow	-0.0198642	0	-0.439605	0	0	0.226846	0	0.0305065	0	0	0	0	0	-0.116577	0.22418	0	-0.0155657	0	0.382744
ENSMUSG00000003534	Ddr1	grey	0	0.300599	0	0	0.00986231	0	0.248193	0	-0.136512	-0.0525235	0	0	0	0.0674294	0	0.0402368	0	-0.346714	-0.0299815
ENSMUSG00000003541	Ier3	blue	0	0.277535	0	0	0	0	0	0.0734344	-0.284688	-0.0601636	0	0	0	0	0	-0.0399326	0	-0.274406	0
ENSMUSG00000003545	Fosb	grey	0.0920949	0.0536627	0	0.0495671	0	0	0.132055	0	0	-0.0737657	-0.0620799	-0.0133669	0.019753	0.0402871	0	0	0	-0.0222959	0
ENSMUSG00000003546	Klc4	magenta	-0.151191	0	-0.173891	0	0	0.241606	0	0	0	0	0.303901	0	-0.183931	0	0.00324963	0	-0.0696629	0	0
ENSMUSG00000003555	Cyp17a1	grey	0	0	-0.0241052	0	0	0.0458727	0	0.0334882	0.0303974	0	0.0905247	0	-0.000544101	0	0.018788	0	0	0	0.0575534
ENSMUSG00000003559	As3mt	turquoise	0	-0.0163063	-0.0204302	-0.23798	0	0	-0.0894551	0	0.0499672	0.0238749	0.122975	0	0	0	0	0.0843612	-0.352767	0.135637	0
ENSMUSG00000003575	Crtc1	green	-0.14487	0	-0.0872302	0	0.207957	0.249329	0	0	0	0.0118635	0.0815008	0.122296	-0.134358	-0.107179	0	0.0609584	0	0	0.114403
ENSMUSG00000003581	Rnf215	red	-0.172363	0	-0.181114	0	0	0.308378	0	0	0	0	0.0478803	0.0884667	-0.30963	0	0.347807	-0.0507938	0	0	0
ENSMUSG00000003585	Sec14l2	grey	0	0	0	0.225394	0	0	0.20276	0	0	-0.201667	-0.164618	0	0	0	-0.00694687	-0.0248073	0.266681	0	0
ENSMUSG00000003604	Aven	lightgreen	-0.00160935	-0.173954	-0.0722458	0	0.0528954	0	0	0.0487599	0.306475	0	0	0	0	-0.334664	0	0	0	0.331398	0.345705
ENSMUSG00000003623	Crot	grey	-0.111473	0.0104638	0	0.00735755	0.0879845	0	0	0	0	0.109481	0	0.113275	0	-0.00868829	-0.0131563	0	0	0	0.0506503
ENSMUSG00000003644	Rps6ka1	grey	0	0.126907	-0.0145295	0	0	0	0	0	-0.0167474	0	0	0	0	0	0	0	0	0	0
ENSMUSG00000003657	Calb2	magenta	-0.0376059	0	0	-0.133981	-0.0441557	0	-0.0925216	-0.00999092	0	0.0822379	0.307554	0	-0.00791274	0.0574253	0	0	-0.143521	0	0
ENSMUSG00000003660	Snrnp200	grey	0	0	0.26917	-0.166606	-0.0108283	0	0	-0.0660591	-0.12113	0	-0.063621	-0.0763695	-0.158915	0	0	-0.00982246	0.189854	-0.00805532	-0.145389
ENSMUSG00000003662	Ciao1	grey	-0.133169	0	-0.0739236	0	0	0.155227	0	0.18362	0	0.0479816	0.00828857	0.124125	0	0	0.00599487	0	0	0	0
ENSMUSG00000003680	Taf6l	grey	0.151646	0.0269241	-0.0933587	0	0	-0.00585815	0	-0.086093	0	0	0	0.0148832	0.223913	0.161905	-0.134088	0.0118754	-0.00960481	0	0
ENSMUSG00000003721	Insig2	lightyellow	-0.0898411	-0.23934	0	-0.0667562	0	0	-0.0639586	0	0.0849218	0.10862	0	0.0913376	0	0	-0.00156995	0	0	0.19434	0
ENSMUSG00000003731	Kpna6	grey	-0.0453239	0	-0.145422	0	0	0.125217	0	0.170281	0	0	0.0454522	0	-0.094068	-0.122004	0.135116	0	-0.020286	0.0151876	0.200199
ENSMUSG00000003746	Man1a	black	0.406135	0	0.269757	0	-0.170917	-0.336497	0	-0.232377	0	0	-0.100694	-0.0783836	0.228198	0.173514	-0.200924	0	0	0	-0.263009
ENSMUSG00000003752	Itpkc	grey	0	0.0234178	0	0.00668631	0.184879	0.0220235	0	-0.0347798	0.0654535	0.0260796	0.0973213	0	0	0	0	0.199555	-0.0170676	-0.00977673	0.0441891
ENSMUSG00000003762	Adck4	blue	0	0.137935	-0.0895518	0.330876	0	0	0.165297	0.127725	0	-0.127635	0	0	0.0143017	0	-0.0113212	-0.10421	0	0	0.0121811
ENSMUSG00000003778	Brd8	brown	0.119412	0	0.425795	0	-0.194637	-0.309962	0	-0.238315	0	0	0	-0.127678	0	0.0689722	-0.147714	0	0	0	-0.286081
ENSMUSG00000003779	Kif20a	grey	0	0	0	-0.087291	0	0.0278566	-0.0415862	0.0538169	0	0	0	0	-0.0540812	0	0.0014436	0	0	0	0
ENSMUSG00000003808	Farsa	grey	0	0	-0.0513483	-0.0331151	0	0	-0.0037803	0	0.0401254	0	0.137523	0	0	0	0.0743876	0.00376431	-0.118894	0	0
ENSMUSG00000003809	Gcdh	magenta	0	0	0	-0.407108	0	0	-0.250815	0	0	0	0.348892	0	0	0	0.0879532	0.0778174	-0.198086	0.0103964	0
ENSMUSG00000003810	Mast2	grey	-0.100812	-0.0303891	0.0156399	0	0.0676352	0	0	0.10257	0.035698	0	0	0	-0.0908984	-0.281421	0	0	0.120476	0.0847244	0.170147
ENSMUSG00000003812	Dnase2a	grey	0.0989177	0.0851023	0.0380286	0	-0.109209	0	0.0169041	-0.161821	-0.122202	-0.105382	0	-0.184823	0	0.165321	0	-0.078176	0	-0.143745	-0.150644
ENSMUSG00000003813	Rad23a	turquoise	-0.0027965	-0.10034	-0.163678	-0.0692541	0	0	-0.213617	0	0.0583975	0	0.0556825	0.0167947	0	0	0	0	-0.283063	0.23252	0
ENSMUSG00000003814	Calr	grey	0	-0.0329832	-0.136073	0	0.223467	0	0	0.195882	0.150268	0	0	0.313012	0	-0.0369077	0	0.135825	-0.00278958	0.043347	0.180575
ENSMUSG00000003824	Syce2	grey	0.0920104	0	0.154417	0	-0.125122	-0.0668075	0	-0.0660122	0	0	0	-0.154722	0	0.0506384	0	0	0	0	-0.0892088
ENSMUSG00000003847	Nfat5	blue	0.050888	0.181241	0.00486883	0.0607579	0	0	0.192607	0	-0.13113	-0.146532	0	0	0	0	0	-0.169981	0.321929	-0.389396	0
ENSMUSG00000003848	Nob1	grey	-0.155183	0	-0.127562	0	0.0830077	0.188557	0	0	0	0	0.0341119	0.0617342	-0.0182677	0	0	0.0789846	0	0	0.0204464
ENSMUSG00000003849	Nqo1	turquoise	0	0	-0.0554022	-0.216392	0	0	-0.0597269	0	0	0	0.133429	0	-0.0261302	0	0.13216	0	-0.176782	0	0
ENSMUSG00000003863	Ppfia3	grey	-0.165572	0.0315215	-0.253272	0.0743278	0.19465	0.200134	0.00485042	0	0	0	0.0229329	0	-0.029032	-0.00960107	0.202248	0	0	0	0.176608
ENSMUSG00000003865	Gys1	turquoise	-0.056144	-0.0815559	0	-0.173719	-0.16876	0	-0.180688	0	0.0156523	0.15591	0.104533	0	0	0	0.298555	-0.104404	-0.1828	0.14992	0
ENSMUSG00000003868	Ruvbl2	grey	-0.140093	0	-0.245958	0.050278	0.105148	0.18976	0	0	0.0436367	0	0.137605	0.118056	-0.00729522	-0.0801306	0.0806607	0	0	0	0.242841
ENSMUSG00000003872	Lin7b	grey	-0.0726884	-0.140112	0	0	0	0	0	0	0.31504	0	0	0	0	-0.422097	0	0	0	0.014075	0.246794
ENSMUSG00000003873	Bax	blue	0	0.346402	-0.0854798	0.125031	0.0284964	0	0.146771	0	-0.222039	-0.136359	-0.0803504	0	0	0	0	0	0	-0.212131	0
ENSMUSG00000003882	Il7r	pink	0.000629246	0	0	0	-0.120938	-0.0142004	0	-0.106861	0	0	0	-0.14611	0.17105	0.123057	-0.0888883	0	0	0	-0.032522
ENSMUSG00000003923	Tfam	turquoise	-0.186945	-0.195527	0.183727	-0.174818	0	-0.167588	-0.131899	-0.181306	0	0.187961	-0.0622499	0.0540775	0	0	-0.0557451	0.0536491	0	0.0404196	-0.1339
ENSMUSG00000003934	Efnb3	lightgreen	0	-0.308276	0	-0.075387	-0.148364	0	0	0	0.381144	0.0489308	0	0	0	0	0	0	-0.0013692	0.195338	0
ENSMUSG00000003948	Mmd	grey	0	-0.201538	0.0935659	-0.135265	0	-0.00567359	0	-0.0511606	0.0852578	0.145651	0	0	0	0	0	0.134396	0	0.0844065	0
ENSMUSG00000003949	Hlf	grey	0	0	0.0713388	0	-0.0418819	-0.0618267	0	-0.0315768	0	0	0	0	0	0.15414	0	0	0	0	-0.21759
ENSMUSG00000003955	Fam162a	turquoise	0	-0.208149	0.0911942	-0.0295724	0	-0.139367	-0.0762567	-0.156797	0	0	-0.145824	0.0436221	0	0	0	0	0.0196435	0.1343	-0.0384031
ENSMUSG00000004018	Fancl	grey	0	-0.0872293	0.250785	-0.330411	-0.077899	-0.04076	-0.124622	-0.142355	0	0.12475	0	0	0	0	0.101553	0	0	0	-0.154202
ENSMUSG00000004031	Brinp2	grey60	-0.0213023	0	-0.175739	0	0.443225	0.0841009	0	0.0578473	0	0	0	0.163804	0	-0.137851	0.0807409	0	0	0	0.192117
ENSMUSG00000004032	Gstm5	grey	0	0	0.0372617	0	0.153301	0	0.251611	0	-0.238285	-0.0599198	-0.322893	0	0	0	-0.183245	0	0.438968	-0.177131	0
ENSMUSG00000004038	Gstm3	green	-0.102111	0.070771	0	0.0416898	0.18544	0	0	0	0	-0.00230493	0	0	0	0	0	0.0882379	0	-0.00814124	0
ENSMUSG00000004040	Stat3	tan	0	0	0	0.0881498	0	0	0.126692	0.254335	-0.141044	-0.325697	-0.148125	0	0	0	0	-0.100227	0.454522	-0.120341	0
ENSMUSG00000004043	Stat5a	turquoise	0	0	0	-0.444375	-0.125217	0	-0.255483	0	0	0.030921	0.36509	0	0	0	0.00581772	0	-0.259835	0	0
ENSMUSG00000004044	Ptrf	grey	0	-0.144714	0	0	-0.0762982	0	-0.223207	0	0.143675	0	0	0	0	0	0	0	-0.0101021	0.170203	0
ENSMUSG00000004054	Map3k11	grey	0.0586115	0.0966978	-0.0308499	0.116456	0	0.0663191	0.0916704	0	-0.0111804	-0.180257	0	0	0	0.0225083	0.032603	-0.0669614	0	-0.0447355	0
ENSMUSG00000004069	Dnaja3	turquoise	0	-0.0594433	-0.0845105	-0.0626215	0	0	0	0	0.018064	0	0.117926	0	0	0	0.102909	0	-0.231771	0.19445	0
ENSMUSG00000004070	Hmox2	midnightblue	-0.134602	0	-0.0618453	0	0.0784954	0	0	0	-0.00621269	0	-0.102284	0.265924	-0.0560729	-0.0953232	0.0171714	0	0	0	0
ENSMUSG00000004085	Zak	grey	-0.0133469	0	0	0	0	0.0185706	0.0480279	0.000166748	0	-0.0445241	0	0	-0.00282153	0	0	0	0	0	0
ENSMUSG00000004096	Cwc15	grey	0	-0.0310101	0	-0.0640823	-0.11646	0	-0.0422643	-0.0209888	0.00848914	0	0	0	0	0	0	0	-0.0785558	0.0694862	0
ENSMUSG00000004098	Col5a3	grey	0	0	0	-0.0231168	0	0	-0.126889	0	0	0	0.213533	-0.0545368	-0.00744272	0.0496628	0.209569	0.0149298	-0.147257	0	0
ENSMUSG00000004099	Dnmt1	pink	0	0	0.203241	0	0	-0.19449	0	-0.227466	0	0	0	-0.0436238	0.149251	0.0837195	0	0.115193	0	0	-0.110678
ENSMUSG00000004100	Ppan	grey	0	0	0	0.00160923	0	0	0	0	0	0	0.0107738	0	0.0201162	-0.00557022	0.0799964	0	0	0	0
ENSMUSG00000004105	Angptl2	salmon	0.11557	0	0	-0.0148716	0.148651	-0.0228282	0	-0.136754	0	0.0114416	0	0	0.0817007	0.0403302	-0.200316	0.380849	-0.0384803	0	-0.0941866
ENSMUSG00000004113	Cacna1b	grey	-0.0633367	0.0235086	-0.157907	0	0.0678798	0.191502	0	0.162329	0	0	0	0.105038	-0.0778876	-0.0348402	0.0454115	0	0	0	0.107665
ENSMUSG00000004127	Trmt10a	grey	0.00424867	0.161226	0	0	0	0	0.0947534	0	-0.205434	-0.100688	-0.106334	0	0	0	0	0	0.00523315	-0.263765	0
ENSMUSG00000004151	Etv1	midnightblue	-0.124097	0	-0.0117572	0	0	0	0	0.118296	-0.0181581	0	0	0.343896	-0.0775173	-0.0962024	-0.0313948	0	0	0	0.00106992
ENSMUSG00000004187	Kifc2	greenyellow	-0.23971	0	-0.179372	0	0.0493001	0.341822	0	0.14851	0.0649499	0	0.273806	0.0821907	-0.268712	0	0	0.0138904	-0.0465108	0	0.11109
ENSMUSG00000004221	Ikbkg	grey	0	0	-0.30086	0	0.170733	0.309537	0	0.131666	0	0	0.15282	0.179186	-0.00282971	0	0.0327139	0.0596946	-0.0560228	0	0.0012648
ENSMUSG00000004231	Pax2	grey	-0.00728917	-0.00425617	0	0	0	0	0	-0.171412	0.0825835	0.00576933	0	0	0.0701247	0	-0.00636634	0	-0.00651975	0.045625	0
ENSMUSG00000004233	Wars2	grey	0	-0.0546226	-0.206871	0	0	0.0899855	-0.0441985	0.104123	0.23425	0	0.191035	0.0357759	0	0	0.0140242	0	-0.207471	0.0678517	0.124663
ENSMUSG00000004263	Atn1	magenta	-0.236706	0	-0.0313501	0	0.182735	0.161893	0	0.0923125	0.244804	0.0690325	0.156754	0.125409	-0.0744889	-0.176206	0	0.141162	0	0.0415567	0.245852
ENSMUSG00000004264	Phb2	turquoise	-0.0319627	0	-0.0048209	0	0	0	-0.0675461	0	0	0	0	0	0	0	0.0370094	0	-0.151165	0.227258	0
ENSMUSG00000004266	Ptpn6	purple	0.197712	0	0.115889	0	-0.0914262	-0.0618181	0	-0.288766	0	-0.153821	0	-0.312358	0.134553	0.490337	-0.00408942	0	0	0	-0.341525
ENSMUSG00000004267	Eno2	cyan	0	0.0558523	-0.0667698	0.381606	0.0834153	0	0.1227	0	0	-0.189015	-0.0097189	0	0	-0.00974138	0	0	0	0	0.117131
ENSMUSG00000004268	Emg1	brown	0.161403	-0.0703875	0.819006	0	0	-0.553765	0	-0.299795	0	0	-0.100548	-0.273931	0.119419	0	-0.171402	0.0447158	0	0	-0.360637
ENSMUSG00000004270	Lpcat3	tan	0	0	0.290917	0	0.0183695	0	0	0	-0.327145	0	-0.238713	0	-0.0596071	0	-0.0949481	0	0.47691	-0.192577	-0.0718885
ENSMUSG00000004285	Atp6v1f	cyan	0.100397	0	-0.0168638	0.376305	0	0	0.0783736	-0.00246471	0	-0.133064	-0.0238321	-0.0824977	0	0	0	0	0	0	0.0279025
ENSMUSG00000004296	Il12b	grey	0.00183351	0.0167338	0	0	-0.0802129	-0.0234464	0	0	-0.021335	0	-0.121581	0	0	0.00402243	0	-0.174356	0	0	0
ENSMUSG00000004317	Clcn5	grey	-0.00158144	0	-0.0745686	0.00331999	0	0	0	0.0130909	0	0.0280941	-0.0255317	0.0577423	0	0	0	-0.0805984	0	0	0.0727077
ENSMUSG00000004319	Clcn3	lightcyan	-0.0439138	0	0	0	0	0.155617	0	0.32953	0	-0.162641	0	0	-0.113995	0	0.00920088	-0.202531	0	0	0
ENSMUSG00000004328	Hif3a	grey	0	-0.147572	0.0137359	0	0	0	0	0	0.100778	0	0	-0.0109941	0	-0.145111	0	0	0	0.0853488	0
ENSMUSG00000004341	Gpx6	red	-0.0333207	0.0461381	-0.0382702	0	-0.0968447	0.0643217	0	0	-0.0857218	0.0908831	0	0.041962	-0.087654	0	0.295697	-0.0904813	0	-0.0380573	0
ENSMUSG00000004344	Gpx5	grey	-0.00533412	-0.0223116	0	0.0071739	-0.133865	0	0	0.035226	0.0500659	0	0	0	-0.0315803	-0.16	0.0510771	-0.173016	0	0	0.10827
ENSMUSG00000004347	Pde1c	tan	0	0.0406009	0	0	0	0	0.215727	0	-0.182982	-0.0706237	-0.168262	0	0	0	-0.185498	0	0.306847	-0.170025	0
ENSMUSG00000004359	Spic	grey	0	0	0.0721288	0.0677583	0	-0.0769914	0.0256257	-0.0809389	0	0	-0.0765353	-0.10281	0.00575624	0	0	0	0.0488988	0	0
ENSMUSG00000004364	Cul3	turquoise	-0.0321662	-0.368687	0	-0.0696465	0	0	-0.216466	0	0.00290522	0.101954	0	0	0	-0.00579783	0	0	0	0.252759	0
ENSMUSG00000004366	Sst	grey	0.0380011	-0.035217	0.0089475	0	0	0	0	-0.0960771	0.0587221	-0.0213306	0	-0.138968	0	0	0	0.0437867	0	0	0
ENSMUSG00000004371	Il11	grey	0	0	0.038013	0.118447	0	-0.0560624	0	0	0	0	-0.127042	0	0	0	0	0	0.0646154	0	0
ENSMUSG00000004383	Large	lightcyan	-0.0208173	0	0	0	0	0.0653355	0	0.211687	0	0	0	0	-0.217589	-0.0509026	0	-0.0637614	0.16813	0	0
ENSMUSG00000004394	Tmed4	lightgreen	0	-0.224771	0	0	0	0	-0.14028	0	0.397976	0.237322	0.071378	0	0	-0.187294	0	0.162264	-0.138811	0.204083	0
ENSMUSG00000004415	Col26a1	grey	0.0626761	0.0536328	0	0	0	0	0.0419048	-0.00282669	-0.0621042	0	0	-0.0909302	0.0278176	0.138311	0	0	0	-0.122894	-0.0764787
ENSMUSG00000004446	Bid	grey60	0	0.0198801	0	0.242096	0	0	0.351497	0	0	-0.394869	-0.0612174	-0.0351693	0	0	0	-0.173529	0.0463031	0	0
ENSMUSG00000004451	Ralb	grey	0.188862	0.0614542	0	0	0	0	0.0142301	-0.0536231	0	-0.118187	0	-0.0978111	0.0746158	0.167553	0	0	0	-0.120664	0
ENSMUSG00000004455	Ppp1cc	grey	0	-0.0411462	-0.0809821	0	0	0	-0.105134	0.00887706	0.1132	0.139301	0.0282209	0.132694	0	-0.00331743	0	0	-0.178918	0.0842396	0
ENSMUSG00000004473	Clec11a	grey	0.0871614	0	-0.0894504	0.0774188	-0.126137	0	0	0	0	-0.155942	0	-0.0578516	0.22614	0.0158618	-0.0305872	-0.0534919	-0.0181842	0	0
ENSMUSG00000004500	Zfp324	grey	-0.0681645	0	0	0	-0.125904	0.102564	0	0.12327	0	0	0	0.102624	-0.10775	0	0.206172	-0.230124	0	0	0.0116019
ENSMUSG00000004508	Gab2	green	0	0	-0.00259067	0.062181	0.163858	0	0	0	0	0.0919537	-0.000201672	0.0992158	0.0233156	0	-0.0566963	0.0811759	0	0	0.0322937
ENSMUSG00000004530	Coro1c	brown	0	0.108529	0.357659	0	0	0	0.0636856	-0.165567	-0.349945	0	-0.0364429	-0.143818	0	0.120131	0	0	0.256628	-0.298161	-0.292717
ENSMUSG00000004535	Tax1bp1	tan	0	0	0.24704	0.145063	0	-0.0267101	0.132503	0.000626212	-0.136599	-0.00934129	-0.431822	0	0	0	-0.252521	-0.20285	0.628729	-0.0992661	0
ENSMUSG00000004540	Psg17	grey	0	0.0100838	0.0324384	0	-0.0737175	0	0.00740669	0.0170309	-0.0227486	-0.0998432	-0.0221817	-0.0850289	-0.0326224	0	0	-0.136618	0.120608	-0.12129	0
ENSMUSG00000004542	Psg19	grey	-0.095295	0	0	0	-0.107646	0.0010322	0	0	0.0985497	0	0.0681891	0	-0.00294937	-0.00363844	0.24126	-0.0566632	-0.0301539	0	0
ENSMUSG00000004552	Ctse	pink	0.131257	0	0.0266359	0	0	-0.152603	0	-0.0263176	0	-0.0359501	0	-0.310555	0.357127	0.155774	-0.160324	0.0824708	0	0	-0.0450528
ENSMUSG00000004558	Ndrg2	brown	0	-0.212644	0.3124	-0.374972	0	-0.0899295	-0.0128703	-0.102289	0	0.0182626	0	0	0	0	0	0.00824254	0	0	-0.144357
ENSMUSG00000004561	Mettl17	grey	-0.0608981	0	-0.139282	0	0	0.126608	0	0.00971687	0.0214702	0	0.108892	0.078855	0	0	0	0	-0.0711544	0	0.121602
ENSMUSG00000004565	Pnpla6	grey60	0	0.0411335	0	0.00317494	0	0	0.244095	0.0130976	-0.0619692	-0.112363	0	0	-0.0281969	0	0.0229201	-0.123983	0.0697846	-0.0784657	0
ENSMUSG00000004567	Mcoln1	yellow	-0.350595	0	-0.207082	0	0	0.145453	0	0.180753	0.0843694	0	0	0.206959	-0.0417503	-0.484551	0	-0.108401	0	0	0.606831
ENSMUSG00000004568	Arhgef18	grey	-0.0809322	0	-0.157947	0	0	0.210887	0	0.200626	0.117093	-0.0816877	0.177097	0	-0.108533	-0.249972	0.147326	-0.00952354	0	0	0.3451
ENSMUSG00000004591	Pkn2	lightyellow	0	-0.133561	0	0	0	0	-0.257909	0	0.215402	0.156297	0.0538129	0	0.0314924	0	0	0	-0.207056	0.213185	0
ENSMUSG00000004609	Cd33	purple	0.25265	0	0.0370724	0	-0.149639	-0.0732932	0	-0.197161	0	0	0	-0.295832	0.0833673	0.372665	0	0	0	-0.000128807	-0.230154
ENSMUSG00000004610	Etfb	turquoise	0	-0.0506334	-0.232875	-0.116063	0	0	-0.0797499	0	0.056168	0	0.161572	0	0	0	0.00717911	0.030837	-0.484875	0.271143	0
ENSMUSG00000004612	Nkg7	pink	0.0817441	0	0.0841852	0	0	-0.102693	0	-0.267781	-0.058496	-0.0163063	-0.0159232	-0.090954	0.217746	0.043094	-0.0717318	0	0	0	-0.0565141
ENSMUSG00000004626	Stxbp2	grey	0	0	0.0188899	0	-0.0343565	0	0	-0.225783	-0.0304924	-0.00840552	0	-0.189077	0.119626	0.129924	0	0	0	0	-0.0934483
ENSMUSG00000004630	Pcp2	grey	0	0.0927995	0	0	0	0	0	0	-0.128035	-0.0443627	0	0	-0.0572636	0	0	0	0.0247632	-0.137128	0
ENSMUSG00000004631	Sgce	grey	0.171757	-0.0264793	0	0	-0.207024	-0.0623025	0	0	0.0673434	0	0	-0.375917	0.0117996	0	0	0	0	0	0
ENSMUSG00000004633	Chn2	blue	0	0.304194	0	0.0514303	0	0	0	0	-0.28925	-0.0623656	0	0	0	0	0	-0.135291	0.187554	-0.311009	0
ENSMUSG00000004637	Wwox	green	-0.196332	0	0	0	0.223723	0.109582	0	0	0	0.0911422	0	0.180244	0	-0.137713	0	0.0649703	0	0	0.129712
ENSMUSG00000004642	Slbp	grey	0	0	0	0	0	0	0	0	0.00241848	0.0176938	0	0	0.00751307	0	-0.0250648	0.0783376	-0.0206007	0	0
ENSMUSG00000004651	Tyr	grey	-0.00347605	0	0	-0.00842588	0.0429118	0.0375632	0	0	0	0	0	0.0631705	0	0	0	0	0	0	0
ENSMUSG00000004654	Ghrhr	grey	0.0242849	0	0	0	-0.0151507	-0.0441852	0.0599945	0	0	0	-0.127717	0	0	0	0	-0.0273343	0.0241148	0	0
ENSMUSG00000004655	Aqp1	grey	0	-0.0549822	0.0368131	0	0	0	0	0	0	0	0	-0.0397354	-0.195342	-0.098761	0	-0.0168108	0	0	0
ENSMUSG00000004661	Arid3b	grey	-0.0449082	0.122742	-0.220466	0	0	0.267071	0	0.230436	0	-0.0693867	0.184884	0	-0.0728654	0	0.227638	-0.00208722	0	-0.00435538	0.0627893
ENSMUSG00000004665	Cnn2	grey	0.271406	0	0.0318025	0.056019	-0.0852866	-0.120511	0.101213	-0.0705594	0	-0.0748869	-0.173772	-0.0208821	0.0742523	0	0	-0.116707	0.139029	-0.0264861	0
ENSMUSG00000004667	Polr2e	grey	-0.04081	0	-0.299103	-0.0484404	0	0.15179	-0.0143179	0	0	0	0	0.172678	0	0	0.245732	0	-0.161668	0	0
ENSMUSG00000004668	Abca13	grey	0.177345	0	0.0900471	0	0	-0.0742733	0	0	-0.102362	0	-0.0551925	-0.155798	0.044446	0.232072	0	0	0	-0.0410125	-0.227864
ENSMUSG00000004677	Myo9b	purple	0.048286	0.181028	-0.0213381	0	-0.120222	0	0	0	0	-0.0537603	0.118842	-0.128779	0	0.482463	0	0	-0.0865208	-0.170083	-0.182451
ENSMUSG00000004698	Hdac9	grey	-0.0482492	0	-0.00984482	0	0.014622	0.10361	0	0	0	0	0	0	-0.0564412	0	0	0	0	0	0
ENSMUSG00000004707	Ly9	grey	0	0.176484	0	0	0.0462844	0	0	-0.200163	-0.143216	-0.106038	0	-0.0203303	0	0.177132	0	0.0763481	0	-0.137348	-0.0825875
ENSMUSG00000004709	Cd244	grey	-0.0078389	0	-0.152192	0.0649026	0	0.0515426	0	0.075166	0.0943393	0	0.0928937	0.0313034	0	0	0	0	-0.0969566	0	0.10654
ENSMUSG00000004730	Adgre1	black	0.323252	0	0.513266	0	0	-0.469989	0	-0.220574	0	0	-0.0973735	-0.383005	0.269472	0.226124	-0.131454	0	0	0	-0.376691
ENSMUSG00000004748	Mtfp1	red	-0.021189	-0.0993246	-0.0963223	0	0	0	0	0	0.0991644	0	0	0	0	-0.129474	0.117872	0	-0.112089	0.191338	0.110221
ENSMUSG00000004768	Rab23	midnightblue	0	0	-0.022984	0	0.109022	0	0	0	0.0527755	0	0	0.23361	0	-0.037095	-0.139419	0.103901	0	0	0.0711872
ENSMUSG00000004771	Rab11a	tan	-0.022673	0	0.0554966	0	0.134076	0	0	0	0	0.0101621	-0.336581	0.218885	0	-0.245778	-0.112009	0	0.497736	0	0
ENSMUSG00000004788	Eif2b2	grey	0	0	-0.363963	0.150428	0.00277202	0.0643341	0.00773581	0.0467096	0	-0.235135	0	0	0.033625	-0.0469272	0	0	-0.103956	0.0643853	0.270751
ENSMUSG00000004789	Dlst	grey	-0.00605206	0	-0.371974	0	0	0.268039	0	0	0	0	0.0727896	0	0	0	0.181658	0	-0.144858	0.0561372	0.167618
ENSMUSG00000004791	Pgf	grey	0.0241453	0	0	0	0	0	0.0767274	0	0	-0.0177978	0	0	-0.0572636	0	0.0105585	0	0.0320857	-0.0499657	0
ENSMUSG00000004798	Ulk2	yellow	-0.0146424	-0.26249	0.042386	0	0.100606	0	0	0.110424	0.26897	0.186956	0	0.0293648	0	-0.532707	0	0	0	0.165302	0.297458
ENSMUSG00000004814	Ccl24	grey	0	0	0	0.1102	0	-0.0306436	0	0	0	-0.126963	-0.0446624	-0.0317912	0.0138917	0	0	0	0	0	0
ENSMUSG00000004815	Dgkq	greenyellow	-0.195245	0	-0.167924	0	0	0.355701	0	0.165056	0	0	0.0786221	0	-0.226069	-0.0458223	0.334302	-0.0646995	0	0	0.257776
ENSMUSG00000004821	Tmed11	grey	-0.0587762	0	-0.0260649	0.0195922	0	0.0706641	0.0140854	0	0	0	0	0	-0.0471848	-0.0606456	0	-0.088601	0	0	0.0830674
ENSMUSG00000004837	Grap	grey	-0.0538266	0	0	-0.0757243	-0.112686	0	-0.0401062	-0.0167403	0.0155419	0.036455	0.0831184	0	-0.087593	0	0.197216	0	-0.0671488	0	0
ENSMUSG00000004842	Pou1f1	grey	-0.0315068	-0.15409	0.058787	0	0	-0.00612016	-0.177917	0	0.148528	0.0233376	0	0	0	0	0	0.00934485	0	0.109009	0
ENSMUSG00000004843	Chmp2b	grey	0	0	0	-0.0203497	-0.0240259	0	0	0	-0.054847	0	0	-0.027897	-0.0561303	0	0	-0.0899156	0	-0.0121673	-0.0903331
ENSMUSG00000004846	Plod3	cyan	0.028117	0.108872	-0.0619741	0.242499	0	0	0.0622893	0.00905329	0	-0.0563468	0	0	0	0	0	-0.0405698	0	0	0
ENSMUSG00000004849	Ap1s1	grey	0	0.242143	-0.0499464	0.123512	0	0	0.276079	0	0	-0.148274	-0.0208363	0	0	0	-0.00239339	0	0	-0.196134	0
ENSMUSG00000004864	Mapk13	grey	0	0	0	0.00345461	-0.0472371	-0.0953535	0	0	0	0	-0.0439366	-0.0701111	0.238999	0	-0.0632425	0	-0.0343805	0	0
ENSMUSG00000004865	Srpk1	yellow	-0.124812	0	-0.176475	0.30332	0.0639099	0	0	0.22617	0	-0.188422	0	0	0	-0.217018	0	-0.00282837	0	0	0.393798
ENSMUSG00000004872	Pax3	grey	0	0	0	0	0	0.0599659	0	0.162549	-0.0139814	0	0	0	-0.165642	0	0	0	0.0174073	0	0
ENSMUSG00000004880	Lbr	purple	0.224333	0	0.121523	0	-0.204043	-0.0223582	0	-0.159919	0	-0.143642	0	-0.498065	0	0.665062	0	0	0	0	-0.549792
ENSMUSG00000004885	Crabp2	grey	0.114602	-0.0271551	0.0456789	0	0.0961893	-0.0345404	0	-0.0752987	0	-0.0152108	-0.0064248	0	0.073497	0	-0.192235	0.171189	0	0	0
ENSMUSG00000004891	Nes	grey	0.119402	0	0.121955	0	-0.0771621	-0.097358	0	0	0	-0.0259697	0	-0.244808	0	0.106067	0	0	0	0	-0.0895519
ENSMUSG00000004892	Bcan	grey	-0.00512869	0.0383127	-0.159341	0.125091	0	0.0790582	0.054011	0	0.0693846	-0.0329726	0.100432	0	0	0.000552325	0	0	-0.148107	0	0.121508
ENSMUSG00000004894	Hapln2	pink	0.193205	0	0	0	-0.030026	-0.184453	0	0	0	0	0	-0.116121	0.262868	0	-0.188334	0	0	0.0174179	0
ENSMUSG00000004896	Rrnad1	grey	0	0	-0.0278139	-0.207023	0	0	-0.228694	0	0	0.161162	0.200767	0	0	0	0	0.120359	-0.315063	0.00817901	0
ENSMUSG00000004897	Hdgf	grey	-0.00891319	-0.0159769	0	0	0	0	-0.107541	0	0.0924777	0.123902	0.060418	0	0.102352	0	0	0	-0.28199	0.178939	0
ENSMUSG00000004902	Slc25a18	salmon	0	0	0	-0.166603	0	0	0	-0.167418	0	0	0.0454468	-0.108607	0	0.154392	0	0.11059	-0.0791375	0	-0.15244
ENSMUSG00000004929	Thop1	grey	0	0	-0.0932904	0.235148	0.110254	0	0.0268278	0.109471	0	-0.165078	-0.020525	0	0	-0.0402038	0	0	0	0	0.126687
ENSMUSG00000004931	Apba3	turquoise	0	-0.27201	-0.00332696	0	0	0	-0.405649	0	0.22538	0.0952593	0.164042	0	0	0	0	0	-0.347368	0.511176	0.00898028
ENSMUSG00000004933	Matk	grey	0	0	0	0.217904	0	0	0.185807	0.0859801	0	-0.161963	-0.169596	0	0	-0.00922823	0	-0.132848	0.0533718	0	0.00324386
ENSMUSG00000004934	Pias4	turquoise	-0.066385	0	-0.363253	0	-0.0461236	0.285476	0	0.33805	0	0	0.143321	0.0697292	-0.0285025	-0.00436396	0.296574	-0.194662	-0.0969136	0	0.143964
ENSMUSG00000004936	Map2k1	brown	0.0778979	-0.028914	0.748363	0	0	-0.349574	0	-0.186535	-0.0594045	0	-0.309225	-0.152954	0	0	-0.0389517	0.0486086	0.311134	-0.0277921	-0.283332
ENSMUSG00000004937	Sgta	grey	-0.0623393	0	-0.0104851	-0.0643137	-0.0191589	0	-0.180664	0	0.0597505	0.038944	0.124108	0	0	-0.0206253	0.0143638	0	-0.123229	0.0697806	0
ENSMUSG00000004945	Tmem242	grey	0	-0.0557144	-0.100565	0	0.163661	0	-0.0173839	0	0.231518	0	0	0.197458	0	-0.0446615	0	0.27936	-0.169629	0.107368	0.087807
ENSMUSG00000004947	Dtx2	grey	0	0.175977	-0.134834	0.100912	0	0.0556285	0.00349714	0	-0.0400204	-0.13712	0	0	0	0	0.0702299	0	0	-0.0808135	0.00635903
ENSMUSG00000004948	Zp3	grey	-0.14272	-0.0493121	0.00473929	-0.0588203	0.067069	0	-0.116179	-0.112735	0.00648155	0.0314342	0	0	0	0	-0.102276	0.17399	0	0.0468075	0
ENSMUSG00000004951	Hspb1	grey	0	0	0	0.0688494	0.167532	0	0	0	0	0	-0.237111	0.0258757	0	-0.205677	0	0	0.21088	0	0.139056
ENSMUSG00000004961	Syt5	grey60	0	0.0747207	0	0.100138	0.165365	0	0.424593	0	-0.0693178	-0.0827516	-0.163892	0	0	0	0	0	0.0674688	-0.123883	0
ENSMUSG00000004980	Hnrnpa2b1	lightyellow	-0.0116896	-0.146875	0	-0.249876	0	0	-0.2774	0	0.0878732	0.745767	0.039574	0	0	0	0	0.200133	-0.164229	0.18807	0
ENSMUSG00000004988	Fxyd4	grey	0	0.0686365	-0.102064	0	-0.0194978	0.102678	0.00743265	0	0	-0.0229879	0	0	0	0	0.146562	-0.0489015	0	-0.0497461	0.0197766
ENSMUSG00000004994	Ccdc130	grey	-0.00401622	0	0	-0.0911296	-0.0355848	0	-0.07672	0	0	0	0.254712	0	0	0.104405	0	0	0	0	-0.0041304
ENSMUSG00000004996	Mri1	grey	0	0	0	-0.0793738	0	0.0216332	-0.00363207	0	0	0	0.127511	0.0409393	0	0	0	0.0617225	0	0	0
ENSMUSG00000005034	Prkacb	lightcyan	0	0.196734	-0.10949	0	0	0.109153	0.193602	0.412956	-0.155766	0	0	0	0	0	0	-0.0708475	0	-0.195454	0
ENSMUSG00000005043	Sgsh	grey	0.143173	0	0.000195842	0	-0.15001	-0.0743911	0.0461429	0	-0.0976236	0	-0.139265	0	0.0110813	0.0568803	0	-0.141397	0.0140878	-0.0444574	-0.104398
ENSMUSG00000005045	Chd5	grey60	0	0.11698	-0.126712	0	0.0602191	0.154821	0.208793	0	-0.0355712	-0.0203321	0.0652895	0	-0.0374604	0	0.0856767	0	0	-0.105542	0
ENSMUSG00000005054	Cstb	cyan	0.159575	0.0583801	0	0.372382	0	0	0.108347	0	0	-0.291494	0	0	0.191996	0	-0.038159	0	0	0	0
ENSMUSG00000005057	Sh2b2	grey	-0.114851	0	0	0	0.294128	0	-0.0310407	0	0	0.00802577	0	0	0.0342001	0	-0.150007	0.26444	0	0.00540194	0
ENSMUSG00000005069	Pex5	grey	0	0	0	0	0.0750714	0.0290735	0	0	0.0191478	0	0	0	-0.063947	-0.129326	0.0134641	0	0	0	0.122836
ENSMUSG00000005078	Jkamp	tan	0	0	0.00135177	0	0	0	0.0545618	0	-0.044834	-0.170253	-0.398352	0	0	-0.0718884	-0.208425	-0.0103638	0.667795	-0.111087	0
ENSMUSG00000005087	Cd44	blue	2.05102e-05	0.218443	0	0.31978	0	0	0.308236	0	-0.0510342	-0.326319	-0.155463	0	0	0	0	-0.115589	0.0979156	-0.210868	0
ENSMUSG00000005089	Slc1a2	purple	0.156501	0	0	-0.180455	0	0	0	-0.00383291	0	0	0.0436357	-0.0344085	0	0.282013	0	0	-0.103565	0	-0.237595
ENSMUSG00000005102	Eif2ak4	grey	0.0866436	0	0.084327	0	-0.00584532	-0.176038	0	-0.00220124	0	0	-0.0662489	-0.141217	0.00194292	0.00503247	-0.0363358	0	0.000912683	0	-0.0546759
ENSMUSG00000005103	Wdr1	grey	-0.0450568	0.102747	0	0.112187	0	0.00826595	0.0939185	0.207516	-0.11696	0	0	0.00185946	0	0	0	-0.096492	0	-0.0772253	0
ENSMUSG00000005107	Slc2a9	grey	-0.115467	0.0239027	-0.138249	0	0	0.169741	0	0	0	0	0.0889736	0.156145	-0.0338248	0	0.0600035	-0.00564712	0	0	0
ENSMUSG00000005124	Wisp1	pink	0.106282	0	0	0.199306	0	-0.158186	0	0	0	-0.095958	0	-0.242172	0.34463	0	-0.142398	0	0	0	0
ENSMUSG00000005125	Ndrg1	black	0.34568	0	-0.0322026	0.114473	0	-0.077994	0.0908997	-0.0135449	0.147386	-0.181433	0	-0.159356	0.029233	0	-0.0263809	0	-0.0659176	0	0
ENSMUSG00000005131	4930550C14Rik	grey	0.138399	0.067681	-0.0535865	0	0	0	0.174595	0	-0.0780798	-0.124557	-0.00803067	0	0	0.104192	-0.123637	0	0	-0.157639	-0.00621273
ENSMUSG00000005142	Man2b1	purple	0.319764	0.108279	0	0	-0.0956806	0	0	-0.187283	-0.203656	0	0	-0.13397	0	0.498074	0	0	0	-0.264113	-0.327735
ENSMUSG00000005148	Klf5	grey	0.175256	0	0	0.284979	0.336228	0	0.114982	0	0	-0.0978318	-0.177938	0	0	0	-0.0356291	0	0.0145099	0	0.00740715
ENSMUSG00000005150	Wdr83	lightgreen	-0.0174296	-0.0830148	0	-0.0428955	0	0	0	0	0.0648884	0	0	0	0	0	0.0335034	0.140585	0	0.0797212	0
ENSMUSG00000005161	Prdx2	yellow	-0.195858	0	-0.327081	0.0121155	0	0.249449	0	0.00298146	0	0	0	0.214801	-0.0849434	-0.10631	0.165247	0	0	0	0.285092
ENSMUSG00000005198	Polr2a	grey	0	0	-0.0264883	0	0.111722	0.0126841	0	0	7.97081e-05	0	0.0204669	0	-0.0697288	0	0	0.180981	-0.0470241	0	0
ENSMUSG00000005202	Shbg	salmon	0	-0.0953775	-0.0232876	0	0.221508	0	-0.034151	0	0.151592	0.041181	0.0446506	0.0183068	0	0	0	0.366336	-0.147378	0.164255	0
ENSMUSG00000005204	Senp3	yellow	-0.0551475	0	-0.315858	0.072587	0	0.266642	0	0.328668	0.121473	-0.0205071	0.098875	0	0	-0.139242	0	0	0	0	0.398541
ENSMUSG00000005220	Corin	grey	0	0	0	-0.192598	0	0	-0.171859	0	0	0.112931	0.133646	0	-0.0488452	0	0	0.0554014	0	0	0
ENSMUSG00000005225	Plekha8	grey	0	-0.143763	0	0	-0.128904	0	-0.190518	0	0.240258	0	0.0716432	-0.0264509	0	0	0	0	-0.209365	0.215908	0
ENSMUSG00000005232	G6pc2	grey	0	0	-0.057222	0	0.208791	0	0	0	0.0422068	0	0.00186031	0.142406	0	0	-0.0742797	0.237724	-0.0757024	0	0.0430261
ENSMUSG00000005233	Spc25	pink	0.124974	0	0	0	-0.115898	-0.12475	0	-0.0962079	0	0	0	-0.136614	0.287831	0.129013	-0.0401693	0	0	0	-0.046184
ENSMUSG00000005237	Dnah2	grey	0.0381334	0	0	0.0980747	0	0	0.156558	0	0	-0.133629	0	0	0	0	0	-0.0535022	0.0518541	-0.0251663	0
ENSMUSG00000005251	Ripk4	grey	0.0159102	0.166461	-0.0157064	0	0	0.0722681	0.244647	0	0	-0.250746	0.00768458	0	-0.0224976	0	0	-0.00973595	0	-0.151833	0
ENSMUSG00000005267	Zfp287	grey	-0.0576545	0	0.0178757	0.0163843	0	0	0	0.062503	0	-0.0835163	-0.000982644	-0.0131259	-0.0647594	-0.0905016	0.0441685	0	0.11114	0	0
ENSMUSG00000005268	Prlr	grey	0	-0.0568213	0	-0.00393622	0	0	0	0	0.0118439	0.00102868	0	0	-0.0718691	0	0	0	0	0	0
ENSMUSG00000005299	Letm1	lightcyan	-0.10839	0	-0.262533	0	0.105334	0.172578	0	0.275262	0	0	0	0.210999	-0.00945121	-0.0659228	0.00455536	0	0	0	0.135326
ENSMUSG00000005312	Ubqln1	grey	0.171403	0.0754372	0	0.114363	0	0	0.187184	0	0	-0.434314	-0.00658149	0	0	0	-0.0243349	-0.00415702	0.235483	-0.208002	0
ENSMUSG00000005320	Fgfr4	grey	0.0193849	0.0198228	0	0	-0.236025	0.0258016	0.0535029	-0.00174955	0	-0.00625175	0	-0.026583	-0.0318639	0	0.0917242	-0.229993	0	-0.0219548	0
ENSMUSG00000005338	Cadm3	grey	-0.106859	0	0	0.077726	0.0448881	0.0328913	0	0	0	0.0164499	0	0.0493767	-0.134095	-0.148662	0.0485433	0	0.109146	0	0.0847919
ENSMUSG00000005339	Fcer1a	grey	0	0	0	0.139855	-0.0558947	0	0	-0.0273494	0	-0.129928	-0.032058	0	0.102661	0	0	-0.149437	0	0	0
ENSMUSG00000005354	Txn2	grey	0	-0.269239	0.141622	-0.0954747	0	0	-0.111005	0	0.0237473	0	0	-0.0828162	0	0	0	0.0445637	0	0.166638	0
ENSMUSG00000005355	Casp14	grey	0	0	0	-0.00826221	0.0201852	0	0	-0.024381	-0.0311615	0	0	0.000331453	-0.00820983	-0.0115998	-0.023589	0	0	0	0
ENSMUSG00000005357	Slc1a6	grey	0	0	-0.079907	0	0.0313728	0.0880468	0	0	0	0	0	0.073828	-0.0706452	0	0.0736799	0	0	0	0
ENSMUSG00000005360	Slc1a3	purple	0.148176	0	0	0	-0.170164	-0.059532	0	0	0	0	0	-0.278029	0.224632	0.209063	0	0	0	0	-0.0453727
ENSMUSG00000005362	Crbn	tan	-0.0282987	0	0.00302504	0	0	0	0	0	-0.163265	0.026598	-0.195501	0.213379	-0.0896367	-0.0147166	-0.0624396	-0.0281718	0.420963	-0.102998	0
ENSMUSG00000005364	Il5ra	grey	-0.0570946	0.0378875	-0.123874	0.130085	0	0.0408843	0	0.128232	0	0	0	0	0	-0.0480705	0.0848499	-0.153527	0	0	0.113858
ENSMUSG00000005370	Msh6	grey	0	0	0	0.250502	0	0	0	0.0365713	0	-0.127396	-0.125323	0	0.130442	0	-0.164552	-0.136085	0.109903	0	0
ENSMUSG00000005373	Mlxipl	turquoise	0	-0.0861549	0	-0.48559	-0.0610274	0	-0.238615	0	0	0.144211	0.280502	0	0	0	0.155717	0	-0.256269	0.0790611	0
ENSMUSG00000005374	Tbl2	grey	0	0.055332	-0.298405	0.281099	0	0.1796	0	0.121364	0.0574541	-0.0910513	0.105335	0	0	0	0	-0.0100553	0	0	0.268124
ENSMUSG00000005378	Wbscr22	grey	0	0	-0.0644076	0.00760254	-0.0653007	0	0	0	0	-0.0602588	-0.0150303	0	0.11734	0	0	-0.0567636	-0.0070196	0	0
ENSMUSG00000005397	Nid1	black	0.608871	0	0.0928088	0	-0.13245	-0.227989	0	-0.169477	0	-0.125308	-0.0792977	-0.367555	0.22708	0.33087	-0.00750586	0	0	0	-0.16503
ENSMUSG00000005410	Mcm5	pink	0	0.106959	0	0	0	0	0	-0.190816	-0.138388	0	0	0	0.0838992	0.234855	0	0.0152001	0	0	-0.170314
ENSMUSG00000005413	Hmox1	cyan	0	0.0148579	0	0.165177	-0.020406	0	0.096528	0	-0.134181	-0.186783	-0.211077	0	0	0	0	-0.206807	0.222521	-0.0760402	0
ENSMUSG00000005417	Mprip	grey	0	0.00492487	-0.0344313	0.0760666	0	0.0388116	0	0.189285	0	-0.0254195	0	0	0	0	0	-0.12379	0.0168071	0	0.0381864
ENSMUSG00000005442	Cic	grey	-0.0676383	0	0	0	0.0956673	0.0431608	0	0	0	0	0	0.0148019	-0.147594	-0.0326592	0.0555376	0	0.141994	0	0
ENSMUSG00000005447	Pafah1b3	blue	0.0649461	0.444932	-0.104315	0.0117255	0	0	0.38278	0	-0.132535	-0.278598	0	0	0	0.0643458	0	0	0	-0.442309	0
ENSMUSG00000005465	Il27ra	grey	0	0	0.0501906	0.0518698	0	-0.0550552	0	0	0	0	-0.0527775	-0.0641149	0.0115815	0	0	-0.0225866	0.0572719	0	0
ENSMUSG00000005469	Prkaca	yellow	-0.232617	0	0	0	0.270409	0.0914145	0	0.0857029	0.0833619	0	0	0.306123	0	-0.412883	0	0	0	0	0.415283
ENSMUSG00000005470	Asf1b	grey	0.0676619	0	-0.0255296	0	-0.0440412	-0.034588	0	-0.0933851	0	0	0	0	0.115305	0.0011218	0	-0.0651667	-0.000641129	0	0
ENSMUSG00000005474	Myl10	grey	0	0	0.00687192	-0.0122546	-0.0529377	0	-0.0233815	0	-0.0208522	-0.0676806	0.0263696	-0.134761	0	0.0223328	0.0701585	-0.0387669	0	0	-0.0260871
ENSMUSG00000005481	Ddx39	pink	0.125054	-0.0398367	0.120626	0	-0.00675731	-0.224152	0	-0.0583054	0	0	0	-0.139775	0.265166	0	-0.135611	0	0	0.0145848	0
ENSMUSG00000005483	Dnajb1	cyan	0	0	0	0.521738	0.000769285	0	0.187538	0.0626991	0	-0.102552	-0.22916	0	0	0	-0.209059	-0.0604436	0.0369843	0	0.0829928
ENSMUSG00000005493	Msh4	grey	-0.00285238	0.0251437	0	0	-0.0340567	0.0531641	-0.0162221	0.0096523	0	0.0600483	0	0.0183098	-0.0142535	0	0.118917	-0.00613944	0	0	0
ENSMUSG00000005503	Evx1	salmon	0	0	-0.046256	0	0.102426	-0.0103052	0	-0.0132597	0	0	0	0	0.0753114	0	0	0.0817551	-0.0253341	0.0186328	0
ENSMUSG00000005505	Kbtbd4	turquoise	-0.041554	-0.299933	-0.00367261	0	0	0	-0.0986303	0	0.297031	0.0695646	0	0	0	-0.0505077	0	0.171051	-0.277664	0.53313	0.0363506
ENSMUSG00000005506	Celf1	lightyellow	-0.195075	-0.216173	-0.0878758	0	0	0	-0.136338	0.0418464	0.194472	0.058762	0	0.175323	0	-0.143296	0	0	-0.0878444	0.356986	0.123821
ENSMUSG00000005510	Ndufs3	turquoise	-0.164689	-0.0865659	0.0856589	-0.312952	0	0	-0.0904215	-0.141773	0	0.171323	0	0	0	0	0	0.089801	0	0.130325	0
ENSMUSG00000005514	Por	grey	0.158607	0	0	0	0	-0.00760189	0.0469164	-0.187145	0	-0.182564	0	-0.145905	0.0444244	0.0890011	0	0.0742274	0	-0.0544151	-0.0530401
ENSMUSG00000005533	Igf1r	lightcyan	-0.0079528	0	-0.230025	0	-0.0641581	0.148262	0	0.318304	0.0350144	0	0.102559	0.0425623	-0.0268582	0	0.146467	-0.127987	-0.0495695	0	0.10649
ENSMUSG00000005534	Insr	turquoise	-0.150014	-0.0308306	0	-0.160503	0.0119149	0	-0.0948811	0	0	0.259474	0	0.0881884	-0.0117458	0	0	0.00967323	0	0.0505237	0
ENSMUSG00000005540	Fcer2a	grey	-0.000967499	0	0.0583106	-0.00689155	0.140831	0	-0.0448014	-0.0226371	-0.0237566	0	0	0	-0.0656258	-0.0269951	0	0.0957238	0.0745466	-0.0176318	-0.00196844
ENSMUSG00000005547	Cyp2a5	grey	0.0273322	0	0.104047	0	0	-0.0481183	0	0	0	0	0	-0.000365333	0	0.13224	-0.0438938	0	0	-0.151244	-0.188384
ENSMUSG00000005553	Atp4a	grey	0	0	-0.0173662	0.00158465	0	0	0.0243502	0	-0.0314729	0	0	-0.0102134	0.0260582	0.000845815	-0.0164582	-0.0189283	-0.0049861	0	0
ENSMUSG00000005566	Trim28	grey	0	0.160126	-0.304865	0.0615274	0	0.265232	0	0	0.0558442	-0.101551	0.300505	0	0	0.0423793	0.115819	0	-0.169758	-0.0336027	0.176576
ENSMUSG00000005575	Ube2m	midnightblue	-0.0425796	0	-0.185907	-0.0784677	0.103593	0	-0.0620932	-0.0752944	-0.0521698	0.0340707	0	0.289732	-0.0222963	0.0142742	0	0.198259	-0.123419	0	-0.0673434
ENSMUSG00000005580	Adcy9	grey	-0.220506	0	0	0	0.0233563	0	0	0.0491809	0.00548879	0	0	0	0	-0.336856	0	-0.00759061	0.236286	0	0.154876
ENSMUSG00000005583	Mef2c	turquoise	0	-0.113043	0.0190553	-0.0828838	-0.175767	0	-0.015431	0	0.0959475	0	0.0433921	-0.00860436	0	0	-0.0348844	0	0	0.0655093	0
ENSMUSG00000005609	Ctr9	grey	0.0450655	0	0.0679753	0.140909	0	-0.025447	0.146574	0	0	-0.165936	-0.0345697	-0.0481181	0	0	-0.140964	0	0.225204	-0.04662	0
ENSMUSG00000005610	Eif4g2	midnightblue	-0.0771451	0	0	0	0.135476	0.00781532	0	0	0	0.0754998	-0.0138943	0.546015	-0.100578	-0.164371	0	0	0	0	0
ENSMUSG00000005611	Mrvi1	grey	0.214261	0	-0.0417473	0.083123	-0.0161104	0	0.0303943	0.0413665	0.0213912	-0.172895	0	-0.0157227	0.146009	0	-0.124673	-0.0772553	0	0	0.040969
ENSMUSG00000005615	Pcyt1a	turquoise	-0.00926616	-0.160227	0	0	-0.173398	0	-0.0665641	0.208271	0	0.00326903	0	0	0	-0.10078	0.0149893	-0.193039	-0.0106473	0.165903	0
ENSMUSG00000005621	Zfp592	red	0	0	-0.163835	0	-0.0706895	0.101987	-0.00505382	0.136442	0	0	0.160257	0	-0.0902992	-0.00612078	0.154712	-0.111867	-0.0785298	0	0.0722645
ENSMUSG00000005625	Psmd4	grey	0	0.0460434	-0.132255	0	0	0.0246885	0	0	0	0	0.111454	0	0.026902	0.151447	0	0	-0.202187	0	0
ENSMUSG00000005628	Tmod4	turquoise	-0.0224776	-0.241174	0	-0.228286	0	0	-0.240094	0	0.190943	0.152888	0.133308	0	0	0	0	0.286695	-0.24737	0.346944	0
ENSMUSG00000005640	Insrr	grey	-0.0185498	0	-0.0358505	0.0244307	0.0924899	0	-0.0375802	0	0.0234591	-0.00756896	0	0	0	0	0	0.0541376	0	0.0613795	0.104748
ENSMUSG00000005649	Cabp5	grey	0	0.0921504	0	0	0	0	0	0	-0.0395736	-0.00432025	0	0	0	0.192309	0	0	0	0	-0.0827373
ENSMUSG00000005656	Snx6	grey	0	0.0784929	-0.181712	0.105659	0.0848951	0	0.0920599	0	0	0	0	0.0924432	0	0	0	0	0	-0.0183242	0
ENSMUSG00000005667	Mthfd2	blue	0	0.308016	0	0	0.0226918	0	0.1988	0	-0.268318	-0.0468018	0	0	0	0.0347756	-0.0519613	0	0.182981	-0.354498	0
ENSMUSG00000005681	Apoa2	grey	0.103739	0	0	0	-0.060405	0	0.0196985	-0.033089	0	0	-0.00101194	0	0	0	0	-0.0107093	0.0227172	-0.0637797	0
ENSMUSG00000005682	Pan2	magenta	0	0.134847	-0.244107	0	0	0.27486	0	0.089624	0	-0.0816182	0.324356	0	0	0.0458987	0.00870344	0	-0.0982319	-0.0719524	0
ENSMUSG00000005683	Cs	turquoise	-0.0187046	-0.169396	0.184128	-0.266146	0	0	-0.0620861	0	0	0	0	0	-0.0117832	0	0.00779804	0	0	0.0328581	-0.00467374
ENSMUSG00000005686	Ampd3	grey	-0.00640783	0.0120909	-0.0184387	0.0781035	0.0360737	0.000665682	0	0	0	0.0508174	-0.0232104	0.0623071	0	-0.000769837	-0.00902082	0	0	0	0.0795072
ENSMUSG00000005687	Bcas2	brown	0.0909255	-0.0675404	0.685456	-0.0697752	0	-0.369463	0	-0.330532	-0.164471	0	-0.310839	-0.187185	0	0	-0.0277061	0	0.274316	-0.0285046	-0.352381
ENSMUSG00000005696	Sh2d1a	grey	0	0	-0.0807475	0.0727334	0	0	0	0	0	0	0	0.0701485	0	-0.0162975	0	0	0	0	0.102428
ENSMUSG00000005698	Ctcf	grey	0.0605107	-0.0671544	0.235313	-0.0846627	-0.0871951	-0.0599906	-0.00184443	0	0	0	0	-0.330219	0	0.0230152	0.0445751	0	0	0	-0.0889717
ENSMUSG00000005699	Pard6a	grey	-0.29974	0	-0.189644	0	0.00880727	0.07081	-0.0430206	0.0717923	0.0598975	0	0	0.154745	0	-0.29628	0	0.0115214	0	0.154412	0.297966
ENSMUSG00000005705	Agrp	grey	-0.00577264	0.134911	-0.221679	0.0860551	-0.0108729	0.147441	0.0182075	0.0841893	0	0	0.0476218	0	0	0	0.109286	-0.101979	-0.0328789	0.00698788	0.113602
ENSMUSG00000005716	Pvalb	turquoise	-0.0212007	-0.122886	0	0	0	0	-0.0964378	0	0.135364	0	0.0382751	0	0	0	0	0	-0.167218	0.173073	0
ENSMUSG00000005718	Tfap4	grey	0	0	-0.116456	0	-0.140601	0	0	0.0103856	0.0653007	0	0.0134427	0	0	-0.0404815	0	-0.152643	-0.0508984	0	0.0813272
ENSMUSG00000005732	Ranbp1	grey	0.131192	0.0917029	0	0	0	0	0	-0.216495	-0.111984	0	0	0	0.07422	0.318785	-0.0238106	0	-0.0943435	-0.100496	-0.173396
ENSMUSG00000005763	Cd247	salmon	-0.082732	0	0	-0.133339	0.177794	0	-0.124726	-0.0382738	0	0.114894	0.0763314	0	0	0	0	0.361831	-0.0656889	0	0
ENSMUSG00000005774	Rfx5	salmon	-0.0411399	0	-0.0555503	-0.060004	0.22562	0.0881581	-0.0435666	0.0417633	0	0.00802083	0.0884804	0.10621	-0.0260056	-0.0529088	-0.0409391	0.202465	-0.0527692	0.0306845	0.0325209
ENSMUSG00000005779	Psmb4	blue	0	0.356155	-0.394092	0.0643208	0.00706328	0.163369	0.0788373	0	-0.113685	-0.212263	0	0	0	0.0702134	0	0	0	-0.173034	0
ENSMUSG00000005800	Mmp8	grey	0	0	0	-0.026178	0	0	0	0	0.0918567	0.138213	0.0596419	0	0.000861176	0	0	0.056997	-0.137017	0.0443303	0
ENSMUSG00000005802	Slc30a4	brown	0.0567547	0	0.388763	0	-0.0861199	-0.159039	0	-0.0206293	0	0	0	-0.153013	0	0.0589252	-0.00835043	0	0	0	-0.188201
ENSMUSG00000005803	Sqrdl	brown	0.108111	0	0.576852	-0.136126	0	-0.310654	0	-0.359373	0	0	0	-0.0935986	0	0.101417	-0.180416	0.0339862	0	0	-0.469342
ENSMUSG00000005804	Bloc1s6	grey	0	0	0.104313	-0.0571607	0	0	0	0	-0.217642	0	-0.18224	0	-0.0329209	0	0	0	0.296095	0	-0.0329344
ENSMUSG00000005813	Metap1	midnightblue	-0.354487	0	-0.0708592	0	0.0775124	0.150532	0	0.164001	0	0.0859014	0	0.299303	-0.132543	-0.317066	0.135171	0	0	0	0.224644
ENSMUSG00000005823	Gpr108	grey	0.0580181	0.127861	-0.277537	0.0774629	0	0.135642	0	0.112579	0	-0.20281	0.239316	-0.0325613	0	0.0184588	0.0806808	0	-0.164272	-0.00909459	0.0753842
ENSMUSG00000005824	Tnfsf14	grey	0	0.0778463	-0.0542135	0	0	0	0	0	-0.0506833	0	0.00760175	0	0	0.128997	0	0	0	0	-0.0103108
ENSMUSG00000005836	Gata6	grey	0.101831	0	0	-0.0579795	-0.0595522	0	0	0	0	-0.101122	0	-0.0977712	-0.04037	0	0.0732009	-0.0454449	0	0	0
ENSMUSG00000005846	Rsl1d1	turquoise	0	0	0	-0.174054	0	0	-0.115677	-0.0568723	0	0.242308	0	0	0	0.0698193	0	0.121722	-0.192489	0	0
ENSMUSG00000005864	Cnga2	grey	0	0	-0.0692564	-0.00505773	0.0195852	0	0	0	0	0.0196095	0	0.0616158	0	-0.0123762	0	0.0262188	-0.0596103	0	0
ENSMUSG00000005871	Apc	grey	-0.171074	0	-0.264344	0	0	0.316022	0	0.271938	0	0	0	0.382509	-0.260633	-0.0386284	0.121744	-0.0336219	0	0	0.135014
ENSMUSG00000005873	Reep5	yellow	0	0	-0.209856	0	0	0.243869	0	0.293071	0	0	0	0	-0.210411	-0.0749449	0.0937147	0	0	0	0.134101
ENSMUSG00000005881	Ergic3	blue	0.106589	0.252345	-0.403588	0.418535	0	0	0.293506	0	0	-0.316612	0	0	0	0	0	-0.0449904	0	-0.00241483	0.0282367
ENSMUSG00000005882	Uqcc1	grey	-0.147791	0	-0.191733	0	0.086868	0.126913	0	0	0	0	0	0	0	-0.0429952	0.128605	0	-0.0760711	0.17542	0.112051
ENSMUSG00000005883	Spo11	grey	0.0525167	0	0.0434801	0	0	0	0	-0.0172583	0.0101218	-0.0281597	0	-0.115511	0	-0.0358445	0	-0.00885674	0.0086678	0	0.0343365
ENSMUSG00000005886	Ncoa2	grey	-0.243225	0	-0.0947437	0	0	0.225402	0	0.185943	0	0	0	0.0815943	-0.28506	-0.0651444	0.147484	-0.0816295	0	0	0.0856861
ENSMUSG00000005891	Prl4a1	grey	0	0.0424641	-0.0301213	-0.0078394	0.157584	0.0306332	0.0182844	0	0	-0.0472641	0.0214557	0	0	0.100166	0	0.258447	-0.000391844	-0.00154254	0
ENSMUSG00000005892	Trh	grey	0.158514	0	0	0	0	0	0	0	0	0	0	-0.074427	0.0271697	0.0415031	0	0	0	0	-0.027198
ENSMUSG00000005893	Nr2c2	grey	-0.110671	0	-0.0143305	0.0015605	0	0.039604	0	0.119264	0	0	0	0.0727968	-0.0541739	-0.144226	0	-0.0427356	0	0	0.139604
ENSMUSG00000005897	Nr2c1	grey	0	-0.0285569	0.214834	0	-0.0409633	-0.166682	0	-0.0769754	0	0	-0.182076	-0.000810504	0	0	-0.0809043	-0.0131431	0.104475	0	-0.0681699
ENSMUSG00000005899	Smpd4	grey	0	0	0.0102093	0	0.0253441	0	0	0	0	-0.0222023	0	0	0	0	0	0.00725592	0.145136	-0.0188411	0
ENSMUSG00000005917	Otx1	grey	0	0	0	0	0	-0.0520819	0	-0.140862	0	-0.0248042	0	-0.156284	0.180027	0	0	0	0	0	0
ENSMUSG00000005936	Kctd20	cyan	0	0	-0.0192976	0.271826	0	0	0.0802099	0.104423	0	0	-0.0271901	0	0	-0.024358	0	-0.0917808	0	0	0.107289
ENSMUSG00000005947	Itgae	pink	0	0	0	0	-0.0994609	-0.177392	0	0	0	0	0	0	0.265168	0	-0.249637	0	0	0	0
ENSMUSG00000005949	Ctns	grey	-0.118049	0	-0.231042	0	0.0415645	0.342546	0	0.0972405	0	0.00454119	0.153654	0.187264	-0.313322	0	0.0686123	0	0	0	0.0698963
ENSMUSG00000005950	P2rx5	magenta	-0.0905795	0	-0.129516	-0.0237364	0	0.188005	-0.0103267	0.184667	0	0	0.0987817	0.0375859	-0.117274	0	0	0	0	0	0
ENSMUSG00000005951	Shpk	grey	0	-0.0643955	0	0	0	0	0	0	0.0695394	0.0332457	0	0	0	0	0	0.039481	-0.0396679	0.0396713	0
ENSMUSG00000005952	Trpv1	grey	0	0.0835676	-0.0470432	0	0	0.0825374	0	0	0	0	0	0.0331442	-0.00254015	0	0.00253493	-0.0391379	0	-0.0825704	0.0149659
ENSMUSG00000005958	Ephb3	grey	0	0	0	0	0	0.0244256	0	0	-0.00123747	0	0	0.0730355	-0.032759	0	0	0	0	0	0
ENSMUSG00000005968	Tuft1	blue	0.104656	0.249901	0	0.034841	0	0	0.184679	0	-0.219356	-0.0336371	-0.0619058	0	0	0	-0.180415	-0.0613262	0	-0.248038	0
ENSMUSG00000005973	Rcn1	grey	0.153147	0	0.106293	0	-0.12329	-0.142735	0	0	-0.0396086	0	-0.0908642	-0.263558	0	0.0804816	0	0	0.00388893	-0.0272043	-0.108482
ENSMUSG00000005980	Dnase1	grey	0.00697651	0	0	0.0807245	0	0	0.0594669	0	0.0516147	-0.0358399	0	-0.0853734	0	-0.0157947	-0.0174208	0	0	0	0.058028
ENSMUSG00000005981	Trap1	turquoise	0	-0.105914	0	-0.00495838	0	0	0	0	0	0	0	0	0	-0.021	0.0922008	0	-0.0502879	0.201763	0
ENSMUSG00000005982	Naa60	green	-0.192065	0	-0.240112	0	0.221106	0.186769	0	0.0538363	0.0541499	0	0.0226448	0.179686	0	-0.227494	0.0500129	0.0378833	0	0.00680652	0.289185
ENSMUSG00000005983	1700037C18Rik	grey	-0.121474	0	-0.0564556	0	0.168101	0.132098	0	0	0	0	0	0.128521	-0.00849723	-0.104706	0	0	0	0	0.0533678
ENSMUSG00000005986	Ankrd13d	blue	0	0.240965	0	0.0880199	0	0.0105264	0.183336	0	-0.0890822	-0.307438	0	0	0	0	0.138575	-0.333064	0	-0.159463	0
ENSMUSG00000005994	Tyrp1	grey	-0.0207232	0	0	0.0167764	0.0110133	0	0.0187045	0.0926766	0	0.0999996	-0.0607951	0.0820484	0	-0.0758929	-0.0334896	0	0	0	0.0606759
ENSMUSG00000006005	Tpr	grey	0	-0.0977683	0.0334382	0	0	0	-0.110713	0	0.0842654	0	0.000650875	-0.117674	0	0	-0.0151997	0.109074	0	0.0612615	0
ENSMUSG00000006007	Pdc	grey	0.0157491	0	0	0	-0.117254	0	0	0	0	0	0	-0.0905171	0	0	0.0752782	-0.127682	-0.00293808	0	0
ENSMUSG00000006010	BC003331	grey	0	0.0187057	0	0	0	0	0.084157	0	-0.0876109	-0.0459324	-0.0071203	0	0	0	-0.0221602	0	0.0513976	-0.0506491	0
ENSMUSG00000006021	Kptn	grey	-0.0331693	0	-0.117461	0	0.0117596	0.22332	0	0	0	0	0.187534	0.000389972	-0.0452469	0	0.20531	0	-0.0566295	0	0
ENSMUSG00000006024	Napa	yellow	-0.277591	0	-0.0393313	0	0.19565	0.168525	0	0.0972787	0	0	0	0.033517	0	-0.515701	0	0	0	0	0.487309
ENSMUSG00000006050	Sra1	tan	0	0.142334	0	0.152936	0.0165671	0	0.222076	0	-0.197941	-0.338674	-0.0219029	0	0	0	0	0	0.379505	-0.191546	0
ENSMUSG00000006057	Atp5g1	turquoise	-0.091412	-0.246403	-0.167758	0	-0.042297	0	-0.186523	0	0.306201	0	0.0129111	0	0	-0.0359903	0	0	-0.418663	0.612294	0.0712596
ENSMUSG00000006058	Snf8	tan	0	0	0	0.134967	0	0	0.0913001	0	0	-0.279366	-0.272025	0	0	-0.0277988	-0.0702413	-0.126411	0.322679	0	0
ENSMUSG00000006095	Tbcb	cyan	0	0	-0.0818921	0.492561	0	0	0.116671	0	0	-0.222468	-0.00519628	0	0.0491715	0	0	-0.0099363	0	0	0.0779524
ENSMUSG00000006127	Inpp5k	grey	-0.163082	0.0192919	-0.134235	0	0.0634437	0.317638	0	0	0	-0.0455029	0.124581	0	-0.318193	0	0.282068	0	0	0	0
ENSMUSG00000006134	Crkl	turquoise	-0.0738866	-0.0909949	0	-0.144399	0	0	-0.204034	0.200326	0	0.252305	0	0.145813	-0.0313948	0	0	0	-0.100092	0.0823822	0
ENSMUSG00000006154	Eps8l1	grey	-0.110063	0	-0.032852	0	0	0.0575741	0	0	0.125089	-0.0283761	0.071218	0	-0.0550701	-0.10065	0	0	0	0.0425272	0.0853682
ENSMUSG00000006169	Clint1	grey	0.0447551	-0.0219781	0.132847	0	0	-0.106796	0.025673	0	0	-0.020286	-0.14002	-0.116933	0	0	-0.158663	0	0.115313	0	0
ENSMUSG00000006179	Prss16	grey	0	0	0.0179143	-0.00887682	-0.120586	0	-0.0359628	0	0	0	0.102843	0	-0.0656312	0	0.108284	-0.103074	0	0	0
ENSMUSG00000006191	Cdkal1	brown	0.0435486	-0.180608	0.535095	-0.26172	0	-0.292198	-0.0537382	-0.212974	0	0	-0.0417692	-0.0472619	0	0	-0.1366	0.0324679	0	0	-0.266726
ENSMUSG00000006200	Rhox6	grey	0	0	0	0	0.00366931	0	0	-0.00871853	0	0	0	0	0	0	0	0.0466428	0.0221554	0.00758988	0.000930295
ENSMUSG00000006204	5430419D17Rik	grey	-0.0244893	0	0	0	0	0	0	0.0382183	0	0	-0.016254	0.131733	0	-0.178844	0	0	0.0255906	0.0249355	0.0715214
ENSMUSG00000006205	Htra1	yellow	-0.00450256	0	-0.24207	0	0	0.0476273	0	0.235947	0.174501	0	0	0.165616	0	-0.142042	0	0	0	0	0.347462
ENSMUSG00000006215	Zbtb17	turquoise	-0.0343151	-0.116205	-0.0456311	0	0	0	0	0	0.245611	0.0571229	0.204336	0	0	0	0	0.106696	-0.366192	0.292993	0.00248476
ENSMUSG00000006219	Fblim1	grey	0	-0.23448	0	0	0	0	-0.139954	0	0.0798386	0	0	0	0	0	0	0.00285394	-0.170534	0.180584	0
ENSMUSG00000006221	Hspb7	grey	0	0	0	-0.211194	0	0	-0.0763629	0	0	0.088707	0.0225682	0	0	0.0641935	0	0.0904067	0	0	-0.125278
ENSMUSG00000006235	Epor	grey	0	0.00307763	-0.05538	0	0.0602824	0	-0.00324425	-0.0353654	0	-0.0194188	0	-0.00960777	0	0.00637477	0	0.128535	-0.115767	0	0
ENSMUSG00000006262	Mob1b	grey	0	0	0.0357275	-0.121032	-0.104536	0	0	-0.0065266	0	0.0249546	0.0340488	0	0	0.0163477	0	0	0	0	-0.0973714
ENSMUSG00000006269	Atp6v1b1	grey	0	0	0	-0.0166671	-0.135266	0	-0.0442641	0	0	0	0	0	0	0	0.0136179	-0.14836	-0.0806681	0.0220864	0
ENSMUSG00000006270	Vax1	grey	0	0.0411924	-0.0989205	0.0448989	0	0	0.0885597	0	-0.0177841	0	-0.0840982	0	0	0	0	-0.0179011	0	-0.0581432	0
ENSMUSG00000006273	Atp6v1b2	blue	0	0.125107	-0.033251	0.110569	0.184545	0	0.248288	0	0	0	-0.0112442	0.115245	0	0	0	0	0.00105034	-0.117556	0
ENSMUSG00000006276	Eps15l1	greenyellow	-0.208224	0	-0.301763	0	0	0.614245	0	0.211319	0	0	0.213603	0.126176	-0.419063	0	0.220304	0	0	0	0.132809
ENSMUSG00000006281	Tep1	grey	0	0.033136	0.18679	0	0	0	0	-0.0218724	-0.12745	0	-0.0373271	-0.0737646	0	0	0	0	0.181155	-0.128903	-0.0661124
ENSMUSG00000006288	Ttc5	grey	0	0.199961	-0.0177032	0.0240027	0.0615622	0	0	0	-0.133291	0	0	0.0836135	0	0	0	0	0.00613283	-0.12568	0
ENSMUSG00000006289	Osgep	turquoise	0	-0.166567	0.0675194	-0.204358	0	0	-0.15696	-0.233867	0.047924	0	0	0	0	0	0.0169591	0.263921	0	0.151151	0
ENSMUSG00000006299	Aamp	grey	0.119986	0	0	0	0	-0.161304	0	-0.236686	0	0	0	0	0.0840256	0.106569	0	0.16634	0	0	-0.147229
ENSMUSG00000006301	Tmbim1	grey	0.177383	0	0.0280579	0	-0.0605045	-0.0451769	0	-0.200018	0	-0.150905	0	-0.242515	0	0.200873	0	0	0	-0.0209954	-0.0830449
ENSMUSG00000006307	Kmt2b	magenta	-0.0333319	0	-0.195178	-0.0108331	0.127905	0.200361	-0.0514102	0	0	-0.00443703	0.344138	0.00960844	-0.0338741	0	0	0.163761	-0.175068	0	0
ENSMUSG00000006310	Zbtb32	grey	0	0.016017	0.0292959	0	-0.102355	0	0	0	-0.0276895	0	-0.0538685	0	0	0	0	-0.0970381	0.0601742	-0.0513591	0
ENSMUSG00000006311	Etv2	grey	0	0.0640187	0	0.16429	0	0	0.025666	0	0	-0.0749315	-0.0472016	0	0	0	0	-0.115017	0.0951787	0	0
ENSMUSG00000006313	Upk1a	grey	-0.0276736	0	-0.0840904	0.028258	-0.0742013	0.0308858	0.0446509	0.150551	0	-0.0123947	0	0	0	-0.0890206	0.0251287	-0.238768	0	0	0.120828
ENSMUSG00000006315	Tmem147	turquoise	0	-0.0301987	-0.171032	-0.022982	0	0	-0.193789	0	0.208831	0	0.273254	0	0	0	0.0448266	0.0538141	-0.373158	0.247571	0
ENSMUSG00000006333	Rps9	grey	0.260354	0	0	0	0	-0.208476	0	-0.334309	0	0	-0.0148966	-0.00705977	0.307131	0.0452635	-0.149666	0.016169	-0.136272	0	-0.0418973
ENSMUSG00000006335	Tfpt	magenta	-0.242704	0	-0.0631311	-0.00319894	0.00638242	0.14986	0	0	0	0	0.256132	0	-0.218838	0	0.172675	0.00587956	-0.0232124	0	0
ENSMUSG00000006342	Susd2	grey60	0	0.0168165	0	0.161321	0.213135	0	0.345599	0	0	-0.191616	-0.171251	0	0	0	0	0	0.065184	-0.0954143	0
ENSMUSG00000006344	Ggt5	grey	0	0	-0.141585	0	-0.107316	0.0558609	0	0.0478124	0	-0.0250729	0	0	0	-0.0822187	0	-0.154544	-0.00303509	0	0.073291
ENSMUSG00000006345	Ggt1	grey	0.0214003	0	0	0.0320828	-0.303353	0	0	0	0.020831	-0.0370225	0	-0.100236	0.0296663	0	0	-0.28798	0	0.0024983	0.00773086
ENSMUSG00000006356	Crip2	grey	0	0	0	0	0	0.0647968	0	0.0131792	0	0	0	0.0569521	-0.149852	0	0.0494273	0	0	0	0
ENSMUSG00000006362	Cbfa2t3	turquoise	0	0	-0.0556709	-0.138478	-0.0576525	0.0463737	-0.196774	0	0.0766615	0	0.371145	0	0	0	0	0	-0.203936	0.021335	0
ENSMUSG00000006369	Fbln1	black	0.529753	0	0.104116	0	-0.0381311	-0.229095	0.0145218	-0.0521996	0	-0.0229043	-0.144769	-0.167277	0.200858	0.073811	-0.147914	0	0	0	-0.0359374
ENSMUSG00000006373	Pgrmc1	brown	0.278686	0	0.562355	0	-0.0429737	-0.310008	0.0129356	-0.139661	-0.176239	0	-0.357023	-0.140355	0	0.0262887	-0.126144	-0.0429526	0.465626	-0.203396	-0.261696
ENSMUSG00000006378	Gcat	grey	-0.000664634	0	-0.0982651	0	0	0.0297028	-0.00118895	0.0208365	0.132676	-0.018162	0.0791696	0	-0.0382591	-0.0192677	0.00196365	0	-0.0638813	0	0.0799798
ENSMUSG00000006386	Tek	grey	0.311672	0	0.116583	0	-0.103366	-0.160718	0	-0.0745378	0.0457415	0	0	-0.154894	0.107486	0.00418827	0	0	0	0	0
ENSMUSG00000006389	Mpl	grey	0.013222	0	0.00684914	0	0	-0.0844403	0	-0.149174	0	0	0	0	0.114898	0	-0.0501458	0.146783	0	0	0
ENSMUSG00000006390	Elovl1	grey	0.250815	0.00965359	-0.0316232	0.137843	0	-0.00719551	0.015108	-0.0175078	0	-0.130509	0	-0.00474655	0.0674164	0	0	0	0	0	0
ENSMUSG00000006392	Med8	grey	-0.0555313	0.235589	-0.345118	0	0	0.188416	0	0.0503625	-0.121429	0	0	0.309112	0	0.00955092	0.0640735	-0.061786	-0.014552	-0.0413371	0
ENSMUSG00000006395	Hyi	blue	0	0.397113	-0.00235389	0	0	0	0.199876	0	-0.369515	-0.0582849	0	0	0	0.136547	0	-0.0987547	0	-0.338337	0
ENSMUSG00000006398	Cdc20	grey	0	0.178875	0	0.0123634	-0.0213732	0	0	0	-0.0737546	0	0	0	0	0	0	-0.0906169	0	-0.164531	0
ENSMUSG00000006403	Adamts4	lightgreen	0	0	0	0	-0.0944965	-0.14155	0	0	0.0685803	0	0	-0.0742116	0.215929	0	-0.14358	0	0	0.00432888	0
ENSMUSG00000006411	Pvrl4	grey	0	0.045514	0	0	0	0	0	0	-0.0534004	0	-0.024305	0	0.0723746	0.0431297	-0.000160209	0	0.0177157	-0.0446035	0
ENSMUSG00000006412	Pfdn2	lightgreen	0	-0.0298314	-0.356465	0	0.0838929	0	0	0	0.403451	0	0.0514402	0.134778	0	0	0	0.0798385	-0.290026	0.197146	0.268114
ENSMUSG00000006418	Rnf114	red	-0.159813	-0.133574	-0.18667	0	0	0	-0.0237316	0	0.229755	0.0795407	0	0.187409	0	-0.330444	0.0682716	0	-0.114299	0.29925	0.27382
ENSMUSG00000006435	Neurl1a	turquoise	-0.181179	0	0	0	-0.00521534	0	-0.150466	0	0.150441	0.0465601	0.211824	0	0	-0.014499	0	0	-0.267076	0.0610554	0
ENSMUSG00000006442	Srm	blue	0	0.245658	0	0.266167	0	0	0.267103	0	-0.216032	-0.392245	-0.126527	0	0	0	0	-0.288643	0	-0.0612242	0
ENSMUSG00000006445	Epha2	grey	0.0106167	0.0735722	0	0	0	-0.00703047	0.144923	0	-0.151785	0	-0.164594	0	0	0	0	0	0.0875523	-0.136013	-0.0154701
ENSMUSG00000006456	Rbm14	grey	0	-0.187375	0.280092	0	0.0751427	-0.123068	-0.0620441	-0.1387	0.0175499	0	0	-0.0645563	0.0534281	0	-0.20908	0.360485	0	0.0970934	0
ENSMUSG00000006457	Actn3	grey	0.0699424	-0.111964	0	0	-0.0801131	-0.133408	0	0	0.0443312	0	0	-0.143963	0.182122	0	-0.0624492	0	0	0.114449	0
ENSMUSG00000006463	Zdhhc24	grey	-0.0685469	0	-0.190249	0.00422178	0.0215817	0.125045	0	0	0	0	0.00654861	0.14763	0	-0.0788313	0.0121513	0	0	0	0.206225
ENSMUSG00000006464	Bbs1	grey	-0.0925723	0	-0.0231851	-0.0717189	0.204734	0.0386441	-0.0250818	0	-0.0124429	0.0955282	0.0438775	0.131625	0	0	0	0.187665	-0.00608169	0	0
ENSMUSG00000006469	Slc34a3	grey	0.0430247	0	0	0	0	-0.0153804	0	0	0	0	-0.0112175	0	0	0	0	0	0	-0.00738815	-0.0247586
ENSMUSG00000006471	Ndor1	grey	-0.033808	0.0916449	-0.155875	0	0	0.190775	0	0.153166	0	-0.00954488	0	0	-0.0166455	0	0	-0.166075	0	0	0
ENSMUSG00000006476	Nsmf	grey	0.0606739	0	0	0.251776	0	-0.0548197	0.181471	0	0	-0.301819	0	-0.0486376	0.0232709	0	-0.0989566	0	0.00515824	0	0
ENSMUSG00000006488	Prl7a1	grey	0	0	-0.00679332	0	-0.0370977	0.0609984	0	0	0	0	0.0208582	0	-0.0997879	0	0.203151	-0.0460775	0	-0.0478893	0
ENSMUSG00000006490	Prl8a9	grey	0	0	0	0	-0.0311671	0	0	0.0815439	-0.0549391	-0.0561995	-0.127108	0	0	0	0	-0.176532	0.0982084	-0.0142064	0
ENSMUSG00000006494	Pdk1	turquoise	0	-0.104549	0	-0.162064	0	0	-0.11152	0	0	0.18743	0	0	0	-0.0831375	0.0210058	0	-0.0497042	0.112309	0
ENSMUSG00000006498	Ptbp1	purple	0.438558	0.0430212	0	0	-0.121872	0	0	-0.177485	-0.140446	-0.13854	0	-0.234514	0.025818	0.656522	0	0	0	-0.141775	-0.411923
ENSMUSG00000006517	Mvd	grey	-0.0833778	0.308756	-0.360207	0	0	0.334658	0.0532948	0.0329722	-0.0330062	-0.103207	0.0378128	0	-0.0488176	0	0	-0.00123779	0	-0.116444	0
ENSMUSG00000006519	Cyba	purple	0.452415	0	0	0	-0.116487	-0.108587	0	-0.379715	-0.0202355	0	0	-0.292009	0.233284	0.73253	0	0	0	0	-0.496061
ENSMUSG00000006522	Itih3	pink	0.152146	0	0.0201267	0	0	-0.308239	0	-0.0625874	0.062341	0	0	-0.262838	0.299121	0	-0.166499	0	0	0.0165367	0
ENSMUSG00000006526	Tmem110	grey	0	0.159533	-0.16784	0.0105935	-0.0162931	0.15734	0.0730211	0.0844915	0	-0.212211	0.181118	-0.04307	-0.0768458	0	0.11173	-0.0669955	-0.0177849	-0.0476874	0
ENSMUSG00000006527	Sfmbt1	grey	-0.24113	0	-0.318942	0.0480466	0	0.154218	0	0.257628	0.0314031	0	0	0.357668	0	-0.218059	0	-0.0895755	0	0	0.358166
ENSMUSG00000006529	Itih1	grey	0	0.0574887	0	0	0	0.00665131	0.00989091	0	0	0	0	-0.0388874	0	0	0	-0.0313487	0	-0.0273612	0
ENSMUSG00000006538	Ihh	grey	-0.0776186	0	-0.0386276	0	-0.0255713	0.0479787	0	0	0	0	0	0.0179406	-0.0242365	-0.00309722	0.149063	-0.0662681	-0.00594839	0	0.0338754
ENSMUSG00000006542	Prkag3	grey	-0.0756472	-0.00365319	0	-0.0176016	0	0	-0.0578327	0	0	0	0	0	-0.0126069	-0.0130673	0	0	0	0	-0.0209477
ENSMUSG00000006546	Cryba2	grey	0	0.0920834	0	0	0.192966	0.0618268	0	0	-0.145587	0	0	0.0254767	-0.0821085	0	0	0.0161599	0.0242994	-0.115908	0
ENSMUSG00000006567	Atp7b	grey	-0.182637	4.54674e-05	-0.0432814	0	0	0.0583614	-0.0137938	0.0881272	0	0.121043	0	0.10884	-0.0790935	-0.0625587	0.0153515	0	0	0.0165749	0.0652314
ENSMUSG00000006570	Defb2	grey	0	0	0	-0.0820924	0	0	0	0	-0.0484428	0	0	0	0	0	0	0	-0.0173006	0	-0.0359598
ENSMUSG00000006574	Slc4a1	purple	0.121582	0	0	0	0	0	0	-0.21367	-0.133085	0	0	-0.1141	0	0.546453	0	0.0835004	0	0	-0.447348
ENSMUSG00000006575	Rundc3a	grey	-0.271007	0.0763482	-0.192102	0	0.167924	0.28591	0	0	0	0	0.0901094	0.106862	-0.214659	-0.0427431	0.182493	0	0	0	0.158414
ENSMUSG00000006576	Slc4a3	grey	-0.0787653	0	-0.135512	0	0	0.249508	0	0	0	0	0.241114	0	-0.193939	0	0.346791	0	-0.0464854	0	0.00495981
ENSMUSG00000006585	Cdt1	pink	0	0.00241888	0.112537	0	0	0	0	-0.174132	-0.162393	0	0	0	0.0703134	0.0665594	-0.0345324	0	0	0	-0.11248
ENSMUSG00000006586	Runx1t1	grey	-0.180451	0	0.0715952	0	0.0976492	0.0435353	0	0	0	0	0	0	-0.248307	-0.115446	0	0	0.16696	-0.0154197	0
ENSMUSG00000006587	Snai3	turquoise	0	-0.0753365	0	-0.137584	0	0	-0.132132	0	0.0216993	0.0187861	0.0875468	0	-0.0245311	0	0	0.183122	0	0	0
ENSMUSG00000006589	Aprt	blue	0	0.3768	-0.229881	0.405847	0.0103809	0	0.385468	0	-0.00920383	-0.382349	-0.00938883	0	0	0	0	0	0	-0.131954	0
ENSMUSG00000006599	Gtf2h1	blue	0	0.337218	-0.288664	0.0695016	0	0.17276	0	0.346895	-0.0998412	-0.18036	0.085223	0	0	0	0	-0.109097	0	-0.22584	0
ENSMUSG00000006611	Hfe	purple	0.16128	0	0.177262	0	-0.174163	-0.00680002	0	-0.375924	-0.317735	0	0	-0.221575	0	0.463351	0	-0.107663	0	0	-0.577138
ENSMUSG00000006638	Abhd1	grey	-0.0739863	0	-0.0624692	0	0.121389	0.225322	0	0	0	0	0	0	-0.041385	0	0	0.0392337	0	0	0.0179326
ENSMUSG00000006641	Slc5a6	grey	0	-0.246071	0	-0.0336405	0	0	0	0	0.00342803	0.00749186	0	0	-0.022198	0	0	0	0	0.00521066	0
ENSMUSG00000006642	Tcf23	grey	-0.175311	0	-0.0564622	0	-0.0656557	0.0380951	-0.0473751	0.0508478	0.0248015	0.0335788	0	0.0459835	0	-0.0704521	0.0514402	-0.111436	-0.00762169	0.1231	0.105855
ENSMUSG00000006651	Aplp1	grey	0	0	0	0.0621137	-0.000573641	0	0.0548708	-0.0633335	0.0446231	-0.0286772	0	0	0	0	0	0	-0.0113821	0	0
ENSMUSG00000006673	Qrich1	grey	0	0	0	-0.0520629	0	0	-0.217289	0	0.0623752	0	0.135317	0	0	0	0	0.118061	-0.160998	0.0872649	0
ENSMUSG00000006676	Usp19	greenyellow	-0.415231	0.0138983	-0.444933	0	0	0.663554	0	0.343341	0	0	0.140611	0.144644	-0.415227	-0.0685546	0.405957	0	0	0	0.268453
ENSMUSG00000006678	Pola1	grey	0	-0.121664	0.124124	0	0	-0.050732	-0.127547	0	0.0457229	0	-0.0278566	-0.00510699	0	0	-0.00290659	0	0.024493	0.0710476	0
ENSMUSG00000006699	Cdc42	pink	0.200102	0	0.174302	0	-0.00407877	-0.173052	0	-0.249432	-0.205259	-0.0241666	-0.00931697	-0.116809	0.0378444	0.375195	-0.0372103	0.00598381	0.0436444	-0.13678	-0.371513
ENSMUSG00000006705	Pknox1	grey	-0.0896036	-0.128046	0	0	0	0	-0.11032	0.0525499	0.131885	0	0.0798964	0	0	-0.106811	0.047818	0.0163843	0	0.0908926	0.0978926
ENSMUSG00000006711	D130043K22Rik	lightcyan	0	0	0	0.0766477	0	0	0.120374	0.224972	0	-0.155763	-0.0628804	0	0	-0.00438489	-0.0219403	-0.0791583	0.132497	0	0
ENSMUSG00000006715	Gmnn	grey	0	-0.0695708	0.0172838	-0.00954948	0	-0.0304967	0	-0.0529651	0.000436757	0	0	-0.00552841	0	0	0	0.103869	0	0.101007	0
ENSMUSG00000006717	Acot13	brown	0.027	-0.103367	0.35679	-0.340325	-0.0270903	-0.215795	-0.062667	-0.257931	0	0	0	-0.0806619	0	0.0333821	-0.00931736	0.0303507	0	0	-0.298902
ENSMUSG00000006720	Zfp184	grey	0.0373472	0	0.06554	0	-0.154085	-0.0514972	0.0230055	0	-0.0538684	-0.00549157	0	-0.0648234	0	0.0217821	0	-0.147511	0.0234026	-0.097661	-0.0721969
ENSMUSG00000006724	Cyp27b1	grey	0	-0.0364277	0	-0.00840515	0	0	0	0	0.0713801	0	0	0	0	0	0.00918983	0.0326513	-0.0535777	0.0259599	0
ENSMUSG00000006732	Mettl1	grey	0	0	0	0	0	0	0	0	-0.0585212	0	0	0	0	0	0	0	-0.10156	0	-0.0911259
ENSMUSG00000006736	Tspan31	grey	0	0	-0.00682923	0.239094	0.0645291	0	0.0217787	0	0	0	-0.101117	0.0869543	0	-0.0460628	0	0	0.00407704	0	0.104348
ENSMUSG00000006740	Kif5b	grey	-0.0212529	0	0	-0.129872	0	0	-0.0613814	0	0	0	0	0	-0.148026	0	0.0995221	0.0278517	-0.0476962	0	0
ENSMUSG00000006764	Tph2	grey	0	0.0550949	0	0	0	0.0689896	0.0482668	0	-0.0174574	0	0	0.0752653	-0.0682452	0	0	0	0	-0.0461706	0
ENSMUSG00000006777	Krt23	grey	0.0179191	0	0.0242783	0.00458166	0.00518614	0	0.00768078	0	-0.033543	-0.137074	-0.039599	-0.0999553	0	0	0	0	0.0731718	0	0
ENSMUSG00000006782	Cnp	turquoise	0	0	-0.109312	-0.134942	0	0	0	-0.0403628	0.0194922	0	0.155201	0	0	0.0398645	0	0.0156352	-0.27621	0	0
ENSMUSG00000006818	Sod2	turquoise	0	-0.362995	0.225428	-0.133815	0	-0.0481209	-0.0295409	0	0.0520398	0	0	0	0	0	0	0.0725951	0	0.24562	0
ENSMUSG00000006850	Tmco6	green	-0.0406181	0	-0.0984214	0	0.242883	0.152604	0	-0.0148323	0	0	0.0740371	0.136003	-0.0335522	0	0	0.215066	0	0	0
ENSMUSG00000006906	Stambp	blue	0	0.339135	-0.0868931	0.0167167	0.10267	0.0317208	0.32413	0	-0.217956	-0.154429	0	0	0	0	0	0	0	-0.313058	0
ENSMUSG00000006920	Ezh1	midnightblue	-0.181549	0	-0.143314	0	0.238433	0.0420252	0	0	0	0	0	0.552986	-0.0823202	-0.238913	0	0.074259	0	0	0.158786
ENSMUSG00000006930	Hap1	grey	0	0	0	0	-0.0146835	0	0	-0.19004	0	0	0.067489	-0.0234354	0.0128233	0.157789	0	0	-0.111509	0	-0.0444452
ENSMUSG00000006931	P3h4	turquoise	0	0	-0.135831	-0.140521	-0.0348196	0.00628526	0	0	0.0617937	0	0.2211	0	0	0	0	0	-0.281607	0	0
ENSMUSG00000006932	Ctnnb1	brown	0.24714	0	0.641972	0	-0.138627	-0.345466	0.0166303	-0.0715212	-0.0751256	0	-0.366697	-0.16858	0	0	-0.125893	-0.134649	0.388726	-0.0977446	-0.222416
ENSMUSG00000006941	Eif1b	midnightblue	-0.172428	0	0	0.01695	0.146983	0	0	0	0	0	-0.0483865	0.188858	-9.43196e-05	-0.317679	0	0	0	0	0.291759
ENSMUSG00000006948	Klk4	grey	-0.0336379	0	0	-0.0825148	0	0	0	-0.0106285	-0.149303	0.100121	0	0.0222676	-0.0328676	0	0	0	0	0	-0.0906981
ENSMUSG00000006958	Chrd	grey	0	0	-0.0044856	0	0	0	-0.0211047	-0.19085	0	0.00386838	0.0571387	0	0	0.068508	0.141429	0	-0.103129	0	0
ENSMUSG00000007021	Syngr3	cyan	0	0	0	0.435731	0	0	0.323989	0.0286343	0	-0.17326	-0.271037	0	0	-0.0135948	-0.0647569	-0.0484045	0.0940201	0	0.0805632
ENSMUSG00000007029	Vars	grey	-0.0686205	0.0536699	-0.0469277	0	0	0.0367613	0	0	-0.0554481	0	0.116193	0	0	0	0.125734	0	-0.0339073	-0.0606008	0
ENSMUSG00000007030	Vwa7	grey	0	0	0	0	-0.087888	0	0	0	0	-0.0628394	0.00638902	-0.0879404	0	0.0274289	0.0949675	-0.0936731	0	0	0
ENSMUSG00000007033	Hspa1l	turquoise	0	-0.235192	0	-0.0423136	0	0	-0.110117	0	0.327753	0	0.0774472	0	0	0	0	0.0026732	-0.178781	0.296712	0
ENSMUSG00000007034	Slc44a4	grey	-0.00236268	0	0	0	-0.0355374	0.029383	0.0124926	0	0	0.00977564	0	0	-0.154544	0	0.18003	-0.0115018	-0.0127756	0	0
ENSMUSG00000007035	Msh5	grey	-0.135695	0	0	0	0.19943	0	0	0	0.0253214	0	-0.00941026	0.0405695	0	-0.113212	0	0.094598	0.069632	0.0165178	0.084703
ENSMUSG00000007036	Abhd16a	grey	-0.0259444	0.0323138	0	0	0.0787537	0.0746249	0	0	-0.0676353	0	0	0.21845	-0.166438	0	0.0428989	0	0.163764	-0.0990983	0
ENSMUSG00000007038	Neu1	grey	0.0903505	0	-0.10408	0	-0.00794872	-0.0311344	0	-0.0133148	0	0	0	-0.00495277	0.0497303	0.0251649	0	0	-0.16908	0	0
ENSMUSG00000007039	Ddah2	brown	0.253392	0	0.327627	0.030521	-0.0187422	-0.235549	0	-0.13155	0	-0.0300694	-0.0957689	-0.173051	0	0	-0.0105641	0	0.247369	-0.0803491	-0.107169
ENSMUSG00000007041	Clic1	blue	0.114175	0.102968	0.0457042	0.133159	0	0	0.0715066	0	-0.303629	-0.077802	-0.422122	0	0	0	-0.21861	-0.118351	0.467877	-0.209207	0
ENSMUSG00000007050	Lsm2	lightgreen	0	-0.0122645	-0.000144905	0	0	0	-0.245142	0	0.220992	0.138643	0.216842	0	0	0	0.0320875	0	-0.361159	0.243442	0
ENSMUSG00000007080	Pole	grey	0	0.0821887	0.0189227	0	0.0215515	0	0.168663	0	-0.0621025	-0.112573	0	0	0	0	0	0	0.142203	-0.0553993	0
ENSMUSG00000007097	Atp1a2	turquoise	0	-0.0804673	0	-0.254682	-0.224195	0	-0.0968198	0	0.139732	0	0.245514	0	0	0	0	0	-0.389679	0.154054	0
ENSMUSG00000007122	Casq1	turquoise	0	-0.223494	0.00249956	-0.00111896	0	-0.0623519	0	-0.0776717	0.146954	0.217388	0	0	0	0	0	0	0	0.189812	0
ENSMUSG00000007207	Stx1a	grey60	-0.00131179	0	-0.0473931	0.0460261	0.209801	0	0.140781	0	0	-0.0521386	0	0	0	-0.191271	0.0821024	0	0	0	0.2033
ENSMUSG00000007209	Ceacam9	grey	-0.0859539	0.0207481	-0.0575132	-0.0325044	0.126377	0.0941317	0.00484578	0	-0.0542904	0	0	0.0427538	-0.00959298	0	0.0200898	0.0162664	0	0	0
ENSMUSG00000007216	Zfp775	grey	-0.197137	0	0.0181545	0	0.0456141	0	0	0	0	-0.0209633	0	0	-0.0684091	-0.117061	0	0	0.101137	0	0
ENSMUSG00000007279	Scube2	turquoise	0	-0.0286116	0	-0.0181078	0	0	-0.0914727	0	0	0	0	0	0	0	0	0	0	0.0843354	0
ENSMUSG00000007338	Mrpl49	yellow	0	0	-0.359534	0	0.153311	0.195523	0	0.205635	0	0	0	0.147596	0	-0.184003	0	0	0	0	0.368293
ENSMUSG00000007379	Dennd2c	grey	0.169873	0	0.0305807	0	-0.184223	-0.087315	0	-0.0871211	0	0	0	-0.334489	0.10749	0.196061	-0.0931349	0	0	0	-0.0722166
ENSMUSG00000007411	Mark3	magenta	0	0.0450055	-0.176898	0	-0.00945485	0.0969265	0	0	0.0163294	-0.243151	0.338355	-0.244817	0	0.15224	0	0	-0.323748	0	0
ENSMUSG00000007415	Gatad1	lightyellow	-0.0815045	-0.112209	0	-0.150257	0	0	-0.239615	0	0.086972	0.248639	0.0321906	0	0	0	0.049318	0.0901966	-0.303981	0.198747	0
ENSMUSG00000007458	M6pr	brown	0.284384	0	0.409957	0	0	-0.215808	0.074154	-0.120012	-0.214306	0	-0.328936	-0.11428	0.0572579	0.025144	-0.0113058	0	0.413406	-0.18524	-0.182076
ENSMUSG00000007476	Lrrc8a	grey	-0.136778	0	0	0	0	0	0	0.0150261	0	0	0	0.0753711	-0.16052	-0.146895	0.0616381	-0.0225375	0.138485	0	0
ENSMUSG00000007480	Mc5r	grey	0	0	0	-0.0969968	0.104026	0	0	0	0	0	0	0	0	0	0	0.0966123	0	0	0
ENSMUSG00000007564	Ppp2r1a	midnightblue	-0.217558	0	-0.301733	0	0.239578	0.366241	0	0.0362272	0	0	0	0.440762	-0.251094	-0.131484	0.127976	0	0	0	0.144522
ENSMUSG00000007589	Tinf2	grey	0	0	0	0	-0.142397	-0.014761	0	-0.0521869	0	0	0	-0.0930181	0.0323515	0.127087	0	0	0	0	-0.0282236
ENSMUSG00000007591	Tssk4	grey	0	0	0	0	0	-0.0531811	0	0	-0.000305139	0	-0.0505738	0	0.0733751	0	-0.00523214	0	0.0271832	0	-0.00831522
ENSMUSG00000007594	Hapln4	grey	0	0	-0.148257	0.098445	0.199337	0.0279785	0.0442417	0	0.101403	0	0	0.053577	0	-0.0897018	-0.0126244	0.150694	0	0	0.185915
ENSMUSG00000007603	Dus3l	magenta	-0.101696	0	-0.232741	0	0.108565	0.331208	0	0	0	0	0.262948	0.194366	-0.181499	0	0.289046	0.112601	-0.0157811	0	0
ENSMUSG00000007610	Gtpbp3	grey	-0.0219534	0	-0.0800368	0	0	0.117304	0	0	0	0.0329393	0.237947	0.0346384	-0.0765555	0	0.0864083	0	-0.0216154	0	0
ENSMUSG00000007613	Tgfbr1	purple	0.51358	0	0.0314961	0	-0.199248	-0.30979	0	0	0	0	0	-0.393605	0.368424	0.410745	-0.12913	0	0	0	-0.314935
ENSMUSG00000007617	Homer1	turquoise	-0.15751	-0.319816	0	-0.0248598	0	0	-0.217285	0	0.343216	0.217766	0.026124	0	0	-0.118032	0	0	-0.158651	0.395506	0
ENSMUSG00000007653	Gabrb2	grey	-0.0673978	0	-0.0321413	0.0305122	0	0	0	0.204059	0.10232	0	0	0.260004	0	-0.205617	0	0	0	0	0.160296
ENSMUSG00000007655	Cav1	black	0.419244	0	0.491057	0	-0.256051	-0.269798	0	-0.147397	-0.0333707	0	0	-0.444095	0	0.383093	0	0	0	-0.0368467	-0.530577
ENSMUSG00000007656	Arpp19	grey	0	0	0	0	0.0734926	0	0	0.112218	-0.0228538	0	-0.013202	0	-0.0368549	-0.0788796	-0.00560979	0	0.0639336	0	0
ENSMUSG00000007659	Bcl2l1	grey	0	0.00303095	-0.256618	0	0	0.140363	0	0.103316	0.134374	0	0.164	0.155025	0	-0.00368402	0.00769966	0.0398096	-0.155117	0.0394432	0.110826
ENSMUSG00000007670	Khsrp	grey	0.0154578	0.0758537	-0.190905	0	0.0639847	0.0900691	0.0074386	0.0550973	0	-0.0566043	0	0	0	0	0.0566745	0	0	-0.0202078	0.0497994
ENSMUSG00000007682	Dio2	grey	0	0	0.0274232	-0.0543953	0.267781	0	-0.0164036	-0.115913	0	0.0121102	0.0177272	0	-0.0106089	0	-0.110857	0.404919	0	0	0
ENSMUSG00000007721	Ccdc124	grey	-0.179593	0	-0.352903	0	0	0.2291	0	0.181878	0	0	0	0.0884377	-0.120396	-0.125761	0.218538	-0.0764811	0	0	0.200151
ENSMUSG00000007739	Cct4	grey	0.00784824	-0.0679524	0	0	-0.133539	-0.0278802	-0.0525134	0	0	0.022915	0	0	0.116852	0	0	-0.158764	0	0.0416481	0
ENSMUSG00000007777	0610009B22Rik	brown	0	-0.323925	0.614272	-0.114718	0	-0.357983	-0.194491	-0.275985	0	0.0941373	-0.407286	0	0	-0.0540878	-0.0738103	0	0.200131	0.0621857	-0.152391
ENSMUSG00000007783	Cpt1c	green	-0.0537472	0	0	0	0.12812	0	0	0	0	-0.0319376	0	0.00517166	-0.0468642	-0.0778964	-0.0176455	0.0111605	0.0239063	0	0
ENSMUSG00000007805	Twist2	grey	0	0	0	0.109438	0.0287067	-0.0591876	0	-0.0751575	0	-0.0340017	0	0	0.0400959	0	-0.0529944	0.0550721	0	0	0
ENSMUSG00000007812	Zfp655	grey	0.105624	0.150156	0	0	0	0	0	0	-0.232618	0	0	-0.0405702	0	0.130106	0	0	0	-0.193497	-0.144297
ENSMUSG00000007815	Rhoa	grey	0	-0.0612867	0	0	0	0	-0.18101	0	0.0635431	0.113104	0	0	-0.0496073	-0.00801561	0	0.122748	-0.020688	0.0423088	0
ENSMUSG00000007817	Zmiz1	turquoise	-0.0408951	0	-0.189723	0	0	0.183185	0	0.405499	0.175636	0	0.280446	0.0752446	-0.106012	-0.106585	0	0	-0.0680053	0	0.225177
ENSMUSG00000007833	Aldh16a1	grey	0	0.175193	-0.0752576	0	-0.0450708	0.148651	0	0.136249	-0.0205719	-0.197949	0	-0.0319154	0	0.0321081	0.103376	-0.106344	0	-0.0927767	0
ENSMUSG00000007837	Prrg2	grey	0	0	-0.117697	0.0366093	0	0	-0.00493919	0	0.184344	-0.0257997	0	-0.00302113	0.0253565	0	-0.0396585	0	-0.135283	0.139019	0.0785578
ENSMUSG00000007850	Hnrnph1	turquoise	0	-0.131761	0	-0.130359	0	0	-0.267132	0	0.126363	0.132357	0.129498	0.077142	0	0	0	0.139431	0	0	0
ENSMUSG00000007867	Ift43	grey	0	-0.117007	0	0	0	0	0	-0.120668	0.175184	0	0.0496961	0	0.0017065	0	0.0482622	0.0824366	-0.21293	0.238842	0
ENSMUSG00000007872	Id3	blue	0.200283	0	0	0.200852	0	0	0.221105	-0.0247399	0	-0.296986	0	-0.0667743	0	0	0	0	0.0727889	-0.0822318	0
ENSMUSG00000007877	Tcap	turquoise	0	0	0	-0.478594	0	0	-0.27478	0	0	0.109989	0.202522	0	0	0	0.0932727	0.0799592	-0.214241	0.017484	0
ENSMUSG00000007880	Arid1a	grey	-0.00073933	0.0297485	0	0	-0.0931458	0.0269567	0	0.0742371	-0.0393321	0	0	0.0112966	-0.124448	0	0.0220967	-0.052498	0	-0.0376013	0
ENSMUSG00000007891	Ctsd	grey	0.00401427	0	0.271415	-0.0429888	-0.152984	-0.0503893	0	0	-0.320118	0	-0.062398	-0.073969	0	0.051195	0	-0.193333	0.17336	-0.0890009	-0.253763
ENSMUSG00000007892	Rplp1	grey	0.208079	0	0	0.0592428	0	-0.0511963	0	-0.0561629	0	-0.10655	0	-0.00912325	0.343399	0	-0.100038	0.0073965	0	0	0
ENSMUSG00000007907	Cabs1	grey	0.0530116	0.031182	0	0	0	0.0966369	0.0272229	0	0	-0.109984	0	0	-0.0291329	0	0	-0.0511341	0	-0.0206829	0
ENSMUSG00000007908	Hmgcll1	grey	-0.107845	0.00911509	0	0	0	0.14253	0	0.0047518	0	0	0	0.0949036	-0.163596	0	0.0417648	-0.116925	0	0	0
ENSMUSG00000007946	Phox2a	salmon	0	-0.127675	0	0	0.248267	0	0	-0.0546191	0.145984	0	0	0	0	0	-0.0778666	0.327325	-0.0325734	0.158699	0.004649
ENSMUSG00000007950	Abhd8	yellow	0	0	-0.227671	0	0.209577	0.0996656	0	0	0.0746691	0	0	0.106215	0	-0.198792	0	0	0	0	0.399259
ENSMUSG00000007987	Ift22	cyan	0	0	0	0.355208	0	-0.0166464	0.194589	0	0	-0.0138685	-0.340985	0.0110645	0	0	-0.0783114	0	0.189818	0	0
ENSMUSG00000007989	Fzd3	grey	0	0	0	0.233358	0	0	0.0372088	0.0538784	0	0	-0.013032	0	0	0	-0.181345	0	0.00715758	0	0.0175836
ENSMUSG00000008035	Mid1ip1	midnightblue	-0.10536	0	0	0	0.116441	0.0805313	0	0	0	0	0	0.458241	-0.0976549	-0.0489052	0	0	0	0	0
ENSMUSG00000008036	Ap2s1	blue	0	0.382791	-0.198587	0.370707	0.0908551	0	0.155681	0	-0.117215	0	-0.0657279	0.0774775	0	0	0	0	0	-0.124308	0
ENSMUSG00000008090	Fgfrl1	turquoise	0	0	0	-0.243236	-0.00779687	0	-0.162142	0	0.0776799	0	0.342767	-0.0781101	0	0	0	0.013124	-0.382489	0.0393462	0
ENSMUSG00000008129	4930432K21Rik	grey	-0.0233829	0.0371626	0	0	0.0287952	0	0.0237103	0	0	-0.00289615	0	0	-0.0304835	0	0	0.0771257	0	-0.0852558	0
ENSMUSG00000008136	Fhl2	grey	0	-0.0640319	0	-0.104838	0	0	-0.00229059	0	0.0586991	0	0	0	0	0	0	0	0	0	0
ENSMUSG00000008153	Clstn3	lightgreen	0	-0.205973	-0.258755	0	-0.0856601	0	-0.188355	0	0.450896	0	0.103305	0	0	0	0	0	-0.414975	0.266613	0.16438
ENSMUSG00000008193	Spib	grey	0	0	0	0	0	0	0	0	0	0	0	0	0.0845239	0.0704322	0	0	-0.0127746	0	-0.0189266
ENSMUSG00000008200	Fnbp4	grey	0	0	0	-0.0859308	-0.0336641	0	-0.0828995	0.0234702	0	0	0.0488335	0.0170508	0	0	0	0	0	0	0
ENSMUSG00000008206	Cers4	lightcyan	-0.0527776	0.0505922	-0.187292	0	0	0.249433	0	0.458978	0	-0.0523874	0	0	-0.186645	0	0.0430786	-0.0740709	0	-0.0085114	0
ENSMUSG00000008226	Scrn3	grey	-0.0449087	0	0.00967555	0	-0.0797213	-0.0181585	-0.0107674	-0.0632304	0	0	-0.050849	0	0.0199428	-0.0184571	0	-0.0395892	0	0	0
ENSMUSG00000008301	Phax	brown	0	0	0.542868	0	0	-0.228059	0.00589334	-0.0891536	-0.0356313	0	-0.311815	-0.0637136	0	0	-0.0783719	0	0.363397	-0.113542	-0.128887
ENSMUSG00000008305	Tle1	blue	0	0	0.0180756	0.216636	0	0	0.161693	0.19888	0	0	-0.062526	0	0	-0.0316413	0	-0.202634	0.214158	0	0
ENSMUSG00000008307	1700109H08Rik	grey	0	-0.0821264	0.00333957	-0.107963	-0.159528	0	-0.00763316	0	0	0.0119378	0	0	0	0	0.188333	-0.0110126	0	0	0
ENSMUSG00000008318	Relt	red	-0.103538	0	-0.08436	0	0	0.129064	-0.000901738	0	0	0	0.115913	0	-0.0878339	-0.00340386	0.349346	0	-0.027657	0	0.0868762
ENSMUSG00000008333	Snrpb2	grey	0	0	0.0522086	0	0	-0.0313946	0.0377329	0	-0.0608435	0	-0.047467	-0.00837285	0	0	0	-0.0409059	0.0570171	-0.054924	-0.0912791
ENSMUSG00000008348	Ubc	grey	0	0	0	-0.157094	-0.106397	0	-0.0244038	0	0	0	0.134668	-0.135338	-0.0463847	0	0.086156	0	-0.216135	0	0
ENSMUSG00000008373	Prpf31	green	0	0.0307654	-0.0610192	0	0.0837626	0.109589	0	0	-0.0263815	0	0	0.0814281	-0.0722994	0	0	0	0	-0.0080883	0.00298032
ENSMUSG00000008384	Sertad1	grey	0	0.0539041	0.00196249	0.0947809	-0.0202593	0	0	-0.142655	-0.102175	0	-0.0617139	0	0	0	0	-0.0362027	0.0148198	0	0
ENSMUSG00000008393	Carhsp1	blue	0.0082573	0.116257	0	0.47229	0	0	0.450645	0	0	-0.273633	-0.327378	0	0.0607024	0	-0.10794	-0.262841	0.0421911	-0.0668259	0
ENSMUSG00000008398	Elk3	black	0.339239	0	0.0974868	0	-0.178773	-0.0338287	0	-0.0901972	-0.0273984	-0.100551	0	-0.148035	0	0.309757	0	-0.0472341	0	-0.128371	-0.187983
ENSMUSG00000008429	Herpud2	turquoise	-0.00967439	-0.271401	0	-0.0710667	-0.00376783	0	-0.316363	0	0.24134	0.366879	0	0	0	0	0	0	-0.0888673	0.356718	0
ENSMUSG00000008435	Rdh13	grey	0	0	0.0134903	0.0449136	-0.118128	-0.0550083	0	-0.0066783	0	0	-0.0520557	-0.0436051	0.0259078	0	0	-0.162779	0.0357028	0	0
ENSMUSG00000008438	Adam21	grey	0	0.191	0	0	0	0	0.00820927	0	-0.166261	0	0	0.0467949	0	0	0	-0.117668	0.0773386	-0.219251	0
ENSMUSG00000008450	Nutf2	yellow	-0.0564934	-0.0927875	-0.194024	0	0.193189	0	0	0.156772	0.376147	0	0	0.0827274	0	-0.467642	0	0.0320924	0	0.237275	0.531128
ENSMUSG00000008461	Fut1	grey	-0.0230313	0	0	0.0295969	0	0.0324714	0	0	0	0.0463758	0	0.0716337	-0.0228387	-0.04883	0.213727	0	0	0	0.0687314
ENSMUSG00000008475	Arpc5	blue	0	0.5124	0	0	0	0	0.112134	0	-0.444369	-0.119766	0	0	0	0.0862065	0	-0.165479	0.0406613	-0.516006	0
ENSMUSG00000008482	Rnf151	grey	0	0.132222	0	0.0242173	-0.0173013	0	0.109738	0	-0.0751886	-0.0474206	0	-0.0140861	0	0	0	-0.0420997	0	-0.11827	0
ENSMUSG00000008489	Elavl2	blue	0	0	0	0.276118	0	0	0.397115	0.0225698	0	-0.191638	-0.132892	0	0	0	0	-0.115582	0.0747776	0	0
ENSMUSG00000008496	Pou2f2	grey	0	0.0825509	0	0	-0.11141	0	0.00992171	-0.0858976	-0.130765	-0.0415276	0	-0.0309976	0	0.124843	0.0942055	-0.102522	0	-0.108548	-0.0744026
ENSMUSG00000008540	Mgst1	purple	0.508183	0	0.0679594	0	-0.11569	-0.178542	0	-0.247167	-0.00717218	-0.0250707	0	-0.283854	0.102614	0.620527	0	0	0	0	-0.536156
ENSMUSG00000008575	Nfib	turquoise	0	-0.107182	0.154364	-0.303972	-0.284386	0	-0.238819	0	0	0	0.221747	-0.055204	0	0	0	0	0	0	-0.0193435
ENSMUSG00000008590	Htr3b	grey	-0.0627279	0	0	0	0	0.0246411	0	0.153783	0	0	0	0	-0.0877651	-0.100993	0.043467	0	0	0	0.110272
ENSMUSG00000008601	Rab25	grey	0.0137667	0	0	0	0	-0.0163372	0.0339479	0	-0.0478147	-0.0205246	0	0	0.0320162	0.0227227	-0.0752294	0	0	0	-0.038401
ENSMUSG00000008604	Ubqln4	turquoise	-0.126841	-0.150023	-0.146144	0	-0.0379709	0	-0.0757024	0.00702204	0.411973	0	0.2059	0	0	-0.0869723	0	0	-0.341609	0.349873	0.117037
ENSMUSG00000008658	Rbfox1	greenyellow	-0.505936	0	-0.133841	0	0	0.454549	0	0.467113	0	0	0.00268796	0.198988	-0.341873	-0.161148	0.153712	-0.0944437	0	0	0.141951
ENSMUSG00000008683	Rps15a	grey	0	-0.0311227	0	-0.0348559	0	0	0	0	0.0183907	0	0.0184776	0	0	-0.0167033	0	0.0418739	-0.0139164	0	0
ENSMUSG00000008690	Ncaph2	yellow	-0.131541	0	-0.36816	0	0.185107	0.22432	0	0.147898	0.129528	0	0.128211	0.199134	0	-0.284744	0.0227196	0	0	0	0.42939
ENSMUSG00000008763	Man1a2	grey	0	0.0261416	-0.139971	0.0413663	0.0257637	0	0	0.0445982	-0.057328	0	-0.0823033	0.249522	0	0	-0.0317089	0	0	0	0
ENSMUSG00000008822	Acyp1	lightyellow	0	0	0	-0.240201	0	0	0	-0.123768	0	0.31441	0	0	0	0.0196849	0	0.134361	-0.149093	0	-0.0559608
ENSMUSG00000008843	Cldn13	grey	0.152424	0	0	0	-0.356309	-0.0549184	0	0	0	-0.0211618	0	-0.119357	0.125298	0.00340723	0.052377	-0.173462	0	0.0439325	0
ENSMUSG00000008845	Cd163	black	0.319294	0	0.266771	0	-0.198691	-0.374731	0	-0.185667	0	-0.00670826	0	-0.300393	0.20463	0.0839308	-0.0871717	0	0	0	-0.102876
ENSMUSG00000008855	Hdac5	lightgreen	0	-0.24204	-0.118752	0	0	0	-0.0604347	0	0.577123	0	0.198205	0	0	0	0	0.09747	-0.395804	0.33476	0.193798
ENSMUSG00000008859	Rala	grey	-0.0497172	0	0.145213	0	0	0	0	0	0	0.172477	-0.10314	0.132684	-0.16689	-0.106081	0	-0.0470504	0.242238	0	0
ENSMUSG00000008874	Clec3a	grey	0.0287075	0.00167972	0	0	0	0	0	-0.0726306	-0.0495311	0	0	0	0	0	0	0	-0.0355697	0	-0.00832673
ENSMUSG00000008892	Vdac3	turquoise	-0.247465	-0.0634663	0.020838	-0.195125	0.038741	0	0	-0.0283298	0	0.229016	0	0.234435	0	-0.0263884	0	0.137034	0	0.0623906	0
ENSMUSG00000008932	Slc1a7	salmon	-0.0907419	0	-0.0851872	0	0.166506	0	-0.0548371	-0.00254677	0.107411	0.02347	0.206956	0	0	0	0	0.271645	-0.267806	0.108589	0
ENSMUSG00000008958	Vps72	turquoise	-0.0435233	0	-0.172944	-0.114374	0	0.0733843	0	0	0.0283275	0	0.189357	0	0	0	0	0	-0.272154	0.0349943	0
ENSMUSG00000008976	Gabpa	grey	-0.091194	0	-0.0142271	-0.112125	-0.10164	0	-0.143095	0	0	0.155488	0	0.175252	0	-0.00991774	0.0288338	-0.0920482	0	0.0185863	0
ENSMUSG00000008999	Bmp7	lightgreen	0.00759891	-0.208446	0	0	0	0	0	0	0.3246	0	0	0	0	-0.113059	0	0	0	0.0979413	0.12507
ENSMUSG00000009035	Tmem184b	blue	0	0.21194	-0.0673343	0.179062	0	0	0.154652	0.139403	-0.0653098	-0.127807	0	0	0	0	0	-0.254243	0	-0.150733	0
ENSMUSG00000009073	Nf2	grey	0.0998859	-0.0170642	0.114093	0	0	-0.241784	0	-0.112586	0	0.15045	-0.24653	0	0.179965	0	-0.308277	0.0610652	0	0	-0.10737
ENSMUSG00000009075	Cabp7	grey	0	0	0	0	-0.0929906	-0.0161948	0	0	0	0	0	0	0	0.0141045	0	0	-0.0475074	0	-0.0627776
ENSMUSG00000009076	Zmat5	lightgreen	-0.0353194	-0.0106964	-0.218331	0	0.0516079	0	-0.117116	0	0.093022	0	0.0435589	0.0416559	0	0	0	0.202709	-0.246455	0.144163	0.104258
ENSMUSG00000009079	Ewsr1	grey	0	-0.00930843	0	-0.0524515	-0.086728	0	-0.155428	0	0.0867437	0.1169	0.0399304	0	0	0	0.0189903	0	-0.152976	0.12771	0
ENSMUSG00000009090	Ap1b1	yellow	0	0	-0.319632	0	0.121013	0.0991408	0	0.151152	0.00763829	0	0	0.062935	0	-0.295959	0	0	0	0	0.433262
ENSMUSG00000009092	Derl3	grey	0	-0.0961122	0	0	0	0	0	0	0.161564	0	0	0	0.0150351	0	0	0.0327162	-0.0521327	0.0602173	0
ENSMUSG00000009093	Gstt4	grey	0	0	0	0	0	0.0494733	0	0	0	-0.0152986	0.0286475	-0.067018	0	0	0	0	0	0	0.00462899
ENSMUSG00000009097	Tbx1	grey	0	0.151507	0	0	0	0	0.0321108	0	-0.181577	0	0	0	0	0.0158132	0	-0.0797563	0	-0.185155	-0.0511851
ENSMUSG00000009108	Gnat2	grey	0	0.0178519	-0.061183	0	0	0.169005	0	0.0151353	0	0	0	0	-0.162287	0	0.121389	-0.0469346	0	0	0
ENSMUSG00000009112	Bcl2l13	turquoise	-0.272098	0	0	-0.0531441	0	0.151958	0	0.0769126	0	0.114575	0	0.0905367	-0.154954	0	0	0	0	0	0
ENSMUSG00000009114	2610028H24Rik	grey	0.0389971	0	0	0.0926496	0	0	0	0	-0.0365844	-0.0748839	-0.017383	0	0	0	-0.0244106	0	0.111366	-0.0107518	0
ENSMUSG00000009115	Spatc1l	grey	-0.0416578	-0.0169814	0	-0.0385251	0	0.00617434	-0.15032	0	0	0	0.051084	0.0217097	-0.0350188	-0.0135783	0	0	-0.00845935	0.0579153	0
ENSMUSG00000009145	Dqx1	grey	0	0.118573	0	0.0110173	0	0	0.133212	0	-0.074396	0	0	0	-0.00158385	0	0.0340631	-0.290476	0.0398592	-0.108485	0
ENSMUSG00000009185	Ccl8	grey	0.0766602	0	0.0721416	0	-0.119318	0	0	-0.294259	-0.0689339	0	0	-0.0408206	0	0.30556	0	-0.0332864	0	-0.101527	-0.279731
ENSMUSG00000009207	Lnp	grey	0	-0.0785901	0.138982	-0.0222698	-0.145558	-0.0292346	0	0	0.0141506	0	-0.0194163	-0.1356	0	-0.045138	0.01194	-0.0155527	0.0127987	0.0393574	0
ENSMUSG00000009214	Tmem8c	green	0	0	0	0	0.247426	0	0	0	-0.0701643	0	-0.0658342	0.0870797	0	-0.0728088	0	0.0249502	0	0	0
ENSMUSG00000009216	Fam163b	grey	0	-0.0374084	-0.0105643	-0.0282438	0	0	-0.127401	0	0.0427307	0.0310664	0.128667	0	-0.0873696	-0.0247316	0.122393	0	-0.198284	0.118201	0
ENSMUSG00000009246	Trpm5	grey	0	0.0288638	0	0.0230276	-0.107588	0.0112603	0	0	0	0	0.0100786	0	0	0	0.0435166	-0.110073	0	0	0
ENSMUSG00000009248	Ascl2	grey	0	0	0	0	0	0	0	0	0	0.0518014	0	0	0	-0.0701005	0.0403851	-0.071209	0	0	0.0807117
ENSMUSG00000009281	Rarres2	black	0.591955	0	0.116426	0	0	-0.333487	0	-0.229773	0	-0.0307671	-0.304575	-0.135093	0.391251	0.0908718	-0.264918	0	0	0	-0.0330842
ENSMUSG00000009291	Pttg1ip	lightgreen	0.101164	0	-0.203859	0.129967	0	0	0	0.10607	0.410022	-0.14492	0.031149	-0.0248382	0	0	0	0	-0.145742	0	0.284408
ENSMUSG00000009292	Trpm2	grey	0	0	-0.0623139	0.213811	-0.0334998	0	0.0051468	0.0446726	0	-0.10355	0	0	0	0	0.101017	-0.181191	0	0	0.0499861
ENSMUSG00000009293	Ube2g2	turquoise	-0.0506301	0	-0.0380171	-0.113784	0.00758001	0	0	0	0	0.0172293	0	0.0387819	0	0	0	0.0201198	-0.0931482	0.0739798	0
ENSMUSG00000009350	Mpo	grey	0	0	0	-0.134888	-0.205942	0	-0.0441771	0	0	0.121651	0.127937	0	0	0.0369119	0	-0.00746669	-0.181058	0	-0.00224181
ENSMUSG00000009356	Lpo	grey	-0.0593722	-0.00933937	0	0	0	0	-0.0214635	0	0.0824262	0.0302036	0.0183008	0	-0.0206249	0	0.115341	0	-0.0846619	0.0502167	0
ENSMUSG00000009376	Met	grey	0	0.0375034	0	0	0	0	0	-0.042049	-0.0148639	0	0	0	0	0.13474	0	0	0	-0.0780267	-0.0653206
ENSMUSG00000009378	Slc16a12	grey	0.0658757	0	0.0345191	0.106714	0.0522452	0	0.119405	0	0	0	-0.188272	0	0	-0.0742008	0	0	0.126748	0	0
ENSMUSG00000009394	Syn2	lightcyan	0	0.0352545	-0.0396641	0	0	0.0239582	0.0496368	0.295271	-0.076059	0	0	0	-0.133251	0	0	-0.0739482	0	-0.106388	0
ENSMUSG00000009418	Nav1	blue	0	0.171451	-0.151453	0.388761	0	0	0.271362	0.294088	0	-0.35444	0	0	0	0	0	-0.326536	0	-0.0600487	0
ENSMUSG00000009470	Tnpo1	grey	0.0555179	0	0	0	0	-0.00327885	0	0	-0.0225318	0	0	-0.0372476	0	0.0355708	0	0	0	-0.0995783	-0.0900109
ENSMUSG00000009471	Myod1	grey	0.0723421	0	0.0149435	-0.117567	-0.0524535	0	-0.0615528	-0.079447	-0.00792761	0	0.0266323	-0.0505928	0	0.0811541	0.0250341	0	-0.0216214	0	-0.10729
ENSMUSG00000009535	Rnmt	midnightblue	-0.228329	0.06817	-0.0619417	0	0	0.301933	0	0	0	0	0	0.284986	-0.160526	0	0.117383	-0.0681854	0	0	0
ENSMUSG00000009545	Kcnq1	grey	0	0	-0.0199448	0	0	0	-0.0401496	0.0284541	0	0	0	0	0	0	0	0	0	0	0
ENSMUSG00000009549	Srp14	tan	0	0	0.0478494	0.165895	0	-0.0068927	0.142914	0	-0.123943	-0.148188	-0.272772	0	0	0	0	-0.026112	0.336107	-0.003146	0
ENSMUSG00000009555	Cdk9	grey	0	0.135055	-0.134109	0	0	0.0828167	0.0319773	0	0	-0.0191299	0.151291	0	0	0.107252	0	0	-0.00545726	-0.0757623	0
ENSMUSG00000009563	Tor2a	grey	0	0.0429914	0	0.106705	0	0	0.138228	0	-0.0555081	-0.0660349	0	0	0	0	0	-0.0545035	0.135622	-0.0835743	0
ENSMUSG00000009566	Fpgs	purple	0	0.328356	-0.132224	0	-0.076376	0	0.00859736	0	-0.24709	-0.0874938	0	-0.0412409	0	0.159119	0	-0.20715	0	-0.241037	-0.0132017
ENSMUSG00000009569	Mkl2	grey60	0	0	0	0.069798	0	0	0.236621	0	0	0	-0.106697	0	0	-0.022633	-0.0380492	0	0.0868921	0	0
ENSMUSG00000009575	Cbx5	midnightblue	0	0	-0.162214	0	0.163679	0.129681	0	0.156886	0	0	0.11263	0.355801	-0.00589509	0	0	0.224168	-0.0246185	0	0
ENSMUSG00000009585	Apobec3	salmon	0	0	0.0013237	0	0	0	-0.0404218	-0.251118	0	0.0254187	0	0	0	0	-0.11642	0.466404	0	0	-0.0706687
ENSMUSG00000009588	St6galnac1	grey	-0.0642971	-0.0395482	0	0	0	0	0	0.00814529	0	0	0	-0.0254374	0	-0.0282598	0	0	0	0.030727	0
ENSMUSG00000009596	Taf7l	grey	-0.0136306	0.0072953	-0.0429956	0	0.137783	0.0368858	0	0	-0.029017	0	0	0.0943288	-0.0184898	0.0266462	0	0.0742973	0	0	0
ENSMUSG00000009614	Sardh	grey	0	0	0.132238	-0.0628996	-0.350843	0	0	0	0	0	0	-0.167679	0	0.0794797	0.0454192	-0.0313986	0	-0.0490441	-0.122834
ENSMUSG00000009621	Vav2	grey	-0.00657173	0.0615278	-0.04514	0	0	0.0901549	0.017961	0.104371	-0.0133051	0	0.0381732	0.0195385	-0.0380686	0	0	-0.0921545	0	-0.0166612	0
ENSMUSG00000009628	Tex15	grey	0	0	-0.0120203	0	0	0.0132638	0	-0.0269373	0	0	0.0155838	0	0	0	0.116582	0	0	0.00847226	0
ENSMUSG00000009630	Ppp2cb	green	-0.0398596	0	-0.0881708	0	0.211842	0.00228841	0	0	0	0	0	0.372503	0	-0.254921	0	0	0	0	0.283279
ENSMUSG00000009633	G0s2	grey	0	-0.0530008	0	-0.0475926	-0.0258832	0	-0.163706	0	0.0395113	0.135096	0.0129997	0	0	0	0	0	-0.167296	0.122301	0
ENSMUSG00000009640	Dmap1	magenta	-0.058443	0	-0.334708	-0.0359304	0	0.322409	0	0	0	0	0.229977	0.0321093	-0.0846055	0	0.105805	0	-0.123872	0	0
ENSMUSG00000009646	Pla2g12b	grey	-0.0598819	0.00541026	-0.0107029	0	0.000708423	0.0843802	0	0	0	0	0	0	-0.0758745	0	0.0427682	0	0	-0.020875	0
ENSMUSG00000009647	Mcu	midnightblue	-0.428584	0	-0.293763	0	0	0.280258	0	0.123658	0	0.0168567	0	0.657786	-0.191415	-0.221282	0.0140578	0	0	0	0.198521
ENSMUSG00000009654	Oit3	grey	0	0	0	0	0.0207488	0	0	0.0625406	0.061495	0	0	0	0	-0.196312	0	0	0	0	0.225894
ENSMUSG00000009670	Tex11	grey	0	0	0.147425	-0.147737	0	-0.00178059	0	0	0	0	0.0284644	0	0	0.165179	0	0.0805131	0	0	-0.256617
ENSMUSG00000009687	Fxyd5	black	0.701633	0	0.0119571	0	-0.170475	-0.20871	0	-0.0101424	0	-0.184129	0	-0.37712	0.374674	0.249461	-0.113621	0	0	0	0
ENSMUSG00000009731	Kcnd1	green	-0.0730549	0.0800345	-0.0626604	0	0.166963	0.133959	0	0	-0.0483743	0	0	0.0583669	-0.0425055	0	0	0	0	-0.0697573	0
ENSMUSG00000009733	Tfcp2	grey	-0.0647159	0	0.156465	0	0	0	0	0	-0.0857095	0	-0.0190469	0	-0.122262	-0.00465457	0	0	0.248306	-0.132604	0
ENSMUSG00000009734	Pou6f2	grey	0	0	0	0	0	0	0	0	0	0	0	0	0	-0.0866865	0	-0.0835444	0.14185	0	0
ENSMUSG00000009739	Pou6f1	grey	0.00071498	0.216766	-0.061902	0	0	0.205081	0.110833	0.0338483	-0.0520266	-0.163704	0.119325	0	0	0.104778	0	0	0	-0.0786165	0
ENSMUSG00000009741	Ubp1	magenta	0	0	-0.201492	0	0	0.227141	0	0	0	-0.0113811	0.326523	0	0	0.00812856	0.0347537	0	-0.126059	0	0
ENSMUSG00000009772	Nuak2	pink	0.149356	0	0.00909908	0	-0.0619627	-0.188937	0	0	0	-0.162306	0	-0.351083	0.340451	0.201152	-0.05081	0	0	0	-0.103545
ENSMUSG00000009828	Ick	grey	0	0	-0.0182909	0	0.0912384	0.0645363	0	0	0.000638637	0	0.0782799	0	-0.0647593	0	0	0.0447413	0	0	0
ENSMUSG00000009863	Sdhb	brown	-0.0291287	-0.383553	0.196675	-0.00805961	0	-0.0552768	-0.0609931	-0.0684961	0.0132206	0	0	0	0	0	0	0.0570864	0	0.298549	0
ENSMUSG00000009876	Cox4i2	grey	0	-0.0408209	-0.0848266	0	0	0	0	0	0.195444	-0.0535674	0	-0.00865481	0	-0.0333486	0	0.00217595	-0.04571	0.0908594	0.127503
ENSMUSG00000009894	Snap47	grey	-0.26365	0	-0.399172	0	0.141096	0.228492	0	0.0179819	0	0	0	0.308114	0	-0.180883	0	0	0	0	0.320635
ENSMUSG00000009900	Wnt3a	grey	0	0	0	0.156411	0	0	0	0	0	-0.010917	-0.145596	0	0.0585463	0	-0.170503	-0.077596	0.179424	0	0.0187788
ENSMUSG00000009907	Vps4b	brown	0.0554159	0	0.420471	0	0	-0.0803228	0.0426262	0	-0.25884	0	-0.267228	-0.0412123	0	0	0	-0.0676995	0.44216	-0.289435	-0.12022
ENSMUSG00000009941	Nxf2	grey	-0.0617782	-0.0064877	-0.048837	0	0.0841628	0.0379491	-0.0199407	0	0.000480578	0	0.0169717	0	-0.0296162	-0.0888549	0	0.116867	-0.007847	0.0500116	0.0631651
ENSMUSG00000009995	Taz	turquoise	0	0	-0.0912144	-0.344715	0	0.186574	-0.0112107	0	0	0	0.302932	0	-0.0848454	0	0.0910282	0	-0.304689	0	0
ENSMUSG00000010044	Zmynd10	grey	0.0451161	0	0	0.0674808	-0.108462	0	0	0.0598913	0	-0.0546924	0	-0.0882088	0	-0.0377663	0	-0.102998	0	0	0.0517669
ENSMUSG00000010045	Tmem115	grey	-0.0923264	0.0493948	-0.295446	0	0.0249481	0.26642	0	0.131682	0	0	0	0.162133	0	-0.0520713	0	0	0	0	0.17747
ENSMUSG00000010047	Hyal2	grey	0.165406	0.0415138	-0.0276458	0	0.0829256	0	0.044205	-0.015196	0	-0.0361179	0	-0.135393	0.0509822	0.119447	-0.106634	0.118908	-0.10822	-0.014778	-0.0509057
ENSMUSG00000010048	Ifrd2	grey	0	0	0.235844	0	-0.207159	-0.0576298	-0.00895128	-0.126278	0	0	0	-0.112863	0	0.0623073	0	0	0	0	-0.134543
ENSMUSG00000010051	Hyal1	black	0.297546	0	-0.00116249	0	-0.239952	0	0	0	0	-0.0804336	0.0657217	-0.204395	0.0103355	0.214757	0	0	-0.202696	0	-0.0607609
ENSMUSG00000010054	Tusc2	grey	-0.0907704	0	-0.248689	0	0.337288	0.0858321	0	0	0.0295048	0	0	0.420219	0	-0.231363	0.00516873	0.0141155	0	0	0.275056
ENSMUSG00000010057	Nprl2	magenta	-0.126286	0	-0.0260307	0	0.044097	0.12753	0	0	0.0863306	0	0.204957	0.0246968	-0.118096	-0.031777	0.16605	0.0887684	-0.0482343	0	0.125731
ENSMUSG00000010064	Slc38a3	turquoise	0	0	-0.0706489	-0.279161	0	0	0	0	0	0	0.321399	0	0	0	0.0206186	0.0973049	-0.323953	0	0
ENSMUSG00000010067	Rassf1	grey	0.0650441	0.0729334	-0.141916	0.060188	-0.242314	0	0	0	0	-0.0809448	0.0327473	-0.00510194	0.070772	0.0347708	0	-0.189672	-0.114936	0	0
ENSMUSG00000010080	Epn3	grey	-0.00261758	0	0	0.042966	0.0458981	0	0	0	0	-0.00981868	0	0.0090539	0	-0.107885	0	0	0.093614	0	0.0721154
ENSMUSG00000010086	Rnf112	grey	-0.180951	0.0170468	0	0	0	0.117614	0	0	-0.00811995	0	0	0.108638	-0.203208	0	0.232103	0	0	0	0
ENSMUSG00000010095	Slc3a2	brown	0.0653428	0	0.402276	-0.00970098	0	-0.257605	0	-0.242547	-0.143999	0.0589855	-0.135194	0	0	0.0912824	0	0.199829	0.137604	-0.198919	-0.352056
ENSMUSG00000010097	Nxf1	turquoise	0	-0.341664	0	0	0	0	-0.220857	-0.124458	0.201888	0.177216	0	0	0	0	0	0.0638775	-0.0808957	0.377659	0
ENSMUSG00000010110	Stx5a	grey	0	0.199107	0	0	0.0325508	0	0	-0.110185	-0.16883	-0.0344112	0	0	0.000684771	0.156501	0	0	0.0428183	-0.228069	-0.0297749
ENSMUSG00000010122	Slc47a1	turquoise	0	-0.274062	0	-0.130241	0	0	-0.0128029	0	0.22729	0	0	0	0	0	0	0.0920486	-0.121886	0.101704	0
ENSMUSG00000010136	Pifo	grey	0.0778409	0	0	0.0773591	0	-0.0202744	0.151932	0	0	-0.172353	-0.0514331	-0.0168727	0.0775285	0	-0.191664	-0.0228968	0.07257	0	0
ENSMUSG00000010142	Tnfrsf13b	grey	0.0491147	0	0	0	0	-0.0825771	0	-0.0859281	0	0	0	0	0.12017	0.00590029	0	0	-0.0272759	0.0068352	0
ENSMUSG00000010154	Spire2	blue	0	0.177806	-0.0217856	0.266607	0.0620911	0	0.388268	0	-0.00702149	-0.401532	-0.0987093	0	0	0	-0.0695097	0	0	-0.164371	0
ENSMUSG00000010175	Prox1	turquoise	-0.0018484	-0.0762987	0	-0.224622	0	0	-0.33904	0	0.218903	0.20663	0.270684	0	0	0	0	0.0588944	-0.253927	0.113815	0
ENSMUSG00000010277	2610507B11Rik	yellow	-0.014191	0	-0.388455	0	0	0.349974	0	0.222897	0	0	0	0.0603465	-0.0353228	0	0.0398095	0	-0.0777787	0.000195426	0.202765
ENSMUSG00000010290	AI597479	turquoise	0	0	-0.232422	-0.0553145	0	0	-0.00919267	0	0.146593	0	0.0886754	0	0	0	0.0284555	0.015239	-0.338445	0.144113	0
ENSMUSG00000010307	Tmem86a	grey	0.168633	0	0	0.010785	0	0	0	0	0	0	-0.0416492	0	0	-0.00450718	0	-0.0453681	0	0	0.0471749
ENSMUSG00000010311	Optc	grey	0	0	0.0125394	0	0	0.0716632	0.00307003	0	0	0	0.0114489	0	-0.0308404	0	0.152296	0	0.0292287	0	0
ENSMUSG00000010342	Tex14	grey	0	0.0909625	-0.028323	0	0	0.0452203	0	0.105617	0	0	0	0	0	0	0.0302257	-0.105744	0	0	0
ENSMUSG00000010358	Ifi35	grey	0	0.0635349	-0.153238	0.0364581	0	0.0747711	0	0	0	-0.0630912	0.0195079	0	0.00166642	0.0819504	0	-0.163172	-0.0341391	0.00138105	0.0347009
ENSMUSG00000010362	Rdm1	lightgreen	0	-0.345973	0	-0.0760675	0	0	-0.129601	0	0.435524	0	0.059039	0	0	0	0	0.121842	-0.3264	0.340049	0
ENSMUSG00000010376	Nedd8	cyan	0	0.0485664	-0.120866	0.361288	0.0891341	0	0.0469592	0	0	-0.146998	-0.10143	0	0	0	0	0	0	0	0.0303897
ENSMUSG00000010392	Gosr1	grey	-0.138199	0	0	0	0	0.0185163	0	0.208316	0	0	0	0.00395643	-0.171131	-0.177027	0.0467877	-0.176585	0.226346	0	0.0367999
ENSMUSG00000010406	Mrpl52	brown	0.323699	0	0.700891	0	-0.0457952	-0.596838	0	-0.300095	0	0	-0.236913	-0.533115	0.270053	0.0485987	-0.140854	0	0.0699571	0	-0.290785
ENSMUSG00000010435	Spaca7	grey	0.0798974	0.0976588	-0.0496399	0	0	0	0	0	-0.12361	0	0	0.00912756	0	0	0	0	0	-0.0933025	-0.030242
ENSMUSG00000010453	Kansl3	yellow	-0.0374588	0	-0.302719	0	0.0637052	0.224563	0	0.307304	0.0978478	0	0.108486	0.0689184	-0.0800043	-0.256411	0.0134857	0	0	0	0.424308
ENSMUSG00000010461	Eya4	turquoise	0	-0.182354	0.185187	-0.0877723	0	-0.110524	0	-0.162577	0	0.139695	0	0	0	0	-0.0488446	0.198062	0	0.0283805	-0.0323101
ENSMUSG00000010476	Ebf3	midnightblue	-0.254745	0	0	0	0.436118	0.148909	0	0	0	0.127016	0	0.377865	-0.278951	-0.0620606	0.0314242	0.000510759	0	0	0
ENSMUSG00000010505	Myt1	greenyellow	-0.241409	0.0585317	-0.0407893	0	0	0.400006	0	0.0498159	-0.0498305	0	0	0.054532	-0.331637	0	0.132213	0	0	-0.0601297	0
ENSMUSG00000010517	Faf1	turquoise	0	-0.0163759	0	-0.105238	0	0	-0.0674776	0	0	0	0	0	0	0	0	0	-0.0438898	0.107472	0
ENSMUSG00000010538	Tsacc	grey	0	-0.246747	0.275695	0	0.153012	-0.0832062	0	-0.200326	0.145288	0.0248266	-0.0012208	0	0	-0.0855726	-0.0438924	0.243474	0.0194768	0.177181	0
ENSMUSG00000010592	Dazl	grey	0.00688002	0	0	0	0.0901482	-0.0147942	0.0298399	-0.0435349	0	-0.0480336	-0.0277229	0	0.0658927	0.00861403	-0.0602027	0.0780298	0	0	0
ENSMUSG00000010607	Pigyl	grey	0	-0.057361	0	-0.0995116	0	-0.102327	-0.071422	-0.251885	0.012523	0	0	0	0	0	0	0.0720926	0	0.0877218	-0.0516763
ENSMUSG00000010608	Rbm25	grey	0	0	0.129445	-0.192974	-0.198458	0	-0.0794641	0	-0.0938388	0.00122944	0	0	-0.0276171	0	0.0542685	-0.19824	0.0225538	0	-0.118118
ENSMUSG00000010609	Psen2	grey	0	0.21917	-0.202697	0.0296044	0	0.135232	0.0908056	0	0	-0.269993	0	0	0	0	0.116693	-0.00590741	0	-0.0799637	0.0269857
ENSMUSG00000010651	Acaa1b	grey	0.0683275	0	0	0	-0.327623	0	0	0	0	-0.00541171	0.112592	-0.0527536	0	0.0695848	0.0302734	-0.0560919	-0.0767384	0	-0.0191071
ENSMUSG00000010660	Plcd1	grey	0	0	0.014011	-0.106115	0	0	0	-0.106092	-0.0338503	0.0356505	0	0	-0.0710912	0	0.108341	0	0	0	0
ENSMUSG00000010663	Fads1	blue	0.31199	0.00987267	0	0.0367139	0	-0.00839305	0.203186	0	0	-0.251132	-0.0202416	-0.0827857	0	0.116896	-0.145111	0	0.121527	-0.250666	0
ENSMUSG00000010721	Lmbr1	grey	-0.281285	0	-0.162731	-0.0213181	0.0332141	0.292701	0	0.000669521	0	0.027801	0.178419	0.246775	-0.220612	0	0.125879	0	0	0	0
ENSMUSG00000010751	Tnfrsf22	grey	0	0	-0.00724875	-0.0268129	0	-0.0116333	0	-0.0408825	0	0	0	0	0	0	0.0393577	0	0	0	-0.0026639
ENSMUSG00000010755	Cars	grey	0.0193064	0	0	0.00786609	0	-0.0801072	0.0279217	-0.052759	0	0	-0.0450661	-0.035408	0	0	0	-0.00618011	-0.00613183	0	0
ENSMUSG00000010760	Phlda2	grey	0	0	-0.0207754	0.0425813	0.0126039	0	0	0	0	0	-0.0457106	0.104771	0	-0.0402244	-0.0910637	0	0	0	0
ENSMUSG00000010796	Asz1	grey	-0.0485143	0	-0.0496118	0	-0.155361	0.137162	0	0.0720745	0	-0.00921383	0.0512767	0	-0.181107	-0.032942	0.192661	-0.1699	0	0	0.00412017
ENSMUSG00000010797	Wnt2	grey	0.206733	0	0.0116311	0	0	-0.0426642	0.0500654	-0.294538	0	-0.0501795	0	-0.0773729	0.127365	0.137237	0	0.00900097	0	-0.0213741	-0.0611102
ENSMUSG00000010803	Gabra1	grey	-0.0309091	0	0	0.179438	0	0	0.121651	0.0853777	0	0	-0.0541315	0.0102449	0	-0.0701711	0	-0.0183243	0	0	0.124385
ENSMUSG00000010825	Grid2ip	grey	-0.141413	0.0345896	-0.0183558	0	0.0784839	0.0521836	0	0	0	0	0.011019	0.169473	-0.0961687	0	0	0.104757	0	-0.0335392	0
ENSMUSG00000010830	Kdelr3	black	0.449109	0	0.0235724	0	-0.164049	-0.105742	0	-0.231975	-0.059286	0	0	-0.331651	0.149609	0.410215	-0.0713473	-0.0206046	0	-0.0553648	-0.267276
ENSMUSG00000010911	Apip	lightyellow	0	-0.194527	0	-0.150735	0	0	-0.306593	0	0.0322668	0.520718	0	0	0	-0.0772625	0	0.0368757	-0.208592	0.283278	0
ENSMUSG00000010914	Pdhx	grey	0	0	0.0307274	-0.00985131	-0.0246737	0	0	-0.11602	0	0.00360106	0	0	0	0.15389	-0.0526553	0.0240523	0	0	-0.169445
ENSMUSG00000010936	Vac14	grey	-0.15238	0	-0.213369	0	0.0340291	0.267056	0	0.209632	0	0	0.0296701	0.168951	-0.121705	0	0.0307413	0	-0.00580583	0	0.0459209
ENSMUSG00000011008	Mcoln2	grey	0	0.0999996	0	0.106912	-0.0959265	0	0	-0.0197898	-0.022287	0	-0.0528526	0	0	0	0	-0.15511	0.0141101	-0.0527464	0
ENSMUSG00000011034	Slc5a1	grey	-0.0628803	-0.0117452	0	0	0	0.0273908	-0.0575449	0.074028	0	0	0	0.0159905	-0.173155	-0.112843	0.0645023	0	0	0	0
ENSMUSG00000011096	Akt1s1	lightgreen	0	-0.121318	-0.108997	0	0	0	-0.0393083	0.00985389	0.239597	0	0.173954	-0.00366908	0	0	0	0.118826	-0.338534	0.256202	0.0069331
ENSMUSG00000011114	Tbrg1	purple	0.0381566	0.02585	0	0	-0.0395811	0	0	-0.336308	-0.293771	0.0579023	0	0	0	0.384769	0	0	0	-0.0720572	-0.398074
ENSMUSG00000011118	Panx3	salmon	0	-0.115643	0	-0.178888	0.0496174	0	-0.0389535	-0.0629953	0	0.188232	0	0	0	0	0	0.273078	0	0	0
ENSMUSG00000011148	Adssl1	turquoise	0	-0.664036	0	0	0	0	-0.169988	0	0.474668	0	0	0	0	0	0	0	-0.189216	0.757705	0
ENSMUSG00000011154	Cfap161	grey	0.171457	0	0.0129225	0	-0.00399825	-0.241571	0	-0.11821	0	-0.0866044	0	-0.183394	0.258972	0.0907739	-0.256684	0	0	0	-0.00736445
ENSMUSG00000011158	Brf1	grey	0	0.0481753	-0.137814	0.0136886	0	0.0894751	0	-0.0102563	0.00607522	-0.0784241	0.0729554	0	0.0157917	0	0.00230134	0.0563647	-0.117742	0	0.0492034
ENSMUSG00000011171	Vipr2	grey	0	0	0	0	0	0	-0.0183388	0	0.0115684	0.0382261	0.0264843	0	0.00303627	0	-0.00635139	0	-0.0797222	0	0
ENSMUSG00000011254	Thg1l	grey	0	0.156844	0	0.0186299	0	0	0.0811191	0	-0.142274	-0.0098599	-0.015095	0	0	0	0	0	0.072041	-0.120953	0
ENSMUSG00000011256	Adam19	grey	-0.0921298	0	-0.0243086	0.111454	0	0.130404	0	0.104894	0	0	0	0	-0.0217687	-0.107635	0.128503	-0.0896521	0	0	0.228633
ENSMUSG00000011257	Pabpc4	grey	-0.0616444	-0.0139342	0	-0.0895935	-0.0457624	0	0	0.0193484	0	0.0978862	0	0.101182	-0.0795425	-0.0676794	0.14117	-0.0343933	0	0	0
ENSMUSG00000011263	Exoc3l2	grey	0.0618186	0	-0.0709059	0	-0.0374197	0	0	0	0	-0.00508874	0.081449	-0.0225667	0.0381402	0.0634364	0	0	-0.115919	0	-0.00168663
ENSMUSG00000011267	Zfp296	grey	0	0	0	0	-0.0808645	0	0	0	0	0.0404847	0	0	0	0.0653698	0	0	0	-0.0295174	-0.0756409
ENSMUSG00000011305	Plin5	turquoise	0	-0.325503	0	-0.279761	0	0	-0.127012	0	0.073542	0.0183738	0	0	0	0	0.136953	0.0500545	-0.131789	0.304108	0
ENSMUSG00000011306	Sugp1	grey	-0.188805	0	-0.0294015	0	0	0.350049	0	0	0	0	0.0757135	0	-0.361262	0	0.219177	-0.112614	0	0	0
ENSMUSG00000011349	Dmrtc2	grey	0	0	0	-0.0109098	0	-0.0320395	0	0	0	0	-0.0121563	0	0.0222371	0	-0.0684136	0	0	0	-0.0426806
ENSMUSG00000011382	Dhdh	turquoise	0	-0.446222	0	0	-0.142083	0	-0.150315	0.0729651	0.294174	0	0	0	0	-0.206357	0	-0.0557017	-0.124909	0.495695	0.0690567
ENSMUSG00000011427	Zfp790	grey	-0.137698	-0.0957331	0	-0.014517	-0.0730971	0	-0.203471	0	0.0596584	0.161552	0	0	0	-0.00510906	0	-0.0012856	0	0.159863	0
ENSMUSG00000011486	Slc25a41	grey	0	-0.0167469	0.0587209	0	-0.0845274	-0.0814253	0	0	0	0	0	-0.0880639	0	0	0	-0.0181736	0	0	0
ENSMUSG00000011589	Fsd1	green	-0.163506	0	-0.104015	0.117819	0.280961	0.00303602	0	0.0103467	0	-0.00656606	0	0.0356494	0	-0.269559	0.00708949	0	0	0	0.303242
ENSMUSG00000011632	Pinlyp	grey	0	0.0712618	-0.0876493	0	0.030595	0.106724	0	0.0922452	0	0	0.0526849	0.15722	0	0	0	0	0	0	0.0123089
ENSMUSG00000011751	Sptbn4	grey	-0.0955474	0.12245	-0.192095	0.0842488	0.0253338	0.0827	0	0	0	0	0	0.173303	0	0	0.161381	0	0	0	0.0377572
ENSMUSG00000011752	Pgam1	cyan	0	0	0	0.279225	0.16056	0	0.125418	0	0	0	-0.382026	0.0907836	0	-0.0680283	-0.10949	0	0.256197	0	0
ENSMUSG00000011831	Evi5	blue	0.00697914	0.161174	0.016047	0.214867	0	0	0.265481	0	-0.179272	-0.153401	-0.093603	-0.077661	0	0	0	-0.327193	0.161781	-0.239707	0
ENSMUSG00000011832	Evi5l	greenyellow	-0.232823	0	-0.354009	0	0.217967	0.332187	0	0.0721346	0	0	0.130874	0.275255	-0.142805	-0.0868206	0.248306	0	0	0	0.247874
ENSMUSG00000011837	Snapc2	grey	0	0	-0.0784043	0.0358535	-0.0508547	0	0.0157949	0	0	0	-0.030526	0	0	-0.0327444	0	-0.0494059	0	0	0.0771643
ENSMUSG00000011877	Git1	grey	0	-0.0258794	-0.146857	0	-0.0221671	0.0204452	-0.0310938	0	0.25935	0	0.150536	0	0	0	0.0271534	0	-0.239004	0.0440934	0.0497135
ENSMUSG00000011884	Gltp	pink	0.328789	0	0.0944045	0	-0.08321	-0.461669	0	0	0	-0.0105391	0	-0.178544	0.493767	0	-0.245556	0	0	0	0
ENSMUSG00000011958	Bnip2	lightyellow	0	0	0	-0.167573	0	0	-0.229116	0	0	0.315243	0.0716368	0	0	0.0131365	0	0	-0.261372	0	0
ENSMUSG00000011960	Ccnt1	greenyellow	-0.143597	0	-0.188782	0	0.106817	0.410262	0	0.222116	0	0	0.0807519	0	-0.30379	-0.045579	0.339595	0	0	0	0.153934
ENSMUSG00000012017	Scarf2	black	0.453813	0	0.0151905	0	-0.000751524	-0.108747	0.0322806	-0.175533	0	0	0	-0.215128	0.233584	0.265534	0	0	0	-0.0876812	-0.153072
ENSMUSG00000012076	Brms1l	green	-0.221426	0	-0.135568	0	0.224516	0.160699	0	0.106915	0	0	0	0.183499	0	-0.333734	0.076865	0	0	0	0.334866
ENSMUSG00000012114	Med15	grey	0	0.148634	0	0.0094297	0.16543	0	0	0	-0.130797	-0.0922022	0	0	0	0	0	0	0.121929	-0.167834	0
ENSMUSG00000012117	Dhdds	yellow	-0.408274	0	-0.192527	0	0	0.304021	0	0.201855	0.0479389	0	0	0.0561783	-0.153136	-0.399848	0.0328786	-0.0191501	0	0	0.53085
ENSMUSG00000012126	Ubxn11	grey	0	0	-0.0258523	0.0471777	-0.015087	0	0.0886607	0	0	-0.167925	0	-0.0340769	0	0.0144369	0	0	-0.0245621	0	0
ENSMUSG00000012187	Mogat1	salmon	0	-0.0511575	0	0	0.274411	0	-0.0135113	0	0.0911027	0	0	0.0374813	0.0318527	0	-0.0624203	0.429394	0	0.0730935	0
ENSMUSG00000012211	Tex22	grey	0	0	-0.0736569	0	0.0467347	0.0101789	0	0.0769558	0.309918	-0.0497564	0	0	0	-0.21731	0	0	0	0	0.291732
ENSMUSG00000012282	Wnt8a	grey	-0.0977971	0	0	0	0	0.0288639	-0.0184959	0	0	0	0	-0.00560114	-0.00259459	0	0.0455252	0	0	0	0
ENSMUSG00000012296	Tjap1	turquoise	-0.00363593	-0.218402	-0.057371	0	0	0	-0.262726	0	0.269553	0	0.187344	0	0	-0.0788671	0.135395	0	-0.232351	0.313406	0.0940015
ENSMUSG00000012350	Ehf	grey	0.0342339	-0.0607706	0	-0.0355371	0	0	-0.0700372	0	0.0256662	0.0171806	0	0	0	0	0	0	0	0.00275992	0
ENSMUSG00000012396	Nanog	grey	0	0	0	0	0	0	0	0.114308	0	0	-0.0330278	0	0	-0.0457627	0	-0.20458	0.0963029	0	0
ENSMUSG00000012422	Tmem167	cyan	0	0	0	0.11435	0	0	0	0.00389177	0	0	-0.223434	0	0.0935723	0	-0.300241	-0.0311168	0.0165025	0	0
ENSMUSG00000012428	Steap4	grey	0	0	0	0	-0.201787	0	0	0	-0.0233868	0	0	-0.0381522	0	0.0199823	0.000822889	-0.0265746	-0.0636053	0	0
ENSMUSG00000012429	Mplkip	grey	0.18319	0	0.282544	0	-0.166707	-0.0649224	0	-0.0160516	-0.0601905	0	0	-0.158315	0	0.33704	-0.0330256	0	0.0337223	-0.160799	-0.316293
ENSMUSG00000012443	Kif11	pink	0.179359	0	0	0	-0.2161	-0.0167241	0	0	0	-0.10309	0	-0.226229	0.130557	0.32526	-0.0304275	-0.00209229	0	0	-0.190007
ENSMUSG00000012483	Rpa3	pink	0.0985132	0	0.06199	0	-0.171232	-0.193458	0	-0.117425	-0.136867	0.000872461	-0.0933061	0	0.0333619	0.189671	0	-0.0802792	0	0	-0.241541
ENSMUSG00000012519	Mlkl	grey	0	0.00147807	0.0284016	0.0265484	-0.0385739	0	0.092074	0	-0.104181	0	-0.0453037	0	0	0	-0.019333	-0.208311	0.0800527	-0.00566435	-0.0154796
ENSMUSG00000012520	Phox2b	grey	0	-0.0896804	0	-0.109872	0	0	-0.0822134	0	0.0725688	0.0706456	0	0	0	0	0	0.183669	-0.0981947	0.0715907	0
ENSMUSG00000012535	Tnpo3	grey	0	0	0	0	-0.257634	0	0.00581511	0	-0.073763	-0.00309531	0	-0.025477	-0.0118015	0	0.0192944	-0.293415	0	-0.0453329	-0.0499234
ENSMUSG00000012609	Ttll5	grey	0	0	0	0	0.0876985	0	0	0.02071	0	-0.0320622	-0.0328281	0	0	-0.102133	-0.0124492	0	0.216537	0	0
ENSMUSG00000012640	Zfp715	grey	0	0	0	-0.0123498	-0.0684371	0	-0.0585897	0.063619	0	0	0.00971348	-0.0970107	0	0	0	-0.124103	-0.0296916	0	0
ENSMUSG00000012705	Retn	grey	0	-0.0461069	0	0	-0.1827	0	-0.0697529	0	0.0480316	0	0	0	0	-0.0204803	0	-0.12423	-0.0893379	0.111599	0
ENSMUSG00000012819	Cdh23	grey	-0.00483555	0	0	-0.0415811	0	0.0526154	0	0	0	0	0	0	-0.206882	0	0.0902498	0	0	0	0
ENSMUSG00000012848	Rps5	brown	0.316831	0	0.144285	0	0	-0.331661	0	-0.388098	-0.0162861	-0.163991	-0.143853	-0.20191	0.402748	0.18704	-0.0330425	0	0	0	-0.264855
ENSMUSG00000012889	Podnl1	grey	0.117177	0	0.0820551	-0.0437802	0	-0.0766635	0	-0.0470614	-0.0386875	0	0	-0.0317902	0.0706565	0.0587406	-0.064106	0	0	0	-0.119981
ENSMUSG00000013033	Adgrl1	grey	0	0	0	0	0	0.148187	0.0894819	0.292915	0	-0.169039	0.142789	0	-0.166913	0	0.217973	-0.0393968	0	-0.0426818	0.00843752
ENSMUSG00000013089	Etv5	midnightblue	-0.083798	0	-0.0778714	0	0.214244	0.0444714	0	0.017631	0	0	0	0.329643	0	-0.110013	0.0561091	0	0	0	0.0815842
ENSMUSG00000013150	Gfod2	grey	0	0	-0.102956	0.0299024	0.0116603	0	0	0.164594	0	-0.0169104	0	0	0	-0.200425	0	0	0	0	0.295663
ENSMUSG00000013155	Enkd1	grey	0	0.104444	-0.00562287	0.141845	0	0	0.0553534	0	-0.00552986	-0.107545	0	0	0	0	0	-0.109723	0.0387153	-0.0517415	0
ENSMUSG00000013160	Atp6v0d1	blue	0	0.278745	-0.0580903	0.303396	0	0	0.321545	0	-0.0758761	-0.079756	-0.0888306	0	0	0	0	-0.158852	0	-0.153803	0
ENSMUSG00000013236	Ptprs	grey	-0.231541	0.0171298	-0.351087	0	0	0.48806	0	0.103887	0.0496296	-0.0522022	0.34548	0	-0.248583	-0.0700697	0.221528	-0.0348572	0	0	0.322705
ENSMUSG00000013353	4931406B18Rik	grey	0	-0.0860819	0.0431793	-0.100682	0	-0.00764896	-0.0326734	-0.157144	0	0.0166891	-0.0257673	0	0	0	0	0.00791691	0	0	-0.00186322
ENSMUSG00000013415	Igf2bp1	grey	0	0	-0.0157742	0	0	0.0250014	0	0	0	0.0354229	0	0.0918543	-0.044684	-0.00416002	0.0116813	-0.000177874	0	0	0.00682983
ENSMUSG00000013465	Nelfb	greenyellow	-0.21631	0.00801994	-0.481349	0	0.18656	0.535702	0	0.125513	0	0	0.0273995	0.35938	-0.285445	-0.0644725	0.230986	0	0	0	0.249445
ENSMUSG00000013495	Tmem175	tan	0	0.0882603	0.190679	0.097993	0	0	0	0	-0.179495	0	-0.151395	0	0	0	0	-0.223187	0.334359	-0.134837	0
ENSMUSG00000013523	Bcas1	pink	0.310059	0	0	0	-0.0555112	-0.234349	0	-0.0806806	0.0280762	0	0	-0.136129	0.362735	0.0781978	-0.256805	0	-0.00644306	0	0
ENSMUSG00000013539	Tango2	yellow	-0.216116	0	-0.178978	0	0.26845	0.000802171	0	0.185434	0.428747	0	0	0.192885	0	-0.475496	0	0.118519	0	0.0722226	0.60961
ENSMUSG00000013584	Aldh1a2	black	0.51402	0	0	0.0711107	-0.0408817	-0.202025	0	0	0	-0.12724	-0.0160676	-0.199469	0.277815	0.0141586	-0.0372999	-0.0577353	0	0	0
ENSMUSG00000013593	Ndufs2	turquoise	-0.123418	0	-0.0930055	-0.321237	0	0	-0.226905	0	0	0.173195	0.142101	0.044685	0	0	0.0460438	0.100012	-0.376589	0.151359	0
ENSMUSG00000013611	Snx31	grey	-0.0549639	0	0	-0.0104377	-0.03011	0	0	0.0159057	0	0	0	0	-0.0555473	0	0.00904355	-0.0625725	0	0	0
ENSMUSG00000013622	Atraid	purple	0.121287	0	0	0	0	0	0	-0.311246	0	0	0	-0.0341514	0	0.475073	0	0.016868	-0.0592783	0	-0.343472
ENSMUSG00000013629	Cad	grey	-0.01507	0.001151	-0.108474	0	0.135615	0	-0.0207681	0	0	-0.0472058	0.0370701	0	0.0994577	0	0	0.160923	-0.106822	0	0
ENSMUSG00000013646	Sh3bp5l	greenyellow	-0.405847	0	-0.437937	0	0.000365037	0.444972	0	0.383988	0	0	0.209109	0.245901	-0.31815	-0.190425	0.319973	-0.00258277	0	0	0.382755
ENSMUSG00000013653	1810065E05Rik	grey	-0.0590039	0.00500651	0	0.0211573	0.125277	0	0.079723	0.0105279	0	-0.0736039	-0.036087	0	0	-0.055908	-0.0103822	0.0555347	0.0924672	0	0
ENSMUSG00000013662	Atad1	grey	-0.0841547	-0.084848	0.198865	-0.108534	0.00804126	-0.0566144	-0.15844	-0.0327463	-0.0300368	0.316269	-0.12595	0.160899	0	0	-0.0783144	0	0.122255	0.0449722	-0.0509648
ENSMUSG00000013663	Pten	tan	0	0	0.0693058	0	0	0	0	0.0746872	0	0	-0.211008	0	0	-0.0734781	0	-0.366597	0.455893	0	0
ENSMUSG00000013668	4933402N03Rik	grey	0	0	0	0	0.00602181	-0.0198319	0	-0.0368435	-0.0239798	-0.00889528	-0.03409	-0.039202	0.00784095	0	-0.0198355	0.0163198	0	0	-0.0375024
ENSMUSG00000013698	Pea15a	grey	0.19093	0	-0.139518	0.219309	-0.0405645	-0.00141843	0.067436	0.00247055	0	-0.263369	0	-0.093834	0.0298902	0.0447228	0	0	-0.0310494	0	0
ENSMUSG00000013701	Timm23	grey	0	-0.126715	0.024138	0	0	-0.00697491	0	-0.0540634	0.146941	0.0628713	0	0	0	0	0	0	0	0.114518	0
ENSMUSG00000013707	Tnfaip8l2	grey	0.19789	0	0	0	-0.140468	-0.0224454	0	-0.171863	-0.050448	-0.0151684	0	-0.148861	0.032155	0.393956	0	-0.0440762	0	-0.0732186	-0.314086
ENSMUSG00000013766	Ly6g6e	grey	0	0.13665	0	0	-0.1165	0	0	-0.060326	-0.140122	0	0	-0.0503378	0	0.141657	0	-0.0694874	0	-0.153678	-0.138678
ENSMUSG00000013787	Ehmt2	grey	0	0.108066	-0.176244	0.174045	0	0.177999	0.16489	0.117774	0.0939706	-0.321051	0.164271	-0.132344	0.0098276	0.0249678	0	0	-0.074479	-0.0316239	0.112279
ENSMUSG00000013822	Elof1	pink	0.15957	0	0	0.180961	0	-0.213351	0	-0.206774	0	-0.196253	-0.0162116	-0.110812	0.280685	0	-0.0129767	0	0	0	0
ENSMUSG00000013833	Med16	greenyellow	-0.0900164	0	-0.396216	0	0	0.50846	0	0.374071	0	0	0.12279	0.0792129	-0.229385	-0.00439227	0.0438509	-0.101516	0	0	0.196331
ENSMUSG00000013846	St3gal1	pink	0.157781	0	0	0	-0.111752	-0.135914	0	-0.0461653	0	-0.0352424	0	-0.136673	0.279668	0.172538	-0.209725	0	0	0	-0.123125
ENSMUSG00000013858	Tmem259	grey	-0.0732725	0	-0.197673	-0.0672673	0	0.314469	0	0.0318035	0	0	0.362517	0	-0.137465	0	0	0	-0.120797	0	0
ENSMUSG00000013936	Myl2	turquoise	0	0	0	-0.0169711	0	0	-0.0202349	0	0.0130627	0	0.0303219	-0.0271594	0	0	0	0	-0.0807699	0.0630616	0
ENSMUSG00000013973	Dedd	brown	-0.0388778	-0.0759906	0.519243	-0.121835	0	-0.193389	0	-0.108383	0	0	0	-0.18281	0	0	0	0	0.127568	0	-0.252371
ENSMUSG00000013997	Nit1	brown	0	0	0.269846	-0.0532927	0	-0.19777	0	-0.151446	0	0	0	-0.124534	0	0.0845554	-0.07666	0	0	0	-0.295086
ENSMUSG00000014030	Pax5	grey	-0.100135	-0.0128323	0.0347534	-0.0202142	0	0	-0.05082	-0.0312329	0	0.076755	0	0.0556716	-0.00356856	-0.0610723	0	0	0	0.0407651	0
ENSMUSG00000014074	Rnf168	tan	-0.152078	0	0	0	0.180749	0	0	0	-0.13125	0.0122781	-0.246465	0.345398	-0.105666	-0.114397	0	0	0.394151	0	0
ENSMUSG00000014075	Tctex1d2	brown	0.166423	0	0.393702	0	0	-0.199699	0	-0.221813	-0.181292	0	-0.151787	-0.150213	0.0211041	0.211236	-0.0298079	0.0125197	0.0735216	-0.0636482	-0.39492
ENSMUSG00000014077	Chp1	brown	0.00190702	0	0.667382	0	0	-0.291546	0.00405353	-0.160688	-0.209777	0	-0.356296	-0.168636	0	0	-0.0964398	0	0.431243	-0.126807	-0.266168
ENSMUSG00000014104	Sval2	green	0	0	0	0	0.359482	0	0	0	0	0	-0.0751252	0.0713637	0	-0.0557976	-0.123024	0.168797	0	0	0.021606
ENSMUSG00000014158	Trpv4	grey	0.0423374	0	0	0.0662859	-0.0253006	0	0.0755704	0	-0.106771	-0.154852	-0.0971748	0	0	0	0	-0.0727838	0.0900706	-0.059921	0
ENSMUSG00000014177	Tvp23b	grey	0	0	0	-0.0266087	-0.103604	0	0	0	0	0	0	-0.101058	0	0.0536815	0	0	0	-0.00893878	-0.0583762
ENSMUSG00000014195	Dnajc7	greenyellow	-0.0858817	0	-0.163657	0	0	0.225257	0	0.217548	0	0	0.00749696	0.228269	-0.237875	0	0	0	0	0	0.00285484
ENSMUSG00000014198	Zfp385c	grey	-0.0833875	0	-0.140715	0	0	0.166037	-0.00128811	0.0502946	0	0	0.0325761	0.204296	-0.0767254	0	0.0868629	0	0	0	0
ENSMUSG00000014226	Cacybp	brown	0.0716892	-0.0225104	0.53991	0	0	-0.257198	0	-0.163847	-0.0763451	0	-0.31772	-0.135635	0	0	-0.115513	0	0.388381	-0.121407	-0.131297
ENSMUSG00000014245	Pigl	grey	-0.0152203	0	-0.0486744	0	0	0.00218151	0	0.166559	0	0	0	0.178202	-0.0260955	-0.184937	0	-0.0128654	0	0	0.152626
ENSMUSG00000014294	Ndufa2	turquoise	-0.0355093	0	-0.00963559	-0.22296	0	0	-0.167986	-0.0648248	0	0	0.0932816	0	0	0	0.0285944	0.195135	-0.150802	0.12513	0
ENSMUSG00000014301	Pam16	turquoise	0	0	-0.20451	-0.190611	-0.0229404	0	-0.138135	0	0.00701652	0	0.135068	0	0	0	0.11363	0.0343657	-0.336744	0.0979252	0
ENSMUSG00000014303	Glis2	grey	0	0.0553798	-0.0908912	0.0717213	-0.0712645	0.0691925	0	-0.000345736	0	0	0.0371646	0	0	0	0.123779	-0.0500494	-0.00836521	0	0.0848732
ENSMUSG00000014313	Cox6c	brown	0.101795	-0.203378	0.35455	-0.125401	-0.101912	-0.422281	0	-0.286527	0	0	-0.0786788	-0.158862	0.0176094	0.0100202	-0.253719	0	0.0120272	0	-0.354262
ENSMUSG00000014329	Bicc1	black	0.636246	0	0	0	-0.129217	-0.101998	0.0324	-0.160255	0	-0.243987	-0.0513835	-0.233805	0.30493	0.279327	-0.0654662	-0.0758258	0	-0.00582272	-0.0475115
ENSMUSG00000014349	Ube2z	lightyellow	-0.134163	0	0	-0.0945805	0.0264523	0	-0.0321982	0	-0.056648	0.452929	0	0.0834885	-0.168938	-0.0784537	0.0509108	0	0	0	0
ENSMUSG00000014355	Anapc1	grey	0	0	0	0	0	0	0	0.128957	-0.0777434	0	0	0	-0.0253085	0	0	-0.141312	0.141711	-0.0515733	0
ENSMUSG00000014361	Mertk	grey	0.0805785	0	0	0	-0.0229028	-0.180816	0	0.00349396	0	0	0	0	0.145604	0	-0.231938	0	0	0	0
ENSMUSG00000014402	Tsg101	tan	-0.173975	0	0	0	0.043801	0	0	0	-0.212273	0	-0.272512	0.193365	-0.125264	-0.0481337	-0.00303945	0	0.485463	-0.0313129	0
ENSMUSG00000014418	Hps5	grey	0.0580889	-0.0308291	0	0	-0.0654842	-0.0708077	0	-0.0972665	0	0	-0.00738155	-0.0632423	0	-4.09563e-05	-0.00283043	0	0	0	0
ENSMUSG00000014426	Map3k4	grey	0	-0.147627	0.312163	-0.138569	-0.087416	-0.185351	-0.0277979	0	0	0	0	-0.180522	0	0	-0.0743362	0	0	0	-0.14572
ENSMUSG00000014453	Blk	grey	0	0	0.0531523	0	-0.262775	-0.0456606	0	0	-0.110658	-0.012294	-0.0195911	-0.110266	0	0	0	-0.22614	0.0363454	0	-0.0292011
ENSMUSG00000014470	Rnf166	turquoise	0	0	0	-0.445848	0	0	-0.181737	-0.108993	0	0.0855338	0.204768	0	0	0	0.106774	0.206476	-0.170019	0.0345002	0
ENSMUSG00000014503	Pkd2l2	greenyellow	-0.102908	0	-0.147543	0	0	0.302129	0	0.184422	0	0	0	0	-0.267112	-0.0399664	0.139265	-0.0889214	0	0	0.120971
ENSMUSG00000014504	Srp19	brown	0.101541	-0.0917729	0.552237	-0.0895421	0	-0.307948	0	-0.201723	-0.0379945	0	-0.204529	-0.113037	0.0591666	0.0421278	0	0	0.0670537	0	-0.288419
ENSMUSG00000014529	Tmbim7	grey	0	-0.0315217	0.0324634	-0.0555088	0.0656045	-0.0322683	-0.0597107	-0.0688613	0	0.107994	0	0	0	0	-0.0238175	0.169283	0	0.00811266	-0.0261496
ENSMUSG00000014542	Clec4f	grey	-0.0345496	-0.0245493	-0.0292645	0	0.0300127	0.0144342	-0.0713584	0.0298833	0.109272	0.0819215	0.0463681	0.123857	0	-0.0772842	0	0.0550162	-0.00975443	0.0285825	0.0373135
ENSMUSG00000014543	Klra17	grey	0	0.0814362	0	0	-0.167347	0	0	-0.0510416	-0.082173	0	0	-0.0418362	0	0	0.04846	-0.171423	0	-0.0309767	-0.0599824
ENSMUSG00000014550	Rbsn	grey	0	0.171027	-0.226326	0.0419453	0	0.188328	0.0139765	0.101296	0	0	0	0	0	0	0.0604046	-0.0902873	0	-0.0653509	0.0619309
ENSMUSG00000014551	Mrps25	yellow	0	-0.0725598	-0.295089	0	0.123854	0	0	0.204349	0.319577	0	0	0.287441	0	-0.251427	0	0.0461667	-0.0124504	0.123485	0.415056
ENSMUSG00000014554	Dguok	midnightblue	-0.105743	0	-0.278024	0	0.195129	0.16329	-0.0225797	0.0696122	0.0294098	0.0749942	0.0777684	0.300793	-0.0219426	-0.01789	0	0.17721	-0.141401	0	0.17934
ENSMUSG00000014599	Csf1	purple	0.173848	0	0.130889	-0.0243303	-0.062227	-0.0244651	0	-0.20314	0	-0.0412511	0	-0.0577571	0	0.368509	-0.0324951	0	0	-0.0410714	-0.366841
ENSMUSG00000014601	Strip1	greenyellow	-0.140667	0.125492	-0.472308	0	0.0521966	0.474217	0	0.144635	0	0	0.220881	0.219799	-0.213511	0	0.193886	0.0146844	-0.0386132	0	0.156467
ENSMUSG00000014602	Kif1a	grey	0	0.140831	-0.19953	0.0495278	0	0.106778	0.0986535	0.00912345	0	-0.0303793	0	0	0	0	0.0295909	-0.0490717	0	-0.00870514	0
ENSMUSG00000014603	Alx3	grey	-0.137111	0	0.00249938	-0.0293964	-0.16915	0.0230479	-0.050001	0	0	0	0.0217999	0	-0.1275	0	0.114711	-0.159224	0.0211545	0	0
ENSMUSG00000014606	Slc25a11	turquoise	-0.131201	0	-0.166222	0	0	0.0613737	0	0	0.08592	0	0.15133	0	0	-0.0795661	0.150887	0	-0.331375	0.246457	0.0502865
ENSMUSG00000014609	Chrne	grey	0	-0.0532871	0	0	-0.118951	0	0	0	0.152957	0	0.0592155	0	0.056912	0	0.0518067	-0.00225544	-0.0286327	0.0701458	0
ENSMUSG00000014633	Cmc2	brown	0	-0.24115	0.528944	-0.0382519	-0.0941995	-0.303769	-0.0541308	-0.191404	0	0	-0.149221	-0.106284	0	0	-0.168347	0	0.0815105	0.00567739	-0.105071
ENSMUSG00000014668	Chfr	grey	0	0	0.181725	0	-0.268637	0	0	0	0	0	0.0394044	-0.166154	0	0.204267	0	-0.0396951	0	-0.0548219	-0.224835
ENSMUSG00000014686	Ceacam16	grey	0	-0.0429918	0	0	0.0142629	-0.0451119	0	-0.0236456	0.00134596	0.0383994	0	0	0.0442425	0.000206081	-0.0939236	0.0249827	-0.019932	-0.000776271	0
ENSMUSG00000014725	Adam28	grey	-0.0276348	0	0.0579219	-0.158765	0	0	-0.0584025	0	0	0	0.0156841	-0.0145479	-0.0702311	0	0.117653	0	0	0	-0.00660372
ENSMUSG00000014747	Ankrd53	grey	0	0.0362822	0.0290222	0	0	0	0.0515696	0	0	-0.054277	0	0	0	0.0360066	0	0	0.0370741	-0.0778236	-0.000368174
ENSMUSG00000014748	Tex261	grey	-0.128608	-0.159918	0	0	0.0538184	0	-0.0746926	0	0.197367	0.360006	0	0.0492005	0	-0.258276	0	0.0862556	0	0.0609889	0.120519
ENSMUSG00000014763	Fam120b	grey	-0.100835	-0.289544	0.231457	0	0	0	0	0	0.0270648	0.072018	0	0	0	-0.298334	0	0	0.0371956	0.226817	0.0736502
ENSMUSG00000014767	Tbp	grey	-0.0245324	0.0630235	-0.168067	0	0	0.111371	0	0.0411792	0	0	0.180864	0.105221	0	0.04932	0	0	-0.0540705	0	0
ENSMUSG00000014769	Psmb1	grey	-0.145276	0	0	0	0.126039	0.0551795	0	0	-0.022496	0	0	0.125011	0	-0.030418	0.0325607	0	0	0	0
ENSMUSG00000014771	Pdcd2	grey	0	0	0	-0.0640101	0	-0.023098	0	-0.146805	-0.0150185	0	0	0	0	0	0	0	0.0495396	0	0
ENSMUSG00000014773	Dll1	grey	0	0	0	0	0	0	0	0.0167207	0	-0.0482289	0	0	0	-0.0438092	0.0117637	-0.0105293	0.0431495	0.0381658	0.0205987
ENSMUSG00000014776	Nol3	tan	0	0	0.011058	0	0	0	0.16459	0	-0.187659	-0.0639362	-0.151866	0	-0.00436605	0	0	-0.0633863	0.392515	-0.1535	0
ENSMUSG00000014782	Plekhg4	grey	0	0	-0.0350636	0.05215	-0.148657	0.0525513	0	0.0598594	0.00562775	-0.00240508	0	-0.00465329	-0.0478072	-0.0740627	0.141746	-0.222785	0	0	0.0680858
ENSMUSG00000014791	Elmo3	grey	0	0.236312	0.108495	0	-0.102347	0	0.0448897	-0.0822249	-0.343504	-0.0251971	0	-0.0307352	0	0.0173406	0	-0.0773056	0.224918	-0.359759	-0.123927
ENSMUSG00000014846	Tppp3	blue	0	0.195443	0	0.0880351	0	0	0.265135	0	-0.154402	-0.270662	-0.138543	0	0	0	0	-0.0353798	0	-0.174092	0
ENSMUSG00000014850	Msh3	grey	-0.219987	0	-0.00177117	0	0	0.0684804	0	0.0914723	0	0	0	0.226647	-0.176133	-0.256813	0	-0.0294882	0	0	0.17259
ENSMUSG00000014852	Adamts13	red	0	0	-0.0810613	0	-0.0932841	0.129939	0	0.0577735	0	-0.017333	0.0401746	0	-0.057074	0	0.163175	-0.0737066	0	0	0.0226165
ENSMUSG00000014856	Tmem208	cyan	0.173975	0.0889245	-0.160332	0.190854	0	0	0.0133519	-0.0245206	0	-0.249731	0	-0.00497415	0.0926754	0	0	0	0	0	0
ENSMUSG00000014859	E2f4	grey	0	0	-0.0277191	0	-0.0209673	0	0	0	0.0409268	0	0.24927	0	0	0.0350841	0.0559192	0	-0.347864	0	0
ENSMUSG00000014867	Surf4	grey	0.0566014	0	0	0.135113	0	-0.0261024	0.0916307	0	0	-0.108491	0	0	0	-0.0497136	-0.0158239	0	0.129079	0	0
ENSMUSG00000014873	Surf2	yellow	-0.0781152	0	-0.174019	0	0.217257	0	0	0	0.358337	0	0	0.264143	0	-0.303598	0	0.170964	0	0.0130587	0.398317
ENSMUSG00000014905	Dnajb9	brown	0	-0.309583	0.4591	-0.208633	0	-0.181442	-0.165774	0	0	0.160521	-0.0999386	0	-0.0473005	0	0	0	0.0498286	0.00317016	-0.0604253
ENSMUSG00000014932	Yes1	grey	0	0	0.186066	-0.159411	-0.115609	0	0	-0.162905	0	0	0.0160905	-0.00601762	0	0.0857618	0	0	0	0	-0.190398
ENSMUSG00000014956	Ppp1cb	turquoise	0	-0.22117	0.388311	-0.235645	0	-0.270184	-0.265316	-0.181509	0	0.509118	-0.0222375	0	0	0	-0.0601612	0.252895	0	0.0498102	-0.157929
ENSMUSG00000014959	Gorasp2	brown	0.0118096	0	0.327454	0.00045827	-0.029167	-0.160749	0.0593929	-0.0305182	0	0	-0.0345702	-0.179895	0	0	-0.0689879	-0.02927	0.171786	0	-0.0347116
ENSMUSG00000014980	Tsen15	grey	0.00610974	0	0	0	0	0	0	0	-0.0578781	-0.0791764	0	0	0	0	0	-0.0554564	0.170796	-0.116033	0
ENSMUSG00000015001	Oc90	grey	-0.0252336	0	-0.0760789	0	0.104085	0.0310054	0	0	0.0849895	0	0.0479388	0.0612803	0	0	0	0.0999511	-0.0675478	0	0.0903843
ENSMUSG00000015002	Efr3a	midnightblue	-0.101973	-0.116457	-0.191029	0	0.0990879	0	-0.00402623	0.178957	0.418317	0.115168	0	0.361906	0	-0.261252	0	0.078578	-0.0741779	0.137733	0.309425
ENSMUSG00000015013	Trappc2l	grey	-0.0347367	0	0	0	0.0940198	0	0	-0.0808361	0.0512369	0	0	0.0136628	-0.0141649	-0.051724	0	0.198629	0	0	0.0494176
ENSMUSG00000015016	Acsf3	grey	-0.167654	0	-0.214614	0	0.0932062	0.212832	0	0.101969	0	0	0	0.0562963	-0.142696	-0.0692718	0	0	0	0	0.17083
ENSMUSG00000015023	Ddx19a	brown	0.00932868	0	0.408057	-0.0748451	0	-0.212688	0	-0.290771	-0.217821	0	-0.181483	-0.154094	0	0.132621	-0.125093	0	0.124948	0	-0.324959
ENSMUSG00000015053	Gata2	grey	0.259128	0	0.0623427	-0.052457	-0.217611	0	0	0	0	0	0.0399726	-0.216592	0	0.149222	0	0	0	0	-0.155382
ENSMUSG00000015083	C8g	grey	0	-0.0419129	-0.0742056	0	0.0429386	0	0	0	0	0	0	0	0	-0.134277	0.0220528	0	-0.0855623	0.155502	0.0860721
ENSMUSG00000015085	Entpd2	purple	0.191932	0.0928421	0	0	-0.172253	0	0.0995402	-0.251038	-0.0272278	-0.0838784	0	-0.182193	0	0.396215	0	0	-0.0549613	-0.156057	-0.245659
ENSMUSG00000015090	Ptgds	grey	0	-0.214636	0.0426242	0	0.00726407	-0.0144605	0	-0.0206771	0.140154	0	0	0	0	-0.0141542	0	0.125427	0	0.146834	0
ENSMUSG00000015092	Edf1	tan	0	0	0	0	0.273257	0	0.028206	0	-0.0459459	0	-0.194731	0.0199348	0	-0.0716736	0	0	0.239798	0	0
ENSMUSG00000015093	Clic3	grey	0.175119	0	0	0	-0.0726412	-0.0844764	0	-0.102245	-0.109752	0	-0.0661275	-0.133443	0	0.080027	-0.101985	-0.0239191	0	0	-0.159367
ENSMUSG00000015094	Npdc1	tan	0	0	0	0.188084	0	0	0.221169	0	-0.127364	-0.274315	-0.312642	0	0	0	0	-0.167107	0.408913	-0.0893194	0
ENSMUSG00000015095	Fbxw5	magenta	-0.320984	0	-0.377447	0	0.0956789	0.296144	0	0.0450178	0.0199686	0	0.42444	0.134874	-0.00689594	0	0.119335	0.052403	-0.224711	0.0426444	0.132895
ENSMUSG00000015112	Slc25a13	grey	0	-0.105164	0.121734	0	0.146873	-0.102126	-0.127782	-0.0639669	0.0161438	0	0	0	0	-0.0189059	-0.104289	0.177344	0	0	0
ENSMUSG00000015120	Ube2i	grey	0	0	-0.0056761	0	-0.0884499	0	0	0.0614834	-0.0123471	0	0	0	-0.06439	0	0.119748	-0.197582	0	-0.00904771	0
ENSMUSG00000015126	Tsr3	grey	0	0.254716	0	0	0	0.0440919	0	0	-0.165956	-0.209263	0	0	0	0	0	-0.160829	0	-0.2397	0
ENSMUSG00000015127	Unkl	grey	-0.0102712	-0.0516736	0.0336764	-0.107134	0.212098	-0.032218	-0.030196	-0.121149	-0.0825152	0.153048	-0.102136	0	-0.0146923	-0.0220181	-0.024742	0.264498	0	-0.0116345	-0.0762682
ENSMUSG00000015133	Lrrk1	black	0.398476	0.0156788	-0.0974838	0.0553499	0	-0.0341018	0	0	0	-0.0407315	0	0	0.219196	0.12987	-0.17284	-0.0100943	0	0	0
ENSMUSG00000015134	Aldh1a3	grey	0.0235191	0	0.217377	0	0	-0.244162	0	-0.0762239	0	0	-0.0205958	-0.118688	0.0934164	0.00806234	-0.0644476	0	0	0	-0.0618472
ENSMUSG00000015143	Actn1	cyan	0	0	0.023578	0.274764	0	0	0.173464	0	0	-0.0882582	-0.163422	-0.0121085	0.0762564	0	0	-0.0792165	0.192929	0	0
ENSMUSG00000015149	Sirt2	grey	0	-0.24294	0	0	0.0431454	0	-0.0776409	0	0.188346	0.0938207	0	0	0	-0.145986	0	0.152581	-0.0307967	0.154909	0.0404228
ENSMUSG00000015165	Hnrnpl	blue	0	0.184455	-0.0353835	0.118048	0	0	0.0725585	0.0197591	0	-0.0435839	0	0	0	0	0	-0.0352146	0	-0.0867488	0
ENSMUSG00000015176	Nolc1	grey	-0.0279466	-0.0292821	0	0.00260417	-0.0249345	0	0	0.00377243	0.0270031	-0.0540575	-0.0159121	-0.0319832	0	-0.163465	0	-0.0999377	0.0222781	0.0169489	0.0969477
ENSMUSG00000015189	Casd1	grey	0	-0.141621	0.0899431	0	0	-0.136498	-0.0633711	-0.0499206	0	0.014981	-0.00248329	0	-0.00203004	-0.0245787	0	0	0	0.0616256	-0.0120004
ENSMUSG00000015202	Cnksr3	grey	-0.0440902	-0.0324808	-0.191545	0	0	0	-0.182811	0	0.293556	0	0.220787	0	0	0	0.0429573	0.0707755	-0.312154	0.202934	0.0796947
ENSMUSG00000015214	Mtmr1	brown	0	-0.0122513	0.431255	-0.0663292	0	-0.161113	0	-0.138699	0	0	0	-0.317482	0	0.018663	0	0	0.0220927	0	-0.248361
ENSMUSG00000015217	Hmgb3	grey	0	0	0	0	0	0	-0.00557785	-0.137431	-0.027505	0.0355712	0	0	0	0	0	0.0749219	0	0	0
ENSMUSG00000015222	Map2	grey	0.0850329	-0.0302743	0.055949	0	0	-0.0951884	0	0	0.0241754	-0.0577118	0	-0.246484	0.00723555	0.0306392	-0.102772	0	0	0	-0.051756
ENSMUSG00000015224	Cyp2j9	grey	0.280783	0	0.132586	0	0	-0.256837	0	0	0	0	0	-0.182347	0.204308	0.052636	-0.234051	0	0	0	-0.0621764
ENSMUSG00000015243	Abca1	grey	0	-0.0946859	0	-0.0512926	0	0	-0.187862	0	0.0657752	0	0	0	0	0	0.0199533	0	0	0.0454122	0
ENSMUSG00000015247	Nipsnap3b	grey	0.109056	0	0.0369216	0	-0.085621	-0.178462	0.0196386	-0.100514	-0.00201414	0	-0.250266	-0.0898349	0.0282256	0	-0.0672868	-0.0888083	0.0600674	-0.0731527	-0.104748
ENSMUSG00000015289	Lage3	turquoise	0	-0.324761	0	0	0	-0.0395594	-0.146418	-0.0425361	0.342526	0.19532	0	0	0	0	0	0.0674497	-0.187713	0.319808	0
ENSMUSG00000015290	Ubl4a	cyan	-0.0353066	0.16195	-0.132087	0.178792	0.0799996	0	0	0	0	0	-0.0222192	0.218421	0.017646	0	0	0	0	0	0
ENSMUSG00000015291	Gdi1	tan	0	0.0883133	0.0133862	0.0692401	0.15692	0	0.0976691	0	-0.226663	-0.00703923	-0.105409	0	0	0	-0.014526	0	0.275243	-0.141212	0
ENSMUSG00000015305	Sash1	brown	0.196029	-0.0266792	0.484502	-0.0326173	0	-0.278349	0	-0.125576	0	0	0	-0.153027	0	0.122542	-0.0901628	0.00350032	0	0	-0.308655
ENSMUSG00000015312	Gadd45b	grey	0	0	0	-0.0827949	-0.0755514	0	-0.0255595	-0.0919393	0	0	0	0	0	0.170513	0	0	-0.0220453	0	-0.121609
ENSMUSG00000015314	Slamf6	grey	0	0	0	0.00364997	0	0	0	0.00664151	0.0567214	-0.0718706	0	0	-0.030857	-0.0849613	0	-0.0266496	0.093916	0	0.0741025
ENSMUSG00000015316	Slamf1	grey	0	0	0	0	0	0	0	-0.114667	0.0428062	0	0.0158338	-0.00985397	0.0379614	0.0451861	0	0.074924	-0.106495	0	0
ENSMUSG00000015335	Zdhhc12	blue	0.0944465	0.190169	0	0	0	0	0.211875	0	-0.193229	-0.259969	-0.0917655	0	0	0.0145693	0	-0.0701055	0.0988137	-0.296716	0
ENSMUSG00000015341	Golga7	midnightblue	0	0	-0.352007	0	0.0952417	0.0440296	0	0.0676638	0.198796	0	0.0185523	0.396037	0	0	0	0.142696	-0.166068	0.00377365	0.202426
ENSMUSG00000015342	Xk	grey	-0.392791	0	-0.0198529	0	0	0.136787	0	0.18441	0	0.0589585	0	0.29392	-0.183905	-0.213592	0	-0.0823602	0	0	0.164546
ENSMUSG00000015354	Pcolce2	blue	0.0816075	0	0.131668	0.133675	0	-0.0387863	0.207816	0	-0.11327	0	-0.321227	0	0	0	-0.318022	-0.0325613	0.164395	-0.0871723	0
ENSMUSG00000015355	Cd48	grey	0	0.0235214	0.0202284	0	-0.0320746	0	0	-0.0323378	-0.188669	-0.0358475	0	-0.0688586	0.00225192	0.228828	0	-0.00830695	0	-0.0623875	-0.147618
ENSMUSG00000015357	Clpx	brown	0	-0.350645	0.424155	-0.316402	0	-0.236509	-0.140422	-0.0937309	0	0.108413	-0.123304	0	0	0	0	0.0386155	0	0	-0.141064
ENSMUSG00000015363	Trabd	greenyellow	-0.248945	0	-0.381942	0	0.0924683	0.476916	0	0	0	0	0.176683	0.0952433	-0.168197	0	0.361007	0	-0.0413494	0	0.0533024
ENSMUSG00000015365	Mov10l1	grey	-0.0789913	0	-0.024082	0	0.101974	0.0296872	0	0	0	0	0	0	-0.0091907	-0.0846354	0	0	0	0.00594353	0.0958244
ENSMUSG00000015377	Dennd6b	greenyellow	-0.275553	0	-0.26922	0	0	0.585433	0	0.00116776	0	0	0.373202	0.11181	-0.358773	0	0.188644	0	0	0	0
ENSMUSG00000015396	Cd83	grey	0.0118615	0	0	0	-0.130892	0	0	-0.197843	0	0	0	-0.168947	0.00930399	0.183403	0	0	0	0	-0.0763806
ENSMUSG00000015401	Tmem27	grey	0.121666	0	0.05519	0	0	-0.0858655	0	0	-0.0145334	0	-0.0324943	-0.0677588	0	0.0226856	-0.144908	0	0	0	-0.0846829
ENSMUSG00000015405	Ace2	grey	0.0828812	0	0	0	0	-0.087532	-0.00908879	-0.022618	0	0	-0.0467311	-0.0343761	0.106514	0.0551087	-0.1365	0	0	0	0
ENSMUSG00000015437	Gzmb	grey	0	0	-0.155592	0	0	0.134486	0	0.122244	0	0	0	0.058013	-0.0943441	0	0.115782	0	0	0	0.0120608
ENSMUSG00000015441	Gzmf	grey	0	0.0295463	0	0	-0.079576	0	0	0	-0.0176063	0	0	0	0	0	0	-0.0539458	0.0766519	-0.0547349	-0.0106325
ENSMUSG00000015443	Gzmn	grey	0	0	-0.0976884	0	0	0.0517739	0	0.00713542	0	0.0135223	0	0.181094	-0.0156964	-0.0114146	0.072403	0	0	0	0.0392999
ENSMUSG00000015452	Ager	grey	-0.0984821	0	0	-0.138886	0	0	-0.144847	0	0	0.103654	0	0	-0.129175	0	0.183171	0	-0.0179192	0	0
ENSMUSG00000015461	Atf6b	grey	0	0.316971	0	0.0330605	0.12341	0	0.016724	0	-0.172847	0	0	0.0681684	0	0	0	0	0.0309521	-0.236254	0
ENSMUSG00000015468	Notch4	turquoise	0	-0.109383	-0.109496	-0.0182759	-0.0506872	0	-0.150561	0.0737451	0.218755	0	0.266609	0	0	0	0	0	-0.296013	0.101233	0.0123499
ENSMUSG00000015474	Ppt2	red	0	0	0	0	0.0100104	0	0	0.0028807	0	0	0	0	0	-0.14071	0.0881186	0	0	0	0.106591
ENSMUSG00000015476	Prrt1	magenta	-0.0515292	0	-0.065926	-0.17066	0	0	-0.0841566	-0.141697	0	0.0616533	0.174407	0.0143071	-0.081627	0	0.0764242	0.27684	-0.232659	0	0
ENSMUSG00000015478	Rnf5	yellow	-0.190103	0	-0.264909	0	0.206223	0.00176941	0	0.061641	0.35085	0	0	0.298496	0	-0.570659	0	0	0	0	0.697051
ENSMUSG00000015484	Fam163a	grey	0	0.120589	0	0.0138183	0.144802	0	0.156388	0	-0.0413265	-0.144996	0	0	0	0.00466951	0	0.083968	0	-0.119061	0
ENSMUSG00000015488	Cacfd1	grey	0	0	-0.206332	0	0	0.163706	0	0.0919277	0.0388275	0	0.0672181	0	0	-0.146235	0.235468	0	-0.10237	0.0376659	0.232837
ENSMUSG00000015501	Hivep2	grey	0	-0.0966353	0.191409	0	0	-0.133908	-0.0485356	-0.0564669	0	0.114579	0	0	0.0451169	0	-0.142238	0.11419	0	0.0277003	0
ENSMUSG00000015519	2310057J18Rik	grey	-0.12151	0	0	0	0	0.0447261	-0.0574795	0	0	0.110848	0.0050097	0	-0.0956312	0	0.115379	0	0	0	0
ENSMUSG00000015522	Arnt	grey	0	0	0.00650625	-0.0661571	-0.0411535	0	-0.0370422	0	0	0.00226081	0	0	0	0.00207058	0	0	0	0	-0.138104
ENSMUSG00000015533	Itga2	grey	0	0	0.00834453	0.0394246	0.0381924	-0.0386038	0	0	0	0.0524598	0	0.0351337	0.143578	0	-0.155283	0.0144342	0.0513574	0	0
ENSMUSG00000015536	Mocs2	brown	0.0323243	0	0.331622	0	-0.0582522	-0.358395	0	-0.108917	0	0	-0.351183	-0.0753704	0.0754776	0	-0.138878	0	0.0899572	0	-0.114028
ENSMUSG00000015542	Nat9	grey	-0.0842404	0	-0.394505	0	0	0.264586	0	0.128671	0	0	0	0.0915911	-0.0520587	-0.0443032	0.0812955	0	0	0	0.217446
ENSMUSG00000015568	Lpl	turquoise	0	-0.0610767	0	-0.266804	-0.0655792	0	0	0	0	0	0.0507915	0	0	0	0.0619705	0	-0.13954	0.0064793	0
ENSMUSG00000015575	Atp6v0e	black	0.448951	0	0	0	0	-0.292166	0	-0.143793	0	0	-0.12892	0	0.33068	0	-0.120199	0.00450508	0	0	-0.0545148
ENSMUSG00000015579	Nkx2-5	grey	-0.182482	-0.0297508	0	-0.0589578	0.117044	0	-0.0553505	0.0590558	0	0.0661134	0.0146659	0.0388725	0	-0.0147773	0.0223083	0.111126	0	0.0324216	0
ENSMUSG00000015597	Zfp318	turquoise	-0.0697116	0	-0.119759	0	0	0.153799	0	0.368914	0.0771138	-0.094585	0.257776	0	-0.0212238	-0.083418	0	-0.0323859	0	0	0.170957
ENSMUSG00000015605	Srf	lightgreen	0	-0.53484	0.0924675	0	0	0	-0.22358	0	0.403805	0.195538	0	0	0	-0.0991686	0	0.317661	0	0.459229	0
ENSMUSG00000015619	Gata3	grey60	0	0.0782499	-0.0361418	0.0944865	0.0253069	0	0.232083	0	-0.0359575	-0.158861	-0.0417102	0	0	0	0	0	0.000205364	-0.0550656	0
ENSMUSG00000015627	Gata5	grey	0	0.0640404	0	0	0.0589412	0	0	-0.0692805	0	0	0	0	0.0199302	0.0386218	0	0.0967543	0	0	-0.0097038
ENSMUSG00000015652	Steap1	blue	0	0	0.0618737	0.0224671	0	0	0.12135	0	-0.246757	-0.0149911	-0.223517	0	0	0	-0.266196	-0.0666177	0.231811	-0.118244	-0.0193178
ENSMUSG00000015653	Steap2	grey	0.0796228	0	0	0	0	0	0	0	0	0	0	0	0	0.11397	-0.170818	0	0	-0.00115963	-0.0551502
ENSMUSG00000015656	Hspa8	midnightblue	-0.280249	0	-0.0701047	0	0.36357	0	0	0	0	0	0	0.734818	-0.0293009	-0.394784	0	0	0	0	0.291027
ENSMUSG00000015659	Serac1	grey	0	0	0	0	0	0.0212591	0	0.0257813	0.0482929	0.0298088	0.085708	0	-0.0942691	-0.0115616	0	0	-0.0319805	0	0.0175093
ENSMUSG00000015668	Pdzd11	grey	0	0.0881607	0	0	0.0422881	0	0.180885	-0.0237444	-0.167754	0	-0.200912	0.244248	0	0	0	0	0.125289	-0.165783	0
ENSMUSG00000015671	Psma2	purple	0.0929241	0.345146	-0.0572227	0	0	0	0.150674	0	-0.429267	-0.0553435	0	0	0	0.229744	0	-0.0223391	0	-0.343214	-0.0867169
ENSMUSG00000015672	Mrpl32	grey	0	0	0.0385308	0	-0.161966	0	-0.0600962	0	0	0	0	-0.0415343	0	0	0.0261146	0	0	0	0
ENSMUSG00000015697	Setdb1	grey	-0.1159	0.108757	-0.22809	0.0819834	0.0772089	0.219402	0	0.15556	0	-0.0151519	0	0	0	-0.0217378	0	0	0	0	0.173088
ENSMUSG00000015702	Anxa9	grey	0	0.177572	0	0.101737	0	0	0	0	-0.0323702	-0.00492581	0	0	0	0	0	-0.0598813	0	-0.0958074	0
ENSMUSG00000015709	Arnt2	grey	0	0	0.050349	-0.065353	0	0	0	0	0	0	0	0	-0.0779669	0.035733	0	0	0	-0.00866574	-0.0277125
ENSMUSG00000015711	Prune	grey	-0.317206	0	0	-0.032285	0.0729433	0.084345	0	0	0	0	0.0999103	0.107735	-0.277632	-0.0394471	0.11571	0.0438872	0.129335	0	0
ENSMUSG00000015714	Cers2	black	0.397376	0	0.0759999	0	-0.0699764	-0.099811	0.117854	-0.175839	0	-0.224499	0	-0.231553	0.0353246	0.220529	0	0	0	-0.19285	-0.113369
ENSMUSG00000015721	Nlrp5	salmon	0	0	0.030547	-0.0361584	0.265113	0.013385	-0.040987	0	0	0.0198798	0.0059228	0.0115256	-0.034564	0	-0.0186169	0.401292	0	0	0
ENSMUSG00000015733	Capza2	grey	0	-0.0129414	0.0154257	0	0	-0.0821824	0	-0.0244054	0.00758773	0	-0.104138	-0.0164164	0.0679809	0	-0.0415989	0.0438135	0	0.0649925	0
ENSMUSG00000015745	Plekho1	grey	0	-0.0590536	0.0302323	0	0	0	-0.0443932	0	0	0	0	-0.0200647	0	-0.137829	0	0	0.0233157	0.0286732	0.0366253
ENSMUSG00000015747	Vps45	grey	-0.0282515	0	-0.181574	0.349601	0.047106	0	0.0552443	0	0	-0.212703	0	0	0	-0.0383291	-0.0230585	0	0	0	0.238266
ENSMUSG00000015748	Prpf3	magenta	0	0	0	0	0	0	-0.0567101	0	0	0	0	0	0	0.0660264	0	-0.0115819	-0.117482	0	0
ENSMUSG00000015749	Anp32e	lightyellow	0	-0.0308223	0.161967	-0.538821	0	0	-0.191221	0	0	0.51302	0.0203026	0	0	0	0	0.114368	0	0	-0.125455
ENSMUSG00000015750	Aph1a	turquoise	0	-0.333351	0	-0.0480226	0	0	-0.410656	0	0.139517	0.183705	0	0	0	0	0	0	-0.108058	0.314768	0
ENSMUSG00000015755	Tab2	turquoise	0	-0.177181	0	-0.0692033	-0.0326037	0	-0.223435	0.100404	0.187775	0.0637011	0.152977	0	0	0	0	0	-0.193177	0.166295	0
ENSMUSG00000015757	Ppil4	grey	0.142709	0	0.0561748	0	-0.0109217	-0.132393	0	-0.0310132	0.0778394	0	0	-0.226828	0.150703	0	0	0	0	0	0
ENSMUSG00000015759	Cnih1	tan	0	0	0.153296	0.170805	0.0973027	-0.063363	0.0589774	0	-0.0146321	0.0160244	-0.46838	0.0833879	0	0	-0.186587	0	0.447859	0	0
ENSMUSG00000015766	Eps8	grey	0	0.0572309	-0.0519059	0	-0.0263912	0	0	0	0	0	0	0	0	0.239793	0	0	-0.0935796	-0.0476275	-0.0759042
ENSMUSG00000015776	Med22	grey	-0.118231	0	-0.15984	0	0	0.104902	0	0.0152229	0	0	0	0.0473821	-0.0020873	0	0	0	-0.0364957	0.0173519	0.0487115
ENSMUSG00000015787	Abo	grey	-0.00271614	0.0759506	0	0	-0.0257106	0.0545411	0.0736045	0.0681748	-0.0596153	0	0	0	-0.119369	0	0.125235	-0.0701138	0	-0.0760365	0
ENSMUSG00000015790	Surf1	grey	-0.12831	0	0	0	0.225086	0	0	0	-0.0591906	0	-0.0639734	0.336121	-0.100556	-0.0622669	0.0193405	0	0.053309	0	0
ENSMUSG00000015804	Med28	brown	0.170664	0	0.610722	0	0	-0.396059	0	-0.245514	-0.0629597	0	-0.366534	-0.223865	0.0583088	0	-0.229491	0	0.302414	0	-0.240389
ENSMUSG00000015806	Qdpr	lightgreen	0	-0.104508	-0.0420191	0	0.0761995	0	0	0	0.303975	0	0	0	0	0	0	0.119138	0	0.134044	0.12304
ENSMUSG00000015829	Tnr	grey	0	0	0.0109427	0.0452275	0.0994745	0	0.041723	0	0	0	-0.146452	0	0	-0.0303749	0	0	0.0865613	0	0.000129387
ENSMUSG00000015837	Sqstm1	grey	0	0	-0.0759601	0	0.0297266	0.0502694	0	0.0124994	0	0	0	0.116174	0	-0.00159275	0	0	0	0	0.0419121
ENSMUSG00000015839	Nfe2l2	lightyellow	0	-0.0373865	0.0743004	-0.23316	-0.0302603	-0.0738813	-0.216919	-0.0306295	-0.0457166	0.341531	-0.0679337	0.0705827	0	0	0	-0.0209394	0.0070956	0	-0.0880638
ENSMUSG00000015843	Rxrg	turquoise	0	-0.125946	0	0	0	0	0	0	0	0.0350396	0	0	0	0	0.0907388	0	-0.0322439	0.133858	0
ENSMUSG00000015846	Rxra	turquoise	0	-0.370655	0	-0.0381268	0	0	-0.0852242	0	0.20839	0.0999962	0	0	0	0	0	0.0963549	-0.0520909	0.33999	0
ENSMUSG00000015850	Adamtsl4	turquoise	0	-0.145285	0	-0.246754	-0.0636953	0	0	0	0.128605	0	0.136518	0	0	0	0	0	-0.0681637	0.0294427	0
ENSMUSG00000015854	Cd5l	grey	0	0	0.0629498	0	-0.0373883	0	0	0	0	0	0	-0.158291	0	0	0	0	0	0	0
ENSMUSG00000015879	Fam184b	grey	-0.0743821	0	-0.0364041	-0.204269	0.0608203	0.116215	-0.130865	0	0	0.140879	0.283252	0.0969013	-0.141291	0	0	0.0636566	-0.169375	0	0
ENSMUSG00000015882	Lcorl	grey	0	0	0.1199	0.0877984	0.0510379	0	0.0477921	0.00705366	0	0	-0.197725	0	0	-0.116702	0	0	0.100605	0	0.0527368
ENSMUSG00000015889	Lta4h	grey	0	-0.0144353	0.218028	-0.00480853	0	-0.100891	0	-0.200025	-0.0888308	0	0	-0.0324226	0	0.0144203	0	0	0.143003	-0.0459779	-0.139758
ENSMUSG00000015932	Dstn	tan	0	0.164463	0.141293	0.0746348	0	0	0.206551	0	-0.362987	-0.0810275	-0.309243	0	0	0	-0.106773	-0.129149	0.622379	-0.372001	0
ENSMUSG00000015937	H2afy	grey	0	0.0143197	-0.0266673	0	-0.216629	0	0	0.0821182	-0.064184	0	0.021136	-0.0681278	0	0.0253884	0.0833954	-0.242474	-0.0778377	0	-0.0150538
ENSMUSG00000015942	Gtf2ird2	grey	-0.13651	0	-0.182169	0	0	0.293692	0	0	0	0	0.160487	0	-0.142901	-0.0360572	0.271016	-0.00371758	-0.0581409	0	0.192438
ENSMUSG00000015943	Bola1	lightgreen	0	-0.0821842	-0.0937212	0	0.11955	0	-0.0275209	0	0.26124	0	0.0541382	0	0	0	0	0.16148	-0.248475	0.257953	0.110744
ENSMUSG00000015944	Gatsl2	grey	-0.130101	0	-0.0794088	0	0	0.133531	0	0.129823	0.114403	0	0.144973	0	-0.210368	-0.122828	0.303171	0	-0.0648925	0.0156184	0.143349
ENSMUSG00000015947	Fcgr1	pink	0	0	0	0	-0.287011	-0.0469289	0	-0.0691857	0	0	0	-0.0425463	0	0.234239	0	-0.038206	0	0	-0.200201
ENSMUSG00000015950	Ncf1	grey	0.00572067	0	0	0	-0.11257	-0.0369966	0	0	0	0.0257522	0	0	0.0830894	0	-0.0582387	0	0	0	0
ENSMUSG00000015957	Wnt11	grey	0	0	-0.0881529	0	-0.0692835	0.0451891	0	0.10893	0.0331366	0	0.02553	0	0	-0.00986837	0.187385	-0.0701181	-0.010626	0	0.028419
ENSMUSG00000015961	Adss	blue	0	0.230787	-0.0631383	0.107275	0.0569668	0	0.0407065	0	-0.18427	0	-0.117942	0.209841	0	0	-0.0342302	0	0	-0.183625	0
ENSMUSG00000015962	1700016C15Rik	grey	0	0	0.0579085	0	-0.0819959	-0.0515592	0	0	-0.0445478	0	-0.0333206	0	0	0	-0.045807	-0.0824036	0.020999	-0.0256621	-0.0457713
ENSMUSG00000015966	Il17rb	grey	0	-0.0439626	-0.0167094	0	0	0	0	0	0.192015	0	0.0758395	0	0	-0.011829	0	0	-0.0291409	0	0.0946425
ENSMUSG00000015968	Cacna1d	grey	0	-0.0474043	0.0209972	0	0	-0.00181596	0	0.106981	0.113433	0	0	0	0	0	0	0	0	0.011108	0
ENSMUSG00000015970	Chdh	grey	0	-0.0271167	-0.0399974	0	0	-0.0143071	-0.0311009	-0.0688908	0	0.0765577	0	0.0407546	0.0386888	0	0	0.084814	-0.117975	0	0
ENSMUSG00000015971	Actr8	brown	0	-0.0569768	0.231713	-0.0436859	0	-0.0298425	0	0	-0.0800279	0	-0.191759	0	-0.0673838	-0.0489671	-0.00998201	-0.0236793	0.256819	0	-0.0416374
ENSMUSG00000015981	Stk32c	grey60	0	0.0719382	-0.0923418	0	0.0137075	0.0949277	0.0449665	0	-0.0144664	0	0.0135894	0	-0.0478264	0	0.0304962	0	0	0	0
ENSMUSG00000015994	Fnta	lightgreen	0	-0.152176	-0.0170999	0	0.056282	0	0	0.0383632	0.337341	0	0	-0.0206789	0	0	0	0.0479237	-0.0380291	0.14367	0.0976455
ENSMUSG00000016018	Skiv2l2	grey	0.00336921	0.00878513	0	0	0	0	0	0.021581	-0.0612738	-0.0743631	-0.0344943	0	0	0	0	-0.0783089	0.270281	-0.166368	0
ENSMUSG00000016024	Lbp	black	0.572861	0	0.168087	0.0476372	-0.0732641	-0.288364	0	-0.109636	0	-0.0360587	-0.0871483	-0.189131	0.128658	0	-0.174442	-0.0196927	0.0171388	0	-0.0122886
ENSMUSG00000016028	Celsr1	grey	0.0240865	0	0.0532153	0	0.0355734	0	0	0	0	0	-0.0496739	0	0	-0.00488349	-0.117385	0.0316598	0.17588	-0.0854995	0
ENSMUSG00000016087	Fli1	grey	0.0375017	-0.0834505	0	-0.0542964	0	0	-0.0970126	-0.0945361	0	0.0074461	0	0	0	0.00766351	0	0.0772109	0	0.00947943	0
ENSMUSG00000016128	Stard13	grey	0	0	-0.0703733	0	0	0.206067	0	0.189036	0	0	0	0	-0.227206	0	0.00703745	-0.0303709	0	0	0
ENSMUSG00000016150	Tenm1	grey	0	0	0	0	0	0	0	0.00997089	0	-0.108397	0	0	0	0	0	0	0	-0.00846688	0
ENSMUSG00000016179	Camk1g	yellow	-0.0242631	0	-0.321757	0.196319	0	0.0604969	0	0.172121	0	-0.196544	0	0	0	-0.161882	0	0	0	0	0.368501
ENSMUSG00000016181	Diexf	grey	0	0	-0.145321	-0.0236347	-0.00516259	0.0611842	-0.0215132	0	0.0901702	-0.0683032	0.292128	-0.0447927	0	0	0.0930176	0	-0.228146	0	0
ENSMUSG00000016194	Hsd11b1	purple	0	0	0	0	-0.256621	0	0	-0.0578103	0	0	0.0065726	-0.121946	0	0.37005	0	0	0	0	-0.266004
ENSMUSG00000016200	Syt14	grey	-0.0422592	0	0	0	0	0.0166074	0	0.0565151	0	-0.00995124	0	0	-0.0616471	-0.0825005	0	-0.010514	0.00528428	0	0
ENSMUSG00000016206	H2-M3	blue	0	0.314886	0	0.132698	0	0	0.182553	0	-0.234114	-0.114693	0	0	0	0.0938718	0	-0.151938	0	-0.211619	0
ENSMUSG00000016252	Atp5e	brown	0.100283	-0.162766	0.5106	0	-0.00804148	-0.450395	0	-0.173644	0	0	-0.0379194	-0.281897	0.146883	0	-0.13952	0	0	0	-0.122791
ENSMUSG00000016253	Nelfcd	greenyellow	-0.268945	0	-0.418187	0	0.0283166	0.475821	0	0.0676502	0	0	0.254645	0.0552222	-0.158106	0	0.184869	0	-0.0830779	0	0.119612
ENSMUSG00000016256	Ctsz	grey	0.15185	0	0.204977	0.114805	0	-0.118509	0.0166743	-0.0434409	-0.0212543	-0.127441	-0.21622	-0.272012	0.0799516	0.00612792	-0.246773	-0.0449758	0.230801	0	0
ENSMUSG00000016257	Slmo2	grey	0	-0.278888	0	0	0	0	-0.0395538	0	0.336033	0	0	0.00448849	0	-0.125013	0	0.0526789	0	0.297202	0.125261
ENSMUSG00000016262	Sertad4	cyan	0	0	0	0.558955	0	0	0.367683	0	0	-0.236072	-0.330511	0	0	0	-0.135329	-0.274912	0.229504	0	0
ENSMUSG00000016283	H2-M2	grey	0	0	0.0876541	0	0	-0.0933546	0	0	0	0	0	-0.0950062	0	0.0666228	-0.0620273	0	0.00475984	0	-0.0650325
ENSMUSG00000016308	Ube2a	tan	-0.0302754	0	0.0732494	0	0	0	0	0.083946	0	0.0264673	-0.277152	0.0615888	-0.0506445	-0.253842	0	-0.0829639	0.416019	0	0
ENSMUSG00000016319	Slc25a5	grey	0	0	0	0.236321	0	0	0.170368	0	0	-0.0272041	-0.234437	0	0	0	-0.0947911	-0.0208086	0.251995	0	0
ENSMUSG00000016327	Atp1b4	grey	-0.0491392	0	-0.0420004	0	-0.0451017	0.00236153	0	0	0	0.0588588	0	0.0316687	-0.00845759	-0.0790258	0.0358923	-0.0418008	0	0	0.0511801
ENSMUSG00000016344	Ppdpf	midnightblue	-0.0574139	0	-0.28726	0	0.20533	0.238948	0	0	0	0	0.0228056	0.293004	0	-0.0108857	0.0792936	0.0437426	-0.0653929	0	0.228783
ENSMUSG00000016346	Kcnq2	grey	-0.0300644	0	0	0.166405	0	0	0	0.254316	0	0	-0.0849493	0	0	-0.217124	-0.0519973	-0.111975	0.0259686	0	0.204109
ENSMUSG00000016349	Eef1a2	turquoise	-0.185999	-0.148586	-0.088228	0	0.0145965	0	-0.0385912	0	0.14371	0	0.00103652	0.0643848	0	-0.00847689	0	0.0868247	-0.156753	0.337978	0.00658821
ENSMUSG00000016382	Pls3	tan	0	0	0.0366873	0.0710273	0	0	0.249385	0	-0.221816	-0.236733	-0.329711	0	0	0	-0.042015	-0.127957	0.645454	-0.23114	0
ENSMUSG00000016409	Nkap	grey	0.039274	0.203551	-0.101727	0	0	0.223213	0.0182987	0.209235	-0.0709048	-0.178221	0	0	0	0.0443443	0	-0.0836728	0	-0.02841	0
ENSMUSG00000016427	Ndufa1	turquoise	0	-0.374515	0.0730771	-0.122463	0	0	-0.431096	-0.0329301	0.166403	0.0130652	0	0	0	0	0	0.193293	0	0.332978	0
ENSMUSG00000016458	Wt1	grey	0.0236912	0	0.100294	0	0	-0.069534	0	-0.018816	0	-0.0384517	0	-0.0926534	0	0	-0.121894	0	0.0297202	-0.0740531	-0.0118548
ENSMUSG00000016477	E2f3	blue	0	0.204646	0	0.0826433	0	0	0.182179	0	-0.128658	-0.100717	-0.0209674	0	0	0	0	-0.0451984	0.0272185	-0.141032	0
ENSMUSG00000016481	Cr1l	midnightblue	-0.0336715	0	-0.0871862	0	0.140782	0.0522256	0	0	-0.00320915	0.0853594	0	0.463897	-0.2016	-0.0139759	0.0819614	0	0	0	0
ENSMUSG00000016487	Ppfibp1	lightyellow	0	-0.101778	0	-0.024171	0	-0.0272763	-0.0181814	0	0.0335488	0.240101	0	0.0622417	0.0645808	0	-0.097614	0.061227	-0.120358	0.107656	0
ENSMUSG00000016493	Cd46	grey	0	-0.1829	0.148089	0	0	-0.0865862	-0.149099	0	0.047581	0.0121613	0	0	0.0294013	0	-0.00592427	0.00784865	0	0.0909521	0
ENSMUSG00000016494	Cd34	grey	0.0659607	0	0.149775	0	-0.0178816	-0.0965773	0	-0.216605	-0.0127494	0	0	-0.0635993	0	0.0728326	0	-0.0213383	0	-0.00507977	-0.109306
ENSMUSG00000016495	Plgrkt	grey	0.0471235	0	0	0	0	-0.175919	0	-0.228108	0	0	0	0	0.290083	0.0195174	-0.213849	0.227502	0	0	-0.0458984
ENSMUSG00000016496	Cd274	grey	0	0	0	0	0.0159987	0.0965871	0	0	0	0	0	0	0	0	0.0255273	0	0	0	0.135634
ENSMUSG00000016498	Pdcd1lg2	grey	-0.0498283	0	-0.0286103	0	0.082126	0	0	0.0468243	0	0	0	0.0241809	0	-0.126192	0	0	0	0.036493	0.116598
ENSMUSG00000016503	Gtf3a	grey	0.117282	0	-0.145555	0.015736	0	-0.0745923	0	-0.0931539	0	-0.020067	-0.0272752	-0.00504878	0.235388	0	-0.0304947	-0.00057246	-0.177359	0.0998605	0
ENSMUSG00000016510	Mtif3	turquoise	0	0	-0.163739	0	-0.00183833	0.0426149	-0.0643014	0	0	0	0.0199235	0.0301033	0	0	0.128894	0	-0.205701	0.0996785	0.0627382
ENSMUSG00000016520	Lnx2	greenyellow	-0.156035	0.068212	-0.40783	0	0	0.484929	0	0.149118	0	0	0.046876	0.211315	-0.23669	-0.0169205	0.0699847	0	0	0	0.213389
ENSMUSG00000016524	Il19	grey	0	-0.0351039	0.0548088	-0.198091	0	-0.0191553	-0.119304	0	0	0	0	-0.0128195	0	0.0108705	-0.056389	0.110528	0	0	-0.115775
ENSMUSG00000016526	Dyrk3	blue	0	0.114922	0	0.207336	0	0	0.192379	0	-0.074534	0	-0.219049	0	0.0290919	0	-0.0994451	-0.145123	0.049852	-0.0272768	0
ENSMUSG00000016528	Mapkapk2	turquoise	0	-0.10344	-0.0116242	-0.18398	0	0	-0.158152	0	0.0619586	0	0.0970634	0	0	0	0	0	-0.420067	0.244573	0
ENSMUSG00000016529	Il10	grey	0.0937983	0.0530223	-0.12404	0.0833352	-0.0697642	0.0494825	0.0684698	0.00052361	0	-0.0187048	0	0	0	0	0	-0.124987	0	0	0.0779994
ENSMUSG00000016534	Lamp2	brown	0.493102	0	0.479066	0	-0.24737	-0.396649	0	-0.0287789	-0.035363	0	-0.0969336	-0.503051	0.0375231	0.27139	-0.0266251	0	0.0284205	-0.0416362	-0.43806
ENSMUSG00000016541	Atxn10	tan	0	0.16794	0	0	0.00775293	0	0.213159	0	-0.470256	-0.150969	-0.242694	0	0	0	0	0	0.533669	-0.40581	0
ENSMUSG00000016552	Foxred2	grey	0	0.0639089	-0.0215781	0	0	0.0382665	0	0.0858753	0	-0.0149172	0.0386884	0	-0.0696949	0	0	0	0	-0.0731082	0
ENSMUSG00000016554	Eif3d	blue	0.0988922	0.358811	-0.377392	0.0903476	0	0.0538681	0.271832	0	-0.0665181	-0.219169	0.0857526	0	0.104655	0.152211	0	0	-0.0286987	-0.173082	0
ENSMUSG00000016559	H3f3b	black	0.286766	0	0.493403	0	-0.108023	-0.201466	0	-0.253325	-0.0624583	0	0	-0.108825	0	0.499698	-0.0438366	0	0	-0.196399	-0.627744
ENSMUSG00000016619	Nup50	green	0	0	-0.0290191	0	0	0	0	0	-0.0628935	0	0	0.0622765	-0.0466072	0	-0.00322127	0	0	-0.0467045	0
ENSMUSG00000016626	Nlrp14	grey	0.0200378	-0.113481	0	0	-0.0224248	0	-0.0270053	0	0.0997164	0.0495842	0	0	0.0183607	0	0	0	0	0.116018	0
ENSMUSG00000016637	Ift27	grey	0.0788645	0	-0.0521435	0.168042	0	0	0.0193793	-0.157107	0	-0.312945	0	-0.213882	0.205302	0.0622046	0	0	-0.0173736	0	0
ENSMUSG00000016664	Pacsin2	midnightblue	-0.255799	0	-0.0933569	0	0.183472	0.0536988	0	0.0316046	0	0.0246086	0.0355148	0.333023	-0.0956004	-0.173685	0	0.100286	0	0	0.103445
ENSMUSG00000016756	Cmah	grey	0	-0.058815	0.0148696	0	0	-0.144725	0	0	0	0	0	0	0.0713602	0	0	0	0	0	0
ENSMUSG00000016757	Ttll12	grey	0.0296457	0	-0.0875227	0.262878	0	0	0.12872	0.0107085	0.00315612	-0.181782	0	0	0.0343792	0	0	0	-0.023815	0	0.0619832
ENSMUSG00000016758	Bik	grey	0	0.197694	-0.117169	0	0	0.0911477	0.0573642	0	0	-0.159608	0.0761845	0	0	0.118055	0	0	-0.0144143	-0.1034	0
ENSMUSG00000016763	Scube1	grey	0	-0.150572	0	0	0	-0.0701228	-0.0278854	0.00765678	0.14874	0	0	0	0	-0.0797926	0	0	-0.0251527	0.0444487	0
ENSMUSG00000016833	Mrps18c	brown	0.130667	0	0.695926	0	0	-0.471242	0	-0.371662	-0.112909	0	-0.249149	-0.297381	0.177608	0.080976	-0.191607	0	0.202582	0	-0.402888
ENSMUSG00000016918	Sulf1	black	0.602071	0	0.255287	0.151114	0	-0.3632	0	-0.0205819	0	-0.178872	-0.147551	-0.313333	0.247348	0	-0.227636	0	0.143423	0	0
ENSMUSG00000016921	Srsf6	purple	0	0.265998	0.124043	0	-0.0328476	0	0	-0.0126948	-0.379115	-0.00382799	0	-0.11811	0	0.32269	0	-0.0643288	0.0894131	-0.278156	-0.260176
ENSMUSG00000016933	Plcg1	grey	0	0.0313531	0	0	-0.0893977	0	0	0	0	0	0	0	0	0.0547658	0	0	0	-0.0617871	-0.0282959
ENSMUSG00000016940	Kctd2	brown	-0.0265623	0	0.31142	0	0	0	0	-0.0629808	0	0	0	0	-0.230538	0	0	0	0.326608	-0.153192	0
ENSMUSG00000016942	Tmprss6	grey	0	0	0	0	-0.0244891	0	0	0	0	0.0874806	0	0.0380463	0	0	0	0	0	-0.0217575	0
ENSMUSG00000016946	Kctd5	blue	0	0.397952	-0.13738	0.0105994	0	0.159629	0.169824	0	-0.227153	0	0	0	0	0	0	0	0	-0.246033	0
ENSMUSG00000016984	Etaa1	grey	0	0.223162	-0.190164	0	0	0	0	0.0280218	-0.175567	0	0	0	0	0.0912986	0	-0.0030564	0	-0.0836644	0
ENSMUSG00000016995	Matn4	grey	0	0.104254	-0.00744733	0	0	0.101519	0.149176	0	-0.0263098	0	0	0	0	0	0.0282406	-0.0122033	0	-0.0580892	0
ENSMUSG00000016998	Svs4	grey	-0.139974	0	0	0.0350932	0.0456806	0.0334916	0	0	0	0.0718437	0	0.116479	0	-0.1594	0.071701	0	0	0.030096	0.111636
ENSMUSG00000017000	Svs6	grey	0	-0.0367063	0.0530823	-0.0350723	-0.12793	0	0	0	0	0	0	-0.0627495	0	0	0.00933352	-0.13907	0	0	0
ENSMUSG00000017002	Slpi	grey	0.110124	0.145995	-0.00650073	0.256069	0	0	0.310686	0	0	-0.222991	0	0	0	0	0	0	0	-0.110934	0
ENSMUSG00000017003	Svs3a	grey	0	0	-0.0935925	0	0	0.0819509	0	0.0159969	0	0	0.0296142	0.00416548	-0.084381	0	0.0664273	0	0	0	0.00974589
ENSMUSG00000017004	Svs5	grey	0	0	-0.0120774	0.0356598	-0.140369	0.0354181	0.0409732	0.165275	0	-0.0812907	0.0197623	0	-0.0110586	0	0.0478182	-0.201727	0	0	0.0028214
ENSMUSG00000017007	Rbpjl	red	-0.0344326	0	0	-0.0670002	0	0.00941238	-0.0230976	-0.0420818	0	0.0473325	0.0437001	0	-0.193253	0	0.171151	0	0	0	0
ENSMUSG00000017009	Sdc4	pink	0.321724	0	0.0593542	0	-0.219712	-0.329313	0	-0.0313264	0	-0.0537775	0	-0.390406	0.296078	0.10441	-0.102725	0	0	0	0
ENSMUSG00000017049	Ccdc70	grey	0	0	0	-0.0640875	-0.144475	0	-0.0117243	0	0	0.0378032	0.0535768	0	-0.0704169	0	0.16131	-0.140362	-0.0138997	0	0
ENSMUSG00000017057	Il13ra1	grey	0.0438754	0.215422	-0.12406	0	0	0.091217	0.0371848	0.123765	-0.192625	0	0	0	0	0.110939	0	0	0	-0.144722	0
ENSMUSG00000017064	Prl5a1	grey	0	0.101176	-0.112162	0.0217591	-0.141861	0	0	0.00261161	-0.101157	-0.183897	0	-0.0507364	0	0.0725509	0.0108935	-0.133353	0	-0.0853988	0
ENSMUSG00000017119	Nbr1	midnightblue	-0.219347	0	-0.059686	0	0.0283514	0.085691	0	0	0	0.102671	0	0.385459	-0.192655	-0.160135	0.0775526	0	0	0	0.0690148
ENSMUSG00000017132	Cyth1	greenyellow	-0.319246	0	-0.273516	0	0.144903	0.469402	0	0.110016	0	0	0.019072	0.257821	-0.246856	0	0.420508	0	0	0	0
ENSMUSG00000017144	Rnd3	grey	0.000423747	0	0.164263	-0.121632	0	-0.0517032	0	-0.0726565	-0.0453692	0.172695	0	0	0	0.107633	0	0	0	-0.0400347	-0.224531
ENSMUSG00000017146	Brca1	grey	0	0	0	0.0276902	0	-0.0317668	0	0	-0.0149078	0	0	-0.195004	0.0370945	0	0	0	0	0	0
ENSMUSG00000017165	Gast	grey	-0.0030151	0.0544476	0	0	0	0.0349202	0.0285243	0	-0.0761495	0.0634051	0	0.0741148	-0.028263	0	0.0755174	0	0	-0.000302842	0
ENSMUSG00000017167	Cntnap1	grey	-0.152067	0	-0.021041	0	0	0.113301	0	0	0	0	0	0.0232395	-0.0864977	-0.142712	0.147369	-0.0862906	0	0	0.158199
ENSMUSG00000017176	Nt5c3b	grey	-0.059566	0	-0.0697388	0.0714094	0.109206	0	0	0	0	0	-0.118778	0.161101	0	-0.0934815	-0.0564516	0	0	0	0.057115
ENSMUSG00000017188	Coa3	grey	0	0.0706532	-0.172025	0.103883	0.0608154	0	0	-0.0193309	0	0	-0.0602242	0.147597	0.0269752	0	0	0	0	0	0.0238277
ENSMUSG00000017195	Zpbp2	grey	0	-0.00668264	0	0	-0.230793	0.039427	0	0.0159353	0.0350354	0	0	0	-0.0472802	-0.0658488	0.0687282	-0.206597	0.0114841	0	0.0437608
ENSMUSG00000017204	Gsdma	green	-0.14071	0	-0.00460402	0	0.267924	0.0373884	0	0	0	0.0364735	0	0.163409	0	-0.0486364	-0.0339887	0.11487	0	0.0329107	0.131608
ENSMUSG00000017210	Med24	magenta	-0.462371	0	-0.254501	0	0.104687	0.404582	0	0.0920358	0	0	0.332894	0.0965772	-0.299625	-0.0319086	0.340567	0	-0.0625113	0	0.081256
ENSMUSG00000017211	Gsdma2	grey	0	0	0	0.0956311	0.0556914	0	0.00551056	0	0	0	-0.109583	0.0208255	0.0268801	0	0	0	0.0152524	0	0
ENSMUSG00000017264	Exosc10	magenta	0	0	-0.0766271	-0.234727	0	0.136261	-0.154345	0	0	0.00940805	0.228456	0	0	0	0	0.0353255	-0.230668	0	0
ENSMUSG00000017286	Glod4	grey	0.0644716	0	0	0	-0.0784886	0	0	0	0.0931917	0	0	-0.180165	0.123284	0.0347505	0.0563742	0	-0.266929	0.0483862	0
ENSMUSG00000017288	Vps53	greenyellow	-0.163157	0.00796039	-0.371698	0	0	0.558663	0	0.322134	0	-0.108294	0	0	-0.297293	-0.0214759	0.323178	-0.109614	0	0	0.247795
ENSMUSG00000017299	Dnttip1	magenta	-0.0558781	0.00276664	-0.345856	0	0.0261206	0.30456	0	0.0568313	0	-0.0445353	0.359473	0	0	0	0.0943747	0.0257421	-0.250048	0	0.0968484
ENSMUSG00000017307	Acot8	grey	0	0	-0.311291	0.0995481	0.0366924	0.01743	0	0.049904	0.0567691	0	0	0.114373	0	-0.0681362	0	0	-0.108167	0	0.25093
ENSMUSG00000017309	Cd300lg	turquoise	0	-0.163231	0	-0.221637	0	0	-0.113847	0	0.0223889	0.00183253	0.0321358	0	0	0	0	0.041012	0	0.0401711	0
ENSMUSG00000017310	Spint4	grey	0	0	0	0	-0.00969897	0	0	0	-0.0137481	0	0.0281251	0	0	0.0481715	0.203167	-0.0156404	-0.0862549	-0.00204865	0
ENSMUSG00000017311	Pyy	grey	0	0	-0.0219503	0.129193	0.112255	-0.019662	0.167736	0	0	-0.0425678	-0.0109397	0.018922	0.00712312	0	-0.0871833	0.0866586	0.0131329	0	0
ENSMUSG00000017314	Mpp2	grey	-0.0582591	0	-0.0382979	0	0.0298531	0.104546	0.0253321	0	0.0525826	0	0.0417938	0.101634	-0.0293247	-0.0719902	0.00569222	0.00075058	0	0	0.0732721
ENSMUSG00000017344	Vtn	turquoise	0.218954	-0.166194	0	-0.102309	-0.0270752	0	0	0	0.123184	0	0	-0.0240284	0	0	0	0.0147945	-0.0729923	0.0249685	0
ENSMUSG00000017376	Nlk	grey	-0.0662159	0	0	0	0.00817971	0	0	0.162924	0	0	0	0	-0.304354	-0.116942	0.000961297	0	0.191785	0	0
ENSMUSG00000017386	Traf4	grey	0.160645	0	0	0	-0.221751	0	0	0	0	0	0.129838	-0.0322905	0.0318735	0.227244	0	0	-0.157718	0	-0.0390802
ENSMUSG00000017390	Aldoc	brown	0	0	0.218028	0	-0.0979369	-0.226511	0	-0.103613	0	0	0	-0.176071	0	0.161793	-0.0952813	0	0	0	-0.276645
ENSMUSG00000017400	Stac2	cyan	-0.0462247	0	-0.0829181	0.309364	0.193904	0	0.138141	0	0	-0.0298314	-0.193311	0	0	-0.0788557	-0.0521092	0	0	0	0.131214
ENSMUSG00000017405	Nek8	grey	0	0.291053	-0.150758	0	0	0.058227	0	0.0443112	-0.0412898	-0.136926	0.0119827	0	0	0.0838658	0	-0.0655098	0	-0.219129	0
ENSMUSG00000017412	Cacnb4	grey	-0.307254	0	-0.0726569	0	0.121339	0.26422	0	0	0	0	0	0.291995	-0.236496	-0.158667	0.0802661	0	0	0	0.151984
ENSMUSG00000017417	Plxdc1	grey	0	0	0.0136822	0	0	-0.0102072	0	-0.0300561	0	0	-0.105939	0	0	-0.0433202	0	0.000889952	0.104181	0	0
ENSMUSG00000017418	Arl5b	grey	0	0	0	0	-0.0957578	0	0	0.0833891	0	-0.0212106	0.0840676	0	0	0.0212067	0.00175462	0	0	-0.054566	0
ENSMUSG00000017428	Psmd11	brown	-0.0204375	-0.0779093	0.462777	-0.108494	-0.0241314	-0.241796	-0.0409298	-0.0808497	-0.140855	0.111492	-0.124796	0	0	0	-0.0808111	-0.0204166	0.214848	0	-0.252381
ENSMUSG00000017446	C1qtnf1	green	0.0124292	0.0740651	-0.046569	0.184375	0.322356	0	0.142812	0	-0.028325	-0.150241	-0.158881	0	0	0	0	0	0	0	0
ENSMUSG00000017453	Pipox	grey	0.0385642	0	0.102817	0	-0.137835	-0.0988091	0	0	0	-0.0176636	0	-0.145369	0.0335684	0	0	0	0	0	-0.0875779
ENSMUSG00000017466	Timp2	grey60	0	0.381482	0	0.166792	0	0	0.794085	0	-0.249132	-0.412444	-0.0601021	0	0	0	0	-0.152197	0.138456	-0.481901	0
ENSMUSG00000017478	Zc3h18	grey	0	0	0.165151	-0.00517305	-0.138414	0	0	0.0724966	0	0	0.0673061	-0.127453	0	0.0240746	-0.020554	0	0	0	-0.138695
ENSMUSG00000017485	Top2b	brown	0.0521307	0	0.490475	0	-0.0781653	-0.301599	0	-0.175878	0	0	-0.0110531	-0.0853035	0.110331	0.0200474	-0.0497528	0	0	0	-0.204742
ENSMUSG00000017491	Rarb	lightgreen	0	-0.267031	0	0	0	0	0	0	0.315774	0	0	0	0	-0.167487	0	0.000375569	-0.0283899	0.175397	0.167864
ENSMUSG00000017493	Igfbp4	black	0.43111	0.134902	0	0	0	0	0.196906	-0.1214	-0.237176	-0.258113	-0.104664	-0.043533	0.0320142	0.237833	0	-0.0108343	0.0737117	-0.229534	-0.0997179
ENSMUSG00000017499	Cdc6	pink	0.0312913	0	0	0	-0.0688167	-0.0639779	0	0	0	-0.0624156	0	-0.169227	0.298123	0.0337018	-0.0220884	-0.0114806	0	0	0
ENSMUSG00000017548	Suz12	lightcyan	0	0.0900533	-0.100531	0	0	0.0474633	0	0.364995	-0.166702	0	0	0.0734083	0	0	-0.0806912	0	0	-0.122585	0
ENSMUSG00000017550	Atad5	purple	0	0.0397334	0.029119	0	-0.141295	0	0	0	-0.130268	0	0	-0.0915587	0	0.366762	0	0	0	-0.0556059	-0.2953
ENSMUSG00000017561	Crlf3	grey	0	0.0166716	0	0	-0.00356055	0	0	0	-0.00311717	-0.0670983	0	0	0	0	0	-0.0347316	0.0465021	-0.0575309	0
ENSMUSG00000017588	Krt27	grey	0	0.0353569	0	0	0	0.0218055	0.0634269	0.0311469	-0.0756193	-0.112033	0	0	-0.0700185	0	0.0775366	-0.226215	0	-0.0469715	0
ENSMUSG00000017607	Tns4	grey	0	0.0664946	0	0	-0.213659	0	0	-0.0642746	-0.159289	0	0	0	0	0	0	-0.203629	0	-0.0950546	-0.089087
ENSMUSG00000017615	Tnfaip1	grey	0	9.80277e-05	-0.0203125	0	0	0.0603966	-0.019462	0.0591245	0	0.0130962	0	0	-0.0683318	-0.0847718	0.0665887	-0.0275453	-0.058816	0	0.0279076
ENSMUSG00000017631	Abr	greenyellow	-0.169915	0.128457	-0.176708	0	0	0.343534	0.101275	0.015749	0	-0.0441529	0	0	-0.175176	0	0.0104989	-0.0369209	0	-0.0514731	0
ENSMUSG00000017639	Rab11fip4	grey	-0.0123727	0	-0.11634	0	-0.0312592	0.0836416	0	0.0148896	0	0	0.00579007	0	-0.0037443	0	0.169188	-0.0479853	-0.0304101	0	0.0762228
ENSMUSG00000017652	Cd40	grey	0.0270051	0.145092	-0.0292939	0.0402469	0.0119522	0	0.209993	0	-0.0293672	-0.0981487	0	0	0.0449045	0.0630656	-0.118566	0.0341595	0	-0.114712	0
ENSMUSG00000017664	Slc35c2	yellow	-0.104241	0	-0.281102	0.0942596	0.0861306	0.145506	0	0.167127	0	0	0	0.11009	0	-0.204435	0	0	0	0	0.363221
ENSMUSG00000017667	Zfp334	greenyellow	-0.195159	0.170068	-0.228735	0	0.0561831	0.326834	0	0	-0.00444432	-0.09362	0	0	-0.185531	0	0	0	0	-0.0321479	0.0128411
ENSMUSG00000017670	Elmo2	grey	-0.0682669	0.0718321	-0.228334	0.132473	0	0.00489314	0	0	0	0	0	0.264181	0.0250323	0	0	0	-0.0350509	0	0.0668916
ENSMUSG00000017677	Wsb1	grey	0	0	0.105378	0	-0.193169	0	0	0	0	0	0	-0.288766	0	0.208613	0	0	0	-0.0750465	-0.283055
ENSMUSG00000017679	Ttpal	grey	0	0.0544633	-0.0916049	0.000326054	0	0.0502218	0.0642065	0	0	-0.0758117	0	0	0	0	0.0881217	0	0	0	0.0494285
ENSMUSG00000017686	Rhot1	grey	-0.00991655	0	0	0	0.0140638	0.0839327	0	0.121931	0.0900429	0	0.0450874	0.0953449	-0.128099	-0.119975	0.0640935	0	0	0	0.203851
ENSMUSG00000017688	Hnf4g	grey	-0.19406	0	0	0	0.226967	0.0655821	0	0	0	0	0	0.120175	-0.129554	-0.106466	0	0.0838148	0.0840627	0	0
ENSMUSG00000017692	Rhbdl3	grey	0	-0.210057	0.0930102	-0.0810976	0	0	0	0	0.104079	0	0	0	0	0	0	0.00546954	0	0.0282322	0
ENSMUSG00000017697	Ada	blue	0.106247	0.11462	-0.000259159	0.194511	-0.00819226	0	0.310586	0	-0.0532637	-0.262323	-0.108993	0	0	0	0	-0.195152	0.0149248	-0.113332	0
ENSMUSG00000017707	Serinc3	grey	0	0	-0.0663314	0.31396	0	0	0.0195522	0.211038	0	-0.0708302	0	0	0	-0.167182	0	-0.0508117	0	0	0.350749
ENSMUSG00000017713	Tha1	grey	-0.0546656	0	-0.00347028	-0.0519823	0	0.00112769	-0.227507	0	0	0	0.191148	0	0	0	0.245446	0	-0.103749	0.0831725	0
ENSMUSG00000017715	Pgs1	cyan	-0.0936121	0	-0.0846936	0.386082	0	0.00510262	0.130728	0.134387	0	-0.0725732	0	0	0	-0.122458	0	-0.118289	0	0	0.301888
ENSMUSG00000017716	Birc5	pink	0	0	0.0321792	0	-0.00281888	-0.108542	0	0	-0.0219715	-0.0461761	-0.0902568	-0.0399996	0.298225	0.00881745	-0.234967	-0.0343358	0	0	-0.0240506
ENSMUSG00000017718	Afmid	grey	-0.192551	0	-0.136181	0	0.0194798	0.174261	0	0.175434	0.0676912	0.0143868	0.107647	0.194654	-0.0799271	-0.132438	0	0	0	0	0.10341
ENSMUSG00000017721	Pigt	grey	0	0	-0.169153	0	0	0.102056	0	0.123398	0.107769	0	0	0	0	-0.094647	0	0	-0.0560552	0.132805	0.211774
ENSMUSG00000017723	Wfdc2	grey	0.258187	0	0	0.0700773	0	0	0.0993452	0	-0.124412	-0.122545	-0.114055	0	0	0	0	-0.0456321	0.134383	-0.160005	0
ENSMUSG00000017724	Etv4	grey	0	0.0703484	0	0.0210402	0	0	0	0	0	-0.0498615	0	-0.0507983	0	0.0916171	-0.0113539	0	0	0	0
ENSMUSG00000017733	Eppin	grey	-0.00307958	0	0	0.0118493	0.177714	0	0	0.00797916	0	0	-0.0566254	0	0	-0.0812877	-0.105269	0.0272303	0.04004	0	0.0564782
ENSMUSG00000017734	Dbndd2	grey	0	0.113563	0	0	0	0	0	-0.152881	-0.145602	0	-0.0446063	0	0.114477	0.120081	0	0	0	-0.0523823	-0.0238614
ENSMUSG00000017737	Mmp9	grey	0.150098	0	0	0	-0.209092	0	0	-0.132518	0	-0.0330555	0	-0.0511292	0	0.143599	0	0	-0.0284529	0	-0.0705785
ENSMUSG00000017740	Slc12a5	turquoise	0	-0.357882	0	0	0	0	-0.190737	0	0.301186	0.0573108	0	0	0	0	0	0.190907	0	0.2933	0
ENSMUSG00000017747	Ghdc	grey	0.0914591	0.18871	-0.0339669	0.0354824	-0.0783009	0	0.0438933	0.0960364	-0.0472498	-0.044059	0	0	0	0.0248761	0	-0.305893	0	-0.110547	0
ENSMUSG00000017754	Pltp	black	0.534125	0	0	0	-0.130136	-0.0313759	0	-0.149037	0	-0.188223	0	-0.213175	0.169393	0.376656	-0.00227868	0	-0.0116968	0	-0.125285
ENSMUSG00000017756	Slc12a7	grey	0	0	0	0	0.0447458	0	0	0	0	0.0795644	0	0.0121307	0	0	0	0	0	0	0
ENSMUSG00000017760	Ctsa	midnightblue	-0.105202	0.045873	-0.275354	0	0.0840828	0.0514546	0	0	-0.0675084	0	0	0.440915	-0.0546251	0	0.0990194	0	0	0	0
ENSMUSG00000017764	Zswim1	green	-0.121979	0	-0.180646	0.092503	0.30167	0.00112554	0	0	0	-0.0205458	0	0.0542327	0	-0.115641	0	0	0	0	0.180094
ENSMUSG00000017765	Slc12a4	red	0	0	0	-0.0655076	-0.0411115	0	-0.045507	0	0	0	0.111435	-0.0735558	-0.0510627	0.0560214	0.135156	0	-0.0425693	0	-0.0136999
ENSMUSG00000017774	Myo1c	magenta	0	0	-0.0855528	0	0	0.125681	-0.0363346	0.183392	0	0	0.108074	0.0718232	-0.0533429	0	0	-0.0347541	0	0	0.00837474
ENSMUSG00000017776	Crk	cyan	0	0.0105823	-0.0175632	0.0717092	0.0975034	0	0	0.0134497	0	0	-0.0550393	0.15412	0	0	-0.188381	0	0	-0.0362432	0
ENSMUSG00000017778	Cox7c	turquoise	0	-0.21494	-0.0970438	-0.0717301	0	0	-0.243041	0	0.195388	0	0	0	0	0	0	0.229654	-0.297567	0.400178	0
ENSMUSG00000017781	Pitpna	blue	0	0.232305	-0.161759	0.3584	0.159675	0	0.138551	0	-0.0164163	-0.135286	0	0	0	0	0	0	0	-0.0267624	0
ENSMUSG00000017801	Mlx	grey	0	0	0.281573	0	-0.00948122	-0.133938	0	-0.107554	-0.11381	0	-0.0764102	-0.104355	0	0	-0.0472834	-0.0495878	0.167034	-0.0372686	-0.150458
ENSMUSG00000017802	Fam134c	grey	0	0	0.0255291	0	0	-0.0106574	0	0.116328	-0.00422678	0	0	0.00910432	0	-0.00491459	-0.112905	-0.0175908	0.0782759	0	0
ENSMUSG00000017817	Jph2	turquoise	-0.0366236	-0.19167	0	-0.318611	-0.110299	0	-0.334621	0	0.0330043	0.253009	0.071503	0	0	0	0.0785179	0	-0.261435	0.248579	0
ENSMUSG00000017830	Dhx58	cyan	0	0	-0.0153282	0.240446	0	0	0	0	0	-0.163902	-0.0682931	-0.00843889	0.205482	0	-0.252617	0	0	0	0
ENSMUSG00000017831	Rab5a	midnightblue	-0.216219	0	-0.178791	0	0.21513	0.136881	0	0.0610832	0.007553	0	0	0.59547	0	-0.305714	0	0	0	0	0.342971
ENSMUSG00000017837	Nkiras2	grey	-0.170644	0	-0.23532	0	0	0.250947	0	0	0	0	0.0242719	0.102334	-0.0587001	0	0.190948	0	-0.0496631	0	0.0701198
ENSMUSG00000017843	Ppp2r5c	midnightblue	-0.0800984	0.172671	-0.0689696	0	0.227103	0	0.0520492	0	-0.156678	0	-0.0324079	0.561722	0	0	-0.120732	0.0438213	0	-0.163607	0
ENSMUSG00000017858	Ift52	grey	-0.0940963	0.0795167	-0.220603	0.00173781	0.131769	0.222031	0.0136706	0	0	0	0.116413	0.106663	-0.0947876	0	0.143861	0	0	0	0.084918
ENSMUSG00000017861	Mybl2	grey	0	0.0224289	0	0	-0.147271	0	0	-0.0646511	-0.0417853	0	0	0	0	0.0992875	0	-0.0604387	0	-0.0803133	-0.0969991
ENSMUSG00000017868	Sgk2	grey	0	0	0	-0.0153761	-0.273954	0	0	0	0	0	0.126404	-0.0910158	0	0.0863504	0.118333	0	-0.130437	0	-0.0237591
ENSMUSG00000017897	Eya2	grey	0.0626918	0	0.0139169	0	0	-0.00859292	0	-0.0391627	-0.00537709	0	0	-0.0604858	0	0.0453976	0	0	0	-0.0748106	-0.0703934
ENSMUSG00000017922	Prl3c1	grey	0	0	-0.0408261	0	0	0.0416384	0	0.0449242	0.0990762	0	0.0508876	0	0	0	0	0	-0.0841157	0.0190443	0.0229236
ENSMUSG00000017929	B4galt5	grey	0	0.0682485	0	0	0	0	0.0931173	0	-0.119539	-0.00547301	-0.135858	0	0	0	0	-0.203603	0.178173	-0.160475	0
ENSMUSG00000017943	Gdap1l1	grey	-0.121699	0	-0.141791	0.00815393	0.0644808	0.0982275	0.0195357	0	0	0	0	0.0263541	0	-0.10765	0.0825218	0	0	0	0.166369
ENSMUSG00000017950	Hnf4a	grey	0	-0.0127284	-0.00228913	0.0336384	0	0	0.00786118	0	0.162643	-0.153743	0	-0.00544303	0	-0.0388805	0	0	0	0.0568854	0.100214
ENSMUSG00000017969	Ptgis	black	0.715176	0	0.0840447	0	-0.112391	-0.291293	0	-0.038419	0	-0.0778845	0	-0.372185	0.3891	0.209208	-0.181335	0	0	0	-0.103938
ENSMUSG00000017978	Cadps2	blue	0	0.241327	-0.0127736	0.186498	0	0	0.0483204	0	-0.0180541	-0.106714	0	0	0	0	0	-0.123587	0	-0.147862	0
ENSMUSG00000018001	Cyth3	blue	0	0.219722	-0.0509683	0.262954	0	0	0.16995	0	-0.00817466	0	-0.136107	0.0205385	0	0	0	-0.115347	0	-0.149731	0
ENSMUSG00000018008	Cyth4	grey	0.103141	0.135337	-0.00164712	0	0	0	0	0	0	0	0	0	0.0500774	0.315153	-0.0969997	0	0	-0.141436	-0.00762331
ENSMUSG00000018012	Rac3	cyan	0	0	0	0.329677	0	0	0.251388	0	0	-0.310455	-0.198215	0	0	-0.159323	-0.0398176	-0.116946	0.035529	0	0.19361
ENSMUSG00000018040	Rrp7a	grey	0	0.0883084	0	0.0357986	0	0	0	0	-0.0109485	-0.0945578	0	0	0	0	0	-0.107042	0.00452779	-0.0823663	0
ENSMUSG00000018042	Cyb5r3	cyan	0	0	0	0.634681	0	0	0.253024	0	0	-0.15765	-0.16998	0	0	0	-0.0477502	-0.0437465	0.18345	0	0.134054
ENSMUSG00000018068	Ints2	grey	0	0	0	0.0564551	0.0235789	0	0.0914206	0	0	-0.0318786	-0.055022	0	0	0	0	0	0.081325	0	0
ENSMUSG00000018102	Hist1h2bc	brown	0	-0.434595	0.521739	0	0	-0.316555	0	-0.239764	0.230442	0.0622158	-0.0374179	0	0	-0.127145	0	0.0826187	0.0120781	0.124236	0
ENSMUSG00000018126	Baiap2l2	red	-0.0788628	0	-0.12094	0	0	0.193285	0	0.0541603	0	0	0	0	-0.219517	-0.0357342	0.312996	0	0	0	0.0819177
ENSMUSG00000018143	Mafk	grey	0.0889362	0	0.168726	-0.0160689	-0.0813393	-0.0911937	0	-0.0596648	0	0	-0.000136288	-0.035624	0.0145116	0.0881491	-0.0202089	0	0	-0.010853	-0.175852
ENSMUSG00000018160	Med1	brown	-0.0391046	-0.113041	0.26932	-0.158542	0	-0.116495	-0.0357338	-0.0500331	-0.161561	0.0389529	-0.23483	0.0243497	0	-0.0537888	0	0	0.238674	0	-0.152736
ENSMUSG00000018167	Stard3	grey	0	-0.0946617	0.0101656	0	0	-0.0101057	-0.00920239	-0.0560071	0	0	-0.0303923	0.00270204	0	-0.137348	0	0.0439545	0.0866367	0.0339203	0
ENSMUSG00000018169	Mfng	brown	0.135554	0	0.389149	0	0	-0.303923	0	-0.327667	0	0	0	-0.258286	0.108551	0.0823581	-0.133815	0.0483023	0	0	-0.280917
ENSMUSG00000018171	Vmp1	grey	0.162646	0	0.326032	0	-0.00503651	-0.42911	0	-0.106695	0	0	-0.150203	-0.193789	0.264958	0.11683	-0.253672	0	0	0	-0.254264
ENSMUSG00000018189	Uchl5	midnightblue	-0.337556	-0.192323	0	0	0.165998	0	-0.0165738	0.140042	0.219819	0.253086	0	0.214423	0	-0.363443	0	0.0365611	0	0.155018	0.220832
ENSMUSG00000018196	Glrx2	brown	0	0	0.184966	0	0	-0.150737	0.0791025	-0.0739099	-0.0767744	-0.010905	-0.320455	0	0.0174049	0	0	0	0.326011	0	-0.0384402
ENSMUSG00000018199	Trove2	yellow	0	0	-0.281581	0	0	0.107999	0	0.22364	0	0	0	0.0321666	0	-0.0844446	0	-0.0660821	0	0	0.275585
ENSMUSG00000018209	Stk4	grey	0	0	0	0.146025	-0.00379143	0	0	0.116787	0	0	-0.124272	0	0.0772521	0	-0.0125075	-0.105485	0.0934349	0	0
ENSMUSG00000018211	Wfdc15b	grey	0.0467648	0	-0.00137565	0.144958	0	0	0.0164554	0.0463891	0.0299159	-0.235679	0	-0.030936	0	0	0	0	-0.0114036	0	0.0329541
ENSMUSG00000018217	Pmp22	grey	0.245316	0	0.27677	0.00688063	0	-0.184803	0.142028	-0.0818001	-0.0523192	0	-0.294817	0	0.0219294	0.0495292	-0.245168	0	0.31343	-0.175824	-0.108964
ENSMUSG00000018238	Gdf9	grey	-0.046279	0	-0.104143	0	0	0.119216	0	0	0	-0.0145285	0.162285	-0.0430106	-0.0705343	0	0.121847	0	-0.110061	0	0.0204954
ENSMUSG00000018239	Zcchc10	grey	0.040428	0	0.034157	0	-0.255796	-0.0506769	0	-0.0984987	0.00446136	0	0	-0.107293	0.0349513	0.0432827	0	0	0	0	0
ENSMUSG00000018259	Prl8a2	grey	0	0	-0.0574892	0.0165373	0.0738308	0	0	-0.0294478	0.0243552	0	0.0612115	0	0.031483	0	0	0.148577	-0.0830604	0.0424857	0
ENSMUSG00000018263	Tbx5	grey	-0.019288	0	0	-0.0100541	0	0.0601971	0	0.0771538	0	0	0	0	-0.134734	0	0.179241	-0.0152411	0	0	0
ENSMUSG00000018287	Spag7	magenta	-0.146442	0	-0.0316242	-0.149585	0	0.131879	0	0.0134412	0	0	0.0556235	0.0195744	-0.0773734	0	0.0760227	0	-0.00916132	0	0
ENSMUSG00000018293	Pfn1	grey	0	0.141056	0	0.0897829	0.180354	0	0.113326	-0.163157	-0.127268	0.0861356	-0.130287	0.151674	0	0	-0.0226573	0	0.0918687	-0.0908124	0
ENSMUSG00000018322	Tomm34	yellow	0	0.00980436	-0.503223	0.0215427	0	0.317407	0	0.334554	0	-0.0807591	0.0298702	0	0	-0.0290604	0.11818	-0.187987	0	0	0.312254
ENSMUSG00000018326	Ywhab	tan	0	0	0.438153	0	0	-0.0962284	0.111911	-0.0388865	-0.27011	0	-0.346569	-0.000595179	0	0	0	-0.0864012	0.542942	-0.229952	-0.101468
ENSMUSG00000018334	Ksr1	grey	-0.00137746	-0.133168	0.141329	-0.144264	-0.293554	-0.0438828	-0.130636	0	0	0	0	-0.0522902	-0.0659329	0	0	-0.0235957	0	0	-0.0640029
ENSMUSG00000018339	Gpx3	grey	0.218688	0	0.0396646	0	-0.153462	-0.0368619	0.0447908	-0.295295	-0.123105	-0.0618013	0	-0.222983	0	0.328126	0	0	0	0	-0.330437
ENSMUSG00000018340	Anxa6	yellow	-0.0839628	0	-0.387964	0.318412	0	0.130738	0	0.172386	0	-0.0585678	0	0.00635466	0	-0.233321	0	0	0	0	0.509527
ENSMUSG00000018341	Il12rb2	grey	0	-0.0428433	0	0	0.03959	-0.0831022	0.000542077	0	0	0	0	0.0262556	0	-0.0361225	-0.015039	0.0580691	0	0.0177216	0
ENSMUSG00000018347	Zkscan6	grey	-0.0169446	0.146259	-0.369113	0	0	0.317349	0.0174549	0	0	-0.123577	0.268676	0	-0.0101778	0.0303121	0.189066	-0.0482651	-0.106918	-0.00720681	0
ENSMUSG00000018363	Smurf2	grey	0	0	-0.224211	0	-0.0668106	0.0701988	-0.134404	0.0745118	0.131359	0	0.200048	0.0622468	0	0	0	0	-0.231581	0.176414	0.107939
ENSMUSG00000018372	Cep95	grey	0	-0.0394532	0.271561	-0.0568215	-0.0452628	-0.0388634	-0.0212588	0	0	0	0	-0.145728	0	0	-0.0185586	0	0.123225	-9.78806e-05	-0.0750531
ENSMUSG00000018377	Vezf1	turquoise	0	-0.152677	0	-0.158625	0	0	-0.392495	0	0.250124	0.221828	0.42287	0	0	0	0	0.0229968	-0.469234	0.30583	0
ENSMUSG00000018378	Cuedc1	magenta	0	0	0	0	-0.221655	0	0	0	0.0409184	0	0.293296	-0.100669	0	0.00588601	0.0564952	0	-0.164311	0	0
ENSMUSG00000018379	Srsf1	pink	0	0.0126816	0	0	-0.097098	0	0	0	-0.0733869	0	0	0	0	0.18882	0	0	0	-0.0749926	-0.197254
ENSMUSG00000018387	Shroom1	pink	0.300403	0	0	0	0	-0.243656	0	0	0	-0.0325527	0	-0.176304	0.288167	0	-0.255651	0	0	0	0
ENSMUSG00000018395	Kif3a	blue	0	0.140521	-0.218596	0.343141	0	0	0.113544	0.460442	0	-0.382382	0	0	0	0	0	-0.259955	0	0	0
ENSMUSG00000018398	2016-09-08	grey	0.00229075	0	-0.0664384	0.215532	0	0	0	0.0809211	0.0277068	0	0	0.0442415	0	0	0	-0.0884545	0	0	0.0926405
ENSMUSG00000018401	Mtmr4	grey	-0.205216	0	0	0	0.165612	0.0689089	0	0.0298898	0	0	0	0.100801	-0.107105	-0.308761	0.192482	0	0	0	0.286498
ENSMUSG00000018405	Mrm1	greenyellow	0	0	-0.397951	0	0.0119786	0.394502	0	0.0944811	0	0	0.0246822	0.0821496	-0.170805	0	0.178965	0	0	0	0.11842
ENSMUSG00000018411	Mapt	greenyellow	-0.261801	0	-0.366051	0	0	0.591312	0	0.492672	0	0	0.0947344	0.22528	-0.382363	-0.0421563	0.149401	-0.0514468	0	0	0.203569
ENSMUSG00000018415	Gid4	lightgreen	0	-0.192451	-0.160494	0	0.00157507	0	-0.135572	0.0227735	0.451237	0	0.0854605	0.106634	0	-0.150557	0	0	-0.198653	0.306807	0.211847
ENSMUSG00000018417	Myo1b	tan	0.112266	0	0	0	0	0	0.163728	0	-0.159443	-0.269035	-0.233294	0	0	0	-0.0322517	-0.170656	0.39729	-0.159414	0
ENSMUSG00000018425	Dhx40	grey	0	-0.16328	0.012353	0	-0.14869	0	-0.0324883	0	0	0.0302468	0	0	0	-0.0216383	0	-0.16589	0	0.101119	0
ENSMUSG00000018427	Ypel2	grey	0.0710269	0	0	0	-0.136412	-0.0148486	0	0	-0.0366839	-0.0432979	0	-0.047808	0	0.0539037	0.00793567	-0.101541	0	-0.0562043	-0.0224135
ENSMUSG00000018428	Akap1	turquoise	-0.0517309	-0.168051	0	-0.124172	0	0	-0.216435	0	0.134163	0	0.23097	0	0	0	0.0783065	0	-0.124666	0.27181	0
ENSMUSG00000018442	Derl2	grey	0.116472	0	0	0.0239269	0.113051	-0.126413	0	0	0	0	-0.202814	0.07632	0.016318	0	-0.10684	0.0420022	0.114486	0	0
ENSMUSG00000018446	C1qbp	grey	-0.153061	0	-0.0863488	-0.0613338	0	0.0960886	0	0	0	0	0	0.305731	-0.0113707	0	0.0641483	0	0	0	0
ENSMUSG00000018449	Rpain	grey	0.0306063	0.133786	-0.251307	0.171395	0	0.00237824	0	-0.0123518	0	-0.134282	0	0	0.149132	0.040495	0.0624065	-0.0244681	-0.115677	0	0.0122824
ENSMUSG00000018451	6330403K07Rik	grey60	0	0.227967	0	0.0884249	0	0	0.523829	0	-0.116698	-0.225486	-0.127524	0	0	0	0	-0.0432662	0.00908443	-0.299046	0
ENSMUSG00000018459	Slc13a3	black	0.195648	0	0	0.0721773	-0.0947758	-0.0118064	0.0218684	0	0.0752088	-0.146497	0	-0.0766188	0	0	0	-0.0800932	0	0	0.0289924
ENSMUSG00000018470	Kcnab3	lightgreen	-0.00780757	-0.212647	0	0	-0.13423	0	0	0	0.310496	0	0	0	0	0	0	0	-0.0243226	0.276994	0
ENSMUSG00000018476	Kdm6b	grey	-0.239474	0	0.120322	-0.162936	0	0.0621659	-0.0642579	0	0	0.0859151	0.0565934	0	-0.202825	0	0.111341	0	0.0660031	0	0
ENSMUSG00000018481	Appbp2	grey	0	0	-0.119628	0.0332212	0	0.0195079	0	0.31319	0.0357248	-0.00404597	0.102516	0	0	0	0	0	-0.0381109	0	0.0324
ENSMUSG00000018486	Wnt9b	grey	0	0.00469058	0	0	-0.0212279	0	0	-0.074953	0	0	0	-0.0882806	0	0.117127	0	0	0	-0.00704397	-0.0740433
ENSMUSG00000018500	Adora2b	grey	0	0.198106	-0.030141	0.0037262	0	0.0275285	0.163529	0	-0.110606	-0.110463	0	0	0	0.0075972	0	-0.0650171	0	-0.196558	0
ENSMUSG00000018501	Ncor1	grey	-0.187803	0	-0.193718	-0.0263892	-0.0116008	0.111512	-0.0669086	0.114256	0	0	0.104216	0.08003	0	0	0.0594636	-0.0582181	-0.146681	0.105959	0.0447293
ENSMUSG00000018537	Pcgf2	grey	-0.0681728	0.0613857	-0.137459	0	0.043128	0.186514	0	0	0	0	0.0150639	0.217816	-0.16383	0	0.164601	0	0	0	0.0603616
ENSMUSG00000018541	Cwc25	grey	0	0.02695	0.260192	0	0.0578292	-0.0266976	0	-0.0337773	-0.0523698	0.00365848	-0.112471	0	0	0	-0.104282	0.0124893	0.258783	-0.0700902	0
ENSMUSG00000018543	1700001P01Rik	grey	-0.0500235	-0.0635883	0	0	0.0672661	0	0	0.00814867	0.0809846	-0.0324581	0	0	0	-0.00266008	0	0.0606943	0	0.0756398	0.0103382
ENSMUSG00000018547	Pip4k2b	yellow	-0.178078	0	-0.0828755	0	0.0633906	0.126227	0	0.239449	0.059096	0	0	0.151725	0	-0.574283	0	0	0	0	0.607782
ENSMUSG00000018548	Trim37	brown	0	0	0.24425	0.0941912	0	0	0.0212859	0	0	0	-0.241019	0	0	-0.117208	-0.017855	-0.0585462	0.334191	0	0
ENSMUSG00000018554	Ybx2	red	0	0	0	-0.116061	0	0.11066	0	0	0	0.010354	0	0	-0.232801	0	0.426101	0	0	0	0
ENSMUSG00000018559	Ctdnep1	turquoise	0	0	0	-0.436944	0	0	-0.230902	-0.0330408	0	0.0617908	0.212786	0	0	0	0.0549375	0.210119	-0.157069	0	-0.0761167
ENSMUSG00000018565	Elp5	grey	0	0	0	0.0198211	0.151619	0	0	0	0.0974513	-0.0331015	0	0	0	-0.258162	0	0.0674749	0.240975	0	0.118681
ENSMUSG00000018566	Slc2a4	turquoise	-0.0277299	0	0	-0.529005	0	0	-0.28628	0	0	0.0166885	0.242442	0	-0.0574904	0	0.330871	0.0216541	-0.214291	0.00254677	0
ENSMUSG00000018567	Gabarap	grey	0.070336	0	0	0.266075	0	-0.0129106	0.00480006	0	0	0	-0.23013	0.0393367	0.0689251	0	-0.0914401	-0.0776005	0.173367	0	0
ENSMUSG00000018569	Cldn7	grey	-0.0100772	0	-0.0928289	-0.0681032	0.0298685	0.0206526	0	0	0.0978642	0	0.114518	0.0613194	0	0	0.0543994	0.173338	-0.114612	0	0
ENSMUSG00000018570	2810408A11Rik	grey	0.0033181	0	0.113786	0.022518	-0.11617	-0.149553	0	0	-0.00562571	0	-0.124192	0	0	0	0	-0.038059	0.0450467	0	-0.0113281
ENSMUSG00000018574	Acadvl	turquoise	0	-0.0868492	0	-0.295506	0	0	-0.246874	-0.0111266	0	0	0.0137809	0	0	0	0.00909365	0.00175916	-0.0273137	0.0567194	-0.00808598
ENSMUSG00000018581	Dnah11	grey	0	-0.117987	0	0	0	0	-0.0963947	0	0.144341	0	0.122284	-0.113381	0	0	0.042609	0.0237128	-0.20146	0.16836	0
ENSMUSG00000018583	G3bp1	grey	0.0597116	0.0107686	-0.152802	0	0	0	0	0	0	0	0.148527	0	0	0.398041	0	0.107521	-0.226322	0	-0.171893
ENSMUSG00000018585	Atox1	cyan	0.169351	0	-0.14796	0.412645	0	0	0.0783192	0.0238238	0	-0.437279	0	-0.147125	0.157443	0	-0.0498996	0	0	0	0.0169598
ENSMUSG00000018589	Glra2	grey	0.0459258	0	0.0137866	-0.0874877	0	0	0	-0.18986	0	0	0.0237697	-0.129505	0	0.146638	0	0.00211565	0	0	-0.0935647
ENSMUSG00000018593	Sparc	black	0.343996	0	0	0	-0.093447	-0.249921	0	0	0	0	0	0	0.334405	0.124593	-0.165538	0	-0.00100176	0	0
ENSMUSG00000018595	Glra4	grey	0.093288	0	0	0	0	-0.0734248	0	-0.0511883	0	0	0	0	0.112188	0	0	-0.0040334	0	0	0
ENSMUSG00000018599	Mief2	turquoise	-0.00246898	-0.289139	0	0	0	0	-0.170207	0	0.231295	0	0.0440915	0	0	-0.00902642	0.124999	0	-0.184304	0.492301	0
ENSMUSG00000018604	Tbx3	grey	-0.0401706	0	0	0	0.0264349	0.0581108	0	0.204459	0	0	0.0322325	0.13218	-0.225869	-0.173299	0.00499379	0	0	0	0.017552
ENSMUSG00000018620	Mmp20	grey	0	0	0	0.183045	0	0	0.0538192	0.0740957	0	-0.103129	-0.129713	0	0	0	-0.148568	0	0.109204	0	0
ENSMUSG00000018623	Mmp7	grey	0	0	-0.0537589	0	-0.0892713	0	-0.00800606	0.033355	0	0	0	0	0	0	0	-0.0742568	0	0	0.00328667
ENSMUSG00000018634	Crhr1	red	-0.148292	0	0	0.0394322	-0.00157736	0.0409362	0	0	0	0	0	0.0618799	-0.0839925	-0.207407	0.167336	-0.0424732	0	0	0.17605
ENSMUSG00000018648	Dusp14	grey	0	0	0.0128138	-0.1464	-0.0365903	-0.0427125	0	-0.0284791	0	0.0827997	-0.0265996	0	0	0	0.0499449	0	0	0	-0.0308645
ENSMUSG00000018651	Tada2a	grey	-0.0832569	0.122461	-0.430269	0	-0.0201926	0.330419	0	0.215632	0	-0.0763621	0.0777715	0	-0.0825251	0	0.329806	-0.222243	-0.0227364	0	0.177503
ENSMUSG00000018654	Ikzf1	pink	0	0	0	0	0	-0.0421177	0	-0.131724	0	0	0	0	0.1038	0.140603	0	0	0	0	-0.0737922
ENSMUSG00000018656	Tcaf3	grey	0	0	-0.00689895	0.0873632	-0.0894366	0	0.0150116	0.122025	0	-0.0893755	0	0	0.00139027	0	0	-0.195522	0	0	0.0299505
ENSMUSG00000018659	Pnpo	grey	-0.11132	-0.0182605	-0.106803	0	0.0699807	0.0240789	0	0	0.20672	-0.126344	0	0	0	-0.0207142	0.112138	0.0927693	-0.119128	0.08682	0.172326
ENSMUSG00000018666	Cbx1	grey	0	0	0.0610071	0	0	-0.0470715	0	0	0	-0.0437488	0	-0.0449753	0.14506	0	-0.170252	0	0.0172911	0	0
ENSMUSG00000018669	Cdk5rap3	grey	0.17637	0	-0.0370505	0	-0.165021	0	0	0	0	-0.162777	0.259963	-0.36303	0	0.255805	0	0	-0.233164	0	-0.0677526
ENSMUSG00000018672	Copz2	turquoise	0.22254	0	0	-0.0184867	0	0	0	-0.157998	0	0.0319256	0	0	0.025149	0.116714	0	0.16131	-0.286062	0	0
ENSMUSG00000018677	Slc25a39	grey	-0.0339911	0	-0.121745	0	0	0.167002	0	0	-0.148645	0	0.0216608	0	-0.144156	0	0.235341	0	0	0	0
ENSMUSG00000018678	Sp2	grey	0	0	0	0	0.0727533	0.0272417	-0.0162874	0	0	0	0.0457939	0	-0.0252238	0	0	0.0832236	0	0	0.0304336
ENSMUSG00000018697	Aatf	grey	-0.0950155	0	0	-0.107573	0	0.00934621	-0.0490796	0	0	0.253082	0	0.247455	0	0	0	0	0	0	0
ENSMUSG00000018698	Lhx1	grey	0	-0.0137508	0	0	-0.183746	0	-0.0194444	0	0	0.00812056	0	-0.0062817	0	0	0	0	0	0	0
ENSMUSG00000018707	Dync1h1	greenyellow	-0.0915973	0	-0.414067	0	0.0758272	0.402768	0	0.252118	0	-0.0213805	0	0	-0.0492525	-0.0644722	0	0	0	0	0.337383
ENSMUSG00000018727	Cpsf4l	grey	0	0	0	0.118735	0	0	0	0	0	0.0116385	-0.0126564	0.00542017	0	-0.0167993	0	0	0	0	0.0477252
ENSMUSG00000018733	Pex12	grey	0	0	0.135608	-0.0229252	0	0	0	-0.0550979	-0.0213792	0	0	-0.0518759	0	0.0393814	0	0	0	0	-0.164944
ENSMUSG00000018736	Ndel1	grey	0	0.187827	-0.319875	0	0	0.150868	0.0831181	0.171903	-0.0136425	0	0	0.0136542	-0.0269051	0	0.122652	-0.0905239	0	-0.0785638	0.0333488
ENSMUSG00000018740	Slc25a35	grey	0	0	-0.130177	-0.0171935	0	0.0571728	-0.0329927	0	0	0	0	0.0597989	0	0	0	0.0216317	-0.103544	0.00392966	0.0150295
ENSMUSG00000018761	Mpdu1	grey	0	0.211146	-0.150794	0	0	0.0740564	0.0539103	0	-0.0463018	0	0.0608299	0.0937136	0	0	0.132172	0	0	-0.135439	0
ENSMUSG00000018770	Atp5g3	turquoise	-0.0356595	-0.114595	0.0545415	-0.242854	-0.0787804	0	-0.181844	0	0	0.219853	0.045034	0	0	0	0	0	0	0.0388427	0
ENSMUSG00000018774	Cd68	purple	0.163312	0	0	0	-0.21983	0	0	-0.264153	-0.178525	0	0	-0.168238	0.0122651	0.589637	0	0	0	0	-0.401347
ENSMUSG00000018776	Slc35g3	grey	0	-0.0902662	0.0092396	-0.0914209	0.00340736	-0.0192822	-0.145292	0	0	0.053129	0	0	0	0	0	0.122915	-0.0196582	0	0
ENSMUSG00000018796	Acsl1	turquoise	0	-0.508385	0	-0.019499	0	0	-0.29831	0	0.473404	0.345393	0	0	0	-0.0820415	0	0.272086	-0.105556	0.581545	0
ENSMUSG00000018800	Abca5	grey	-0.0273588	0	-0.116753	0.0864829	0.00648518	0.0899748	0	0.277928	0	-0.065165	0	0	-0.00348678	-0.067921	0.0200769	0	0	0	0.121411
ENSMUSG00000018809	Smyd4	grey	0	0.0840166	0.15545	0	0	0	0.201808	0	-0.175495	0	-0.156807	0	0	0	-0.11005	0	0.350255	-0.239572	-0.00227313
ENSMUSG00000018819	Lsp1	black	0.245386	0	0.153973	0	0	-0.252449	0	-0.304311	0	0	0	-0.262609	0.321909	0.222518	-0.173691	0.118392	0	0	-0.216471
ENSMUSG00000018820	Zfyve27	grey	-0.12498	0.115356	0	0	0	0.103457	0	0	-0.182378	-0.00967088	0	0	-0.204577	0	0.0697507	-0.092788	0.147383	-0.163247	0
ENSMUSG00000018821	Avpi1	grey	0	0.221043	-0.249699	0.185859	0	0.065101	0.152161	0	0	-0.136084	0.0113285	0	0.0499305	0.0970892	0	0	-0.00177833	-0.0312373	0
ENSMUSG00000018822	Sfrp5	grey	0.0148878	0	0	0.0251319	0.157872	0	0.126931	0	0	0	-0.00762275	0	0	-0.0206963	0	0.0903948	0.108943	-0.000700816	0
ENSMUSG00000018830	Myh11	grey	0.0238148	-0.0845827	0	0	0	0	0	0	0.0317261	0	0	-0.0318304	0	0	0	0.0477772	-0.0170212	0.114484	0
ENSMUSG00000018841	Rad51d	red	-0.173207	0	-0.157433	0	-0.0165961	0.132416	0	0	0.052043	0.0166093	0.141859	0.0473193	-0.00924425	-0.052999	0.22845	0	-0.135616	0.00837974	0.0981545
ENSMUSG00000018844	Fndc8	grey	0	-0.0728324	0	0	0.0582864	0	0	-0.00406776	0.0436499	0	0	0	0	0	0	0.147263	0	0.0359149	0
ENSMUSG00000018845	Unc45b	turquoise	0	-0.106821	0.145981	-0.34548	0	0	-0.20333	0	0	0.0346801	0.133779	0	0	0	0	0.0818701	0	0.00663531	0
ENSMUSG00000018846	Pank3	grey	-0.0668833	0	-0.0741986	0	0	0.0871043	0	0.0722105	0	0.00244668	0	0.0719932	-0.119709	0	0	0	0	0	0
ENSMUSG00000018848	Rars	blue	0	0.300512	-0.0656532	0	0	0.107485	0.0471181	0	-0.253323	0	0	0	0	0	0	0	0	-0.168565	0
ENSMUSG00000018849	Wwc1	grey	-0.0167039	0.0197332	-0.0588325	0.0402265	0	0.0740893	0	0.0122361	0	0	0	0	-0.0922577	0	0.0800063	0	0	0	0.0815207
ENSMUSG00000018858	Ict1	grey	-0.0682997	0	-0.269084	0	0.175301	0.253134	0	0	0	0	0	0.0939947	-0.0666832	0	0	0.0282886	0	0	0
ENSMUSG00000018861	Fdxr	magenta	-0.106392	0	-0.104639	-0.146284	0	0.13874	-0.12284	0	0	0.102148	0.358716	0.0324436	-0.103675	0	0.277374	0.0849563	-0.156204	0	0
ENSMUSG00000018862	Otop3	grey	0.00536058	0.121434	-0.109617	0.0151441	0.111051	0	0.108826	-0.045028	-0.0188492	-0.0741153	0	0	0	0.109151	0	0.137131	-0.0359004	-0.108493	-0.017471
ENSMUSG00000018865	Sult4a1	cyan	-0.067899	0	0	0.222293	0	0	0.0564602	0.0690111	0	0	-0.0471395	0	0	-0.148093	0	-0.0723985	0	0	0.184449
ENSMUSG00000018868	Pnpla5	grey	0	0	-0.0310232	0.138106	0	0	0	0	0	-0.0297335	-0.026442	0	0	0	0	0	0	0	0.0390278
ENSMUSG00000018882	Mrpl45	lightgreen	0	-0.218264	0	-0.172646	-0.0984786	0	-0.16951	0	0.218386	0.0839204	0.159642	0	0	0	0	0	-0.195885	0.123338	0
ENSMUSG00000018893	Mb	turquoise	0.0311146	0	0.120071	-0.120038	-0.153118	-0.0530831	0	-0.116314	0	0	0	0	0	0.0530214	0	0	0	0	-0.159402
ENSMUSG00000018899	Irf1	purple	0.395155	0.110039	0	0	-0.212725	0	0.0529714	-0.0305103	-0.0744743	-0.152306	0	-0.205775	0	0.407353	0	-0.0639785	0	-0.208222	-0.184471
ENSMUSG00000018900	Slc22a5	turquoise	0	-0.0280409	0	-0.273766	-0.0215226	0	-0.0290504	0	0.0503466	0	0.286679	0	-0.00912572	0	0.0839119	0	-0.0463005	0	0
ENSMUSG00000018906	P4ha2	lightgreen	0	-0.311541	-0.00213993	0	0	0	-0.0536431	0	0.253791	0.028946	0	0	0	-0.150886	0	0.0478671	-0.178901	0.309661	0.0497803
ENSMUSG00000018907	Alox12e	grey	-0.000374715	0.0624476	-0.0304845	0.0276271	0.149772	0.0258272	0.0321488	0	0	0	0.0190893	0	0	0	0	0.12642	0	-0.0111969	0
ENSMUSG00000018909	Arrb1	blue	0	0.165005	0	0.0983097	0	0	0.143619	0	-0.035582	-0.163628	-0.10277	0	0	0	-0.00244293	0	0.00640766	-0.155421	0
ENSMUSG00000018914	Il3	grey	-0.044592	0	0	-0.047136	0	0	0	-0.0974	-0.013012	0.0568796	0	0	-0.114245	0	0.0760761	0	0	0	-0.0116762
ENSMUSG00000018916	Csf2	grey	-0.0404579	0	0	0.0192558	0	0	0	0	0.075034	0	0	0	0	-0.0237802	0.0605055	0	0	0.0340115	0.0344947
ENSMUSG00000018919	Tm4sf5	grey	0.0156509	0	0.0166546	0	0	-0.0239069	0.0169226	-0.029497	0	0	0	0	0.0555267	0	-0.0697961	0	0	-0.00505841	0
ENSMUSG00000018920	Cxcl16	black	0.618497	0	0.184374	0	-0.213424	-0.29894	0	-0.208535	0	-0.100138	0	-0.406251	0.270073	0.377816	-0.215818	0	0	0	-0.227442
ENSMUSG00000018921	Pelp1	grey	-0.222376	0	-0.194365	0	0	0.239029	0	0	0	0	0.0465507	0.12846	-0.143436	-0.145872	0.126725	0	0	0	0.17928
ENSMUSG00000018923	Med11	blue	0.0400513	0.212005	-0.182466	0.288176	-0.0180952	0	0.121942	0	-0.0160619	-0.119473	-0.119834	0	0	0	0	-0.228636	0	-0.104596	0
ENSMUSG00000018924	Alox15	grey	0	0	0	0	0	0	0	0	0.160291	0	0	-0.0589081	0.063557	0	-0.0295495	0	-0.0995162	0.0490156	0
ENSMUSG00000018925	Heatr9	grey	0	0	0	0	-0.0371928	0	0.0320485	0	-0.00169549	-0.0617855	0.00155743	-0.0147132	-0.0235018	0	0.103096	-0.0927126	0.0455878	-0.0384339	0
ENSMUSG00000018927	Ccl6	grey	0.105436	0	0.1606	0	-0.148944	-0.0668693	0	-0.0425651	-0.146952	0	-0.0573352	-0.0643568	0	0.0773977	0	-0.143283	0.0799367	-0.132462	-0.145543
ENSMUSG00000018930	Ccl4	pink	0.073474	0	0.0961555	0	-0.0930524	-0.177744	0	-0.119378	0	0	0	-0.153054	0.10607	0.413518	-0.0567287	0	0	0	-0.370494
ENSMUSG00000018931	Natd1	grey	0	0	0	0	-0.20464	0	-0.0494606	0	0.0803443	0	0.0889187	0	0	0	0.0803399	-0.0288234	-0.0751002	0.0235979	0
ENSMUSG00000018932	Map2k3	pink	0	0	0	0	0	0	0	0	0	0.026113	0	0	0	0.24173	0	0	-0.217531	0	-0.0438053
ENSMUSG00000018973	Hoxb1	grey	-0.152685	-0.0520038	0	0	0.0584432	0	-0.040797	0	0.0141666	0.00602732	0.0437758	0.0175682	0	0	0.00953719	0.106141	0	0.121258	0
ENSMUSG00000018974	Sart3	grey	0	0.113083	0.220433	0	0	0	0	-0.0471073	-0.164657	0	0	0	0	0.0255105	0	0	0.0934227	-0.262799	-0.118281
ENSMUSG00000018983	E2f2	pink	0.190806	0	0	0	-0.0863766	0	0	0	0	-0.177523	0	-0.319195	0.229151	0.210965	0	-0.0231415	0	0	-0.0566275
ENSMUSG00000018986	Slfn3	grey	-0.0129061	-0.0117663	0.0392611	0.0108892	-0.0600513	-0.00767487	0	0.00898403	0	-0.0113437	0	-0.0333458	-0.0318189	-0.0659162	0	-0.0759711	0.0711794	0	0
ENSMUSG00000018995	Nars2	grey	-0.050045	0.0232242	0	0	0	0.051234	0	0.0640426	-0.051004	0	0	0	-0.102004	0	0.0106079	-0.0298879	0	-0.108835	0
ENSMUSG00000018999	Slc35b4	blue	0	0.102732	0	0.428418	0.180386	0	0.293162	0	0	0	-0.199977	0	0	0	-0.229789	0	0.141338	-0.0656963	0
ENSMUSG00000019027	Dnah1	grey60	0.0273977	0	0	0.0675971	0	-0.00596386	0.186303	0	0	-0.182003	0	-0.0729068	0.000716045	0	-0.128014	0	0.0164401	-0.00958244	0
ENSMUSG00000019039	Dalrd3	grey	-0.121476	0	-0.498565	0	0	0.358321	0	0.122277	0.158215	0	0.485027	0.138722	-0.0922207	0	0.0814725	0	-0.258523	0	0.270666
ENSMUSG00000019054	Fis1	grey	0	0	-0.173314	0	0.208592	0.0451203	0	0	0.128442	0	0	0.0377181	0	-0.0957839	0	0.0500555	0	0	0.235007
ENSMUSG00000019055	Plod1	grey	0	-0.254724	0.12176	0	0	-0.0705569	-0.0129194	-0.0770435	0.190579	0	0	-0.084401	0	0	0	0.067416	0	0.107354	0
ENSMUSG00000019066	Rab3d	blue	0	0.366803	-0.193065	0	0	0.168236	0	0.0168754	-0.145683	0	0	0	-0.0709767	0	0	-0.136606	0	-0.258781	0
ENSMUSG00000019080	Mfsd3	grey	0	0	0.00215636	-0.014501	0	-0.0339591	0	-0.0376747	0	-0.110472	0	-0.00714999	0.023769	0.00799436	-0.0429656	0	0.0523957	0	-0.0126559
ENSMUSG00000019082	Slc25a22	red	0	0	-0.10112	0	-0.0530194	0.0878246	0	0.0800309	0	0	0	0	-0.0130356	-0.0971721	0.27047	-0.117807	0	0	0.184093
ENSMUSG00000019087	Atp6ap1	grey	0	0.268529	-0.276099	0.0280688	0	0.153288	0	0	-0.034293	-0.139679	0.0130519	0	0	0.0494573	0	0	0	-0.112046	0.0119915
ENSMUSG00000019088	Dnase1l1	brown	0.0374803	0	0.42718	0	-0.255774	-0.31932	0	-0.164699	-0.0380757	0	-0.0462543	-0.304529	0.0843882	0.160225	0	-0.00783789	0	0	-0.387057
ENSMUSG00000019102	Aldh3a1	grey	0.125485	0.0704432	0	0.0384669	-0.013464	0	0	-0.0585254	0	-0.145322	0	-0.104597	0	0.0495047	0	0	0	-0.0157769	0
ENSMUSG00000019122	Ccl9	black	0.380081	0	0.0835209	0	-0.131209	-0.312462	0	-0.129442	0	0	0	-0.261227	0.318201	0.360321	-0.165078	0	0	0	-0.279181
ENSMUSG00000019124	Scrn1	blue	0	0.312237	-0.0573133	0	0	0.223912	0	0	-0.118127	-0.22296	0	0	-0.123758	0	0.0432084	-0.172401	0	-0.292122	0
ENSMUSG00000019132	BC005537	brown	0	0	0.452594	0	0.0193173	-0.118623	0.0481785	-0.0276669	-0.103033	0	-0.126726	0	0	0	-0.216175	0	0.405333	-0.253946	-0.106727
ENSMUSG00000019139	Isyna1	grey	0.0899023	0	-0.110023	0.0314814	0	0	0	0.0835836	0.0915416	-0.109197	0	0	0	0	0	-0.0352534	0	0	0.146406
ENSMUSG00000019143	Hars2	grey	-0.123539	0	0.00203933	-0.0260945	-0.157566	0	0	0.0179981	0	0.0226283	0	0.0178921	-0.0964182	-0.0118405	0.0827661	-0.167239	0.0388003	0	0
ENSMUSG00000019146	Cacng2	red	0	-0.13021	-0.0956803	0	-0.0334651	0	-0.168117	0	0.120009	0	0.0357771	0	0	-0.0551108	0.0285126	-0.0202994	-0.140164	0.129867	0.0418529
ENSMUSG00000019158	Tmem160	yellow	0	0	-0.262033	0.0317207	-0.0396089	0.103821	0	0.0515171	0	-0.0729306	0.0132102	0	0	-0.0413019	0.170356	-0.129027	-0.0617646	0.0744344	0.250166
ENSMUSG00000019173	Rab5c	brown	0.0618061	0	0.407481	0	0	-0.173511	0.0838235	-0.226822	-0.180305	0	-0.278536	0	0	0.0145632	-0.0275105	-0.00211941	0.362925	-0.228444	-0.183092
ENSMUSG00000019178	Styxl1	grey	0	-0.064	0	-0.0582895	0	0	0	0	0	0	0.00997329	0	-0.0377912	0	0.140565	0	0	0	0
ENSMUSG00000019179	Mdh2	brown	-0.0689364	-0.130533	0.311256	-0.229316	0	0	-0.0844632	-0.104101	0	0	0	0	0	0	0.0729873	0	0	0.0362206	-0.093974
ENSMUSG00000019188	H13	blue	0	0.221754	0	0.297452	0	0	0.256503	0	-0.157011	-0.185105	-0.216409	0	0	0	0	-0.0686719	0.0201957	-0.166963	0
ENSMUSG00000019189	Rnf145	tan	0	0.00312206	0.127327	0.334954	0.252738	0	0.162906	0	-0.0747998	-0.0738845	-0.343869	0	0	0	-0.149333	0	0.515557	-0.0966734	0
ENSMUSG00000019194	Scn1b	red	-0.249211	0	-0.0165152	0	0	0.149246	0	0.00833533	0	0	0	0	-0.155661	-0.13125	0.193037	-0.0103966	0	0.0221794	0.0628151
ENSMUSG00000019210	Atp6v1e1	grey	0	0.024782	0	0	0	0.0697589	0	-0.0274794	0	0.0803626	0.030231	0	-0.156175	0	0.0721892	0	0	-0.0156854	0.0228919
ENSMUSG00000019214	Chtf18	grey	0.0978894	0.0772718	-0.0937469	0	-0.205452	0	0	0	-0.0254914	-0.1394	0.0657074	-0.134544	0.0883812	0.142647	0.0641288	-0.143412	-0.0777408	-0.00633973	0
ENSMUSG00000019230	Lhx9	grey	0.0656871	0	0.0413814	0	0.0378998	-0.113216	0	-0.121062	0	0	0	0	0.139232	0.0490286	-0.128251	0.121358	0	0	-0.0788033
ENSMUSG00000019232	Etnppl	purple	0.110624	0.0019693	0	0	-0.0316363	0	0	-0.000813417	0	-0.0840615	0.0353302	-0.112251	0	0.0416368	0	0	0	-0.127865	-0.0153233
ENSMUSG00000019235	Rps6kl1	greenyellow	-0.331164	0	-0.241693	0	0.199513	0.439453	0	0	0	0	0.0955937	0.116803	-0.359255	-0.0999776	0.164064	0	0	0	0.143851
ENSMUSG00000019254	Ppp1r12c	grey	-0.255619	0	-0.153403	0	0	0.0583651	0	0.1732	0.241284	0.0904523	0.0760154	0.130848	0	-0.174529	0	0	-0.105435	0.142445	0.242201
ENSMUSG00000019256	Ahr	grey	0	0	0.00912363	-0.0277597	0	0	0	-0.0143503	-0.0319993	0	0	-0.0384512	0	0.00606007	0	0	0.00262781	-0.0197145	0
ENSMUSG00000019261	Map1s	grey	-0.140251	0.142566	-0.311798	0.18511	0.239587	0.230414	0.0368231	0	0	-0.0696858	0.0902164	0.00290627	0	-0.0217743	0.073656	0	0	0	0.219101
ENSMUSG00000019278	Dpep1	grey	0.150259	0	0	0.00754761	-0.16012	-0.140943	0.0258515	0	0	-0.0607778	-0.0225746	-0.0968757	0.124775	0.0418674	0	-0.0416858	0	0	0
ENSMUSG00000019297	Nop9	grey	0	0	0	0.126885	0	0	0.125615	-0.0415785	0	-0.0563832	-0.130981	0	0	0	0	-0.0389611	0	0	0
ENSMUSG00000019301	Hsd17b1	grey	0	0	0	0	0	0.0492047	0	0.0743706	0	0	0.0501851	0.0243441	-0.103408	0	0.0477316	-0.0023131	0	0	0
ENSMUSG00000019302	Atp6v0a1	midnightblue	-0.247389	0	-0.308613	0	0.194753	0.215864	0	0	0	0	0	0.508807	-0.170629	-0.0566005	0.251643	0	0	0	0.0520527
ENSMUSG00000019303	Psmc3ip	grey	0.0861651	0	0	0	-0.0356164	-0.0911116	0	-0.0193774	0	0	-0.0048847	-0.0191499	0.193182	0.0852681	-0.135672	0	-0.00791369	0	0
ENSMUSG00000019312	Grb7	grey	0	0	0	0	-0.0257955	0	0	-0.045095	0.0323134	0	0.0867948	0	0	0	0	0	-0.103094	0	0
ENSMUSG00000019320	Noxo1	grey	0	0	-0.174665	0	0	0.174536	0	0.247261	0.0860035	-0.0374392	0.192987	0	0	0	0	-0.0389106	-0.000389548	0	0.157797
ENSMUSG00000019326	Aoc3	grey	0.461717	0	0	0	-0.317221	-0.0657752	0	-0.0364111	0	0	0	-0.29837	0.214549	0.250845	0	-0.070613	-0.0708449	0	-0.0633706
ENSMUSG00000019338	Zfp687	grey	0	-0.0183354	0.220703	-0.0594779	-0.127895	-0.0372351	0	0	-0.0127126	0	-0.00384808	-0.0938976	-0.0582171	0	0	-0.107491	0.133454	-0.041766	-0.0403352
ENSMUSG00000019359	Gdpd2	grey	0	0	0	-0.0447348	-0.0172074	0.0504734	0	0	0	-0.0392444	0.0370246	-0.0299457	0	0	0.260672	0	-0.0216696	0	0
ENSMUSG00000019362	D8Ertd738e	grey	0	-0.19745	0	0	0	0	-0.132769	0	0.246193	0	0	0	0	-0.116776	0	0.0874785	-0.181656	0.24583	0.0516384
ENSMUSG00000019368	Sec14l4	grey	-0.0473914	0	-0.162471	0.0585453	0	0.056531	0	0.112116	0	0	0	0	-0.0199086	-0.0150086	0	0	0	0	0.152273
ENSMUSG00000019370	Calm3	grey	-0.0411209	0.116258	-0.150381	0	0.0584155	0.18252	0	0	0	0	0.122933	0.0972325	0	0	0.0945186	0	0	-0.043475	0.0956337
ENSMUSG00000019373	Cops3	magenta	-0.00279372	0.0743076	-0.2027	0	0.0320291	0.239005	0	0.0549715	0	0	0.14462	0.0912001	0	0.0267461	0.0431642	0	-0.0722516	0	0
ENSMUSG00000019428	Fkbp8	blue	0	0.284452	-0.310202	0.190573	0.0825127	0	0.201565	0	-0.145338	-0.186012	0	0	0	0	0	0	0	-0.0829193	0
ENSMUSG00000019429	Ffar3	red	0	0.0292293	-0.101307	0.0921479	-0.0716793	0.0687002	0.0860395	0	0	-0.115106	0	-0.0317607	0	-0.0539481	0.212543	-0.0682701	0	0	0.150455
ENSMUSG00000019432	Ddx39b	grey	0	0.0698377	0	0	0.132964	0	0.0034507	0	0	0	0.0244903	0	0	0	0	0.105568	0	-0.0228983	0
ENSMUSG00000019433	Gipc1	yellow	0	0	-0.245053	0.297242	0	0	0.0594695	0	0	-0.175203	0	0	0	-0.0735462	0.0225601	-0.044236	0	0	0.264545
ENSMUSG00000019437	Tlcd1	lightgreen	0	0	-0.165208	-0.0276652	-0.000566561	0.055782	-0.0207574	0.0432694	0.0197919	-0.00195025	0.196164	-0.00512204	-0.0712051	0	0.0429717	0	-0.224942	0	0
ENSMUSG00000019461	Plscr3	grey	0	0	0	0.0814316	0.121696	0	0	0	0	-0.0377393	0	0	0	-0.068721	-0.101215	0.0508591	0.00782066	0	0.136443
ENSMUSG00000019467	Arhgef25	blue	0	0.414809	-0.287761	0	0	0.253631	0.110458	0	-0.066022	-0.195551	0.010525	0	-0.0458126	0	0	-0.0618905	0	-0.29827	0
ENSMUSG00000019470	Xab2	lightcyan	-0.00510029	0	-0.113398	0	0	0.104755	0	0.268617	0	0	0	0.0603536	-0.10882	-0.111949	0.127782	-0.237207	0	0	0.202508
ENSMUSG00000019471	Cdc37	grey	-0.0864748	0	-0.217512	0	0	0.145276	0	0.0530193	0	0	0	0.138479	-0.119496	0	0.163205	0	0	0	0.0197048
ENSMUSG00000019478	Rab4a	grey	-0.105821	0.0897852	-0.271526	0.162406	0	0.167622	0.0653377	0	0	-0.0876273	0.0165243	0	-0.0231907	-0.0289055	0.146452	-0.0539311	0	0	0.166507
ENSMUSG00000019487	Trip10	turquoise	0	-0.173468	0	-0.188832	-0.0484712	0	-0.2448	0	0.00249371	0	0.0879668	0	0	0	0	0	-0.242487	0.197939	0
ENSMUSG00000019489	Cd70	grey	-0.010858	-0.0438736	0	0.000804331	0	0	0	0	0.141813	-0.00378685	0	0	0	-0.0811031	0	0	0	0.0402033	0.0626196
ENSMUSG00000019494	Cops6	yellow	0	0	-0.354268	0	0.0893326	0	0	0.0882657	0.132998	0	0	0.221022	0	-0.343667	0	0	0	0.118983	0.51006
ENSMUSG00000019505	Ubb	blue	0	0.206667	0	0.182432	0	0	0.251448	0	-0.125495	0	-0.124737	0.0201477	0	0	0	-0.169968	0.113964	-0.179795	0
ENSMUSG00000019518	Ap4m1	blue	0	0.365576	-0.141974	0.0831775	0	0.0601477	0.107369	0	-0.161245	-0.172319	0	0	0	0.0174878	0	0	0	-0.227892	0
ENSMUSG00000019528	Gyg	turquoise	0	-0.394874	0.157027	0	0.048017	-0.0585343	-0.0600718	-0.0193862	0.0521638	0.292982	-0.0953836	0	0	-0.253164	0	0.106067	0	0.374183	0
ENSMUSG00000019539	Rcn3	black	0.460297	0	0.191119	0	-0.00410193	-0.236453	0	-0.370703	0	-0.117911	0	-0.350914	0.171363	0.257983	0	0	0	0	-0.15123
ENSMUSG00000019558	Slc6a8	turquoise	0	-0.226561	0	0	0	0	-0.213872	0	0.312718	0	0.178307	0	0	0	0	0	-0.0935397	0.339785	0
ENSMUSG00000019564	Arid3a	grey	0	0.146038	0	0.110233	0	0	0	0.0591539	-0.0185457	0	0	0	0	0	0	-0.0267461	0.0760479	-0.0577248	0
ENSMUSG00000019577	Pdk4	turquoise	0	-0.108764	0	-0.0591584	0	0	0	0	0.0165982	0	0	0	0.0174279	0.0421087	0	0.0741976	-0.0347336	0.038842	-0.0263679
ENSMUSG00000019578	Ubxn6	yellow	-0.0881176	0	-0.479608	0	0.171657	0.194865	0	0.263153	0.0831038	0	0.0928781	0.248948	0	-0.284384	0	0	-0.0079982	0	0.500906
ENSMUSG00000019579	Mydgf	cyan	0.257294	0	0	0.103358	-0.000416108	-0.16643	0.0137201	-0.17867	0	-0.159368	0	-0.145372	0.297443	0.0261222	-0.166343	0	0	0	0
ENSMUSG00000019590	Cyb561	blue	0	0.0286889	0	0.368376	0	0	0.437423	0	-0.111349	-0.273611	-0.336154	0	0	0	-0.153696	-0.104092	0.153074	-0.114338	0
ENSMUSG00000019647	Sema6a	grey	0	0	-0.00825855	0	-0.00942893	0	-0.00267335	0	0.0164844	0	0	0.0656294	0	-0.00925029	0	0	0	0	0.0233664
ENSMUSG00000019659	Ccdc12	grey	0.00110857	0	0	-0.113274	0	-0.110903	0	-0.162958	-0.0341415	-0.0481108	0	-0.0202563	0.0313769	0.0851912	-0.181916	0.0577817	0	0	-0.169508
ENSMUSG00000019689	1110001J03Rik	turquoise	0	-0.427883	0.232464	-0.0949141	0	-0.0150091	-0.236521	-0.0682854	0.2067	0	0	-0.104128	0	0	0	0.131516	0	0.306967	0
ENSMUSG00000019699	Akt3	cyan	0	0	-0.184707	0.408222	0	0	0.226074	0.115635	0	-0.169758	-0.0634529	0	0	0	-0.02769	-0.0515003	0	0	0.154763
ENSMUSG00000019715	Gle1	grey	0	0.0273463	0.0911582	0	-0.0581347	0	0.0716597	0	-0.0475373	-0.0704965	0	-0.00792564	0	0	0	-0.108645	0.188321	-0.166669	-0.0136573
ENSMUSG00000019718	L3hypdh	grey	0.159434	0	0.144885	0	-0.124047	-0.158867	0	-0.148845	0	0	0	-0.182617	0.0802955	0.175095	-0.0417605	0	0	0	-0.162134
ENSMUSG00000019726	Lyst	grey	-0.114459	0	0.0120164	0	0	0	0	0.153415	-0.0372459	0.00111139	0	0.0407664	-0.0126914	0	0	-0.0417999	0.0123931	-0.0384187	-0.00412772
ENSMUSG00000019731	Slc35e1	midnightblue	-0.245132	0	-0.228352	-0.00656732	0.13862	0.131977	0	0	0	0.151353	0	0.446115	-0.0169539	-0.00702605	0	0	0	0	0.0313842
ENSMUSG00000019732	Calr3	grey	0	-0.0837668	0	0	0	0	-0.0264857	0	0	0.0635574	0	0	0	0	0	0	-0.0291525	0.0897381	0
ENSMUSG00000019734	Tmc4	grey	0.0233546	0	0	0.0235539	0.113458	0	0	0	0	-0.0721151	0	-0.0599966	0	0	-0.0581802	0.044684	0	0	0
ENSMUSG00000019737	Syne4	blue	-0.0553815	0.244893	-0.100137	0	0	0.176738	0	0	-0.00460639	-0.102258	0.0545487	0	-0.0766063	0	0	0	0	-0.204394	0
ENSMUSG00000019738	Polr2i	turquoise	-0.0339954	0	-0.235279	0	0	0	-0.124395	0	0.188126	0	0.121553	0	0	-0.0101604	0	0.116027	-0.341629	0.24955	0.0722325
ENSMUSG00000019756	Prl8a1	grey	0	0.0366897	0	0	0	0	0.0754565	0	-0.0428379	-0.00865224	0	0	-0.0158527	0	0	-0.00177198	0.0925057	-0.0847021	0
ENSMUSG00000019761	Krt10	lightgreen	0	-0.282246	0.0421088	0	0	0	-0.189988	0	0.350743	0.157807	0	0	0	-0.12191	0	0.0601571	0	0.205476	0.0594594
ENSMUSG00000019763	Rmnd1	turquoise	0	-0.100982	-0.222967	0	0	0	-0.178399	0	0.238658	0	0.121961	0	0	0	0	0.167223	-0.394089	0.366857	0.0844226
ENSMUSG00000019768	Esr1	grey	0.108034	0	0.161219	0	-0.0381348	-0.0922212	0	0	-0.0230211	0	-0.0419852	-0.184797	0.116062	0.122793	-0.126835	0	0	0	-0.183194
ENSMUSG00000019772	Vip	grey	0	-0.0918654	0	0	0	0	0	-0.179208	0.105927	0	0	0	0.0370965	0	0	0.314643	-0.0717491	0.0753679	0
ENSMUSG00000019773	Fbxo5	grey	0.0186863	-0.0270684	0	0	0	0	-0.0562542	0	0.0674102	0	0	0	0.0202565	0	0	0	-0.0356104	0.0686903	0
ENSMUSG00000019774	Mtrf1l	brown	0	-0.134865	0.442611	-0.0824889	-0.0858556	-0.273738	0	-0.104468	0	0	-0.0939764	-0.151506	0	0	-0.0991407	0	0.133108	0	-0.186625
ENSMUSG00000019777	Hdac2	tan	0	0.0566318	0.243369	0	0.10358	0	0.149713	0	-0.239404	0	-0.195682	0	0	0	0	0	0.530425	-0.352976	0
ENSMUSG00000019779	Frk	grey	0.174906	0	0	0.0017432	-0.117668	-0.015885	0	-0.028316	0	0	-0.00847378	-0.0240869	0.114378	0	0	-0.0871507	0	0	0
ENSMUSG00000019782	Rwdd1	grey	-0.100656	-0.0269133	0	-0.0813136	0.0660847	0	-0.157591	-0.0703925	0	0.226688	-0.0476854	0.160687	0	0	0	0.00580333	0	0.0407502	0
ENSMUSG00000019785	Clvs2	grey	0	0	0	-0.0901582	-0.123328	0	0	0	0	0	0	-0.00823547	-0.119261	0	0.0574914	-0.00189726	0	0	-0.0634081
ENSMUSG00000019787	Trdn	grey	0	0	0	-0.0564223	-0.107083	0	-0.0418539	-0.071524	0	0.0641341	0	0	0	0.075603	0	0	-0.00380007	0	-0.0342776
ENSMUSG00000019789	Hey2	cyan	-0.178088	0	-0.0837543	0.153311	0.0705707	0	0	0.164029	0	0	0	0.165019	0	-0.189377	0	0	0	0	0.316759
ENSMUSG00000019791	Hint3	grey	-0.0247836	0	-0.211642	0	0.275811	0	0	0	0	0	0	0.178278	0	-0.273044	0	0	0	0.0544209	0.314009
ENSMUSG00000019792	Trmt11	grey	0	0.0181286	0	9.87905e-05	0	0	0	0	0	-0.00182154	0	0	0	0	-0.059453	0	0.0582221	0	0
ENSMUSG00000019794	Katna1	grey	0.0206777	0	0	0	-0.0743478	0	-0.00890862	-0.123551	0.151645	0	0.18632	-0.0488279	0.000869197	0	0	0	-0.169921	0.0293585	0
ENSMUSG00000019795	Pcmt1	yellow	-0.150763	0	-0.036628	0	0.0989701	0.102922	0	0.0738226	0	0	0	0.233102	-0.141272	-0.199377	0.00114373	0	0	0	0.194854
ENSMUSG00000019796	Lrp11	yellow	-0.184508	0	-0.0155565	0.110498	0.0450489	0	0	0.240426	0.0497926	0	0	0.205946	0	-0.589834	0	0	0	0	0.670106
ENSMUSG00000019797	1700021F05Rik	turquoise	0	-0.162725	-0.130053	-0.0259966	0	0	-0.0598936	0	0.096148	0	0.0658627	0	0	0	0	0.159548	-0.242265	0.356951	0
ENSMUSG00000019802	Sec63	grey	0	-0.332216	0	0	-0.00690916	0	-0.165182	0	0.275844	0	0	0	0	0	0	0	0	0.223582	0
ENSMUSG00000019803	Nr2e1	red	-0.14907	0	-0.0570004	0	-0.0547952	0.0935547	0	0.020731	0	0.0137606	0	0.0890066	-0.191873	-0.0757857	0.246265	-0.0265305	0	0	0.032921
ENSMUSG00000019804	Snx3	brown	0	-0.1843	0.565768	0	0	-0.458476	0	-0.346133	0	0	-0.167331	0	0	-0.00894377	-0.153666	0	0.179222	0	-0.0947581
ENSMUSG00000019808	Adat2	blue	0	0.245163	-0.12683	0.0903546	0.156314	0	0.240748	0	-0.128156	-0.114144	0	0	0.0769992	0.0424342	-0.0612541	0	0	-0.107899	0
ENSMUSG00000019809	Pex3	grey	-0.0158754	0	0.00805959	0	0.0950415	0	0	0	0.00619971	0	-0.0595067	0.0735889	0	-0.234571	0	0	0.261565	0	0
ENSMUSG00000019810	Fuca2	grey	0.0714569	0	0	0.0475421	0	-0.0489153	0.127718	0	0	0	-0.0967697	-0.00820576	0.082563	0	-0.129071	0	0	0	0
ENSMUSG00000019813	Cep57l1	grey	-0.132725	0	-0.032193	0	0	0.0729485	-0.0831711	0.103057	0.0536925	0.0446462	0.0564158	0.119553	0	-0.00923068	0	0	0	0.00763685	0.0878526
ENSMUSG00000019814	Ltv1	grey	0	0.092414	0	0.168159	0.148413	0	0.0708421	0	-0.0588815	-0.0110906	-0.113227	0.0135029	0.0305003	0	0	0	0.164688	-0.0334201	0
ENSMUSG00000019817	Plagl1	grey	0	0.0478752	0.00842342	0	0	0.0413103	0	0.124411	-0.142612	0	0	0	-0.090014	0	0	0	0.00632447	-0.0713246	0
ENSMUSG00000019818	Cd164	blue	0.146982	0	0.0341858	0.158047	0	0	0.264307	0	-0.0821452	-0.234929	-0.302727	0	0	0	-0.0924882	-0.198332	0.451325	-0.122879	0
ENSMUSG00000019820	Utrn	grey	0.0476177	0.0141324	0.0594378	0	-0.290337	0	0	0	-0.106284	-0.0379138	-0.0365546	-0.096187	-0.0238766	0	0.0138691	-0.334862	0.086503	-0.118051	-0.0313524
ENSMUSG00000019822	Smpd2	red	0	0	-0.130345	-0.23868	0	0.113282	-0.00604505	0	0	0	0.36871	0	-0.0451862	0	0.496119	0	-0.318275	0	0
ENSMUSG00000019823	Mical1	blue	0	0.353938	0	0.132822	0	0	0.0912303	0	-0.173871	0	0	0	0	0	0	-0.139066	0	-0.230466	0
ENSMUSG00000019826	Zbtb24	grey	-0.0882619	0	-0.13482	0	-0.0639716	0.132139	0	0.0882178	0.134078	0	0.232815	0	-0.00573213	0	0.196095	-0.0126617	-0.0619298	0	0.163843
ENSMUSG00000019828	Grm1	turquoise	0	-0.233058	0	-0.0507692	0	0	-0.22581	0	0.206612	0.00970381	0.122831	0	0	0	0	0.148557	-0.203292	0.129416	0
ENSMUSG00000019831	Wasf1	grey	-0.031339	0	0.0126294	0.15675	0.0025348	0	0.0341301	0	0	0	0	0	0	0	0	0	0.0397964	-0.00122029	0.0486602
ENSMUSG00000019832	Rab32	purple	0.294155	0.0351925	0.137439	0	-0.210397	0	0	-0.0721189	-0.258505	0	0	-0.244263	0	0.498656	0	-0.0543706	0	-0.140967	-0.418175
ENSMUSG00000019837	Gtf3c6	brown	0.0245427	-0.127197	0.401223	0	-0.0585878	-0.29561	0	-0.0455405	-0.000428079	0	-0.308456	0	0.0596475	0	-0.113608	-0.0812072	0.0748362	0	-0.127957
ENSMUSG00000019838	Slc16a10	turquoise	0	-0.0732492	0	-0.0817428	-0.0474415	0	-0.262945	0	0.102554	0.180181	0.187062	0	0	0	0	0	-0.225533	0.174784	0
ENSMUSG00000019841	Rev3l	grey	0	0	0.290287	-0.0115322	-0.0433054	-0.0237866	0	0	-0.0728324	0	0	-0.0335962	0	0	0	0	0.111385	0	-0.156741
ENSMUSG00000019842	Traf3ip2	grey	0.0977321	0.0174275	-0.0562663	0	-0.109357	-0.000150036	0	0	0	0	0	0	0	0.0911667	0	0	-0.0428139	-0.090172	-0.0176059
ENSMUSG00000019843	Fyn	grey	0.0281607	0	0	0	-0.0841762	-0.132275	0	-0.0377046	0	0	-0.124982	0	0.0326994	0	0	-0.0660376	0.0306372	0	0
ENSMUSG00000019845	Tube1	grey	0	0.108912	-0.0808666	0.0779996	0	0	0.049757	0	0	-0.00157215	0	0	0	0	0	-0.108262	0	0	0
ENSMUSG00000019846	Lama4	grey	-0.106905	0	-0.00989292	-0.0200133	-0.159578	0.0579546	-0.00104134	0.0160917	0	0	0	-0.0381882	-0.145444	-0.0373665	0.258124	-0.162899	0	0	0
ENSMUSG00000019848	Popdc3	grey	0	0	0	0	0.113121	0	0	0	-0.00505567	0	0	0.0110313	0	-0.0277216	0	0	0	0.00858781	0
ENSMUSG00000019849	Prep	yellow	-0.0194514	0	0	0	0.0709188	0	0	0	0.0145328	0	0	0.0265554	0	-0.541419	0	0	0	0	0.389079
ENSMUSG00000019850	Tnfaip3	grey	0	0	0.220475	0	-0.0217822	-0.156732	0	-0.0994376	-0.0206826	0	-0.0239113	-0.0700969	0.017417	0.0784508	-0.128527	0	0	0	-0.198898
ENSMUSG00000019851	Perp	grey	0	-0.0864762	0.144812	0	0	-0.0494357	-0.0924161	-0.142976	0.0321035	0.177633	-0.0432057	0	0	0	-0.0308679	0	0.079049	0	0
ENSMUSG00000019852	Arfgef3	blue	0	0.50003	-0.155145	0	0	0.160426	0.0135243	0	-0.205878	-0.101801	0	0	0	0	0	-0.133626	0	-0.372301	0
ENSMUSG00000019853	Hebp2	blue	0	0	-0.0689344	0.341188	0	0	0.148618	0	0	-0.00294212	-0.207503	0	0	0	0	-0.0609155	0	0	0
ENSMUSG00000019854	Reps1	greenyellow	-0.134263	0	-0.391562	0	0.0849876	0.479418	0	0.0916776	0	0	0.136443	0.125385	-0.0825582	-0.124279	0.102285	0	0	0	0.359923
ENSMUSG00000019857	Asf1a	grey	0	-0.161468	0	-0.201478	0	0	-0.296465	0	0.066328	0.291535	0.0605592	0.0115231	-8.55841e-05	0	0	0.00181101	-0.11225	0.0508296	0
ENSMUSG00000019861	Gopc	brown	0	0.081362	0.269736	0	0	0	0.172656	0	-0.244564	0	-0.187979	0	0	0	0	-0.172931	0.479791	-0.284918	0
ENSMUSG00000019863	Qrsl1	greenyellow	-0.0454124	0	-0.279143	0	0.0305388	0.208824	0	0.293034	0	0.0469093	0	0.327846	-0.0944782	-0.0622558	0	0	0	0	0.0863544
ENSMUSG00000019864	Rtn4ip1	greenyellow	-0.016878	0	-0.289592	0	0.0865355	0.316909	0	0.174088	0	0	0	0	-0.0106475	-0.111292	0.0999927	0	0	0	0.287459
ENSMUSG00000019865	Nmbr	grey	0	0.0514617	0	0	0	0	0.00769042	-0.109891	-0.149715	0	0	0	0.0382761	0.00295924	0	0	0	0	-0.0497622
ENSMUSG00000019866	Aim1	grey	0.000184706	-0.0105537	0	-0.00368261	0	0.00532398	-0.000361505	0	0.124016	0	0.101639	-0.00489925	-0.00766933	0	0	0	-0.0282553	0	0.0312659
ENSMUSG00000019868	Vta1	grey	-0.0205677	-0.0188591	0.0881051	0	-0.0214535	-0.0575156	0.00818533	0.0120665	0	0.0812002	-0.119326	0.00337406	0	-0.0340258	0.00446113	-0.0409264	0.0922441	-0.00725042	0
ENSMUSG00000019872	Smpdl3a	pink	0.232084	0	0.344004	0	-0.06538	-0.352214	0	-0.341747	-0.0124952	0	-0.0225066	-0.296078	0.0657147	0.197677	-0.0228724	0	0	0	-0.379073
ENSMUSG00000019873	Reep3	purple	0.11013	0.0585322	0.0125487	0	-0.141289	0	0	0.0344388	0	-0.0717989	0.00230626	-0.106941	0	0.334502	0	-0.000680931	0	-0.131964	-0.127502
ENSMUSG00000019874	Fabp7	grey	0	-0.0719501	0.159096	0	0	-0.15099	0	-0.0747069	0	0.0612724	-0.130957	0	0	-0.0635309	0	0	0.0751936	0	0
ENSMUSG00000019876	Pkib	grey	-0.204984	0.0520868	0	0	0	0.152592	0	0.00308127	-0.0468007	0	0	0	-0.100927	0	0	-0.139565	0.105646	-0.111093	0
ENSMUSG00000019877	Serinc1	grey	0	0	0	0.231082	0	0	0	0.21926	0	-0.254617	-0.11931	0	0	0	0	-0.291974	0.145152	0	0
ENSMUSG00000019878	Hsf2	tan	0	0	0.329562	0.0472725	0	-0.0335283	0.116172	-0.0236704	-0.0999552	0	-0.230021	-0.100254	0	-0.0169313	-0.0535724	-0.0589008	0.405854	-0.0166404	0
ENSMUSG00000019880	Rspo3	black	0.326924	0	0	0	-0.159372	-0.0677632	0	-0.0296611	-0.0382863	0	-0.0265434	0	0.00998124	0.296801	0	-0.0880036	-0.0541614	0	-0.197584
ENSMUSG00000019883	Echdc1	grey	-0.0145216	0	0	-0.0191711	0.106981	0	0	0.0122912	0	0.0283557	0	0.112865	-0.0704092	-0.0259129	-0.0380331	0.0687532	0	-0.025034	0
ENSMUSG00000019888	Mgat4c	grey	0	-0.0949831	0	0	0	0	0	0	0.137294	0	0	0	0	0	0	0.0990583	-0.0489713	0.146415	0
ENSMUSG00000019889	Ptprk	grey	-0.0417628	0	0	0	0	0	0	0	0	0	-0.129508	0.215101	-0.0160357	-0.120401	-0.0485042	-0.0523665	0.138481	0	0
ENSMUSG00000019890	Nts	grey	0.0951848	0	0.298206	0.0159142	-0.141028	-0.230201	0.0548042	-0.160417	-0.0300906	0	-0.312542	-0.221685	0.0204953	0.0198526	-0.0764062	-0.114832	0.139919	0	-0.0865349
ENSMUSG00000019891	Dcbld1	grey	-0.32196	0	-0.171706	0.00182363	0.0111698	0.160127	0	0.0507953	0	0	0	0.204585	-0.0678835	-0.311931	0.0772896	0	0	0	0.355407
ENSMUSG00000019893	Ros1	grey	0	-0.0780194	-0.0181017	0	-0.000960972	0	0	0	0.206818	0	0.0330652	0	0	0	0	0	-0.103858	0.0535651	0.0633613
ENSMUSG00000019894	Slc6a15	lightyellow	-0.0803445	0.0207234	0	0	0	0	0	0	-0.155408	0.36265	0	0.143001	-0.235212	0	0.142692	0	0	-0.0744814	0
ENSMUSG00000019897	Ccdc59	pink	0.14942	0	0	0	-0.0652718	-0.128486	0	0	0	0	0	0	0.20717	0.0893	0	-0.0331197	0	0	-0.0728996
ENSMUSG00000019899	Lama2	grey	0.114696	-0.0538574	0	-0.150556	-0.0132686	-0.0296317	-0.0843352	0	0	0	0	0	0	0.043766	0.0256517	0	-0.00603445	0	-0.0614433
ENSMUSG00000019900	Rfx6	grey	-0.00333577	0.0350619	0.00072865	0	0.0634641	0	0	0.106243	-0.0307338	0	0	0	0	0	-0.039439	0	0	-0.0151238	0
ENSMUSG00000019905	Gprc6a	grey	0	0	0	0	0.188804	0	0	0	0	0	0	0.0795212	0	0	-0.0529771	0.189637	0	0	0
ENSMUSG00000019913	Sim1	grey	0	-0.0265587	0.00556595	0	0	-0.0521211	-0.0499621	-0.145975	0.0485044	0	0	0	0.0139633	0	0	0.035737	0	0.0107335	0
ENSMUSG00000019916	P4ha1	lightgreen	0	-0.180058	0	0	0	0	-0.0177365	0.0886425	0.328222	-0.00831203	0	0	0	-0.29366	0	-0.0317384	0	0.148247	0.272493
ENSMUSG00000019920	Lims1	grey	0	-0.124001	0	0	-0.0853691	0	0	0	0	0.0504142	0	0	0	-0.0326476	0	-0.0897524	0	0.0820979	0
ENSMUSG00000019927	Ube2d1	grey	0	-0.0924449	0	-0.0206141	0	0	-0.0644893	-0.0119975	0.0177725	0.133342	0	0	0	0	0	0	-0.112948	0.106073	0
ENSMUSG00000019929	Dcn	black	0.74029	0	0.274721	0	-0.229491	-0.385577	0	0	-0.00823915	0	-0.205892	-0.358994	0.201995	0.269523	-0.0939511	-0.0867843	0	0	-0.289031
ENSMUSG00000019932	Kera	grey	0.0698196	0	0	0	-0.175091	0	-0.0153763	0	0.0776742	0	0.0635056	0	0.0850599	0	0	-0.0261002	-0.101196	0.0841613	0
ENSMUSG00000019935	Slc17a8	grey	-0.113108	0	-0.243687	0.078878	0	0.18708	0	0.200698	0	-0.0957244	0	0	-0.0606034	-0.00821724	0.14324	-0.117921	0	0	0.177985
ENSMUSG00000019936	Epyc	grey	0	0	0.0812714	0	0	-0.00521391	0	0	-0.139166	0	-0.109999	0	0	0	-0.0794612	0	0.0827872	-0.0815812	-0.0436597
ENSMUSG00000019942	Cdk1	grey	0	0	0	0	-0.0759757	-0.0941895	0	-0.0433289	0	0	0	0	0.130368	0.17023	-0.0794361	0	0	0	-0.0570688
ENSMUSG00000019945	1700040L02Rik	grey	0	0	0	-0.0982556	0	0.000836595	-0.0332879	-0.0834506	-0.0240084	0.0234978	0	0	-0.0473345	0	0.0504885	0	0	0	-0.0237583
ENSMUSG00000019947	Arid5b	grey	0.0852094	0	-0.0564087	0	-0.0795566	-0.044842	0	0	0	0	0	0	0.0953138	0	-0.0740436	0	-0.0539251	0	0
ENSMUSG00000019948	Actr6	grey	-0.0413631	0	0.191693	0	0	-0.0213489	0	-0.00917516	-0.0729623	0.0145511	-0.150783	0	-0.00253971	-0.0199674	-0.0166912	0	0.251365	-0.00874343	0
ENSMUSG00000019951	Uhrf1bp1l	tan	0	0	0	0	0	0	0	0.261468	-0.168851	-0.290385	-0.125567	0	0	0	0	-0.232084	0.524643	-0.177233	0
ENSMUSG00000019952	Poc1b	grey	0	0.0848967	0	0	-0.0331328	0.0233643	0	0.016385	-0.0865295	0	0.0607781	0	0	0.130436	0	-0.0336848	0	-0.158722	-0.0247983
ENSMUSG00000019960	Dusp6	grey	0.341273	0	0	0.237751	-0.0294779	-0.198587	0.0134782	0	0	-0.178801	0	-0.112184	0.201191	0	-0.095983	0	0	0	0
ENSMUSG00000019961	Tmpo	lightyellow	0	0	0.073518	-0.161104	-0.0107519	-0.0321156	-0.179792	-0.101231	-0.0202362	0.113572	0	0	0	0.0448655	0	0	0	0	-0.182423
ENSMUSG00000019966	Kitl	grey	0	0	0	0	-0.0430746	-0.0986586	0	0.000351325	-0.0311421	0.148868	-0.083481	0	0	0	0	-0.0589593	0	0	-0.0480131
ENSMUSG00000019969	Psen1	midnightblue	-0.16674	0.0142249	-0.273255	0	0.0201178	0.124282	0	0	0	0	0	0.538711	-0.0732084	-0.0140793	0	0	0	0	0.0501039
ENSMUSG00000019970	Sgk1	grey	0	-0.120445	0	0	-0.0118919	0	0	0	0.334321	0	0	-0.204412	0.0762447	0	0	0	-0.188735	0.206915	0
ENSMUSG00000019971	Cep290	grey	0	-0.0492332	0	0	0.0387701	-0.0242729	-0.0511685	0	0.0418173	0.0332243	0	0	0	0	-0.0803029	0.0814393	0	0.064005	0
ENSMUSG00000019975	Ikbip	black	0.542257	0	0.12595	0	-0.0772841	-0.308266	0	-0.0228839	0	-0.00497193	0	-0.13561	0.257079	0.264453	-0.156587	0	0	-0.000648879	-0.236803
ENSMUSG00000019977	Hbs1l	lightgreen	-0.134549	-0.176766	0.0459305	0	0.0666971	0	-0.0592919	0.0406225	0.182796	0.0784817	0	0	0	-0.308528	0	0	0	0.235737	0.215418
ENSMUSG00000019978	Epb41l2	black	0.360816	0	0.188383	0	-0.0909604	-0.341829	0	-0.175119	0	0	-0.0600295	0	0.230319	0.117007	-0.187432	0	0	0	-0.140259
ENSMUSG00000019979	Apaf1	purple	0	0.126512	0	0	-0.0471252	0	0	-0.0402025	-0.129919	0	0	-0.108805	0	0.33912	0	0	0	-0.111993	-0.223339
ENSMUSG00000019982	Myb	grey	0	0	0	0	-0.0199195	0	-0.0349768	0	-0.06574	0	0.111057	0	0	0.0416639	0	0	0	0	-0.0643858
ENSMUSG00000019984	Med23	grey	0	0.0650548	0	0	-0.0207787	0.0624667	0	0	0	-0.0112233	0.196581	-0.198881	0	0.129349	0	0	-0.0442292	-0.0739021	0
ENSMUSG00000019986	Ahi1	grey	0.0578949	0	-0.183174	0.201151	0	0	0.208197	0	0.00373926	-0.311879	0	-0.166605	0.049537	0	0	0	-0.170435	0	0
ENSMUSG00000019987	Arg1	cyan	0	0	0	0.217899	0	0	0	0	0	-0.041981	-0.134933	-0.0400144	0	0	0	-0.13964	0	0	0
ENSMUSG00000019988	Nedd1	turquoise	0	-0.159313	0	-0.33877	0	0	-0.300342	0	0.00648164	0.0801797	0.238021	0	0	0	0	0.0930868	-0.304903	0.129216	0
ENSMUSG00000019990	Pde7b	turquoise	0	-0.114311	0	-0.0796083	-0.151474	0	-0.0511185	0	0.118035	0.146178	0.0883213	0	0	0	0	0	-0.157466	0.148396	0
ENSMUSG00000019992	Mtfr2	grey	0	0	0.0641004	0	0	-0.019466	0	-0.0923285	-0.0234769	0	0	0	0	0.0887136	0	0.0104149	0	0	-0.0883206
ENSMUSG00000019996	Map7	greenyellow	-0.199109	0	-0.311715	0	0.03463	0.369376	0	0.21476	0.0320922	0	0.283356	0.280534	-0.0773865	0	0	0	-0.0381933	0	0.19644
ENSMUSG00000019997	Ctgf	black	0.574311	0	0	0	-0.115871	-0.287863	0	0	0	-0.120632	0	-0.440214	0.393064	0.107406	-0.108739	0	0	0	-0.016987
ENSMUSG00000019998	Stx7	yellow	-0.00924373	0	-0.150378	0.105231	0.0436979	0	0	0.13351	0.125745	0	0	0.188413	0	-0.410282	0	-0.0032757	0	0	0.594122
ENSMUSG00000020000	Moxd1	grey	0	0	-0.037183	0	0	0	0	0.204576	0	-0.0280921	0	0	0	-0.0651633	0	-0.0431248	0	0	0.0992443
ENSMUSG00000020003	Pex7	midnightblue	-0.140668	0	0	0	0	0.00850326	0	0	0	0.135814	-0.0354684	0.417118	-0.234667	-0.0893504	0.0836691	0	0.0185079	0	0
[truncated: 14,921 more rows]
