# Supplementary material for: Inducible and reversible phenotypes in a novel mouse model of Friedreich’s Ataxia
Source: eLife. 2017 Dec 19;6:e30054. doi: 10.7554/eLife.30054 (PMC5736353; doi:10.7554/eLife.30054)
Supplement: Supplementary file 4. — For categorization and clustering of GO terms, we considered GO terms with Benjamini-corrected P-values less than 0.05. Enriched GO terms are provided for each module in separate tabs. [file elife-30054-supp4.xlsx]

## Sheet: yellow
Sno	Category	Term	Count	%	PValue	Genes	List Total	Pop Hits	Pop Total	Fold Enrichment	Bonferroni	Benjamini	FDR
49	GOTERM_MF_FAT	GO:0000166~nucleotide binding	65	16.8394	2.6e-05	HSP90AB1, NRBP1, ABCF2, RAB9B, NUAK1, CLPB, GNA11, GNA12, PEX6, PIP5K1B, ACSS2, PRKX, RNGTT, HSPH1, RBM8A, ACTR1A, PIK3C3, RASL10B, RAB24, PRKACA, CHST15, TUBG1, TUBG2, DHX30, CDK16, IPMK, GTPBP2, RET, CAMK1G, LIMK2, PFKL, G3BP2, PRKCE, CDK5, SRPK1, MAPK1, NCOA5, ADK, ATP9A, PI4K2A, LRRK2, SPAST, GPN1, PRKCZ, RAB3A, ACTR3B, FKBP4, BCL2L2, ADRBK1, URGCP, SBK1, DCAKD, ABCB9, SPHK2, MAP2K4, GRSF1, K…	239	2183	13288	1.65547	0.0105916	0.00354306	0.0363479
53	GOTERM_MF_FAT	GO:0001882~nucleoside binding	49	12.6943	0.000109	HSP90AB1, ABCF2, NRBP1, NUAK1, CLPB, PEX6, PIP5K1B, ACSS2, ADORA1, PRKX, HSPH1, ACTR1A, PIK3C3, PRKACA, CHST15, DHX30, CDK16, IPMK, RET, CAMK1G, PFKL, LIMK2, PRKCE, CDK5, SRPK1, MAPK1, ADK, ATP9A, NCOA5, PI4K2A, LRRK2, SPAST, GPN1, PRKCZ, ACTR3B, FKBP4, ADRBK1, SBK1, DCAKD, ABCB9, SPHK2, MAP2K4, KIF3C, RIMKLA, HSPA12B, ULK2, MTOR, KATNAL1, PIP4K2B	239	1558	13288	1.7486	0.0435407	0.0063394	0.151874
52	GOTERM_MF_FAT	GO:0001883~purine nucleoside binding	49	12.6943	9.27e-05	HSP90AB1, ABCF2, NRBP1, NUAK1, CLPB, PEX6, PIP5K1B, ACSS2, ADORA1, PRKX, HSPH1, ACTR1A, PIK3C3, PRKACA, CHST15, DHX30, CDK16, IPMK, RET, CAMK1G, PFKL, LIMK2, PRKCE, CDK5, SRPK1, MAPK1, ADK, ATP9A, NCOA5, PI4K2A, LRRK2, SPAST, GPN1, PRKCZ, ACTR3B, FKBP4, ADRBK1, SBK1, DCAKD, ABCB9, SPHK2, MAP2K4, KIF3C, RIMKLA, HSPA12B, ULK2, MTOR, KATNAL1, PIP4K2B	239	1548	13288	1.7599	0.0373101	0.00631728	0.129737
50	GOTERM_MF_FAT	GO:0005524~ATP binding	47	12.1762	6.93e-05	HSP90AB1, GPN1, PRKCZ, NRBP1, ABCF2, ACTR3B, NUAK1, CLPB, FKBP4, PEX6, PIP5K1B, ADRBK1, ACSS2, PRKX, HSPH1, SBK1, ACTR1A, PIK3C3, PRKACA, CDK16, DHX30, IPMK, DCAKD, ABCB9, RET, CAMK1G, LIMK2, PFKL, SPHK2, MAP2K4, PRKCE, KIF3C, CDK5, SRPK1, RIMKLA, MAPK1, HSPA12B, ULK2, ATP9A, ADK, NCOA5, PI4K2A, MTOR, LRRK2, KATNAL1, SPAST, PIP4K2B	239	1443	13288	1.81089	0.028023	0.0070806	0.0969949
55	GOTERM_BP_FAT	GO:0006793~phosphorus metabolic process	33	8.54922	0.000117	PRKCZ, NRBP1, NUAK1, ADRBK1, PRDX2, ADORA1, PRKX, RNGTT, SBK1, FXN, PPP2CA, PIK3C3, GAB1, PRKACA, BRD4, CDK16, IPMK, RET, CAMK1G, NCEH1, LIMK2, MAP2K4, PRKCE, CDK5, ATP6V1D, SRPK1, MAPK1, PPM1E, ULK2, MTOR, INPP4A, LRRK2, PPP5C	250	866	13588	2.07115	0.136875	0.0361302	0.189434
54	GOTERM_BP_FAT	GO:0006796~phosphate metabolic process	33	8.54922	0.000117	PRKCZ, NRBP1, NUAK1, ADRBK1, PRDX2, ADORA1, PRKX, RNGTT, SBK1, FXN, PPP2CA, PIK3C3, GAB1, PRKACA, BRD4, CDK16, IPMK, RET, CAMK1G, NCEH1, LIMK2, MAP2K4, PRKCE, CDK5, ATP6V1D, SRPK1, MAPK1, PPM1E, ULK2, MTOR, INPP4A, LRRK2, PPP5C	250	866	13588	2.07115	0.136875	0.0361302	0.189434
22	GOTERM_BP_FAT	GO:0008104~protein localization	32	8.29016	2.01e-05	RAB3A, AP1M1, STX7, RAB9B, NAPG, AP1B1, XPO6, LMAN2L, AP3S2, SNX4, NAPA, GIPC1, SYNGR1, ANK2, AAGAB, RAB24, TMED10, EXOC3, ABCB9, LRSAM1, VPS41, CDK5, COG4, RAB11FIP5, COG6, RAB11FIP3, AP2A1, COG8, HGS, NUTF2, SLC15A4, VPS25	250	753	13588	2.30978	0.025006	0.00840579	0.0326163
35	GOTERM_BP_FAT	GO:0009057~macromolecule catabolic process	27	6.99482	0.00017	UBE3B, BTRC, ASB13, FBXW8, RBM8A, USP39, FBXO28, NEDD4L, FBXO21, ANAPC2, LRSAM1, DFFA, UBE4B, SPSB4, CDK5, BRAP, ATE1, SENP3, RNF5, WSB2, USP20, FBXO31, USP46, USP22, FBXO34, UBXN6, RNF40	250	654	13588	2.24389	0.193172	0.0351417	0.276117
20	GOTERM_BP_FAT	GO:0015031~protein transport	31	8.03109	3.09e-06	RAB3A, AP1M1, STX7, RAB9B, NAPG, AP1B1, XPO6, LMAN2L, AP3S2, SNX4, NAPA, GIPC1, SYNGR1, AAGAB, RAB24, TMED10, EXOC3, ABCB9, LRSAM1, VPS41, CDK5, COG4, RAB11FIP5, COG6, RAB11FIP3, AP2A1, COG8, HGS, NUTF2, SLC15A4, VPS25	250	651	13588	2.58819	0.00389721	0.00389721	0.00502996
48	GOTERM_MF_FAT	GO:0017076~purine nucleotide binding	59	15.285	1.39e-05	HSP90AB1, NRBP1, ABCF2, RAB9B, NUAK1, GNA11, CLPB, GNA12, PEX6, PIP5K1B, ACSS2, PRKX, RNGTT, HSPH1, ACTR1A, PIK3C3, RASL10B, RAB24, PRKACA, CHST15, TUBG1, TUBG2, DHX30, CDK16, IPMK, GTPBP2, RET, CAMK1G, PFKL, LIMK2, PRKCE, CDK5, SRPK1, MAPK1, NCOA5, ADK, ATP9A, PI4K2A, LRRK2, SPAST, GPN1, PRKCZ, RAB3A, ACTR3B, FKBP4, ADRBK1, URGCP, SBK1, DCAKD, ABCB9, SPHK2, MAP2K4, KIF3C, RIMKLA, HSPA12B, ULK2, …	239	1871	13288	1.75323	0.00567522	0.00284165	0.0194296
33	GOTERM_BP_FAT	GO:0019941~modification-dependent protein catabolic process	23	5.95855	0.000168	ANAPC2, LRSAM1, UBE3B, UBE4B, SPSB4, ASB13, BRAP, ATE1, SENP3, FBXW8, RNF5, WSB2, FBXO28, USP39, USP46, USP20, FBXO31, NEDD4L, USP22, FBXO34, FBXO21, UBXN6, RNF40	250	508	13588	2.46082	0.191568	0.0416399	0.273566
36	GOTERM_BP_FAT	GO:0030163~protein catabolic process	24	6.21762	0.000234	ANAPC2, LRSAM1, UBE3B, BTRC, UBE4B, SPSB4, ASB13, BRAP, ATE1, SENP3, FBXW8, RNF5, WSB2, FBXO28, USP39, USP46, USP20, FBXO31, NEDD4L, USP22, FBXO34, FBXO21, UBXN6, RNF40	250	556	13588	2.34613	0.255475	0.0412683	0.3793
56	GOTERM_MF_FAT	GO:0030554~adenyl nucleotide binding	48	12.4352	0.000151	HSP90AB1, GPN1, PRKCZ, NRBP1, ABCF2, ACTR3B, NUAK1, CLPB, FKBP4, PEX6, PIP5K1B, ADRBK1, ACSS2, PRKX, HSPH1, SBK1, ACTR1A, PIK3C3, PRKACA, CHST15, CDK16, DHX30, IPMK, DCAKD, ABCB9, RET, CAMK1G, LIMK2, PFKL, SPHK2, MAP2K4, PRKCE, KIF3C, CDK5, SRPK1, RIMKLA, MAPK1, HSPA12B, ULK2, NCOA5, ATP9A, ADK, PI4K2A, MTOR, LRRK2, KATNAL1, SPAST, PIP4K2B	239	1535	13288	1.73858	0.059931	0.00769549	0.210781
46	GOTERM_MF_FAT	GO:0032553~ribonucleotide binding	58	15.0259	8.33e-06	HSP90AB1, NRBP1, ABCF2, RAB9B, NUAK1, GNA11, CLPB, GNA12, PEX6, PIP5K1B, ACSS2, PRKX, RNGTT, HSPH1, ACTR1A, PIK3C3, RASL10B, RAB24, PRKACA, TUBG1, TUBG2, DHX30, CDK16, IPMK, GTPBP2, RET, CAMK1G, PFKL, LIMK2, PRKCE, CDK5, SRPK1, MAPK1, NCOA5, ADK, ATP9A, PI4K2A, LRRK2, SPAST, GPN1, PRKCZ, RAB3A, ACTR3B, FKBP4, ADRBK1, URGCP, SBK1, DCAKD, ABCB9, SPHK2, MAP2K4, KIF3C, RIMKLA, HSPA12B, ULK2, MTOR, KA…	239	1796	13288	1.79549	0.00340896	0.00340896	0.0116581
47	GOTERM_MF_FAT	GO:0032555~purine ribonucleotide binding	58	15.0259	8.33e-06	HSP90AB1, NRBP1, ABCF2, RAB9B, NUAK1, GNA11, CLPB, GNA12, PEX6, PIP5K1B, ACSS2, PRKX, RNGTT, HSPH1, ACTR1A, PIK3C3, RASL10B, RAB24, PRKACA, TUBG1, TUBG2, DHX30, CDK16, IPMK, GTPBP2, RET, CAMK1G, PFKL, LIMK2, PRKCE, CDK5, SRPK1, MAPK1, NCOA5, ADK, ATP9A, PI4K2A, LRRK2, SPAST, GPN1, PRKCZ, RAB3A, ACTR3B, FKBP4, ADRBK1, URGCP, SBK1, DCAKD, ABCB9, SPHK2, MAP2K4, KIF3C, RIMKLA, HSPA12B, ULK2, MTOR, KA…	239	1796	13288	1.79549	0.00340896	0.00340896	0.0116581
51	GOTERM_MF_FAT	GO:0032559~adenyl ribonucleotide binding	47	12.1762	9.18e-05	HSP90AB1, GPN1, PRKCZ, NRBP1, ABCF2, ACTR3B, NUAK1, CLPB, FKBP4, PEX6, PIP5K1B, ADRBK1, ACSS2, PRKX, HSPH1, SBK1, ACTR1A, PIK3C3, PRKACA, CDK16, DHX30, IPMK, DCAKD, ABCB9, RET, CAMK1G, LIMK2, PFKL, SPHK2, MAP2K4, PRKCE, KIF3C, CDK5, SRPK1, RIMKLA, MAPK1, HSPA12B, ULK2, ATP9A, ADK, NCOA5, PI4K2A, MTOR, LRRK2, KATNAL1, SPAST, PIP4K2B	239	1460	13288	1.78981	0.0369596	0.00750369	0.128495
25	GOTERM_BP_FAT	GO:0034613~cellular protein localization	16	4.14508	0.000417	AP1M1, STX7, AP1B1, NAPG, XPO6, AP3S2, GIPC1, VPS41, NAPA, SYNGR1, CDK5, ANK2, AP2A1, TMED10, HGS, NUTF2	250	299	13588	2.90847	0.409189	0.0429072	0.67562
34	GOTERM_BP_FAT	GO:0043632~modification-dependent macromolecule catabolic process	23	5.95855	0.000168	ANAPC2, LRSAM1, UBE3B, UBE4B, SPSB4, ASB13, BRAP, ATE1, SENP3, FBXW8, RNF5, WSB2, FBXO28, USP39, USP46, USP20, FBXO31, NEDD4L, USP22, FBXO34, FBXO21, UBXN6, RNF40	250	508	13588	2.46082	0.191568	0.0416399	0.273566
39	GOTERM_BP_FAT	GO:0044257~cellular protein catabolic process	23	5.95855	0.000363	ANAPC2, LRSAM1, UBE3B, UBE4B, SPSB4, ASB13, BRAP, ATE1, SENP3, FBXW8, RNF5, WSB2, FBXO28, USP39, USP46, USP20, FBXO31, NEDD4L, USP22, FBXO34, FBXO21, UBXN6, RNF40	250	537	13588	2.32793	0.367571	0.0447849	0.588486
38	GOTERM_BP_FAT	GO:0044265~cellular macromolecule catabolic process	25	6.47668	0.000349	UBE3B, ASB13, FBXW8, RBM8A, USP39, FBXO28, NEDD4L, FBXO21, ANAPC2, LRSAM1, DFFA, UBE4B, SPSB4, BRAP, ATE1, SENP3, RNF5, WSB2, USP20, FBXO31, USP46, USP22, UBXN6, FBXO34, RNF40	250	609	13588	2.2312	0.356687	0.047832	0.566632
21	GOTERM_BP_FAT	GO:0045184~establishment of protein localization	31	8.03109	3.57e-06	RAB3A, AP1M1, STX7, RAB9B, NAPG, AP1B1, XPO6, LMAN2L, AP3S2, SNX4, NAPA, GIPC1, SYNGR1, AAGAB, RAB24, TMED10, EXOC3, ABCB9, LRSAM1, VPS41, CDK5, COG4, RAB11FIP5, COG6, RAB11FIP3, AP2A1, COG8, HGS, NUTF2, SLC15A4, VPS25	250	656	13588	2.56846	0.00449838	0.00225172	0.00580759
24	GOTERM_BP_FAT	GO:0046907~intracellular transport	20	5.18135	0.000379	AP1M1, NRBP1, STX7, XPO6, AP1B1, NAPG, AP3S2, NAPA, GIPC1, VPS41, KLC2, SYNGR1, HNRNPA1, CDK5, AP2A1, TMED10, HGS, NUTF2, MCOLN1, SPAST	250	431	13588	2.52213	0.380265	0.0425642	0.614447
26	GOTERM_BP_FAT	GO:0070727~cellular macromolecule localization	16	4.14508	0.000451	AP1M1, STX7, AP1B1, NAPG, XPO6, AP3S2, GIPC1, VPS41, NAPA, SYNGR1, CDK5, ANK2, AP2A1, TMED10, HGS, NUTF2	250	301	13588	2.88914	0.434532	0.0429063	0.731698

## Sheet: lightgreen
Sno	Category	Term	Count	%	PValue	Genes	List Total	Pop Hits	Pop Total	Fold Enrichment	Bonferroni	Benjamini	FDR
2	GOTERM_BP_FAT	GO:0035295~tube development	7	6.08696	0.00405852	FLT1, EPAS1, JMJD6, RARB, BMP7, SRF, RBM15	79	264	13588	4.56061	0.93705	0.93705	5.92629
9	GOTERM_CC_FAT	GO:0045211~postsynaptic membrane	5	4.34783	0.00656957	GABRA3, CLSTN3, SSPN, FAIM2, CAMK2N1	75	126	12504	6.61587	0.583819	0.583819	7.41749
10	GOTERM_CC_FAT	GO:0045202~synapse	7	6.08696	0.0113966	MYRIP, GABRA3, CLSTN3, SSPN, FAIM2, CAMK2N1, DTNA	75	319	12504	3.65843	0.782259	0.533373	12.543
13	GOTERM_CC_FAT	GO:0044456~synapse part	5	4.34783	0.0368239	GABRA3, CLSTN3, SSPN, FAIM2, CAMK2N1	75	212	12504	3.93208	0.993195	0.810496	35.5127
19	GOTERM_BP_FAT	GO:0008380~RNA splicing	6	5.21739	0.00594298	WDR83, ZMAT5, JMJD6, RBM4, SF1, LSM2	79	201	13588	5.13433	0.982635	0.868223	8.56505
22	GOTERM_BP_FAT	GO:0006397~mRNA processing	6	5.21739	0.0172972	WDR83, ZMAT5, JMJD6, RBM4, SF1, LSM2	79	262	13588	3.93893	0.999993	0.906799	23.0576
23	GOTERM_BP_FAT	GO:0016071~mRNA metabolic process	6	5.21739	0.029693	WDR83, ZMAT5, JMJD6, RBM4, SF1, LSM2	79	302	13588	3.41722	1	0.946504	36.416
25	GOTERM_CC_FAT	GO:0005681~spliceosome	4	3.47826	0.0370881	WDR83, ZMAT5, SF1, LSM2	75	124	12504	5.37806	0.993438	0.715388	35.7192
26	GOTERM_BP_FAT	GO:0006396~RNA processing	7	6.08696	0.0393961	WDR83, ZMAT5, RPP21, JMJD6, RBM4, SF1, LSM2	79	437	13588	2.75515	1	0.897471	45.3262
34	GOTERM_MF_FAT	GO:0030695~GTPase regulator activity	8	6.95652	0.00937867	MYRIP, DOCK1, SIPA1L1, ARHGEF19, STARD8, ARHGEF15, SH3BP1, RAPGEFL1	88	361	13288	3.34626	0.895806	0.677209	11.4521
35	GOTERM_MF_FAT	GO:0060589~nucleoside-triphosphatase regulator activity	8	6.95652	0.0102114	MYRIP, DOCK1, SIPA1L1, ARHGEF19, STARD8, ARHGEF15, SH3BP1, RAPGEFL1	88	367	13288	3.29155	0.91485	0.560058	12.4081
37	GOTERM_MF_FAT	GO:0005096~GTPase activator activity	5	4.34783	0.0372054	SIPA1L1, ARHGEF19, STARD8, ARHGEF15, SH3BP1	88	192	13288	3.93229	0.999888	0.780545	38.7
55	GOTERM_MF_FAT	GO:0008565~protein transporter activity	4	3.47826	0.0092185	RAMP3, AP4S1, MRPL45, RAMP1	88	66	13288	9.15152	0.891684	0.891684	11.2671
67	GOTERM_MF_FAT	GO:0015370~solute:sodium symporter activity	3	2.6087	0.0364127	SLC6A7, SLC6A1, SLC1A1	88	46	13288	9.84783	0.999864	0.831433	38.0453
98	GOTERM_MF_FAT	GO:0016706~oxidoreductase activity, acting on paired donors, with incorporation or reduction of molecular oxygen, 2-oxoglutarate as one donor, and incorporation of one atom each of oxygen into both donors	3	2.6087	0.0163676	P4HA2, P4HA1, JMJD6	88	30	13288	15.1	0.980951	0.628491	19.1854
126	GOTERM_BP_FAT	GO:0001569~patterning of blood vessels	3	2.6087	0.00827319	FLT1, SRF, RBM15	79	24	13588	21.5	0.99648	0.847876	11.7324
127	GOTERM_BP_FAT	GO:0048754~branching morphogenesis of a tube	4	3.47826	0.0163178	FLT1, BMP7, SRF, RBM15	79	93	13588	7.39785	0.999986	0.939002	21.8976
128	GOTERM_BP_FAT	GO:0045596~negative regulation of cell differentiation	5	4.34783	0.0206105	HDAC5, BCL6, BMP7, RBM15, NKX2-2	79	182	13588	4.72527	0.999999	0.905605	26.8639
129	GOTERM_BP_FAT	GO:0030218~erythrocyte differentiation	3	2.6087	0.0309513	EPAS1, JMJD6, BCL6	79	48	13588	10.75	1	0.930916	37.6434
130	GOTERM_BP_FAT	GO:0034101~erythrocyte homeostasis	3	2.6087	0.0346026	EPAS1, JMJD6, BCL6	79	51	13588	10.1176	1	0.930103	41.0812
131	GOTERM_BP_FAT	GO:0001763~morphogenesis of a branching structure	4	3.47826	0.0351044	FLT1, BMP7, SRF, RBM15	79	125	13588	5.504	1	0.911964	41.5396
132	GOTERM_BP_FAT	GO:0007507~heart development	5	4.34783	0.0392773	HDAC5, JMJD6, RARB, SRF, RBM15	79	223	13588	3.8565	1	0.916007	45.2245
133	GOTERM_BP_FAT	GO:0001525~angiogenesis	4	3.47826	0.0410053	FLT1, EPAS1, SRF, RBM15	79	133	13588	5.17293	1	0.888095	46.686

## Sheet: turquoise
Sno	Category	Term	Count	%	PValue	Genes	List Total	Pop Hits	Pop Total	Fold Enrichment	Bonferroni	Benjamini	FDR
1	KEGG_PATHWAY	mmu05012:Parkinson's disease	43	4.8478	1.41e-22	UQCRC2, NDUFB6, UQCRC1, NDUFB7, NDUFB8, ATP5B, UBE2G1, UBE2G2, CYC1, COX7C, PINK1, ATP5G1, COX5A, ATP5G3, COX5B, GM10231, NDUFS7, NDUFS6, NDUFS5, UQCR10, UQCR11, NDUFS4, NDUFS8, COX6B1, NDUFS3, NDUFS2, ATP5J, NDUFA2, NDUFA8, COX8B, NDUFA9, NDUFA7, COX4I1, NDUFC1, VDAC3, NDUFA1, PARK7, VDAC1, NDUFV1, SDHC, NDUFV2, COX6A2, ATP5C1	304	133	5738	6.10244	2.34e-20	2.34e-20	1.71e-19
2	KEGG_PATHWAY	mmu00190:Oxidative phosphorylation	41	4.62232	4.59e-21	UQCRC2, NDUFB6, UQCRC1, NDUFB7, COX10, NDUFB8, ATP5B, CYC1, COX7C, ATP5G1, COX5A, ATP5G3, COX5B, GM10231, NDUFS7, NDUFS6, NDUFS5, UQCR10, UQCR11, NDUFS4, NDUFS8, COX6B1, NDUFS3, COX17, NDUFS2, ATP5J, NDUFA2, ATP5J2, NDUFA8, COX8B, NDUFA9, NDUFA7, COX4I1, NDUFC1, NDUFA1, PPA2, NDUFV1, SDHC, NDUFV2, COX6A2, ATP5C1	304	130	5738	5.95288	7.62e-19	3.81e-19	5.57e-18
3	KEGG_PATHWAY	mmu05016:Huntington's disease	47	5.29876	4.14e-20	UQCRC2, POLR2F, NDUFB6, UQCRC1, NDUFB7, NDUFB8, ATP5B, PPARG, CYC1, POLR2I, COX7C, ATP5G1, COX5A, ATP5G3, COX5B, GM10231, NDUFS7, NDUFS6, TFAM, NDUFS5, UQCR10, UQCR11, NDUFS4, NDUFS8, COX6B1, NDUFS3, NDUFS2, ATP5J, NDUFA2, NDUFA8, COX8B, NDUFA9, NDUFA7, COX4I1, NDUFC1, DNAIC1, VDAC3, NDUFA1, PPARGC1A, VDAC1, SOD2, EP300, NDUFV1, SDHC, NDUFV2, COX6A2, ATP5C1	304	183	5738	4.84768	6.88e-18	2.29e-18	5.04e-17
4	KEGG_PATHWAY	mmu05010:Alzheimer's disease	40	4.50958	1.44e-14	UQCRC2, NDUFB6, UQCRC1, NDUFB7, APH1A, NDUFB8, ATP5B, CYC1, COX7C, ATP5G1, COX5A, ATP5G3, COX5B, GM10231, NDUFS7, NDUFS6, NDUFS5, UQCR10, UQCR11, NDUFS4, NDUFS8, COX6B1, NDUFS3, NDUFS2, ATP5J, LPL, NDUFA2, NDUFA8, COX8B, NDUFA9, NDUFA7, COX4I1, NDUFC1, NDUFA1, ATP2A2, NDUFV1, SDHC, NDUFV2, COX6A2, ATP5C1	304	182	5738	4.14835	2.38e-12	5.94e-13	1.74e-11
5	KEGG_PATHWAY	mmu04260:Cardiac muscle contraction	20	2.25479	1.21e-08	UQCRC2, CACNA2D1, ACTC1, UQCRC1, MYL2, COX8B, MYL3, TNNC1, CYC1, COX7C, COX4I1, ATP1A2, MYH6, COX5A, COX5B, UQCR10, UQCR11, ATP2A2, COX6B1, COX6A2	304	78	5738	4.83974	2e-06	4e-07	1.46e-05
6	KEGG_PATHWAY	mmu00280:Valine, leucine and isoleucine degradation	13	1.46561	2.91e-06	BCKDHA, ACAA2, ACADM, IVD, MCEE, OXCT1, BCKDHB, ALDH2, ECHS1, ACAA1A, ACAT1, HIBADH, PCCA	304	46	5738	5.33424	0.000483	8.05e-05	0.00353513
7	KEGG_PATHWAY	mmu03320:PPAR signaling pathway	14	1.57835	0.000216	CPT1B, LPL, PPARA, ACADM, CPT2, RXRA, PPARG, RXRG, AQP7, ACSL1, CYP27A1, FABP3, ACAA1A, SCP2	304	79	5738	3.34494	0.0351803	0.00510323	0.261806
8	KEGG_PATHWAY	mmu04910:Insulin signaling pathway	19	2.14205	0.000306	PHKG1, MAP2K2, PHKB, PRKAB2, HK2, MKNK2, FBP2, PPP1R3A, PPP1CB, PPARGC1A, PPP1R3C, CRKL, PYGM, SLC2A4, GYS1, PRKAA2, TRIP10, INSR, RAPGEF1	304	138	5738	2.59873	0.0495016	0.006326	0.370925
9	KEGG_PATHWAY	mmu05410:Hypertrophic cardiomyopathy (HCM)	14	1.57835	0.000403	ACTC1, CACNA2D1, MYL2, TNNC1, MYL3, PRKAB2, MYH6, TTN, DES, SGCG, ATP2A2, ITGB6, PRKAA2, SGCA	304	84	5738	3.14583	0.0647319	0.00740821	0.488655
10	KEGG_PATHWAY	mmu00071:Fatty acid metabolism	10	1.1274	0.000466	ACADVL, ACAA2, CPT1B, ACSL1, ACADM, CPT2, ALDH2, ECHS1, ACAA1A, ACAT1	304	45	5738	4.19444	0.0743922	0.00770066	0.564253
11	KEGG_PATHWAY	mmu00640:Propanoate metabolism	8	0.901917	0.000759	ACSS1, ACADM, SUCLG2, MCEE, ALDH2, ECHS1, ACAT1, PCCA	304	30	5738	5.03333	0.118412	0.0113919	0.918266
12	KEGG_PATHWAY	mmu00650:Butanoate metabolism	8	0.901917	0.00279313	L2HGDH, ALDH5A1, OXCT1, ALDH2, ECHS1, BDH1, ACAT1, PDHB	304	37	5738	4.08108	0.371431	0.0379534	3.34152
13	KEGG_PATHWAY	mmu05414:Dilated cardiomyopathy	13	1.46561	0.00305282	ADCY4, ACTC1, CACNA2D1, MYL2, TNNC1, MYL3, MYH6, TTN, DES, SGCG, ATP2A2, ITGB6, SGCA	304	92	5738	2.66712	0.398027	0.0382895	3.64692
14	KEGG_PATHWAY	mmu00250:Alanine, aspartate and glutamate metabolism	7	0.789177	0.0041749	GOT2, ADSSL1, ALDH5A1, ADSL, GPT, DDO, GPT2	304	30	5738	4.40417	0.500668	0.0483957	4.9564
29	GOTERM_CC_FAT	GO:0005739~mitochondrion	244	27.5085	5.91e-86	MRPL42, PDP2, LDHD, MPV17, OGDH, HIBADH, GOT2, NT5C3, ABCB10, MRPL37, MRPL38, GPT2, MRPL34, MRPL53, ACAA2, MRPL51, NUDT19, MRPL50, NUDT13, SUCLG2, TBRG4, BCL2L13, BCL2L11, NME6, NME2, ATP5C1, ADSL, MRPL47, MPST, GATC, PRODH, ATP5SL, ACP6, CHCHD4, MTIF3, ACAT1, SDHAF1, GM10231, SFXN5, HSPA1L, COX6B1, FAM162A, GPD2, PTGR2, MAOB, VDAC3, AFG3L1, PPA2, OCIAD2, VDAC1, PEO1, PTCD3, COX6A2, BCKDK, COX10,…	608	1322	12504	3.7958	2.43e-83	2.43e-83	8.28e-83
32	GOTERM_CC_FAT	GO:0044429~mitochondrial part	134	15.1071	3.49e-61	MRPS35, GRPEL1, MPV17, MIPEP, OGDH, COX5A, COX5B, PDHB, GOT2, FAHD1, SLC25A20, ACSS1, UQCR10, UQCR11, ABCB10, MRPL37, MRPL38, SLC25A26, MRPL34, ACAA2, MRPL51, TIMM8B, EARS2, ATP5C1, MRPL47, AKAP1, PCCA, MPST, PRODH, MAVS, COX7C, CHCHD4, ACAT1, SDHAF1, SFXN5, HSPA1L, IVD, GSTK1, COX6B1, DNAJA3, GPD2, ATP5J2, COX8B, MRPS23, MAOB, MRPS24, MRPS21, CRAT, VDAC3, VDAC1, OCIAD2, TST, PPIF, SLC25A11, PEO1…	608	524	12504	5.25919	1.43e-58	7.17e-59	4.89e-58
39	GOTERM_CC_FAT	GO:0005740~mitochondrial envelope	97	10.9357	2.76e-42	UQCRC2, CPT2, UQCRC1, COX10, ATP5B, TIMM17A, CYC1, PINK1, MPV17, TIMM50, 1700071K01RIK, OGDH, COX5A, COX5B, GOT2, NDUFS7, FAHD1, SLC25A20, IMMP2L, NDUFS6, NDUFS5, UQCR10, UQCR11, NDUFS4, ABCB10, SLC25A26, NDUFS3, NDUFS2, COX17, ATP5J, ACAA2, SUOX, AIFM1, COX4I1, TMEM70, NDUFA13, NDUFC1, TIMM8B, NDUFA12, MFN2, ACADVL, MFN1, CYP27A1, ATP5C1, AKAP1, PRODH, MPST, MAVS, TUFM, NDUFB6, NDUFB7, NDUFB8, C…	608	391	12504	5.102	1.14e-39	3.79e-40	3.87e-39
40	GOTERM_CC_FAT	GO:0031966~mitochondrial membrane	94	10.5975	4.44e-42	UQCRC2, CPT2, UQCRC1, COX10, ATP5B, TIMM17A, CYC1, PINK1, MPV17, TIMM50, 1700071K01RIK, OGDH, COX5A, COX5B, GOT2, NDUFS7, FAHD1, SLC25A20, IMMP2L, NDUFS6, NDUFS5, UQCR10, UQCR11, NDUFS4, ABCB10, SLC25A26, NDUFS3, NDUFS2, ATP5J, ACAA2, AIFM1, COX4I1, TMEM70, NDUFA13, NDUFC1, TIMM8B, NDUFA12, MFN2, ACADVL, MFN1, CYP27A1, ATP5C1, AKAP1, PRODH, MPST, MAVS, TUFM, NDUFB6, NDUFB7, NDUFB8, COX7C, NLRX1, …	608	368	12504	5.25322	1.82e-39	4.56e-40	6.22e-39
41	GOTERM_CC_FAT	GO:0031967~organelle envelope	109	12.2886	1.1e-38	MPV17, OGDH, COX5A, ANKLE2, COX5B, GOT2, FAHD1, SLC25A20, UQCR10, UQCR11, ABCB10, SLC25A26, NUP133, ACAA2, TOR1AIP1, TIMM8B, HRASLS, ATP5C1, AKAP1, PRODH, MPST, MAVS, COX7C, CHCHD4, ACAT1, SFXN5, GSTK1, COX6B1, GPD2, ATP5J2, COX8B, MAOB, MRPS21, CRAT, NXF1, VDAC3, VDAC1, OCIAD2, TST, SLC25A11, UACA, UCP3, NDUFV1, NDUFV2, COX6A2, SLC25A19, RHOT2, UQCRC2, UQCRC1, CPT2, COX10, TIMM17A, ATP5B, CYC1, …	608	540	12504	4.15124	4.5e-36	9e-37	1.53e-35
42	GOTERM_CC_FAT	GO:0031975~envelope	109	12.2886	1.57e-38	MPV17, OGDH, COX5A, ANKLE2, COX5B, GOT2, FAHD1, SLC25A20, UQCR10, UQCR11, ABCB10, SLC25A26, NUP133, ACAA2, TOR1AIP1, TIMM8B, HRASLS, ATP5C1, AKAP1, PRODH, MPST, MAVS, COX7C, CHCHD4, ACAT1, SFXN5, GSTK1, COX6B1, GPD2, ATP5J2, COX8B, MAOB, MRPS21, CRAT, NXF1, VDAC3, VDAC1, OCIAD2, TST, SLC25A11, UACA, UCP3, NDUFV1, NDUFV2, COX6A2, SLC25A19, RHOT2, UQCRC2, UQCRC1, CPT2, COX10, TIMM17A, ATP5B, CYC1, …	608	542	12504	4.13592	6.45e-36	1.07e-36	2.2e-35
43	GOTERM_CC_FAT	GO:0005743~mitochondrial inner membrane	81	9.13191	1.83e-38	UQCRC2, CPT2, UQCRC1, ATP5B, TIMM17A, CYC1, MPV17, TIMM50, 1700071K01RIK, COX5A, COX5B, GOT2, NDUFS7, FAHD1, SLC25A20, NDUFS6, IMMP2L, NDUFS5, UQCR10, UQCR11, NDUFS4, ABCB10, SLC25A26, NDUFS3, NDUFS2, ATP5J, ACAA2, COX4I1, NDUFA13, NDUFC1, TIMM8B, NDUFA12, ACADVL, CYP27A1, ATP5C1, PRODH, MPST, TUFM, NDUFB6, NDUFB7, NDUFB8, COX7C, ATP5G1, ACAT1, SFXN5, GSTK1, CKMT2, ETFDH, CSDE1, COX6B1, SLC25A42,…	608	296	12504	5.6278	7.52e-36	1.07e-36	2.56e-35
44	GOTERM_CC_FAT	GO:0019866~organelle inner membrane	81	9.13191	1.19e-36	UQCRC2, CPT2, UQCRC1, ATP5B, TIMM17A, CYC1, MPV17, TIMM50, 1700071K01RIK, COX5A, COX5B, GOT2, NDUFS7, FAHD1, SLC25A20, NDUFS6, IMMP2L, NDUFS5, UQCR10, UQCR11, NDUFS4, ABCB10, SLC25A26, NDUFS3, NDUFS2, ATP5J, ACAA2, COX4I1, NDUFA13, NDUFC1, TIMM8B, NDUFA12, ACADVL, CYP27A1, ATP5C1, PRODH, MPST, TUFM, NDUFB6, NDUFB7, NDUFB8, COX7C, ATP5G1, ACAT1, SFXN5, GSTK1, CKMT2, ETFDH, CSDE1, COX6B1, SLC25A42,…	608	312	12504	5.3392	4.88e-34	6.1e-35	1.66e-33
45	GOTERM_CC_FAT	GO:0031090~organelle membrane	120	13.5287	2.75e-29	UBQLN4, RP9, MPV17, SGMS1, OGDH, COX5A, COX5B, GOT2, FAHD1, SLC25A20, ST3GAL3, UQCR10, UQCR11, SLC2A4, JSRP1, ST3GAL5, ABCB10, SLC25A26, ACAA2, TIMM8B, PNPLA7, ATP5C1, AKAP1, MPST, PRODH, MAVS, COPZ2, COX7C, TRIM72, ACAT1, SFXN5, STX17, GSTK1, COX6B1, PCYT1A, GPD2, RILP, ATP5J2, COX8B, MAOB, DENND1A, MRPS21, CRAT, VDAC3, VDAC1, OCIAD2, ABCB4, TST, SLC25A11, UCP3, NDUFV1, NDUFV2, COX6A2, SLC25A19,…	608	809	12504	3.05055	1.13e-26	1.25e-27	3.85e-26
47	GOTERM_BP_FAT	GO:0006091~generation of precursor metabolites and energy	59	6.65163	1.03e-23	UQCRC2, UQCRC1, PHKB, COX10, ATP5B, CYC1, PGAM2, OGDH, PDHB, NDUFS7, NDUFS6, NDUFS5, UQCR10, UQCR11, NDUFS4, IDH3G, NDUFS8, NDUFS3, NDUFS2, ATP5J, ACO2, ALDH5A1, SUCLG2, PHKG1, NDUFA13, PFKM, NDUFC1, PPP1R3A, PPARGC1A, PPP1CB, NDUFA12, ATP5C1, ALDOA, NDUFB6, NDUFB7, NDUFB8, HK2, ATP5G1, ATP5G3, GM10231, TPI1, PPP1R3C, ETFDH, GYS1, ENO3, ETFB, NDUFA2, NDUFA8, NDUFA9, NDUFA7, CS, EPM2A, NDUFA1, SOD…	646	261	13588	4.75482	2.27e-20	2.27e-20	1.79e-20
52	GOTERM_CC_FAT	GO:0070469~respiratory chain	26	2.93123	8.5e-17	UQCRC2, NDUFA2, NDUFB6, UQCRC1, NDUFB7, NDUFA8, NDUFA9, NDUFB8, CYC1, NDUFA7, NDUFA13, NDUFC1, NDUFA1, NDUFA12, NDUFS7, NDUFS6, NDUFS5, UQCR10, UQCR11, NDUFS4, NDUFV1, NDUFV2, NDUFS8, COX6A2, NDUFS3, NDUFS2	608	65	12504	8.22632	4.56e-14	3.22e-15	1.55e-13
53	GOTERM_BP_FAT	GO:0022900~electron transport chain	31	3.49493	4.06e-15	UQCRC2, UQCRC1, NDUFB6, NDUFB7, NDUFB8, CYC1, NDUFS7, NDUFS6, NDUFS5, UQCR10, NDUFS4, UQCR11, NDUFS8, ETFDH, NDUFS3, NDUFS2, ETFB, NDUFA2, NDUFA8, NDUFA9, ALDH5A1, NDUFA7, NDUFA13, NDUFC1, NDUFA1, PPARGC1A, NDUFA12, SOD2, NDUFV1, SDHC, NDUFV2	646	112	13588	5.82193	9.06e-12	4.53e-12	7.14e-12
56	GOTERM_MF_FAT	GO:0016655~oxidoreductase activity, acting on NADH or NADPH, quinone or similar compound as acceptor	15	1.69109	3.38e-12	NDUFA2, NDUFB7, NDUFB8, NDUFA7, NDUFA13, NDUFAF1, NDUFA12, NDUFS7, NDUFS4, NDUFV1, NDUFV2, NDUFS8, NQO1, NDUFS3, NDUFS2	639	27	13288	11.5528	2.66e-09	2.66e-09	5.18e-09
57	GOTERM_MF_FAT	GO:0050136~NADH dehydrogenase (quinone) activity	14	1.57835	9.79e-12	NDUFS7, NDUFA2, NDUFS4, NDUFB7, NDUFB8, NDUFV1, NDUFS8, NDUFV2, NDUFA7, NDUFA13, NDUFS3, NDUFS2, NDUFAF1, NDUFA12	639	24	13288	12.1304	7.7e-09	3.85e-09	1.5e-08
58	GOTERM_MF_FAT	GO:0008137~NADH dehydrogenase (ubiquinone) activity	14	1.57835	9.79e-12	NDUFS7, NDUFA2, NDUFS4, NDUFB7, NDUFB8, NDUFV1, NDUFS8, NDUFV2, NDUFA7, NDUFA13, NDUFS3, NDUFS2, NDUFAF1, NDUFA12	639	24	13288	12.1304	7.7e-09	3.85e-09	1.5e-08
59	GOTERM_MF_FAT	GO:0003954~NADH dehydrogenase activity	14	1.57835	9.79e-12	NDUFS7, NDUFA2, NDUFS4, NDUFB7, NDUFB8, NDUFV1, NDUFS8, NDUFV2, NDUFA7, NDUFA13, NDUFS3, NDUFS2, NDUFAF1, NDUFA12	639	24	13288	12.1304	7.7e-09	3.85e-09	1.5e-08
60	GOTERM_MF_FAT	GO:0016651~oxidoreductase activity, acting on NADH or NADPH	18	2.02931	9.93e-11	NDUFA2, NDUFB7, NDUFB8, NDUFA7, NDUFA13, CYB5RL, GMPR, ECSIT, NDUFAF1, NDUFA12, NDUFS7, NDUFS4, NDUFV1, NDUFS8, NDUFV2, NQO1, NDUFS3, NDUFS2	639	51	13288	7.33941	7.82e-08	2.61e-08	1.52e-07
62	GOTERM_BP_FAT	GO:0055114~oxidation reduction	71	8.00451	3.48e-10	UQCRC2, UQCRC1, LDHD, CYC1, PRDX3, ALDH1L2, OGDH, PDHB, HIBADH, NDUFS7, KDM1B, NDUFS6, NDUFS5, UQCR10, UQCR11, NDUFS4, IDH3G, NDUFS8, NDUFS3, NQO1, NDUFS2, SUOX, ACADM, AIFM1, ALDH5A1, NDUFA13, DECR1, NDUFC1, CYB5RL, GMPR, COQ7, PPARGC1A, DDO, DHDH, NDUFA12, ACADVL, CYP27A1, AKR1B10, OXNAD1, PRODH, PHYHD1, NDUFB6, SORD, ADHFE1, NDUFB7, NDUFB8, EGLN3, EGLN1, IVD, ETFDH, BDH1, ETFB, BCKDHA, GPD2, N…	646	672	13588	2.22235	7.68e-07	1.92e-07	6.06e-07
63	GOTERM_CC_FAT	GO:0044455~mitochondrial membrane part	15	1.69109	4.85e-08	NDUFA2, NDUFB8, IMMT, TIMM17A, NDUFA13, TMEM70, TIMM50, MFN2, IMMP2L, NDUFS4, COX6A2, RHOT2, NDUFS3, NDUFS2, ATP5J	608	49	12504	6.29565	1.99e-05	9.49e-07	6.79e-05
64	GOTERM_CC_FAT	GO:0005746~mitochondrial respiratory chain	7	0.789177	4.39e-05	NDUFA2, NDUFS4, NDUFB8, COX6A2, NDUFA13, NDUFS3, NDUFS2	608	15	12504	9.59737	0.0178644	0.000693	0.0613967
65	GOTERM_CC_FAT	GO:0045271~respiratory chain complex I	5	0.563698	7.63e-05	NDUFA2, NDUFS4, NDUFB8, NDUFS3, NDUFS2	608	6	12504	17.1382	0.0308652	0.0010805	0.10676
66	GOTERM_CC_FAT	GO:0030964~NADH dehydrogenase complex	5	0.563698	7.63e-05	NDUFA2, NDUFS4, NDUFB8, NDUFS3, NDUFS2	608	6	12504	17.1382	0.0308652	0.0010805	0.10676
67	GOTERM_CC_FAT	GO:0005747~mitochondrial respiratory chain complex I	5	0.563698	7.63e-05	NDUFA2, NDUFS4, NDUFB8, NDUFS3, NDUFS2	608	6	12504	17.1382	0.0308652	0.0010805	0.10676
71	GOTERM_CC_FAT	GO:0030016~myofibril	31	3.49493	1.06e-17	JPH2, MYL2, TCAP, PDLIM5, SYNC, SMTNL1, TTN, MYOT, DES, ABRA, MYOM1, JPH1, ACTC1, KAT2B, ACTA1, MYH1, CRYAB, MYH2, LDB3, ACTN2, SYNPO2, MYOZ2, MYH6, HOMER1, MYOZ3, CSRP3, ABCC9, TRIM54, PYGM, NRAP, MYPN, ITGB1BP2	608	91	12504	7.00593	4.37e-15	3.98e-16	1.49e-14
72	GOTERM_CC_FAT	GO:0030017~sarcomere	29	3.26945	2.18e-17	JPH2, TCAP, PDLIM5, SYNC, SMTNL1, TTN, MYOT, DES, ABRA, MYOM1, JPH1, ACTC1, KAT2B, ACTA1, MYH1, CRYAB, MYH2, LDB3, ACTN2, SYNPO2, MYOZ2, MYH6, HOMER1, MYOZ3, CSRP3, ABCC9, TRIM54, PYGM, MYPN, ITGB1BP2	608	80	12504	7.4551	8.97e-15	7.47e-16	3.06e-14
73	GOTERM_CC_FAT	GO:0043292~contractile fiber	31	3.49493	4.14e-17	JPH2, MYL2, TCAP, PDLIM5, SYNC, SMTNL1, TTN, MYOT, DES, ABRA, MYOM1, JPH1, ACTC1, KAT2B, ACTA1, MYH1, CRYAB, MYH2, LDB3, ACTN2, SYNPO2, MYOZ2, MYH6, HOMER1, MYOZ3, CSRP3, ABCC9, TRIM54, PYGM, NRAP, MYPN, ITGB1BP2	608	95	12504	6.71094	1.7e-14	1.31e-15	5.79e-14
74	GOTERM_CC_FAT	GO:0044449~contractile fiber part	29	3.26945	1.9e-16	JPH2, TCAP, PDLIM5, SYNC, SMTNL1, TTN, MYOT, DES, ABRA, MYOM1, JPH1, ACTC1, KAT2B, ACTA1, MYH1, CRYAB, MYH2, LDB3, ACTN2, SYNPO2, MYOZ2, MYH6, HOMER1, MYOZ3, CSRP3, ABCC9, TRIM54, PYGM, MYPN, ITGB1BP2	608	86	12504	6.93498	9.13e-14	6.11e-15	3.11e-13
75	GOTERM_CC_FAT	GO:0031674~I band	22	2.48027	1.35e-14	ACTC1, JPH2, KAT2B, TCAP, CRYAB, PDLIM5, SYNC, LDB3, ACTN2, SYNPO2, MYOZ2, SMTNL1, HOMER1, MYOZ3, TTN, CSRP3, MYOT, TRIM54, DES, PYGM, ITGB1BP2, JPH1	608	53	12504	8.53674	5.57e-12	3.48e-13	1.9e-11
76	GOTERM_CC_FAT	GO:0030018~Z disc	19	2.14205	1.38e-12	JPH2, TCAP, CRYAB, PDLIM5, SYNC, LDB3, ACTN2, SYNPO2, MYOZ2, HOMER1, MYOZ3, TTN, CSRP3, MYOT, DES, TRIM54, PYGM, ITGB1BP2, JPH1	608	46	12504	8.49457	5.67e-10	3.34e-11	1.93e-09
80	GOTERM_CC_FAT	GO:0031980~mitochondrial lumen	48	5.4115	3.33e-24	MRPS35, GRPEL1, BCKDK, ECHS1, MIPEP, OGDH, PDHB, SDHAF1, HSPA1L, GOT2, ALAS1, ACSS1, MRPL12, IVD, GSTK1, OXCT1, MRPL16, ETFDH, MRPL37, MRPL38, BDH1, ETFB, MRPL34, DNAJA3, MRPL2, BCKDHA, PDK1, PDK2, MRPL51, ACADM, MRPS23, NDUFA9, PDK4, CS, BCKDHB, MRPS24, MRPL30, SOD2, EARS2, PPIF, TST, PEO1, PPM1K, ALDH2, MRPL47, OAT, PCCA, PRODH	608	163	12504	6.05618	1.37e-21	1.37e-22	4.67e-21
81	GOTERM_CC_FAT	GO:0005759~mitochondrial matrix	48	5.4115	3.33e-24	MRPS35, GRPEL1, BCKDK, ECHS1, MIPEP, OGDH, PDHB, SDHAF1, HSPA1L, GOT2, ALAS1, ACSS1, MRPL12, IVD, GSTK1, OXCT1, MRPL16, ETFDH, MRPL37, MRPL38, BDH1, ETFB, MRPL34, DNAJA3, MRPL2, BCKDHA, PDK1, PDK2, MRPL51, ACADM, MRPS23, NDUFA9, PDK4, CS, BCKDHB, MRPS24, MRPL30, SOD2, EARS2, PPIF, TST, PEO1, PPM1K, ALDH2, MRPL47, OAT, PCCA, PRODH	608	163	12504	6.05618	1.37e-21	1.37e-22	4.67e-21
82	GOTERM_CC_FAT	GO:0031974~membrane-enclosed lumen	100	11.274	2.31e-08	MRPS35, GRPEL1, RP9, MIPEP, OGDH, PDHB, GOT2, ACSS1, MRPL37, MRPL38, MRPL34, SATB1, MRPL51, RREB1, MLXIPL, TIMM8B, EARS2, RSL1D1, EP300, PIAS4, HRASLS, MRPL47, PCCA, PRODH, ALDOA, SRL, ZCRB1, CHCHD4, MEIS1, ZFP768, SDHAF1, HSPA1L, IVD, GSTK1, COX6B1, DNAJA3, UTP23, MRPS23, MAFB, MRPS24, NXF1, TST, PPIF, PEO1, ALDH2, HNRNPH1, BMI1, BCKDK, E2F6, PPARG, CBFA2T3, ALAS1, ANP32A, GNPAT, YAP1, COX17, MR…	608	1174	12504	1.75177	9.49e-06	4.75e-07	3.23e-05
83	GOTERM_CC_FAT	GO:0043233~organelle lumen	93	10.4848	4.93e-07	BMI1, MRPS35, GRPEL1, BCKDK, E2F6, PPARG, RP9, MIPEP, CBFA2T3, OGDH, PDHB, GOT2, ACSS1, ALAS1, ANP32A, MRPL37, GNPAT, MRPL38, YAP1, MRPL34, MRPL2, SATB1, MRPL51, ACADM, RREB1, MLXIPL, NDUFA13, ECSIT, EARS2, RSL1D1, CD3EAP, EP300, PIAS4, PPM1K, CFL2, ZMIZ1, HIPK3, HIPK2, MRPL47, RANGRF, PSME4, CASQ1, OAT, PCCA, CASQ2, PRODH, ALDOA, POLR2F, SRL, POLR2I, ECHS1, ZCRB1, MEIS1, TCF7L2, ZFP768, SDHAF1, …	608	1136	12504	1.68364	0.000203	9.21e-06	0.000691
84	GOTERM_CC_FAT	GO:0070013~intracellular organelle lumen	92	10.372	8.44e-07	BMI1, MRPS35, GRPEL1, BCKDK, E2F6, PPARG, RP9, MIPEP, CBFA2T3, OGDH, PDHB, GOT2, ACSS1, ALAS1, ANP32A, MRPL37, GNPAT, MRPL38, YAP1, MRPL34, MRPL2, SATB1, MRPL51, ACADM, RREB1, MLXIPL, NDUFA13, ECSIT, EARS2, RSL1D1, CD3EAP, EP300, PIAS4, PPM1K, CFL2, ZMIZ1, HIPK3, HIPK2, MRPL47, RANGRF, PSME4, CASQ1, OAT, PCCA, CASQ2, PRODH, POLR2F, SRL, POLR2I, ECHS1, ZCRB1, MEIS1, TCF7L2, ZFP768, SDHAF1, HSPA1L,…	608	1133	12504	1.66995	0.000347	1.51e-05	0.00118221
89	GOTERM_CC_FAT	GO:0016529~sarcoplasmic reticulum	14	1.57835	2.65e-09	CACNA2D1, JPH2, SRL, TMEM38A, ART1, ANK1, PYGM, ATP2A2, JSRP1, CASQ1, JPH1, S100A1, CASQ2, HRC	608	34	12504	8.46827	1.09e-06	6.04e-08	3.71e-06
90	GOTERM_CC_FAT	GO:0016528~sarcoplasm	14	1.57835	6.02e-09	CACNA2D1, JPH2, SRL, TMEM38A, ART1, ANK1, PYGM, ATP2A2, JSRP1, CASQ1, JPH1, S100A1, CASQ2, HRC	608	36	12504	7.99781	2.48e-06	1.3e-07	8.43e-06
97	GOTERM_CC_FAT	GO:0019867~outer membrane	16	1.80383	2.56e-05	MAVS, CPT1B, AIFM1, MAOB, NLRX1, PINK1, VDAC3, VDAC1, MFN2, MFN1, ANK, ACSL1, SH3GLB1, RHOT2, AKAP1, RETSAT	608	90	12504	3.65614	0.0104533	0.00042	0.0357962
98	GOTERM_CC_FAT	GO:0031968~organelle outer membrane	15	1.69109	7.05e-05	MAVS, CPT1B, AIFM1, MAOB, NLRX1, PINK1, VDAC3, VDAC1, MFN2, MFN1, ACSL1, SH3GLB1, RHOT2, AKAP1, RETSAT	608	87	12504	3.54583	0.0285649	0.0010345	0.0986915
99	GOTERM_CC_FAT	GO:0005741~mitochondrial outer membrane	14	1.57835	0.000115	MFN2, MAVS, MFN1, CPT1B, ACSL1, AIFM1, SH3GLB1, MAOB, RHOT2, PINK1, NLRX1, AKAP1, VDAC3, VDAC1	608	80	12504	3.59901	0.0460311	0.00156957	0.160427
103	GOTERM_BP_FAT	GO:0006006~glucose metabolic process	29	3.26945	7.18e-11	ALDOA, PPARA, PHKB, HK2, PGAM2, OGDH, HIBADH, PDHB, PPP1R3C, TPI1, GYS1, ENO3, RPIA, PDK1, GPD2, PDK2, PHKG1, INPPL1, ALDH5A1, PDK4, EPM2A, PFKM, FBP2, PPP1R3A, PPP1CB, PYGM, GANC, MAPK14, GYG	646	140	13588	4.35705	1.58e-07	5.28e-08	1.25e-07
104	GOTERM_BP_FAT	GO:0019318~hexose metabolic process	29	3.26945	6.43e-09	ALDOA, PPARA, PHKB, HK2, PGAM2, OGDH, HIBADH, PDHB, PPP1R3C, TPI1, GYS1, ENO3, RPIA, PDK1, GPD2, PDK2, PHKG1, INPPL1, ALDH5A1, PDK4, EPM2A, PFKM, FBP2, PPP1R3A, PPP1CB, PYGM, GANC, MAPK14, GYG	646	169	13588	3.60939	1.42e-05	2.03e-06	1.12e-05
105	GOTERM_BP_FAT	GO:0005996~monosaccharide metabolic process	31	3.49493	6.75e-09	ALDOA, PPARA, PHKB, FN3K, HK2, PGAM2, OGDH, HIBADH, PDHB, PPP1R3C, TPI1, B3GALNT2, GYS1, ENO3, RPIA, PDK1, GPD2, PDK2, PHKG1, INPPL1, ALDH5A1, PDK4, EPM2A, PFKM, FBP2, PPP1R3A, PPP1CB, PYGM, GANC, MAPK14, GYG	646	191	13588	3.4139	1.49e-05	1.86e-06	1.17e-05
106	GOTERM_BP_FAT	GO:0044275~cellular carbohydrate catabolic process	11	1.24014	0.000475	ALDOA, TPI1, PYGM, HK2, ENO3, PGAM2, PFKM, RPIA, OGDH, HIBADH, PDHB	646	60	13588	3.85624	0.649576	0.0332605	0.823547
107	GOTERM_BP_FAT	GO:0019320~hexose catabolic process	10	1.1274	0.000681	ALDOA, TPI1, HK2, ENO3, PGAM2, PFKM, RPIA, OGDH, HIBADH, PDHB	646	52	13588	4.04501	0.777385	0.0432237	1.17776
108	GOTERM_BP_FAT	GO:0006007~glucose catabolic process	10	1.1274	0.000681	ALDOA, TPI1, HK2, ENO3, PGAM2, PFKM, RPIA, OGDH, HIBADH, PDHB	646	52	13588	4.04501	0.777385	0.0432237	1.17776
121	GOTERM_MF_FAT	GO:0015077~monovalent inorganic cation transmembrane transporter activity	16	1.80383	1.49e-05	COX8B, ATP5B, COX7C, COX4I1, ATP5G1, ATP1A2, COX5A, ATP5G3, COX5B, GM10231, UQCR10, UQCR11, ATP5C1, COX6B1, COX6A2, ATP5J	639	87	13288	3.82437	0.0116221	0.00194646	0.0227494
122	GOTERM_MF_FAT	GO:0015078~hydrogen ion transmembrane transporter activity	15	1.69109	3.19e-05	UQCR10, UQCR11, COX8B, ATP5B, COX6A2, COX7C, COX6B1, ATP5C1, COX4I1, ATP5G1, COX5A, COX5B, ATP5G3, GM10231, ATP5J	639	82	13288	3.80396	0.024812	0.00358286	0.0488877
123	GOTERM_MF_FAT	GO:0022890~inorganic cation transmembrane transporter activity	18	2.02931	0.000119	COX8B, ATP5B, COX7C, COX4I1, ATP5G1, ATP1A2, COX5A, COX5B, ATP5G3, GM10231, UQCR10, UQCR11, ATP2A2, ATP5C1, COX6B1, COX6A2, SLC22A5, ATP5J	639	127	13288	2.94732	0.0890932	0.00928807	0.181449
124	GOTERM_MF_FAT	GO:0016675~oxidoreductase activity, acting on heme group of donors	7	0.789177	0.000599	COX8B, COX6A2, COX7C, COX6B1, COX4I1, COX5A, COX5B	639	23	13288	6.32891	0.375835	0.038517	0.913152
125	GOTERM_MF_FAT	GO:0004129~cytochrome-c oxidase activity	7	0.789177	0.000599	COX8B, COX6A2, COX7C, COX6B1, COX4I1, COX5A, COX5B	639	23	13288	6.32891	0.375835	0.038517	0.913152
126	GOTERM_MF_FAT	GO:0015002~heme-copper terminal oxidase activity	7	0.789177	0.000599	COX8B, COX6A2, COX7C, COX6B1, COX4I1, COX5A, COX5B	639	23	13288	6.32891	0.375835	0.038517	0.913152
127	GOTERM_MF_FAT	GO:0016676~oxidoreductase activity, acting on heme group of donors, oxygen as acceptor	7	0.789177	0.000599	COX8B, COX6A2, COX7C, COX6B1, COX4I1, COX5A, COX5B	639	23	13288	6.32891	0.375835	0.038517	0.913152
133	GOTERM_CC_FAT	GO:0005777~peroxisome	15	1.69109	0.000485	ECH1, NUDT19, ABCD1, EPHX2, MPV17, CRAT, DDO, PEX11A, FNDC5, ACSL1, NUDT7, GNPAT, PXMP2, ACAA1A, SCP2	608	104	12504	2.96622	0.180921	0.00602946	0.677661
134	GOTERM_CC_FAT	GO:0042579~microbody	15	1.69109	0.000485	ECH1, NUDT19, ABCD1, EPHX2, MPV17, CRAT, DDO, PEX11A, FNDC5, ACSL1, NUDT7, GNPAT, PXMP2, ACAA1A, SCP2	608	104	12504	2.96622	0.180921	0.00602946	0.677661
147	GOTERM_BP_FAT	GO:0006631~fatty acid metabolic process	21	2.36753	0.000469	PPARA, ACAA2, CPT1B, ECH1, ACADM, CPT2, ALDH5A1, STAT5A, PRKAB2, EPHX2, ECHS1, ACOT1, LYPLA1, CRAT, ACADVL, TPI1, ACSL1, UCP3, MAPK14, PRKAA2, ACAA1A	646	184	13588	2.40063	0.644914	0.0339244	0.813209
155	GOTERM_MF_FAT	GO:0009055~electron carrier activity	22	2.48027	0.000717	SUOX, ACADM, AIFM1, MAOB, CYC1, CYB5RL, DHDH, NDUFA12, ACADVL, KDM1B, UQCR11, CYP27A1, IVD, SDHC, NDUFS8, NDUFV2, ETFDH, OXNAD1, NQO1, NDUFS2, ETFB, RETSAT	639	202	13288	2.2648	0.431546	0.0425184	1.09329
162	GOTERM_BP_FAT	GO:0015980~energy derivation by oxidation of organic compounds	23	2.59301	7.91e-10	UQCRC1, ACO2, NDUFB8, SUCLG2, COX10, PHKG1, PHKB, ALDH5A1, CS, EPM2A, NDUFA7, PPP1R3A, PPP1CB, PPARGC1A, SOD2, PPP1R3C, UQCR10, IDH3G, UQCR11, PYGM, SDHC, GYG, GYS1	646	98	13588	4.93656	1.74e-06	3.49e-07	1.37e-06
163	GOTERM_BP_FAT	GO:0044042~glucan metabolic process	9	1.01466	0.000119	PPP1R3C, PYGM, PHKB, PHKG1, EPM2A, GYG, GYS1, PPP1R3A, PPP1CB	646	33	13588	5.73656	0.231108	0.0118746	0.207039
164	GOTERM_BP_FAT	GO:0006073~cellular glucan metabolic process	9	1.01466	0.000119	PPP1R3C, PYGM, PHKB, PHKG1, EPM2A, GYG, GYS1, PPP1R3A, PPP1CB	646	33	13588	5.73656	0.231108	0.0118746	0.207039
165	GOTERM_BP_FAT	GO:0005977~glycogen metabolic process	9	1.01466	0.000119	PPP1R3C, PYGM, PHKB, PHKG1, EPM2A, GYG, GYS1, PPP1R3A, PPP1CB	646	33	13588	5.73656	0.231108	0.0118746	0.207039
167	GOTERM_BP_FAT	GO:0006112~energy reserve metabolic process	9	1.01466	0.00028	PPP1R3C, PYGM, PHKB, PHKG1, EPM2A, GYG, GYS1, PPP1R3A, PPP1CB	646	37	13588	5.11639	0.460915	0.0226247	0.486089
168	GOTERM_BP_FAT	GO:0044264~cellular polysaccharide metabolic process	9	1.01466	0.000819	PPP1R3C, PYGM, PHKB, PHKG1, EPM2A, GYG, GYS1, PPP1R3A, PPP1CB	646	43	13588	4.40248	0.835677	0.048927	1.41409
180	GOTERM_BP_FAT	GO:0045333~cellular respiration	14	1.57835	2.96e-06	UQCRC1, ACO2, NDUFB8, SUCLG2, ALDH5A1, COX10, CS, NDUFA7, PPARGC1A, SOD2, UQCR10, IDH3G, UQCR11, SDHC	646	59	13588	4.99113	0.00649999	0.000502	0.00514263
181	GOTERM_BP_FAT	GO:0006084~acetyl-CoA metabolic process	8	0.901917	0.000509	ACSS1, IDH3G, ACO2, SUCLG2, SDHC, CS, PDK4, NUDT7	646	31	13588	5.42814	0.674871	0.0345012	0.882128
192	GOTERM_BP_FAT	GO:0007517~muscle organ development	31	3.49493	9.16e-10	MEF2C, MYL2, FGFRL1, EGLN1, SMTNL1, TRIM72, TTN, FOXO4, CXADR, ZFP91, DES, JPH1, UNC45B, SRPK3, ACTC1, ACADM, ACTA1, CRYAB, RXRA, RXRG, MYLPF, KY, MYH6, HOMER1, CSRP3, PROX1, EP300, MAPK14, VAMP5, TCF15, SNTA1	646	176	13588	3.70486	2.02e-06	3.36e-07	1.59e-06
193	GOTERM_BP_FAT	GO:0014706~striated muscle tissue development	21	2.36753	2.14e-06	MEF2C, SRPK3, ACTC1, ACADM, MYL2, ACTA1, RXRA, RXRG, MYLPF, EGLN1, KY, MYH6, HOMER1, CXADR, TTN, CSRP3, PROX1, EP300, MAPK14, VAMP5, SNTA1	646	127	13588	3.47807	0.00470491	0.000393	0.00371908
194	GOTERM_BP_FAT	GO:0010927~cellular component assembly involved in morphogenesis	11	1.24014	4.48e-06	ACTC1, MYL2, TCAP, ACTA1, GNPAT, MYH6, NEURL1A, TTN, PROX1, UBE2B, CAPN3	646	36	13588	6.42707	0.00983783	0.000706	0.00779643
195	GOTERM_BP_FAT	GO:0060537~muscle tissue development	21	2.36753	6.29e-06	MEF2C, SRPK3, ACTC1, ACADM, MYL2, ACTA1, RXRA, RXRG, MYLPF, EGLN1, KY, MYH6, HOMER1, CXADR, TTN, CSRP3, PROX1, EP300, MAPK14, VAMP5, SNTA1	646	136	13588	3.24791	0.0137712	0.000924	0.0109351
196	GOTERM_BP_FAT	GO:0030239~myofibril assembly	8	0.901917	1.61e-05	ACTC1, MYL2, TCAP, ACTA1, MYH6, TTN, PROX1, CAPN3	646	19	13588	8.85644	0.0347869	0.00208056	0.0279183
197	GOTERM_BP_FAT	GO:0055002~striated muscle cell development	12	1.35287	3.75e-05	ACTC1, MYL2, TCAP, ACTA1, KY, MYH6, TTN, CXADR, HOMER1, PROX1, CAPN3, SNTA1	646	54	13588	4.67423	0.0793204	0.00434019	0.0651528
198	GOTERM_BP_FAT	GO:0051146~striated muscle cell differentiation	15	1.69109	7.21e-05	ACTC1, ACADM, MYL2, ACTA1, TCAP, RXRA, KY, MYH6, HOMER1, CXADR, TTN, CAPN3, PROX1, DYRK1B, SNTA1	646	89	13588	3.54507	0.146912	0.00791314	0.125227
199	GOTERM_BP_FAT	GO:0031032~actomyosin structure organization	8	0.901917	0.000119	ACTC1, MYL2, TCAP, ACTA1, MYH6, TTN, PROX1, CAPN3	646	25	13588	6.7309	0.231434	0.0113795	0.207372
200	GOTERM_BP_FAT	GO:0055001~muscle cell development	12	1.35287	0.000121	ACTC1, MYL2, TCAP, ACTA1, KY, MYH6, TTN, CXADR, HOMER1, PROX1, CAPN3, SNTA1	646	61	13588	4.13785	0.234237	0.0110585	0.210247
201	GOTERM_BP_FAT	GO:0042692~muscle cell differentiation	16	1.80383	0.000418	MEF2C, ACTC1, ACADM, MYL2, ACTA1, TCAP, RXRA, KY, MYH6, HOMER1, CXADR, TTN, CAPN3, PROX1, DYRK1B, SNTA1	646	117	13588	2.87645	0.602477	0.0313098	0.724864
202	GOTERM_BP_FAT	GO:0060538~skeletal muscle organ development	12	1.35287	0.000692	MEF2C, SRPK3, EP300, ACTA1, MAPK14, FGFRL1, VAMP5, RXRG, MYLPF, KY, HOMER1, SNTA1	646	74	13588	3.41093	0.782673	0.0426728	1.1965
226	GOTERM_CC_FAT	GO:0005761~mitochondrial ribosome	12	1.35287	2.69e-06	MRPL2, MRPS35, MRPL51, MRPL12, MRPS23, MRPL16, MRPS24, MRPL37, MRPL47, MRPL38, MRPL30, MRPL34	608	41	12504	6.01926	0.00110352	4.6e-05	0.0037618
227	GOTERM_CC_FAT	GO:0000313~organellar ribosome	12	1.35287	2.69e-06	MRPL2, MRPS35, MRPL51, MRPL12, MRPS23, MRPL16, MRPS24, MRPL37, MRPL47, MRPL38, MRPL30, MRPL34	608	41	12504	6.01926	0.00110352	4.6e-05	0.0037618
229	GOTERM_CC_FAT	GO:0005840~ribosome	24	2.70575	5.68e-05	MRPL53, MRPL2, MRPS35, MRPL42, MRPL51, MRPS16, MRPL50, MRPS28, MRPS23, MRPS24, MRPS21, MRPL30, MRPS31, MRPS30, RSL1D1, MRPL12, MRPL14, MRPL16, RPL3L, MRPL37, MRPL18, MRPL38, MRPL47, MRPL34	608	192	12504	2.57072	0.023085	0.000865	0.0795429
230	GOTERM_BP_FAT	GO:0006412~translation	30	3.38219	0.000616	TUFM, MRPS16, MTIF3, MRPS30, GFM2, MRPL12, MRPL14, MRPL16, TARSL2, MRPL34, EIF2B4, MARS, MRPL2, MRPL51, DARS, AIMP2, EEF1A2, MRPS24, EPRS, MRPS21, MRPL30, EIF2B1, EARS2, RSL1D1, MTRF1, TSFM, EIF2S2, RPL3L, MRPL47, EEF1D	646	319	13588	1.97812	0.742837	0.0403176	1.06527
242	GOTERM_MF_FAT	GO:0016791~phosphatase activity	31	3.49493	1.24e-06	PHLPP1, PDP2, ACP6, STYX, DUSP10, PGAM2, PTPN21, TIMM50, PPM1B, DUPD1, DUSP19, NT5C3, PHOSPHO1, CTDSP1, INPP5A, PPTC7, INPPL1, EPM2A, PTPN4, EPHX2, DUSP23, FBP2, PPP1R3A, PPP1CB, EYA4, DUSP1, PTP4A3, PPM1K, INPP4B, PPM1L, DUSP7	639	238	13288	2.70859	0.000973	0.000243	0.00189467
244	GOTERM_MF_FAT	GO:0004721~phosphoprotein phosphatase activity	22	2.48027	1.19e-05	PHLPP1, PDP2, EPM2A, PTPN4, STYX, DUSP23, DUSP10, PTPN21, TIMM50, PPM1B, PPP1R3A, PPP1CB, DUPD1, EYA4, DUSP19, DUSP1, PTP4A3, PPM1K, CTDSP1, PPM1L, DUSP7, PPTC7	639	152	13288	3.0098	0.00934322	0.00187567	0.0182681
245	GOTERM_BP_FAT	GO:0006470~protein amino acid dephosphorylation	17	1.91657	9.29e-05	PDP2, EPM2A, PTPN4, STYX, DUSP23, DUSP10, TIMM50, PTPN21, PPM1B, PPP1CB, DUPD1, DUSP19, DUSP1, PTP4A3, PPM1K, PPM1L, DUSP7	646	114	13588	3.13666	0.185303	0.00971153	0.161488
246	GOTERM_BP_FAT	GO:0016311~dephosphorylation	18	2.02931	0.000371	PDP2, EPM2A, PTPN4, STYX, DUSP23, DUSP10, PTPN21, TIMM50, PPM1B, PPP1CB, DUPD1, DUSP19, DUSP1, PTP4A3, PPM1K, PPM1L, DUSP7, INPP5A	646	141	13588	2.6852	0.55885	0.0288046	0.643306
266	GOTERM_BP_FAT	GO:0022904~respiratory electron transport chain	8	0.901917	0.00026	UQCR10, UQCR11, UQCRC1, NDUFB8, ALDH5A1, NDUFA7, PPARGC1A, SOD2	646	28	13588	6.00973	0.435959	0.0226448	0.450569
267	GOTERM_BP_FAT	GO:0006119~oxidative phosphorylation	11	1.24014	0.000266	UQCR10, UQCR11, UQCRC1, NDUFB8, ATP5B, NDUFA7, ATP5C1, ATP5G1, ATP5G3, GM10231, ATP5J	646	56	13588	4.13169	0.444206	0.0223374	0.462131
274	GOTERM_MF_FAT	GO:0016775~phosphotransferase activity, nitrogenous group as acceptor	7	0.789177	6.34e-05	PDK1, PDK2, BCKDK, CKM, CKMT2, PCNT, PDK4	639	16	13288	9.09781	0.0486408	0.00621357	0.0970001
292	GOTERM_MF_FAT	GO:0051539~4 iron, 4 sulfur cluster binding	7	0.789177	0.000599	NDUFS7, ACO2, NDUFV1, NDUFS8, ETFDH, LIAS, NDUFS2	639	23	13288	6.32891	0.375835	0.038517	0.913152
316	GOTERM_CC_FAT	GO:0045259~proton-transporting ATP synthase complex	7	0.789177	0.000201	ATP5J2, ATP5B, ATP5C1, ATP5G1, ATP5G3, GM10231, ATP5J	608	19	12504	7.57687	0.0793828	0.00266454	0.281407
321	GOTERM_CC_FAT	GO:0045263~proton-transporting ATP synthase complex, coupling factor F(o)	5	0.563698	0.00276676	ATP5J2, ATP5G1, ATP5G3, GM10231, ATP5J	608	13	12504	7.90992	0.67977	0.0320111	3.8054
427	GOTERM_BP_FAT	GO:0006796~phosphate metabolic process	71	8.00451	7.44e-06	BCKDK, UQCRC1, PDP2, STAT5A, ATP5B, STYX, TIRAP, PINK1, TIMM50, PTPN21, TTN, DMPK, DUPD1, UQCR10, UQCR11, HSF1, INSR, MAP2K6, ATP5J, SRPK3, SGK3, ROCK1, PHKG1, PKDCC, GRM1, PPP1CB, PRKD2, PPM1K, HIPK3, HIPK2, ATP5C1, NEK9, PPM1L, NDUFB8, HUS1, DUSP10, MKNK2, MAPKAPK3, HK2, ATP5G1, PPM1B, MAPKAPK2, SMTNL1, ATP5G3, GM10231, DUSP19, STK40, LMTK2, CAMK2B, PRKAA2, EGF, INPP5A, PDK1, GPD2, PDK2, ALPK3,…	646	866	13588	1.7245	0.0162753	0.00102505	0.0129397
428	GOTERM_BP_FAT	GO:0006793~phosphorus metabolic process	71	8.00451	7.44e-06	BCKDK, UQCRC1, PDP2, STAT5A, ATP5B, STYX, TIRAP, PINK1, TIMM50, PTPN21, TTN, DMPK, DUPD1, UQCR10, UQCR11, HSF1, INSR, MAP2K6, ATP5J, SRPK3, SGK3, ROCK1, PHKG1, PKDCC, GRM1, PPP1CB, PRKD2, PPM1K, HIPK3, HIPK2, ATP5C1, NEK9, PPM1L, NDUFB8, HUS1, DUSP10, MKNK2, MAPKAPK3, HK2, ATP5G1, PPM1B, MAPKAPK2, SMTNL1, ATP5G3, GM10231, DUSP19, STK40, LMTK2, CAMK2B, PRKAA2, EGF, INPP5A, PDK1, GPD2, PDK2, ALPK3,…	646	866	13588	1.7245	0.0162753	0.00102505	0.0129397

## Sheet: blue
Sno	Category	Term	Count	%	PValue	Genes	List Total	Pop Hits	Pop Total	Fold Enrichment	Bonferroni	Benjamini	FDR
29	GOTERM_CC_FAT	GO:0031988~membrane-bounded vesicle	36	5.6872	4.41e-06	MYO5A, CLTA, GANAB, SYT4, RAB3D, CADM1, GRIP1, AP2S1, MYO7A, TH, COPZ1, CRCP, ATP6V1B2, SLC1A4, ECE2, ECE1, SCG3, SPG21, SLC30A5, SLC39A4, EHD3, SCAMP5, TES, RAB27A, MT3, AP2M1, ASPSCR1, CCDC88A, GARS, ANXA2, SENP2, NCSTN, CORO1A, CADPS2, TRAPPC4, SDCBP	457	420	12504	2.34523	0.00158739	0.000794	0.00606056
30	GOTERM_CC_FAT	GO:0031982~vesicle	41	6.47709	6.13e-06	MYO5A, SRI, CLTA, GANAB, CADM1, RAB3D, SYT4, GRIP1, AP2S1, MYO7A, TH, COPZ1, CRCP, ATP6V1B2, SLC1A4, APP, ECE2, ECE1, AP3M2, KLC1, SCG3, SLC30A5, SPG21, SLC39A4, EHD3, SCAMP5, TES, AP2M1, RAB27A, MT3, ASPSCR1, CCDC88A, GARS, CYB561, ANXA2, SENP2, NCSTN, CORO1A, CADPS2, TRAPPC4, SDCBP	457	519	12504	2.16147	0.00220431	0.000735	0.0084184
31	GOTERM_CC_FAT	GO:0016023~cytoplasmic membrane-bounded vesicle	35	5.52923	8.36e-06	MYO5A, CLTA, GANAB, SYT4, RAB3D, CADM1, GRIP1, AP2S1, MYO7A, TH, COPZ1, CRCP, ATP6V1B2, SLC1A4, ECE2, ECE1, SCG3, SPG21, SLC30A5, SLC39A4, EHD3, SCAMP5, TES, RAB27A, MT3, AP2M1, CCDC88A, GARS, ANXA2, SENP2, NCSTN, CORO1A, CADPS2, TRAPPC4, SDCBP	457	414	12504	2.31313	0.00300647	0.000752	0.0114864
32	GOTERM_CC_FAT	GO:0031410~cytoplasmic vesicle	39	6.16114	2.11e-05	MYO5A, CLTA, GANAB, RAB3D, SYT4, CADM1, GRIP1, AP2S1, MYO7A, TH, COPZ1, CRCP, ATP6V1B2, SLC1A4, APP, ECE2, ECE1, AP3M2, KLC1, SCG3, SLC30A5, SPG21, SLC39A4, EHD3, SCAMP5, TES, AP2M1, RAB27A, MT3, CCDC88A, GARS, CYB561, ANXA2, SENP2, NCSTN, CORO1A, CADPS2, TRAPPC4, SDCBP	457	508	12504	2.10055	0.00755221	0.000947	0.028917
36	GOTERM_MF_FAT	GO:0032553~ribonucleotide binding	91	14.376	4.9e-06	TUBB2B, NARS, CTPS, MYO7A, EIF5, ATL3, CASK, DIRAS2, NUBP2, DDX25, PAK4, TUBB5, RRAS, RHOC, TUBA1B, CDK14, RAB27A, KIF2A, RAP2A, RAP2C, MAGI1, LIMK1, SARS, PIK3CD, CDK8, PRKCD, CDKL2, PRKCB, GAK, NME5, EIF4A3, NAV1, GNAQ, ATP9B, NME1, RARS, MAPK3, EIF4A1, RAB15, ROR2, CSNK1G3, SMARCA1, ARL4C, SRXN1, MAP3K12, CAMK1D, MYO5A, GPN2, ABCA7, FGFR1, ADSS, ALDH18A1, GNAI2, RAB3D, CETN4, ASNS, NAGK, MYO9A…	423	1796	13288	1.59167	0.00313278	0.00313278	0.00730451
37	GOTERM_MF_FAT	GO:0032555~purine ribonucleotide binding	91	14.376	4.9e-06	TUBB2B, NARS, CTPS, MYO7A, EIF5, ATL3, CASK, DIRAS2, NUBP2, DDX25, PAK4, TUBB5, RRAS, RHOC, TUBA1B, CDK14, RAB27A, KIF2A, RAP2A, RAP2C, MAGI1, LIMK1, SARS, PIK3CD, CDK8, PRKCD, CDKL2, PRKCB, GAK, NME5, EIF4A3, NAV1, GNAQ, ATP9B, NME1, RARS, MAPK3, EIF4A1, RAB15, ROR2, CSNK1G3, SMARCA1, ARL4C, SRXN1, MAP3K12, CAMK1D, MYO5A, GPN2, ABCA7, FGFR1, ADSS, ALDH18A1, GNAI2, RAB3D, CETN4, ASNS, NAGK, MYO9A…	423	1796	13288	1.59167	0.00313278	0.00313278	0.00730451
38	GOTERM_MF_FAT	GO:0017076~purine nucleotide binding	93	14.6919	8.16e-06	TUBB2B, NARS, CTPS, MYO7A, EIF5, ATL3, CASK, DIRAS2, NUBP2, DDX25, PAK4, TUBB5, RRAS, RHOC, TUBA1B, CDK14, RAB27A, KIF2A, RAP2A, RAP2C, MAGI1, LIMK1, SARS, PIK3CD, CDK8, PRKCD, CDKL2, PRKCB, GAK, NME5, EIF4A3, NAV1, GNAQ, ATP9B, NME1, SQLE, RARS, MAPK3, EIF4A1, RAB15, ROR2, CSNK1G3, SMARCA1, STEAP1, ARL4C, SRXN1, MAP3K12, CAMK1D, MYO5A, GPN2, ABCA7, FGFR1, ADSS, ALDH18A1, GNAI2, RAB3D, CETN4, ASN…	423	1871	13288	1.56145	0.00520605	0.00260642	0.012151
40	GOTERM_MF_FAT	GO:0000166~nucleotide binding	104	16.4297	1.23e-05	TUBB2B, CTPS, EIF5, PGD, CASK, DIRAS2, DDX25, RRAS, ZRSR2, RAB27A, MAGI1, PIK3CD, CDKL2, NME5, NAV1, NME1, ATP9B, RARS, MAPK3, RAB15, ROR2, CSNK1G3, SMARCA1, SRXN1, ABCA7, FGFR1, ADSS, GPN2, GNAI2, NAGK, MYO9A, TK2, SRC, CMPK1, CMPK2, RRAGC, HNRNPL, IDH1, DYRK3, RUNX1, KIF3A, GARS, ACACA, IDH3B, ATP13A2, RAB33B, P2RX4, PLK3, ARF3, UBA2, EIF4H, GTF2F2, UBE2E2, PUF60, NARS, MYO7A, ATL3, CRCP, NUBP2…	423	2183	13288	1.49658	0.00783	0.00261684	0.0182989
54	GOTERM_BP_FAT	GO:0016192~vesicle-mediated transport	41	6.47709	3.16e-08	MYO5A, ABCA7, ACHE, CLTA, SYT4, RAB3D, AP2S1, MYO7A, COPZ1, CDC42SE1, ARHGAP17, SRC, CD47, AP2B1, APP, AP3M2, CAP1, SCAMP5, RAB27A, AP2M1, DBNL, KDELR2, STX3, VAV3, GARS, SCRN1, AP4M1, ERGIC3, ELMO1, NRAS, RABEP2, CADPS2, LRP10, NME1, LRP12, ARF3, VAMP4, TRAPPC4, MAPK8IP1, UNC13B, ANKFY1	450	466	13588	2.65669	6.57e-05	6.57e-05	5.46e-05
112	GOTERM_CC_FAT	GO:0031252~cell leading edge	13	2.05371	0.000776	SH3RF1, DBNL, CORO1A, CCDC88A, ARPC3, ROBO1, ARHGAP1, ABI2, CYTH3, ARPC5, RASA1, LCP1, PARVA	457	112	12504	3.17584	0.243907	0.0184668	1.06098
128	GOTERM_CC_FAT	GO:0005905~coated pit	8	1.26382	0.000125	CLTA, AP2B1, APP, LRP10, AP2S1, LRP12, AP4M1, AP2M1	457	32	12504	6.84026	0.043946	0.00373807	0.171303
145	GOTERM_CC_FAT	GO:0005856~cytoskeleton	63	9.95261	0.000581	EIF6, TUBB2B, MYO7A, DYNC2LI1, KNTC1, TTLL3, SLC1A4, APP, EVI5, NUBP2, TUBB5, MICAL1, CDK5RAP2, MSN, CAP1, VPS16, ZYX, TUBA1B, KIF2A, DBNL, MPP1, ACTN4, TMSB10, TBCEL, SPIRE2, EML4, ELMO1, DCTN2, KRT18, NAV1, NME1, LCA5, TBCA, MAPRE1, TGFB1I1, DBN1, DYNC1I2, LCP1, PARVA, MYO5A, CETN4, AKAP12, ABI2, CDC42SE1, CEP164, ARPC5, MYO9A, TPM1, ARPC3, KLC1, KRT8, MNS1, KIF3A, RNF19A, LMNA, GAS8, LRRC49, A…	457	1122	12504	1.53632	0.188684	0.0148246	0.794538
162	GOTERM_CC_FAT	GO:0000267~cell fraction	38	6.00316	0.00108735	GNPTG, SCN1A, GNAI2, HPRT, CASK, ACP2, ARHGAP17, NAGK, GCLM, PCDHAC2, CANT1, APP, PLCB3, STT3A, ECE1, LRRC59, SRD5A3, SLC30A5, ACSL4, TES, PLD3, ASPSCR1, PLA2G15, FLOT2, LMNA, EPHX1, CLIC1, ANXA2, CSGALNACT1, NCSTN, NRAS, GNAQ, SQLE, NME1, PYGL, BAX, CHN2, DPM2	457	596	12504	1.7445	0.324065	0.0241815	1.48308
187	GOTERM_CC_FAT	GO:0030176~integral to endoplasmic reticulum membrane	7	1.10585	0.00109021	FKBP8, RRBP1, ASPHD2, BSCL2, DPM2, ELOVL6, PORCN	457	33	12504	5.80386	0.324761	0.0228346	1.48695
188	GOTERM_CC_FAT	GO:0031227~intrinsic to endoplasmic reticulum membrane	8	1.26382	0.00264876	FKBP8, PIGZ, RRBP1, ASPHD2, BSCL2, DPM2, ELOVL6, PORCN	457	52	12504	4.20939	0.615118	0.0444494	3.5771

## Sheet: purple
Sno	Category	Term	Count	%	PValue	Genes	List Total	Pop Hits	Pop Total	Fold Enrichment	Bonferroni	Benjamini	FDR
22	GOTERM_BP_FAT	GO:0006952~defense response	21	8.53659	4.33e-06	CXCL1, PTPN6, BCL10, LYZ1, CCL2, C4B, TLR2, CCL21A, RSAD2, C1QC, TGFB1, TRF, B2M, C1QB, MYD88, UNC13D, FCGR2B, CNR2, FCER1G, CLEC7A, APAF1	190	448	13588	3.3523	0.00723162	0.000806	0.00728387
23	GOTERM_BP_FAT	GO:0009611~response to wounding	18	7.31707	7.03e-06	CXCL1, PTPN6, CCL2, C4B, TLR2, CCL21A, C1QC, TGFB1, TRF, C1QB, SLC1A2, MYD88, UNC13D, SLC1A3, CNR2, CLEC7A, PROS1, ENTPD2	190	347	13588	3.70975	0.0117216	0.00117839	0.0118328
24	GOTERM_BP_FAT	GO:0045087~innate immune response	10	4.06504	1.79e-05	C1QB, BCL10, PTPN6, MYD88, UNC13D, C4B, TLR2, CLEC7A, C1QC, TGFB1	190	107	13588	6.68372	0.0295484	0.00230455	0.0300977
25	GOTERM_BP_FAT	GO:0006954~inflammatory response	13	5.28455	7.33e-05	CXCL1, C1QB, MYD88, UNC13D, CCL2, C4B, CNR2, TLR2, CCL21A, CLEC7A, C1QC, TGFB1, TRF	190	225	13588	4.13202	0.115707	0.00583844	0.123335
30	GOTERM_BP_FAT	GO:0006955~immune response	31	12.6016	2.51e-12	CXCL1, CCL2, TLR2, RSAD2, HFE, C1QC, TGFB1, B2M, KLHL6, MYD88, FCER1G, TRP53, PTPN6, BCL10, H2-Q5, C4B, CCL21A, PSMB8, PSMB9, C1QB, LAT2, UNC13D, ILF2, FCGR2B, CXCL14, CD300A, H2-T22, CLEC7A, OAS1G, GBP3, GBP2	190	471	13588	4.70698	4.21e-09	4.21e-09	4.23e-09
31	GOTERM_BP_FAT	GO:0002253~activation of immune response	12	4.87805	2.78e-08	C1QB, BCL10, PTPN6, LAT2, KLHL6, MYD88, C4B, TLR2, UNC93B1, FCER1G, CLEC7A, C1QC	190	86	13588	9.97895	4.67e-05	2.33e-05	4.69e-05
32	GOTERM_BP_FAT	GO:0050778~positive regulation of immune response	14	5.69106	5.24e-08	BCL10, PTPN6, C4B, UNC93B1, TLR2, C1QC, B2M, C1QB, LAT2, MYD88, KLHL6, FCER1G, CLEC7A, SASH3	190	136	13588	7.36192	8.8e-05	2.93e-05	8.83e-05
33	GOTERM_BP_FAT	GO:0002757~immune response-activating signal transduction	9	3.65854	2.83e-07	BCL10, PTPN6, LAT2, KLHL6, MYD88, TLR2, UNC93B1, FCER1G, CLEC7A	190	48	13588	13.4092	0.000475	0.000119	0.000477
34	GOTERM_BP_FAT	GO:0048584~positive regulation of response to stimulus	15	6.09756	3.2e-07	BCL10, PTPN6, C4B, UNC93B1, CCL21A, TLR2, C1QC, B2M, C1QB, LAT2, MYD88, KLHL6, FCER1G, CLEC7A, SASH3	190	186	13588	5.7674	0.000537	0.000107	0.000539
35	GOTERM_BP_FAT	GO:0002764~immune response-regulating signal transduction	9	3.65854	5.39e-07	BCL10, PTPN6, LAT2, KLHL6, MYD88, TLR2, UNC93B1, FCER1G, CLEC7A	190	52	13588	12.3777	0.000904	0.000151	0.000907
36	GOTERM_BP_FAT	GO:0002684~positive regulation of immune system process	15	6.09756	1.1e-06	BCL10, PTPN6, C4B, UNC93B1, TLR2, C1QC, TGFB1, B2M, C1QB, LAT2, MYD88, KLHL6, FCER1G, CLEC7A, SASH3	190	206	13588	5.20746	0.00184752	0.000264	0.00185589
37	GOTERM_BP_FAT	GO:0002443~leukocyte mediated immunity	10	4.06504	3.93e-06	C1QB, BCL10, PTPN6, LAT2, MYD88, UNC13D, FCGR2B, C4B, FCER1G, C1QC	190	89	13588	8.03548	0.0065693	0.000824	0.00661459
39	GOTERM_BP_FAT	GO:0002449~lymphocyte mediated immunity	9	3.65854	1.02e-05	C1QB, BCL10, PTPN6, MYD88, UNC13D, FCGR2B, C4B, FCER1G, C1QC	190	76	13588	8.46898	0.0168965	0.00154797	0.017101
40	GOTERM_BP_FAT	GO:0002252~immune effector process	11	4.47154	1.02e-05	C1QB, BCL10, PTPN6, LAT2, MYD88, UNC13D, FCGR2B, C4B, FCER1G, RSAD2, C1QC	190	126	13588	6.24344	0.0169531	0.00142385	0.0171588
42	GOTERM_BP_FAT	GO:0002429~immune response-activating cell surface receptor signaling pathway	7	2.84553	2.01e-05	BCL10, PTPN6, LAT2, KLHL6, TLR2, FCER1G, CLEC7A	190	41	13588	12.21	0.0331035	0.00240167	0.0337798
43	GOTERM_BP_FAT	GO:0002250~adaptive immune response	9	3.65854	2.14e-05	C1QB, BCL10, KLHL6, MYD88, UNC13D, FCGR2B, C4B, FCER1G, C1QC	190	84	13588	7.66241	0.0352049	0.00238645	0.0359627
44	GOTERM_BP_FAT	GO:0002460~adaptive immune response based on somatic recombination of immune receptors built from immunoglobulin superfamily domains	9	3.65854	2.14e-05	C1QB, BCL10, KLHL6, MYD88, UNC13D, FCGR2B, C4B, FCER1G, C1QC	190	84	13588	7.66241	0.0352049	0.00238645	0.0359627
45	GOTERM_BP_FAT	GO:0002768~immune response-regulating cell surface receptor signaling pathway	7	2.84553	3.04e-05	BCL10, PTPN6, LAT2, KLHL6, TLR2, FCER1G, CLEC7A	190	44	13588	11.3775	0.0497713	0.00299859	0.051224
47	GOTERM_BP_FAT	GO:0016064~immunoglobulin mediated immune response	7	2.84553	0.000235	C1QB, BCL10, MYD88, FCGR2B, C4B, FCER1G, C1QC	190	63	13588	7.9462	0.326262	0.0140051	0.395558
48	GOTERM_BP_FAT	GO:0019724~B cell mediated immunity	7	2.84553	0.00028	C1QB, BCL10, MYD88, FCGR2B, C4B, FCER1G, C1QC	190	65	13588	7.7017	0.374492	0.0155181	0.469782
49	GOTERM_BP_FAT	GO:0045576~mast cell activation	4	1.62602	0.00106537	BCL10, LAT2, FCGR2B, FCER1G	190	15	13588	19.0709	0.832813	0.0426875	1.77909
61	GOTERM_CC_FAT	GO:0044421~extracellular region part	27	10.9756	9.43e-05	CXCL1, CCL2, LTBP3, CSF1, APOC1, IL33, MMP23, TGFB1, TRF, TIMP1, UTP11L, SLC1A3, SERPINE2, SMPDL3B, APOE, EMID1, ENTPD2, COL18A1, BMP1, C4B, CCL21A, COL15A1, COL5A1, CXCL14, RELN, GDF15, CMTM3	189	774	12504	2.30786	0.022275	0.022275	0.121505
72	GOTERM_BP_FAT	GO:0032760~positive regulation of tumor necrosis factor production	5	2.03252	4.39e-05	MYD88, TLR2, FCER1G, CLEC7A, SASH3	190	15	13588	23.8386	0.0710153	0.00386949	0.073902
73	GOTERM_BP_FAT	GO:0009620~response to fungus	5	2.03252	7.49e-05	BCL10, MYD88, TLR2, CLEC7A, TGFB1	190	17	13588	21.0341	0.118094	0.00569596	0.126044
74	GOTERM_BP_FAT	GO:0002221~pattern recognition receptor signaling pathway	4	1.62602	0.000296	MYD88, TLR2, UNC93B1, CLEC7A	190	10	13588	28.6063	0.391266	0.0158846	0.496931
75	GOTERM_BP_FAT	GO:0051240~positive regulation of multicellular organismal process	10	4.06504	0.000458	MYD88, SLC1A3, CSF1, SNCA, TLR2, FCER1G, CLEC7A, CASP1, SASH3, TRF	190	163	13588	4.38747	0.536503	0.0237435	0.768767
76	GOTERM_BP_FAT	GO:0032680~regulation of tumor necrosis factor production	5	2.03252	0.000495	MYD88, TLR2, FCER1G, CLEC7A, SASH3	190	27	13588	13.2437	0.564541	0.0248778	0.830889
77	GOTERM_BP_FAT	GO:0002758~innate immune response-activating signal transduction	4	1.62602	0.000531	MYD88, TLR2, UNC93B1, CLEC7A	190	12	13588	23.8386	0.590009	0.0251531	0.890852
78	GOTERM_BP_FAT	GO:0002238~response to molecule of fungal origin	3	1.21951	0.000572	MYD88, TLR2, CLEC7A	190	3	13588	71.5158	0.617194	0.0263204	0.959072
79	GOTERM_BP_FAT	GO:0002218~activation of innate immune response	4	1.62602	0.000861	MYD88, TLR2, UNC93B1, CLEC7A	190	14	13588	20.4331	0.764373	0.0363858	1.44026
178	GOTERM_BP_FAT	GO:0001775~cell activation	14	5.69106	4.03e-05	TRP53, BCL10, SNCA, IL11RA1, TGFB1, TIMP1, LAT2, CD86, UNC13D, FCGR2B, CXCR4, IRF1, FCER1G, ENTPD2	190	246	13588	4.07	0.0653432	0.00374718	0.0677973
179	GOTERM_BP_FAT	GO:0045321~leukocyte activation	12	4.87805	0.000247	TRP53, BCL10, CD86, LAT2, UNC13D, FCGR2B, CXCR4, SNCA, IRF1, FCER1G, IL11RA1, TGFB1	190	219	13588	3.91867	0.33907	0.0141781	0.414742
191	GOTERM_BP_FAT	GO:0002009~morphogenesis of an epithelium	10	4.06504	0.000705	BCL10, CYP7B1, HHEX, CSF1, CASP8, PML, SEMA3A, APAF1, SOX9, TGFB1	190	173	13588	4.13386	0.693633	0.0314665	1.18023
216	GOTERM_BP_FAT	GO:0012502~induction of programmed cell death	11	4.47154	0.000114	TRP53, BCL10, PTPN6, UTP11L, CASP4, UNC13D, APOE, TGFBR1, PML, APAF1, CASP1	190	167	13588	4.71062	0.174675	0.00796717	0.192487
217	GOTERM_BP_FAT	GO:0006917~induction of apoptosis	11	4.47154	0.000114	TRP53, BCL10, PTPN6, UTP11L, CASP4, UNC13D, APOE, TGFBR1, PML, APAF1, CASP1	190	167	13588	4.71062	0.174675	0.00796717	0.192487
218	GOTERM_BP_FAT	GO:0043065~positive regulation of apoptosis	13	5.28455	0.000184	COL18A1, TRP53, PTPN6, BCL10, UTP11L, UNC13D, CASP4, APOE, TGFBR1, PML, APAF1, CASP1, TGFB1	190	248	13588	3.74881	0.26521	0.0122512	0.308807
219	GOTERM_BP_FAT	GO:0043068~positive regulation of programmed cell death	13	5.28455	0.000198	COL18A1, TRP53, PTPN6, BCL10, UTP11L, UNC13D, CASP4, APOE, TGFBR1, PML, APAF1, CASP1, TGFB1	190	250	13588	3.71882	0.283005	0.0127141	0.333332
220	GOTERM_BP_FAT	GO:0010942~positive regulation of cell death	13	5.28455	0.000213	COL18A1, TRP53, PTPN6, BCL10, UTP11L, UNC13D, CASP4, APOE, TGFBR1, PML, APAF1, CASP1, TGFB1	190	252	13588	3.68931	0.300777	0.0131639	0.358436
269	GOTERM_BP_FAT	GO:0019882~antigen processing and presentation	9	3.65854	2.76e-05	H2-Q5, FCGR2B, UNC93B1, FCER1G, H2-T22, HFE, PSMB8, B2M, PSMB9	190	87	13588	7.39819	0.0453052	0.00289353	0.0465204
318	GOTERM_BP_FAT	GO:0002819~regulation of adaptive immune response	6	2.43902	0.00106177	PTPN6, FCGR2B, FCER1G, SASH3, TGFB1, B2M	190	56	13588	7.66241	0.831799	0.0435865	1.77313
319	GOTERM_BP_FAT	GO:0002822~regulation of adaptive immune response based on somatic recombination of immune receptors built from immunoglobulin superfamily domains	6	2.43902	0.00106177	PTPN6, FCGR2B, FCER1G, SASH3, TGFB1, B2M	190	56	13588	7.66241	0.831799	0.0435865	1.77313
364	GOTERM_BP_FAT	GO:0007179~transforming growth factor beta receptor signaling pathway	6	2.43902	0.000521	TRP53, CCL2, LTBP3, TGFBR1, PML, TGFB1	190	48	13588	8.93947	0.582623	0.0253716	0.873092
365	GOTERM_BP_FAT	GO:0007178~transmembrane receptor protein serine/threonine kinase signaling pathway	7	2.84553	0.000749	TRP53, MYD88, CCL2, LTBP3, TGFBR1, PML, TGFB1	190	78	13588	6.41808	0.715574	0.032545	1.2539
502	GOTERM_BP_FAT	GO:0031065~positive regulation of histone deacetylation	3	1.21951	0.00113368	TRP53, PML, TGFB1	190	4	13588	53.6368	0.850937	0.0443072	1.89214
503	GOTERM_BP_FAT	GO:0031063~regulation of histone deacetylation	3	1.21951	0.00113368	TRP53, PML, TGFB1	190	4	13588	53.6368	0.850937	0.0443072	1.89214

## Sheet: black
Sno	Category	Term	Count	%	PValue	Genes	List Total	Pop Hits	Pop Total	Fold Enrichment	Bonferroni	Benjamini	FDR
1	KEGG_PATHWAY	mmu04512:ECM-receptor interaction	13	4.49827	3.14e-09	COL4A2, COL4A1, TNXB, COL3A1, ITGA11, ITGB4, SDC2, VWF, COL1A2, COL6A2, COL6A1, THBS1, THBS3	89	83	5738	10.098	3.36e-07	3.36e-07	3.53e-06
2	KEGG_PATHWAY	mmu04510:Focal adhesion	18	6.22837	4.99e-09	EGFR, CAV1, COL4A2, COL4A1, TNXB, COL3A1, ITGB4, ITGA11, IGF1, VWF, CCND3, COL1A2, COL6A2, PDGFRA, COL6A1, RAP1B, THBS1, THBS3	89	198	5738	5.86108	5.34e-07	2.67e-07	5.61e-06
3	KEGG_PATHWAY	mmu04610:Complement and coagulation cascades	8	2.76817	0.000134	C1QA, VWF, THBD, C3, F13A1, CFH, SERPING1, C2	89	75	5738	6.877	0.0142099	0.00475925	0.150236
17	GOTERM_CC_FAT	GO:0005576~extracellular region	101	34.9481	1.79e-29	RARRES2, F13A1, LTBP4, OGN, OLFML3, APOD, CTGF, TGFBI, CFH, BC028528, COL12A1, HTRA3, PI16, CRTAP, MGP, SERPING1, MFGE8, PRELP, C1QA, THBD, SERPINF1, PDGFRL, COL1A2, MFAP4, ADAMTS2, RBP4, ENPP2, ELN, PAMR1, CCL9, ESM1, VIT, TIMP3, ITGBL1, ANGPTL7, MSLN, FGL2, SRGN, PLTP, BMP4, B4GALT1, EFEMP2, CCDC80, ECM1, OMD, CXCL16, BMP6, AEBP1, IGFBP7, IGFBP6, LSR, WISP2, TNFRSF11B, GPC3, DMKN, RSPO3, GPC6, …	232	1680	12504	3.24021	3.92e-27	3.92e-27	2.28e-26
25	GOTERM_CC_FAT	GO:0044421~extracellular region part	67	23.1834	4.39e-27	LTBP4, LSR, OGN, TNFRSF11B, GPC3, CTGF, GPC6, DMKN, TGFBI, COL12A1, LBP, LOXL1, CRTAP, MGP, MFGE8, SERPING1, MMP14, SLIT2, PRELP, BGN, THBD, SERPINF1, COL1A2, MFAP4, ADAMTS2, FMOD, RBP4, C3, LUM, COL3A1, ELN, CCL9, DCN, VIT, TIMP3, SMOC1, C1QTNF2, TGM2, COL6A2, COL6A1, PTN, THBS1, SRGN, MYOC, DPT, BMP4, COL4A2, COL4A1, TNXB, EFEMP2, FBN1, CCDC80, HSPG2, IGF1, NID1, IGF2, SPARC, ECM1, VWF, OMD, FB…	232	774	12504	4.66546	9.6e-25	4.8e-25	5.58e-24
26	GOTERM_CC_FAT	GO:0005578~proteinaceous extracellular matrix	43	14.8789	1.5e-25	FMOD, LTBP4, LUM, COL3A1, ELN, DCN, VIT, TIMP3, OGN, TNFRSF11B, GPC3, CTGF, SMOC1, GPC6, TGFBI, TGM2, COL6A2, COL6A1, PTN, COL12A1, LOXL1, DPT, BMP4, COL4A2, COL4A1, TNXB, EFEMP2, FBN1, CRTAP, HSPG2, CCDC80, NID1, SPARC, MMP14, ECM1, PRELP, VWF, OMD, FBLN1, BGN, COL1A2, MFAP4, ADAMTS2	232	297	12504	7.8032	3.28e-23	1.09e-23	1.91e-22
27	GOTERM_CC_FAT	GO:0031012~extracellular matrix	43	14.8789	7.43e-25	FMOD, LTBP4, LUM, COL3A1, ELN, DCN, VIT, TIMP3, OGN, TNFRSF11B, GPC3, CTGF, SMOC1, GPC6, TGFBI, TGM2, COL6A2, COL6A1, PTN, COL12A1, LOXL1, DPT, BMP4, COL4A2, COL4A1, TNXB, EFEMP2, FBN1, CRTAP, HSPG2, CCDC80, NID1, SPARC, MMP14, ECM1, PRELP, VWF, OMD, FBLN1, BGN, COL1A2, MFAP4, ADAMTS2	232	309	12504	7.50017	1.63e-22	4.07e-23	9.45e-22
32	GOTERM_BP_FAT	GO:0007155~cell adhesion	33	11.4187	2.97e-10	AEBP1, IGFBP7, ITGB4, ITGA11, CLDN11, SCARF2, ITGBL1, VCAM1, WISP2, CTGF, MSLN, TGFBI, COL6A2, COL12A1, COL6A1, THBS1, THBS3, DPT, B4GALT1, ICAM1, TNXB, PTPRF, PDPN, HSPG2, EFS, NID1, MFGE8, VWF, LYVE1, OMD, STAB1, ANTXR1, MFAP4	217	561	13588	3.68338	4.61e-07	1.54e-07	4.95e-07
33	GOTERM_BP_FAT	GO:0022610~biological adhesion	33	11.4187	3.1e-10	AEBP1, IGFBP7, ITGB4, ITGA11, CLDN11, SCARF2, ITGBL1, VCAM1, WISP2, CTGF, MSLN, TGFBI, COL6A2, COL12A1, COL6A1, THBS1, THBS3, DPT, B4GALT1, ICAM1, TNXB, PTPRF, PDPN, HSPG2, EFS, NID1, MFGE8, VWF, LYVE1, OMD, STAB1, ANTXR1, MFAP4	217	562	13588	3.67683	4.83e-07	1.21e-07	5.18e-07
38	GOTERM_MF_FAT	GO:0030247~polysaccharide binding	15	5.19031	1.32e-08	BMP4, TNXB, ENPP2, FBN1, CCDC80, DCN, VIT, LYVE1, BGN, CTGF, STAB1, RSPO3, CFH, PTN, THBS1	210	128	13288	7.41518	4.77e-06	2.39e-06	1.81e-05
39	GOTERM_MF_FAT	GO:0001871~pattern binding	15	5.19031	1.32e-08	BMP4, TNXB, ENPP2, FBN1, CCDC80, DCN, VIT, LYVE1, BGN, CTGF, STAB1, RSPO3, CFH, PTN, THBS1	210	128	13288	7.41518	4.77e-06	2.39e-06	1.81e-05
40	GOTERM_MF_FAT	GO:0005539~glycosaminoglycan binding	13	4.49827	2.26e-07	BMP4, LYVE1, BGN, TNXB, STAB1, CTGF, RSPO3, CCDC80, CFH, PTN, DCN, VIT, THBS1	210	114	13288	7.21571	8.19e-05	1.36e-05	0.000311
41	GOTERM_MF_FAT	GO:0030246~carbohydrate binding	20	6.92042	6.19e-07	MRC1, BMP4, TNXB, ENPP2, CD248, FBN1, CCDC80, COLEC12, DCN, VIT, CLEC10A, LYVE1, BGN, STAB1, CTGF, RSPO3, CFH, CLEC4A1, PTN, THBS1	210	317	13288	3.99219	0.000224	3.2e-05	0.000851
42	GOTERM_MF_FAT	GO:0008201~heparin binding	8	2.76817	0.000325	BMP4, TNXB, CTGF, RSPO3, CCDC80, CFH, PTN, THBS1	210	83	13288	6.09891	0.11107	0.0117047	0.446055
46	GOTERM_MF_FAT	GO:0019838~growth factor binding	15	5.19031	4.91e-12	COL4A1, LTBP4, IGFBP7, COL3A1, IGFBP6, ESM1, WISP2, CTGF, NTRK2, COL1A2, PDGFRA, COL6A1, HTRA3, IGFBP2, IGFBP4	210	72	13288	13.1825	1.78e-09	1.78e-09	6.75e-09
49	GOTERM_MF_FAT	GO:0005520~insulin-like growth factor binding	8	2.76817	3.01e-08	WISP2, CTGF, IGFBP7, IGFBP6, HTRA3, ESM1, IGFBP2, IGFBP4	210	22	13288	23.0095	1.09e-05	3.63e-06	4.13e-05
54	GOTERM_BP_FAT	GO:0040008~regulation of growth	14	4.84429	0.000232	RBP4, WISP2, GPC3, CTGF, IGFBP7, IGFBP6, TGFBR2, FOXC2, FOXC1, HTRA3, ESM1, IGFBP2, IGFBP4, SERP1	217	256	13588	3.4244	0.302973	0.0143335	0.386372
56	GOTERM_BP_FAT	GO:0001558~regulation of cell growth	8	2.76817	0.00065	WISP2, CTGF, IGFBP7, IGFBP6, HTRA3, ESM1, IGFBP2, IGFBP4	217	92	13588	5.445	0.636262	0.0342721	1.07884
62	GOTERM_BP_FAT	GO:0035295~tube development	20	6.92042	4.28e-08	BMP4, B4GALT1, RBP4, PDPN, LMO4, TGFBR2, MGP, IGF1, ZEB2, MMP14, FOXP1, ALDH1A2, GPC3, CTGF, TGM2, PDGFRA, FOXC2, FOXC1, ADAMTS2, TWIST1	217	264	13588	4.74375	6.66e-05	1.11e-05	7.14e-05
63	GOTERM_BP_FAT	GO:0030324~lung development	11	3.80623	1.06e-05	BMP4, ALDH1A2, RBP4, PDPN, CTGF, TGFBR2, PDGFRA, MGP, MMP14, ADAMTS2, FOXP1	217	111	13588	6.20534	0.0164343	0.00137995	0.0177716
64	GOTERM_BP_FAT	GO:0030323~respiratory tube development	11	3.80623	1.25e-05	BMP4, ALDH1A2, RBP4, PDPN, CTGF, TGFBR2, PDGFRA, MGP, MMP14, ADAMTS2, FOXP1	217	113	13588	6.09551	0.0192313	0.00138608	0.0208254
65	GOTERM_BP_FAT	GO:0060541~respiratory system development	11	3.80623	2.82e-05	BMP4, ALDH1A2, RBP4, PDPN, CTGF, TGFBR2, PDGFRA, MGP, MMP14, ADAMTS2, FOXP1	217	124	13588	5.55478	0.0429042	0.00273698	0.0470226
69	GOTERM_CC_FAT	GO:0044420~extracellular matrix part	13	4.49827	1.17e-07	COL4A2, TNXB, COL4A1, FBN1, COL3A1, HSPG2, CCDC80, NID1, SPARC, TIMP3, FBLN1, SMOC1, COL1A2	232	92	12504	7.61582	2.56e-05	4.27e-06	0.000149
71	GOTERM_CC_FAT	GO:0005604~basement membrane	9	3.11419	5.75e-05	FBLN1, COL4A2, COL4A1, SMOC1, CCDC80, HSPG2, NID1, SPARC, TIMP3	232	73	12504	6.64478	0.0125066	0.00179632	0.0730731
79	GOTERM_MF_FAT	GO:0048407~platelet-derived growth factor binding	5	1.7301	7.04e-06	COL4A1, COL3A1, COL1A2, PDGFRA, COL6A1	210	9	13288	35.1534	0.00254672	0.000319	0.0096819
82	GOTERM_MF_FAT	GO:0005201~extracellular matrix structural constituent	6	2.07612	9.49e-05	COL4A2, COL4A1, FBN1, ELN, COL3A1, COL1A2	210	30	13288	12.6552	0.0337777	0.00381065	0.130387
85	GOTERM_CC_FAT	GO:0005581~collagen	5	1.7301	0.000354	COL4A2, COL4A1, TNXB, COL3A1, COL1A2	232	19	12504	14.1833	0.0745341	0.00963553	0.448885
91	GOTERM_BP_FAT	GO:0001944~vasculature development	17	5.88235	2.44e-06	BMP4, RECK, B4GALT1, CAV1, PDPN, TGFBR2, COL3A1, ANPEP, ELK3, MMP14, ZFP36L1, ALDH1A2, CTGF, NTRK2, TGM2, FOXC2, FOXC1	217	250	13588	4.25799	0.00379619	0.000475	0.0040793
92	GOTERM_BP_FAT	GO:0001568~blood vessel development	16	5.53633	8.3e-06	BMP4, RECK, B4GALT1, CAV1, TGFBR2, COL3A1, ANPEP, ELK3, MMP14, ZFP36L1, ALDH1A2, CTGF, NTRK2, TGM2, FOXC2, FOXC1	217	244	13588	4.10607	0.0128315	0.00117336	0.0138506
93	GOTERM_BP_FAT	GO:0048514~blood vessel morphogenesis	13	4.49827	7.74e-05	BMP4, ZFP36L1, B4GALT1, CAV1, CTGF, NTRK2, TGFBR2, TGM2, FOXC2, FOXC1, ANPEP, ELK3, MMP14	217	198	13588	4.11125	0.113478	0.00546001	0.129106
127	GOTERM_BP_FAT	GO:0001503~ossification	12	4.15225	9.41e-07	BMP4, CTGF, NAB1, HSPG2, MGP, IGF1, PTN, FOXC2, FOXC1, IGF2, MMP14, BMP6	217	106	13588	7.08877	0.00146326	0.000209	0.00157057
128	GOTERM_BP_FAT	GO:0060348~bone development	12	4.15225	2.74e-06	BMP4, CTGF, NAB1, HSPG2, MGP, IGF1, PTN, FOXC2, FOXC1, IGF2, MMP14, BMP6	217	118	13588	6.36788	0.00425777	0.000474	0.00457636
129	GOTERM_BP_FAT	GO:0001501~skeletal system development	18	6.22837	3.08e-06	BMP4, RBP4, HEXA, TGFBR2, HSPG2, MGP, IGF1, IGF2, DLK1, MMP14, CTGF, NAB1, PDGFRA, FOXC2, PTN, FOXC1, BMP6, SERP1	217	285	13588	3.95479	0.0047744	0.000478	0.00513296
161	GOTERM_BP_FAT	GO:0045785~positive regulation of cell adhesion	7	2.42215	5.62e-05	TNXB, SMOC1, CCDC80, TGM2, NID1, VIT, THBS1	217	43	13588	10.1935	0.0836764	0.00458869	0.0936825
162	GOTERM_BP_FAT	GO:0030155~regulation of cell adhesion	9	3.11419	0.000123	ICAM1, TNXB, SMOC1, CCDC80, TGM2, NID1, MMP14, VIT, THBS1	217	94	13588	5.99529	0.174775	0.00797218	0.205826
163	GOTERM_BP_FAT	GO:0010810~regulation of cell-substrate adhesion	6	2.07612	0.000405	SMOC1, CCDC80, NID1, MMP14, VIT, THBS1	217	40	13588	9.39263	0.467868	0.0230945	0.674356
164	GOTERM_BP_FAT	GO:0010811~positive regulation of cell-substrate adhesion	5	1.7301	0.000818	SMOC1, CCDC80, NID1, VIT, THBS1	217	27	13588	11.5958	0.720055	0.0415509	1.35626
184	GOTERM_BP_FAT	GO:0042060~wound healing	11	3.80623	1.15e-05	B4GALT1, VWF, KLF6, ANXA8, THBD, EFEMP2, F13A1, TGFBR2, SERPING1, ELK3, TIMP3	217	112	13588	6.14993	0.017786	0.00137951	0.0192463
200	GOTERM_BP_FAT	GO:0009611~response to wounding	23	7.95848	3.46e-08	B4GALT1, NFKBIZ, KLF6, C3, F13A1, EFEMP2, TGFBR2, SERPING1, ELK3, TIMP3, CD163, C1QA, VWF, ANXA8, THBD, NUPR1, STAB1, CFH, C2, LBP, THBS1, IGFBP4, BMP6	217	347	13588	4.15044	5.39e-05	1.08e-05	5.78e-05
201	GOTERM_BP_FAT	GO:0002252~immune effector process	11	3.80623	3.24e-05	C1QA, ICAM1, C3, SWAP70, VPREB1, BNIP3L, CFH, SERPING1, C2, LBP, FOXP1	217	126	13588	5.46661	0.049119	0.00295834	0.0540064
202	GOTERM_BP_FAT	GO:0002526~acute inflammatory response	9	3.11419	4.26e-05	C1QA, B4GALT1, NUPR1, C3, CFH, SERPING1, C2, LBP, CD163	217	81	13588	6.9575	0.0640703	0.00367185	0.0709942
203	GOTERM_BP_FAT	GO:0006954~inflammatory response	14	4.84429	6.42e-05	B4GALT1, NFKBIZ, C3, SERPING1, CD163, C1QA, NUPR1, STAB1, CFH, LBP, C2, THBS1, IGFBP4, BMP6	217	225	13588	3.8962	0.0950643	0.00498211	0.107082
204	GOTERM_BP_FAT	GO:0051605~protein maturation by peptide bond cleavage	8	2.76817	7.41e-05	C1QA, C3, CFH, SERPING1, C2, MMP14, ADAMTS2, SRGN	217	65	13588	7.70677	0.108933	0.00547712	0.123628
206	GOTERM_BP_FAT	GO:0016485~protein processing	8	2.76817	0.000569	C1QA, C3, CFH, SERPING1, C2, MMP14, ADAMTS2, SRGN	217	90	13588	5.566	0.587621	0.031141	0.945587
207	GOTERM_BP_FAT	GO:0006952~defense response	18	6.22837	0.000829	B4GALT1, NFKBIZ, LYZ2, RARRES2, C3, SERPING1, CD163, C1QA, LSP1, NUPR1, STAB1, BNIP3L, CFH, C2, LBP, THBS1, IGFBP4, BMP6	217	448	13588	2.51588	0.72475	0.0407613	1.37415
208	GOTERM_BP_FAT	GO:0051604~protein maturation	8	2.76817	0.000838	C1QA, C3, CFH, SERPING1, C2, MMP14, ADAMTS2, SRGN	217	96	13588	5.21813	0.728705	0.0399473	1.38946
243	GOTERM_MF_FAT	GO:0030169~low-density lipoprotein binding	4	1.38408	0.000976	STAB1, CXCL16, COLEC12, LSR	210	13	13288	19.4696	0.297866	0.0316371	1.33378
266	GOTERM_BP_FAT	GO:0001763~morphogenesis of a branching structure	9	3.11419	0.000858	BMP4, B4GALT1, GPC3, RSPO3, TGFBR2, TGM2, IGF1, FOXC2, MMP14	217	125	13588	4.50846	0.73685	0.039648	1.4217
310	GOTERM_BP_FAT	GO:0035239~tube morphogenesis	12	4.15225	9.06e-05	BMP4, B4GALT1, GPC3, PDPN, LMO4, TGFBR2, TGM2, IGF1, FOXC2, ZEB2, MMP14, TWIST1	217	171	13588	4.39421	0.131434	0.00610789	0.151023
326	GOTERM_MF_FAT	GO:0005509~calcium ion binding	36	12.4567	1.03e-07	FKBP9, FKBP7, F13A1, LTBP4, CD248, ITGA11, DLK1, CLEC10A, TPM4, EFHD1, ANXA8, SMOC1, MAN1A, AIF1L, TGM2, THBS1, THBS3, MRC1, EFEMP2, FBN1, ANXA1, MGP, COLEC12, NID1, SPARC, MMP14, SLIT2, ANXA3, ITPR2, FBLN1, THBD, PLSCR4, SULF1, FKBP10, RCN3, MFAP4	210	840	13288	2.71184	3.72e-05	7.43e-06	0.000141

## Sheet: red
Sno	Category	Term	Count	%	PValue	Genes	List Total	Pop Hits	Pop Total	Fold Enrichment	Bonferroni	Benjamini	FDR
5	GOTERM_BP_FAT	GO:0007601~visual perception	9	3.11419	0.000147	GUCA1B, OPN5, TULP1, RDH8, PPT1, CNGA3, ABCA4, PDE6G, NR2E1	207	101	13588	5.84933	0.173433	0.173433	0.240078
6	GOTERM_BP_FAT	GO:0050953~sensory perception of light stimulus	9	3.11419	0.000158	GUCA1B, OPN5, TULP1, RDH8, PPT1, CNGA3, ABCA4, PDE6G, NR2E1	207	102	13588	5.79199	0.184568	0.096987	0.25715
13	GOTERM_MF_FAT	GO:0003677~DNA binding	43	14.8789	0.00202367	CDX1, PUS1, CDX4, IRX1, SOX4, NR2E1, HOXD11, YBX2, FERD3L, HOXC8, OLIG3, GATA4, TIGD3, POU3F2, MYOG, RBPJL, NTHL1, PITX1, ETV3, TBX6, RFX4, SSBP1, RCOR1, GMEB1, ZFP1, TNP1, TTF1, ZFP629, NR0B2, NR4A3, TOP1MT, NPAS4, POLR3D, ZFP592, MEF2D, RPAP1, SALL4, SMARCAL1, D1PAS1, RAD54L2, RHOX12, NHEJ1, SCAND1	202	1781	13288	1.58823	0.495755	0.495755	2.71852
14	GOTERM_BP_FAT	GO:0006357~regulation of transcription from RNA polymerase II promoter	19	6.57439	0.00591638	CDX1, PUS1, RFX4, CDX4, SOX4, TTF1, NR4A3, NPAS4, NR2E1, SIRT1, HOXC8, SALL4, MYOCD, GATA4, SMARCAL1, PER1, MYOG, POU3F2, ETV3	207	616	13588	2.02469	0.999535	0.784441	9.22836
15	GOTERM_MF_FAT	GO:0030528~transcription regulator activity	30	10.3806	0.00828474	CDX1, PUS1, CDX4, IRX1, HIRA, SOX4, NR2E1, HOXD11, FERD3L, HOXC8, OLIG3, MYOCD, GATA4, MYOG, POU3F2, RBPJL, PITX1, ETV3, TBX6, RFX4, GMEB1, TTF1, NR0B2, NPAS4, NR4A3, SIRT1, MEF2D, RAD54L2, RHOX12, SCAND1	202	1206	13288	1.63637	0.93991	0.754867	10.7019
16	GOTERM_BP_FAT	GO:0031328~positive regulation of cellular biosynthetic process	17	5.88235	0.00996229	CDX1, RFX4, PUS1, SOX4, NPR1, TTF1, NR4A3, NPAS4, RAET1D, SALL4, GCK, MYOCD, GATA4, MYOG, POU3F2, RBPJL, SPN	207	552	13588	2.0216	0.999998	0.801751	15.0721
17	GOTERM_BP_FAT	GO:0009891~positive regulation of biosynthetic process	17	5.88235	0.0107938	CDX1, RFX4, PUS1, SOX4, NPR1, TTF1, NR4A3, NPAS4, RAET1D, SALL4, GCK, MYOCD, GATA4, MYOG, POU3F2, RBPJL, SPN	207	557	13588	2.00345	0.999999	0.789684	16.2286
18	GOTERM_BP_FAT	GO:0010604~positive regulation of macromolecule metabolic process	18	6.22837	0.016079	CDX1, PUS1, RFX4, SOX4, TTF1, NPAS4, NHLRC1, NR4A3, SALL4, GCK, MYOCD, GATA4, DOK7, ADRA1B, MYOG, POU3F2, RBPJL, SPN	207	633	13588	1.86661	1	0.825633	23.2403
19	GOTERM_MF_FAT	GO:0016563~transcription activator activity	10	3.46021	0.0171152	MEF2D, MYOCD, PUS1, GATA4, SOX4, MYOG, NR4A3, NPAS4, RBPJL, SCAND1	202	259	13288	2.53985	0.997077	0.857013	20.9336
20	GOTERM_BP_FAT	GO:0045944~positive regulation of transcription from RNA polymerase II promoter	12	4.15225	0.0207996	CDX1, SALL4, RFX4, MYOCD, PUS1, GATA4, SOX4, TTF1, POU3F2, MYOG, NR4A3, NPAS4	207	358	13588	2.20031	1	0.856476	29.0335
21	GOTERM_BP_FAT	GO:0006355~regulation of transcription, DNA-dependent	33	11.4187	0.0216146	CDX1, PUS1, CDX4, IRX1, HIRA, SOX4, NR2E1, HOXD11, YBX2, HOXC8, MYOCD, GATA4, PER1, MYOG, POU3F2, RBPJL, PITX1, ETV3, TBX6, PDCD11, RFX4, ZFP1, TTF1, TNP1, NR0B2, NR4A3, NPAS4, SIRT1, MEF2D, SALL4, SMARCAL1, RHOX12, SCAND1	207	1465	13588	1.47864	1	0.810242	29.9912
22	GOTERM_BP_FAT	GO:0045893~positive regulation of transcription, DNA-dependent	13	4.49827	0.0246875	CDX1, RFX4, PUS1, SOX4, TTF1, NR4A3, NPAS4, SALL4, MYOCD, GATA4, MYOG, POU3F2, RBPJL	207	416	13588	2.05133	1	0.817524	33.4939
23	GOTERM_BP_FAT	GO:0051254~positive regulation of RNA metabolic process	13	4.49827	0.0259626	CDX1, RFX4, PUS1, SOX4, TTF1, NR4A3, NPAS4, SALL4, MYOCD, GATA4, MYOG, POU3F2, RBPJL	207	419	13588	2.03664	1	0.802036	34.8985
24	GOTERM_BP_FAT	GO:0051252~regulation of RNA metabolic process	33	11.4187	0.0262967	CDX1, PUS1, CDX4, IRX1, HIRA, SOX4, NR2E1, HOXD11, YBX2, HOXC8, MYOCD, GATA4, PER1, MYOG, POU3F2, RBPJL, PITX1, ETV3, TBX6, PDCD11, RFX4, ZFP1, TTF1, TNP1, NR0B2, NR4A3, NPAS4, SIRT1, MEF2D, SALL4, SMARCAL1, RHOX12, SCAND1	207	1488	13588	1.45578	1	0.791165	35.2619
25	GOTERM_BP_FAT	GO:0051173~positive regulation of nitrogen compound metabolic process	15	5.19031	0.0295313	CDX1, RFX4, PUS1, SOX4, TTF1, NPR1, NR4A3, NPAS4, RAET1D, SALL4, MYOCD, GATA4, MYOG, POU3F2, RBPJL	207	526	13588	1.87193	1	0.814589	38.6831
26	GOTERM_BP_FAT	GO:0010557~positive regulation of macromolecule biosynthetic process	15	5.19031	0.0312035	CDX1, RFX4, PUS1, SOX4, TTF1, NR4A3, NPAS4, SALL4, GCK, MYOCD, GATA4, MYOG, POU3F2, RBPJL, SPN	207	530	13588	1.85781	1	0.805935	40.3845
27	GOTERM_MF_FAT	GO:0003700~transcription factor activity	19	6.57439	0.046837	TBX6, CDX1, CDX4, IRX1, GMEB1, NR0B2, NR4A3, NR2E1, HOXD11, MEF2D, HOXC8, GATA4, MYOG, POU3F2, RHOX12, RBPJL, SCAND1, PITX1, ETV3	202	776	13288	1.61065	1	0.982637	47.9343
28	GOTERM_BP_FAT	GO:0045935~positive regulation of nucleobase, nucleoside, nucleotide and nucleic acid metabolic process	14	4.84429	0.0470465	CDX1, RFX4, PUS1, SOX4, TTF1, NPR1, NR4A3, NPAS4, SALL4, MYOCD, GATA4, MYOG, POU3F2, RBPJL	207	510	13588	1.80195	1	0.874689	54.447
49	GOTERM_BP_FAT	GO:0009890~negative regulation of biosynthetic process	15	5.19031	0.00642864	CDX4, TTF1, TNP1, NR2E1, SIRT1, YBX2, FERD3L, HOXC8, SALL4, GCK, MYOCD, RNF128, PER1, GCHFR, ETV3	207	434	13588	2.26875	0.999761	0.750886	9.98857
50	GOTERM_BP_FAT	GO:0031327~negative regulation of cellular biosynthetic process	14	4.84429	0.0140508	FERD3L, HOXC8, SALL4, MYOCD, GCK, CDX4, RNF128, PER1, TNP1, TTF1, SIRT1, NR2E1, ETV3, YBX2	207	430	13588	2.1372	1	0.839531	20.6174
51	GOTERM_BP_FAT	GO:0010558~negative regulation of macromolecule biosynthetic process	13	4.49827	0.0257538	FERD3L, HOXC8, SALL4, MYOCD, CDX4, RNF128, PER1, TNP1, TTF1, NR2E1, SIRT1, ETV3, YBX2	207	418	13588	2.04151	1	0.814889	34.6705
52	GOTERM_BP_FAT	GO:0010605~negative regulation of macromolecule metabolic process	14	4.84429	0.0446775	FERD3L, HOXC8, SALL4, MYOCD, CDX4, RNF128, ADRA1B, PER1, TNP1, TTF1, NR2E1, SIRT1, ETV3, YBX2	207	506	13588	1.8162	1	0.869694	52.5637
64	GOTERM_BP_FAT	GO:0051606~detection of stimulus	7	2.42215	0.00244335	GUCA1B, OPN5, TULP1, CRTAM, CHRNA9, GCK, TAS2R110	207	90	13588	5.10553	0.957706	0.651589	3.91303
65	GOTERM_BP_FAT	GO:0009582~detection of abiotic stimulus	4	1.38408	0.0441223	GUCA1B, OPN5, TULP1, CHRNA9	207	52	13588	5.04942	1	0.875546	52.1118
89	GOTERM_CC_FAT	GO:0031226~intrinsic to plasma membrane	17	5.88235	0.00710706	CRTAM, SLC22A7, KCNA3, VMN1R189, ABCA4, EPHB4, KCTD7, VMN1R213, STOM, SLC29A1, EPHA4, RAET1D, KCNS1, SLC29A2, ICOS, DLL4, SPN	184	552	12504	2.09286	0.732731	0.732731	8.44731
90	GOTERM_CC_FAT	GO:0005887~integral to plasma membrane	16	5.53633	0.0112863	CRTAM, SLC22A7, KCNA3, VMN1R189, ABCA4, EPHB4, KCTD7, VMN1R213, STOM, SLC29A1, EPHA4, KCNS1, SLC29A2, ICOS, DLL4, SPN	184	531	12504	2.04765	0.877523	0.650033	13.1031
96	GOTERM_BP_FAT	GO:0007600~sensory perception	32	11.0727	0.0203304	OLFR412, OLFR1396, VMN1R40, OLFR809, OLFR229, OLFR135, OLFR559, OLFR1443, PPT1, VMN1R29, ABCA4, NR2E1, TAS2R110, OLFR49, OLFR107, RDH8, CHRNA9, OLFR1212, GUCA1B, OLFR243, OLFR128, CNGA3, PDE6G, OLFR732, OPN5, TULP1, OLFR373, OLFR1166, OLFR371, OLFR376, OLFR394, OLFR90	207	1402	13588	1.49826	1	0.870352	28.4766
97	GOTERM_BP_FAT	GO:0050890~cognition	33	11.4187	0.0245853	OLFR412, OLFR1396, VMN1R40, OLFR809, OLFR229, OLFR135, OLFR559, OLFR1443, PPT1, VMN1R29, ABCA4, NR2E1, TAS2R110, OLFR49, OLFR107, RDH8, CHRNA9, OLFR1212, GUCA1B, OLFR243, OLFR128, CNGA3, PDE6G, OLFR732, OPN5, TULP1, OLFR373, OLFR1166, OLFR371, ADRA1B, OLFR376, OLFR394, OLFR90	207	1480	13588	1.46365	1	0.832725	33.3802
100	GOTERM_BP_FAT	GO:0050877~neurological system process	36	12.4567	0.0312132	OLFR412, OLFR1396, VMN1R40, OLFR809, OLFR229, OLFR135, OLFR559, OLFR1443, PPT1, VMN1R29, ABCA4, NR2E1, TAS2R110, OLFR49, OLFR107, RDH8, CHRNA9, POU3F2, OLFR1212, GUCA1B, OLFR243, OLFR128, NR4A3, CACNG2, CNGA3, PDE6G, OLFR732, OPN5, TULP1, OLFR373, OLFR1166, OLFR371, ADRA1B, OLFR376, OLFR394, OLFR90	207	1681	13588	1.40579	1	0.793406	40.3943
101	GOTERM_BP_FAT	GO:0007166~cell surface receptor linked signal transduction	49	16.955	0.0426532	OLFR412, OLFR1396, GNA15, OLFR809, OLFR229, FGF16, OLFR559, VMN1R29, VMN1R63, VMN1R213, CCRL2, NOS2, OLFR1212, SPN, OLFR128, MRGPRG, OLFR732, CRHR1, CRHR2, PLCE1, DLL4, DOK7, GPR17, OLFR394, OLFR90, VMN1R40, ADAMTS13, FFAR3, OLFR135, OLFR1443, SOX4, VMN1R189, EPHB4, TAS2R110, OLFR49, OLFR107, FBXW2, LTK, OLFR243, NPR1, GPR152, OPN5, EPHA4, DKK1, OLFR373, OLFR1166, OLFR371, ADRA1B, OLFR376	207	2495	13588	1.28917	1	0.875998	50.8966
122	GOTERM_BP_FAT	GO:0042692~muscle cell differentiation	7	2.42215	0.00878037	MYOCD, GATA4, DOK7, MYOG, CACNG2, PLG, PITX1	207	117	13588	3.92733	0.999989	0.803879	13.4026
152	GOTERM_BP_FAT	GO:0002831~regulation of response to biotic stimulus	3	1.03806	0.0159834	RAET1D, CRTAM, SPN	207	13	13588	15.1483	1	0.849523	23.1185

## Sheet: greenyellow
Sno	Category	Term	Count	%	PValue	Genes	List Total	Pop Hits	Pop Total	Fold Enrichment	Bonferroni	Benjamini	FDR
1	KEGG_PATHWAY	mmu04120:Ubiquitin mediated proteolysis	5	2.45098	0.0453808	UBE2N, WWP2, UBA1, ANAPC7, TCEB1	58	136	5738	3.63717	0.975655	0.975655	38.9661
7	GOTERM_CC_FAT	GO:0005768~endosome	10	4.90196	0.0009	ALS2, SCAMP1, TRIM3, GRIPAP1, VPS4A, VPS53, VPS37C, ARL8B, VPS11, VPS33A	125	252	12504	3.96952	0.162554	0.0348578	1.11958
8	GOTERM_BP_FAT	GO:0008104~protein localization	19	9.31373	0.00093	ALS2, SCAMP1, FAM160A2, MECP2, VPS53, RAB40C, VPS37C, ICMT, VPS33A, AP2A2, TRIM3, CRY2, TSC2, NECAP1, VPS4A, AP3D1, VPS11, ATG16L1, SEC61A2	144	753	13588	2.38096	0.580366	0.352209	1.44696
10	GOTERM_BP_FAT	GO:0015031~protein transport	16	7.84314	0.00355616	SCAMP1, FAM160A2, VPS53, RAB40C, VPS37C, VPS33A, AP2A2, CRY2, TRIM3, TSC2, NECAP1, VPS4A, AP3D1, ATG16L1, VPS11, SEC61A2	144	651	13588	2.31917	0.963985	0.564366	5.42612
11	GOTERM_BP_FAT	GO:0045184~establishment of protein localization	16	7.84314	0.00381836	SCAMP1, FAM160A2, VPS53, RAB40C, VPS37C, VPS33A, AP2A2, CRY2, TRIM3, TSC2, NECAP1, VPS4A, AP3D1, ATG16L1, VPS11, SEC61A2	144	656	13588	2.30149	0.971826	0.510255	5.81508
35	GOTERM_MF_FAT	GO:0000166~nucleotide binding	37	18.1373	0.00368141	KIFC2, CAMK2G, CHKB, PFKFB2, RAB40C, IARS2, ACOX3, QRSL1, WARS, VRK1, CRY2, LARS, VPS4A, DYNC1H1, VPS11, SLC30A9, ACSL6, CHD4, MAP2K5, ARL2, DGKQ, DNM1L, ABCB8, MECP2, ATP1A1, NDUFA10, RPS6KL1, UBE2N, RFC1, UBA1, MAPK9, MAPK8, ARL8B, PARP1, ABCC8, CDC42BPB, NRBP2	142	2183	13288	1.58606	0.689373	0.689373	4.84849
36	GOTERM_MF_FAT	GO:0001882~nucleoside binding	28	13.7255	0.00672171	KIFC2, CAMK2G, CHKB, PFKFB2, IARS2, ACOX3, QRSL1, WARS, VRK1, LARS, VPS4A, DYNC1H1, CHD4, ACSL6, MAP2K5, DGKQ, ABCB8, ATP1A1, NDUFA10, POLR3B, RPS6KL1, UBE2N, RFC1, UBA1, MAPK9, MAPK8, ABCC8, CDC42BPB	142	1558	13288	1.68175	0.882107	0.656644	8.68753
38	GOTERM_MF_FAT	GO:0005524~ATP binding	26	12.7451	0.00920224	KIFC2, CAMK2G, PFKFB2, CHKB, IARS2, QRSL1, WARS, VRK1, LARS, VPS4A, DYNC1H1, ACSL6, CHD4, MAP2K5, DGKQ, ABCB8, ATP1A1, NDUFA10, RPS6KL1, UBE2N, RFC1, UBA1, MAPK9, MAPK8, ABCC8, CDC42BPB	142	1443	13288	1.68608	0.946636	0.623513	11.713
39	GOTERM_MF_FAT	GO:0030554~adenyl nucleotide binding	27	13.2353	0.0104497	KIFC2, CAMK2G, CHKB, PFKFB2, IARS2, ACOX3, QRSL1, WARS, VRK1, LARS, VPS4A, DYNC1H1, CHD4, ACSL6, MAP2K5, DGKQ, ABCB8, ATP1A1, NDUFA10, RPS6KL1, UBE2N, RFC1, UBA1, MAPK9, MAPK8, ABCC8, CDC42BPB	142	1535	13288	1.64599	0.964206	0.565036	13.1991
40	GOTERM_MF_FAT	GO:0032559~adenyl ribonucleotide binding	26	12.7451	0.0105979	KIFC2, CAMK2G, PFKFB2, CHKB, IARS2, QRSL1, WARS, VRK1, LARS, VPS4A, DYNC1H1, ACSL6, CHD4, MAP2K5, DGKQ, ABCB8, ATP1A1, NDUFA10, RPS6KL1, UBE2N, RFC1, UBA1, MAPK9, MAPK8, ABCC8, CDC42BPB	142	1460	13288	1.66645	0.965866	0.491093	13.3741
41	GOTERM_MF_FAT	GO:0001883~purine nucleoside binding	27	13.2353	0.0115867	KIFC2, CAMK2G, CHKB, PFKFB2, IARS2, ACOX3, QRSL1, WARS, VRK1, LARS, VPS4A, DYNC1H1, CHD4, ACSL6, MAP2K5, DGKQ, ABCB8, ATP1A1, NDUFA10, RPS6KL1, UBE2N, RFC1, UBA1, MAPK9, MAPK8, ABCC8, CDC42BPB	142	1548	13288	1.63217	0.975138	0.410083	14.5335
42	GOTERM_MF_FAT	GO:0017076~purine nucleotide binding	31	15.1961	0.0124207	KIFC2, CAMK2G, CHKB, PFKFB2, RAB40C, IARS2, ACOX3, QRSL1, WARS, VRK1, LARS, VPS4A, DYNC1H1, CHD4, ACSL6, MAP2K5, ARL2, DGKQ, DNM1L, ABCB8, ATP1A1, NDUFA10, RPS6KL1, UBE2N, RFC1, UBA1, MAPK9, MAPK8, ARL8B, ABCC8, CDC42BPB	142	1871	13288	1.55046	0.980975	0.390583	15.5002
43	GOTERM_MF_FAT	GO:0032555~purine ribonucleotide binding	30	14.7059	0.0128093	KIFC2, CAMK2G, CHKB, PFKFB2, RAB40C, IARS2, QRSL1, WARS, VRK1, LARS, VPS4A, DYNC1H1, CHD4, ACSL6, MAP2K5, ARL2, DGKQ, DNM1L, ABCB8, ATP1A1, NDUFA10, RPS6KL1, UBE2N, RFC1, UBA1, MAPK9, MAPK8, ARL8B, ABCC8, CDC42BPB	142	1796	13288	1.5631	0.983207	0.364973	15.9471
44	GOTERM_MF_FAT	GO:0032553~ribonucleotide binding	30	14.7059	0.0128093	KIFC2, CAMK2G, CHKB, PFKFB2, RAB40C, IARS2, QRSL1, WARS, VRK1, LARS, VPS4A, DYNC1H1, CHD4, ACSL6, MAP2K5, ARL2, DGKQ, DNM1L, ABCB8, ATP1A1, NDUFA10, RPS6KL1, UBE2N, RFC1, UBA1, MAPK9, MAPK8, ARL8B, ABCC8, CDC42BPB	142	1796	13288	1.5631	0.983207	0.364973	15.9471
50	GOTERM_BP_FAT	GO:0016192~vesicle-mediated transport	15	7.35294	0.0004	SCAMP1, ALS2, FAM160A2, EPS15L1, ITSN2, VPS33A, SYP, AP2A2, FNBP1, VPS4A, AP3D1, NECAP1, LGI3, VAMP2, SH3GL2	144	466	13588	3.03737	0.311585	0.311585	0.624715
51	GOTERM_CC_FAT	GO:0030665~clathrin coated vesicle membrane	5	2.45098	0.000425	SYP, SLC17A7, SCAMP1, NECAP1, VAMP2	125	36	12504	13.8933	0.0802509	0.0802509	0.529519
52	GOTERM_CC_FAT	GO:0008021~synaptic vesicle	6	2.94118	0.00056	SYP, SLC17A7, SCAMP1, SYT11, LGI3, VAMP2	125	68	12504	8.82635	0.104437	0.0536582	0.697612
53	GOTERM_CC_FAT	GO:0030136~clathrin-coated vesicle	7	3.43137	0.000579	SYP, SLC17A7, SCAMP1, SYT11, NECAP1, LGI3, VAMP2	125	104	12504	6.73292	0.107797	0.0373068	0.721297
54	GOTERM_CC_FAT	GO:0030672~synaptic vesicle membrane	4	1.96078	0.000821	SYP, SLC17A7, SCAMP1, VAMP2	125	19	12504	21.0594	0.149442	0.039658	1.02203
55	GOTERM_CC_FAT	GO:0030135~coated vesicle	7	3.43137	0.0014509	SYP, SLC17A7, SCAMP1, SYT11, NECAP1, LGI3, VAMP2	125	124	12504	5.64697	0.248764	0.0465541	1.79899
56	GOTERM_CC_FAT	GO:0030662~coated vesicle membrane	5	2.45098	0.00185387	SYP, SLC17A7, SCAMP1, NECAP1, VAMP2	125	53	12504	9.43698	0.306186	0.0508816	2.29333
58	GOTERM_CC_FAT	GO:0044456~synapse part	8	3.92157	0.00515645	SYP, SLC17A7, ALS2, SCAMP1, NRXN2, SYT11, LGI3, VAMP2	125	212	12504	3.77479	0.638845	0.119536	6.25928
60	GOTERM_BP_FAT	GO:0016044~membrane organization	9	4.41176	0.00810308	SYP, FNBP1, AP2A2, DYSF, NECAP1, EPS15L1, VAMP2, ITSN2, SH3GL2	144	272	13588	3.12224	0.999495	0.717806	11.9629
61	GOTERM_CC_FAT	GO:0030659~cytoplasmic vesicle membrane	5	2.45098	0.0108946	SYP, SLC17A7, SCAMP1, NECAP1, VAMP2	125	87	12504	5.74897	0.884446	0.178139	12.7997
62	GOTERM_CC_FAT	GO:0045202~synapse	9	4.41176	0.0140666	SYP, SLC17A7, ALS2, SCAMP1, NRXN2, SYT11, LGI3, VAMP2, APBB1	125	319	12504	2.82222	0.938628	0.16006	16.2323
63	GOTERM_CC_FAT	GO:0044433~cytoplasmic vesicle part	5	2.45098	0.0146722	SYP, SLC17A7, SCAMP1, NECAP1, VAMP2	125	95	12504	5.26484	0.945624	0.157418	16.8733
64	GOTERM_CC_FAT	GO:0012506~vesicle membrane	5	2.45098	0.0157306	SYP, SLC17A7, SCAMP1, NECAP1, VAMP2	125	97	12504	5.15629	0.956	0.159309	17.9829
65	GOTERM_CC_FAT	GO:0019717~synaptosome	4	1.96078	0.0277032	SYP, SLC17A7, LGI3, VAMP2	125	66	12504	6.06255	0.996052	0.231681	29.6199
66	GOTERM_CC_FAT	GO:0031410~cytoplasmic vesicle	11	5.39216	0.0295015	SYP, SLC2A8, SLC17A7, SCAMP1, FNBP1, AP2A2, DYSF, SYT11, NECAP1, LGI3, VAMP2	125	508	12504	2.16605	0.997258	0.235205	31.2302
67	GOTERM_BP_FAT	GO:0019226~transmission of nerve impulse	7	3.43137	0.0323043	SYP, SLC17A7, ALS2, KCNMB4, NRXN2, MECP2, VAMP2	144	226	13588	2.92269	1	0.905271	40.2044
68	GOTERM_CC_FAT	GO:0031982~vesicle	11	5.39216	0.0334602	SYP, SLC2A8, SLC17A7, SCAMP1, FNBP1, AP2A2, DYSF, SYT11, NECAP1, LGI3, VAMP2	125	519	12504	2.12014	0.998775	0.252857	34.6563
69	GOTERM_BP_FAT	GO:0007268~synaptic transmission	6	2.94118	0.0399628	SYP, SLC17A7, ALS2, NRXN2, MECP2, VAMP2	144	178	13588	3.18071	1	0.933988	47.2004
70	GOTERM_BP_FAT	GO:0032940~secretion by cell	6	2.94118	0.0467564	SCAMP1, NRXN2, MECP2, LGI3, VAMP2, VPS33A	144	186	13588	3.04391	1	0.92778	52.7576
97	GOTERM_MF_FAT	GO:0016876~ligase activity, forming aminoacyl-tRNA and related compounds	4	1.96078	0.014282	WARS, LARS, LRRC47, IARS2	142	48	13288	7.79812	0.989538	0.366189	17.6212
98	GOTERM_MF_FAT	GO:0016875~ligase activity, forming carbon-oxygen bonds	4	1.96078	0.014282	WARS, LARS, LRRC47, IARS2	142	48	13288	7.79812	0.989538	0.366189	17.6212
99	GOTERM_MF_FAT	GO:0004812~aminoacyl-tRNA ligase activity	4	1.96078	0.014282	WARS, LARS, LRRC47, IARS2	142	48	13288	7.79812	0.989538	0.366189	17.6212
115	GOTERM_BP_FAT	GO:0044265~cellular macromolecule catabolic process	14	6.86275	0.0119962	SMG6, USP5, BAP1, RAB40C, CASC3, UBE2N, USP19, RNF123, WWP2, UBA1, FBXL6, TCEB1, ANAPC7, CLN6	144	609	13588	2.16922	0.999987	0.79983	17.2211
117	GOTERM_BP_FAT	GO:0009057~macromolecule catabolic process	14	6.86275	0.0204738	SMG6, USP5, BAP1, RAB40C, CASC3, UBE2N, USP19, RNF123, WWP2, UBA1, FBXL6, TCEB1, ANAPC7, CLN6	144	654	13588	2.01996	1	0.827019	27.6712
118	GOTERM_BP_FAT	GO:0019941~modification-dependent protein catabolic process	11	5.39216	0.0420823	UBE2N, USP19, RNF123, WWP2, UBA1, USP5, BAP1, RAB40C, ANAPC7, FBXL6, TCEB1	144	508	13588	2.04325	1	0.918492	48.9966
119	GOTERM_BP_FAT	GO:0043632~modification-dependent macromolecule catabolic process	11	5.39216	0.0420823	UBE2N, USP19, RNF123, WWP2, UBA1, USP5, BAP1, RAB40C, ANAPC7, FBXL6, TCEB1	144	508	13588	2.04325	1	0.918492	48.9966
143	GOTERM_CC_FAT	GO:0005773~vacuole	7	3.43137	0.0159723	FNBP1, ARL8B, VPS11, ATG16L1, VPS33A, TTC3, CTSF	125	204	12504	3.43247	0.958078	0.153754	18.2344
150	GOTERM_CC_FAT	GO:0015630~microtubule cytoskeleton	11	5.39216	0.0139766	KIFC2, ALS2, ARL2, RABGAP1, CEP120, MAPT, MAPK1IP1, DCTN6, DYNC1H1, TUBGCP2, MAP2K5	125	450	12504	2.44523	0.937514	0.179677	16.1366
161	GOTERM_BP_FAT	GO:0051056~regulation of small GTPase mediated signal transduction	9	4.41176	0.00284065	ALS2, RABGAP1, ABR, CYTH1, RALGAPB, TSC2, ICMT, ITSN2, MLST8	144	228	13588	3.72478	0.929638	0.587161	4.35702
162	GOTERM_BP_FAT	GO:0046578~regulation of Ras protein signal transduction	7	3.43137	0.0122419	ALS2, RABGAP1, ABR, CYTH1, ICMT, ITSN2, MLST8	144	181	13588	3.64932	0.99999	0.762247	17.5429
163	GOTERM_MF_FAT	GO:0030695~GTPase regulator activity	10	4.90196	0.0148125	ALS2, RABGAP1, ABR, CYTH1, RALGAPB, TSC2, GPSM1, EVI5L, ITSN2, CDC42BPB	142	361	13288	2.59217	0.99118	0.349532	18.2166
164	GOTERM_MF_FAT	GO:0060589~nucleoside-triphosphatase regulator activity	10	4.90196	0.0163239	ALS2, RABGAP1, ABR, CYTH1, RALGAPB, TSC2, GPSM1, EVI5L, ITSN2, CDC42BPB	142	367	13288	2.54979	0.994579	0.352594	19.8912
165	GOTERM_MF_FAT	GO:0005096~GTPase activator activity	7	3.43137	0.0165526	ALS2, RABGAP1, ABR, RALGAPB, TSC2, GPSM1, EVI5L	142	192	13288	3.41168	0.994964	0.334361	20.1419
166	GOTERM_MF_FAT	GO:0005083~small GTPase regulator activity	7	3.43137	0.0315957	ALS2, RABGAP1, ABR, CYTH1, EVI5L, ITSN2, CDC42BPB	142	223	13288	2.93741	0.999962	0.516625	35.1201
167	GOTERM_MF_FAT	GO:0008047~enzyme activator activity	7	3.43137	0.0495472	ALS2, RABGAP1, ABR, RALGAPB, TSC2, GPSM1, EVI5L	142	249	13288	2.63069	1	0.658336	49.5795
187	GOTERM_BP_FAT	GO:0010324~membrane invagination	7	3.43137	0.0145348	SYP, FNBP1, AP2A2, NECAP1, EPS15L1, ITSN2, SH3GL2	144	188	13588	3.51345	0.999999	0.744888	20.4899
188	GOTERM_BP_FAT	GO:0006897~endocytosis	7	3.43137	0.0145348	SYP, FNBP1, AP2A2, NECAP1, EPS15L1, ITSN2, SH3GL2	144	188	13588	3.51345	0.999999	0.744888	20.4899
189	GOTERM_CC_FAT	GO:0005905~coated pit	3	1.47059	0.0398713	AP2A2, NECAP1, EPS15L1	125	32	12504	9.378	0.99967	0.283932	39.8735
196	GOTERM_CC_FAT	GO:0030427~site of polarized growth	4	1.96078	0.0140254	ALS2, STMN2, MAPT, APBB1	125	51	12504	7.84565	0.93812	0.169315	16.1885
197	GOTERM_CC_FAT	GO:0030426~growth cone	4	1.96078	0.0140254	ALS2, STMN2, MAPT, APBB1	125	51	12504	7.84565	0.93812	0.169315	16.1885
198	GOTERM_BP_FAT	GO:0032535~regulation of cellular component size	6	2.94118	0.0276383	ALS2, MAPT, TSC2, MLST8, APBB1, SERTAD2	144	161	13588	3.51656	1	0.88686	35.5261
219	GOTERM_CC_FAT	GO:0005802~trans-Golgi network	4	1.96078	0.0112369	SCAMP1, GOLGA1, AP3D1, VAMP2	125	47	12504	8.51336	0.892063	0.169325	13.1762
225	GOTERM_BP_FAT	GO:0015672~monovalent inorganic cation transport	8	3.92157	0.0411641	SLC17A7, SLC9A8, KCNC1, KCNMB4, SLC38A9, ATP5S, ATP1A1, ABCC8	144	303	13588	2.49138	1	0.926803	48.2256
373	GOTERM_BP_FAT	GO:0030004~cellular monovalent inorganic cation homeostasis	3	1.47059	0.013487	SLC9A8, TESC, CLN6	144	17	13588	16.652	0.999997	0.755287	19.1556

## Sheet: magenta
Sno	Category	Term	Count	%	PValue	Genes	List Total	Pop Hits	Pop Total	Fold Enrichment	Bonferroni	Benjamini	FDR
6	GOTERM_MF_FAT	GO:0030554~adenyl nucleotide binding	44	16.6038	3.58e-06	DYNC1LI1, ABCF3, ADCY6, STK35, PIP5K1A, ATAD3A, PSKH1, VRK3, MAP3K3, ACTL6B, ABCD3, EHD1, MTO1, AASDH, DUS3L, GCDH, TRMU, AIFM3, MYO1C, LIG3, RAF1, SMG1, MARK3, TIMM44, COQ6, P2RX5, PANK4, PNKP, ACVR2B, MAST1, P2RX6, MAPK6, ABCB1A, ULK1, HELB, FBXO18, MORC2A, DGKZ, CDK11B, MYO18A, PCCB, ABCC5, EP400, TRIT1	184	1535	13288	2.07008	0.00123053	0.00123053	0.00488267
7	GOTERM_MF_FAT	GO:0001883~purine nucleoside binding	44	16.6038	4.45e-06	DYNC1LI1, ABCF3, ADCY6, STK35, PIP5K1A, ATAD3A, PSKH1, VRK3, MAP3K3, ACTL6B, ABCD3, EHD1, MTO1, AASDH, DUS3L, GCDH, TRMU, AIFM3, MYO1C, LIG3, RAF1, SMG1, MARK3, TIMM44, COQ6, P2RX5, PANK4, PNKP, ACVR2B, MAST1, P2RX6, MAPK6, ABCB1A, ULK1, HELB, FBXO18, MORC2A, DGKZ, CDK11B, MYO18A, PCCB, ABCC5, EP400, TRIT1	184	1548	13288	2.05269	0.00153038	0.000765	0.00607334
8	GOTERM_MF_FAT	GO:0001882~nucleoside binding	44	16.6038	5.25e-06	DYNC1LI1, ABCF3, ADCY6, STK35, PIP5K1A, ATAD3A, PSKH1, VRK3, MAP3K3, ACTL6B, ABCD3, EHD1, MTO1, AASDH, DUS3L, GCDH, TRMU, AIFM3, MYO1C, LIG3, RAF1, SMG1, MARK3, TIMM44, COQ6, P2RX5, PANK4, PNKP, ACVR2B, MAST1, P2RX6, MAPK6, ABCB1A, ULK1, HELB, FBXO18, MORC2A, DGKZ, CDK11B, MYO18A, PCCB, ABCC5, EP400, TRIT1	184	1558	13288	2.03952	0.00180586	0.000602	0.00716751
9	GOTERM_MF_FAT	GO:0005524~ATP binding	39	14.717	6e-05	DYNC1LI1, ABCF3, ADCY6, STK35, PIP5K1A, ATAD3A, PSKH1, VRK3, MAP3K3, ABCD3, ACTL6B, EHD1, AASDH, TRMU, MYO1C, LIG3, RAF1, SMG1, MARK3, TIMM44, PANK4, P2RX5, PNKP, ACVR2B, MAST1, P2RX6, MAPK6, ABCB1A, ULK1, HELB, FBXO18, MORC2A, DGKZ, CDK11B, PCCB, MYO18A, ABCC5, EP400, TRIT1	184	1443	13288	1.95182	0.0204348	0.00514832	0.0818419
10	GOTERM_MF_FAT	GO:0032559~adenyl ribonucleotide binding	39	14.717	7.72e-05	DYNC1LI1, ABCF3, ADCY6, STK35, PIP5K1A, ATAD3A, PSKH1, VRK3, MAP3K3, ABCD3, ACTL6B, EHD1, AASDH, TRMU, MYO1C, LIG3, RAF1, SMG1, MARK3, TIMM44, PANK4, P2RX5, PNKP, ACVR2B, MAST1, P2RX6, MAPK6, ABCB1A, ULK1, HELB, FBXO18, MORC2A, DGKZ, CDK11B, PCCB, MYO18A, ABCC5, EP400, TRIT1	184	1460	13288	1.92909	0.0261999	0.00529577	0.105228
11	GOTERM_MF_FAT	GO:0017076~purine nucleotide binding	45	16.9811	0.000201	DYNC1LI1, ABCF3, ADCY6, ARFRP1, STK35, PIP5K1A, ATAD3A, PSKH1, VRK3, MAP3K3, ACTL6B, ABCD3, EHD1, MTO1, AASDH, DUS3L, GCDH, TRMU, AIFM3, MYO1C, LIG3, RAF1, SMG1, MARK3, TIMM44, COQ6, P2RX5, PANK4, PNKP, ACVR2B, MAST1, P2RX6, MAPK6, ABCB1A, ULK1, HELB, FBXO18, MORC2A, DGKZ, CDK11B, MYO18A, PCCB, ABCC5, EP400, TRIT1	184	1871	13288	1.73692	0.0667657	0.0114504	0.273643
12	GOTERM_MF_FAT	GO:0000166~nucleotide binding	50	18.8679	0.000245	SLC27A1, DYNC1LI1, ABCF3, ADCY6, STK35, RBM5, PIP5K1A, ATAD3A, PSKH1, TARDBP, MTO1, AASDH, AIFM3, LIG3, MARK3, TIMM44, COQ6, PANK4, PNKP, ACVR2B, MAST1, MAPK6, ABCB1A, FBXO18, MORC2A, CDK11B, PCCB, MYO18A, EP400, ARFRP1, TNRC6C, MAP3K3, VRK3, ACTL6B, ABCD3, SNRNP70, EHD1, DUS3L, GCDH, TRMU, MYO1C, RAF1, SMG1, P2RX5, P2RX6, ULK1, HELB, DGKZ, ABCC5, TRIT1	184	2183	13288	1.65409	0.0807138	0.0119506	0.333179
21	GOTERM_CC_FAT	GO:0005654~nucleoplasm	19	7.16981	0.000148	MYO1C, HR, MED12, MED24, SMAD3, NFYC, PRPF3, DMAP1, MBD1, EPC1, HDAC3, PSKH1, DCP1A, NCOA6, POU2F1, MDM2, E4F1, PHC1, SUDS3	143	599	12504	2.77357	0.0330886	0.0330886	0.18946
22	GOTERM_CC_FAT	GO:0031981~nuclear lumen	23	8.67925	0.000387	MYO1C, HR, MED12, AKAP8L, MED24, NFYC, SMAD3, PRPF3, DMAP1, MBD1, EXOSC10, EPC1, HDAC3, NUMA1, PSKH1, DCP1A, NCOA6, POU2F1, MUS81, MDM2, E4F1, PHC1, SUDS3	143	883	12504	2.27761	0.0841264	0.0217297	0.494043
23	GOTERM_CC_FAT	GO:0070013~intracellular organelle lumen	27	10.1887	0.000392	HR, MED24, NFYC, DMAP1, EXOSC10, EPC1, NUMA1, PSKH1, POU2F1, MUS81, E4F1, PDHA1, PHC1, GCDH, MYO1C, FDXR, AKAP8L, MED12, SMAD3, PRPF3, MBD1, HDAC3, DCP1A, NCOA6, MDM2, PCCB, SUDS3	143	1133	12504	2.08376	0.0851745	0.0176468	0.500464
24	GOTERM_CC_FAT	GO:0043233~organelle lumen	27	10.1887	0.000408	HR, MED24, NFYC, DMAP1, EXOSC10, EPC1, NUMA1, PSKH1, POU2F1, MUS81, E4F1, PDHA1, PHC1, GCDH, MYO1C, FDXR, AKAP8L, MED12, SMAD3, PRPF3, MBD1, HDAC3, DCP1A, NCOA6, MDM2, PCCB, SUDS3	143	1136	12504	2.07825	0.0885555	0.0153353	0.521225
25	GOTERM_CC_FAT	GO:0031974~membrane-enclosed lumen	27	10.1887	0.000673	HR, MED24, NFYC, DMAP1, EXOSC10, EPC1, NUMA1, PSKH1, POU2F1, MUS81, E4F1, PDHA1, PHC1, GCDH, MYO1C, FDXR, AKAP8L, MED12, SMAD3, PRPF3, MBD1, HDAC3, DCP1A, NCOA6, MDM2, PCCB, SUDS3	143	1174	12504	2.01098	0.141783	0.0216057	0.858019
26	GOTERM_CC_FAT	GO:0044451~nucleoplasm part	16	6.03774	0.000722	MED12, HR, MED24, SMAD3, NFYC, PRPF3, DMAP1, MBD1, EPC1, HDAC3, PSKH1, DCP1A, NCOA6, POU2F1, PHC1, SUDS3	143	513	12504	2.72719	0.151245	0.0202894	0.919945
42	GOTERM_CC_FAT	GO:0031090~organelle membrane	22	8.30189	0.000309	GCDH, SHMT2, AIFM3, HIP1R, MTX2, FDXR, LEMD2, FURIN, EXTL2, TIMM44, PIGO, SLC25A12, SLC11A2, EPC1, ATAD3A, ST6GALNAC4, ABCB1A, PARL, ULK1, SLC25A28, ABCD3, GTF3C2	143	809	12504	2.37786	0.0676708	0.034428	0.394126
43	GOTERM_CC_FAT	GO:0005739~mitochondrion	30	11.3208	0.000366	MRPS34, MTX2, ECHDC2, CARKD, DNAJC30, MTFR1, ATAD3A, PARL, SLC25A28, ABCD3, PDHA1, AKR7A5, GTF3C2, MTO1, GCDH, SHMT2, TRMU, AIFM3, APOA1BP, FDXR, SECISBP2, TIMM44, COQ6, SLC25A12, POLRMT, TMEM186, MRPS9, 8430408G22RIK, PCCB, TRIT1	143	1322	12504	1.98428	0.0796932	0.0273031	0.466959
44	GOTERM_CC_FAT	GO:0019866~organelle inner membrane	12	4.5283	0.000856	SLC25A12, GCDH, ATAD3A, SHMT2, AIFM3, PARL, FDXR, LEMD2, SLC25A28, ABCD3, GTF3C2, TIMM44	143	312	12504	3.3631	0.176747	0.0213784	1.09016
45	GOTERM_CC_FAT	GO:0031967~organelle envelope	16	6.03774	0.00121254	GCDH, SHMT2, AIFM3, MYO1C, MTX2, LEMD2, FDXR, TIMM44, SLC25A12, EPC1, ATAD3A, AAAS, PARL, SLC25A28, ABCD3, GTF3C2	143	540	12504	2.59083	0.240743	0.0271656	1.54023
46	GOTERM_CC_FAT	GO:0031975~envelope	16	6.03774	0.00125801	GCDH, SHMT2, AIFM3, MYO1C, MTX2, LEMD2, FDXR, TIMM44, SLC25A12, EPC1, ATAD3A, AAAS, PARL, SLC25A28, ABCD3, GTF3C2	143	542	12504	2.58127	0.248548	0.0256425	1.59755
47	GOTERM_CC_FAT	GO:0005743~mitochondrial inner membrane	11	4.15094	0.00201643	SLC25A12, GCDH, ATAD3A, SHMT2, AIFM3, PARL, FDXR, SLC25A28, ABCD3, GTF3C2, TIMM44	143	296	12504	3.24948	0.367573	0.0374628	2.54927

## Sheet: cyan
Sno	Category	Term	Count	%	PValue	Genes	List Total	Pop Hits	Pop Total	Fold Enrichment	Bonferroni	Benjamini	FDR
1	KEGG_PATHWAY	mmu00600:Sphingolipid metabolism	4	2.17391	0.0106795	SGPP1, SGPP2, ARSA, SMPD3	64	42	5738	8.53869	0.602825	0.602825	10.9329
9	GOTERM_CC_FAT	GO:0005783~endoplasmic reticulum	18	9.78261	0.00340572	CYB5R3, PDIA3, SGPP1, SEC11A, SGPP2, DPAGT1, ERLIN1, PDIA4, TPD52, FKBP1B, CLGN, SEC61B, PIGF, HMOX1, PLOD3, TRAM1, SEC61A1, FKBP2	124	838	12504	2.16599	0.46437	0.46437	4.12621
10	GOTERM_CC_FAT	GO:0044432~endoplasmic reticulum part	7	3.80435	0.0265152	CYB5R3, PDIA3, PIGF, DPAGT1, ERLIN1, PDIA4, FKBP1B	124	231	12504	3.05572	0.992685	0.707545	28.2457
18	GOTERM_BP_FAT	GO:0007264~small GTPase mediated signal transduction	8	4.34783	0.0106536	RAB3B, DIRAS1, RAC3, HMOX1, REM2, RHOF, RAB33A, RGL1	128	258	13588	3.29167	0.999902	0.953928	15.2973
21	GOTERM_CC_FAT	GO:0009898~internal side of plasma membrane	8	4.34783	0.0232121	CYB5R3, CADPS, ARFGAP3, RAB3B, DIRAS1, GNG2, RHOF, RAB33A	124	287	12504	2.81084	0.986403	0.761319	25.1799
65	GOTERM_CC_FAT	GO:0045202~synapse	9	4.8913	0.0134468	CADPS, RAB3B, MAGEE1, CPLX1, GRM8, DTNB, NCS1, NLGN3, SYNGR3	124	319	12504	2.84498	0.916043	0.710247	15.3982
79	GOTERM_BP_FAT	GO:0006644~phospholipid metabolic process	6	3.26087	0.0184225	PGS1, PIP5KL1, PIGF, SGPP1, PIP4K2A, SMPD3	128	163	13588	3.90759	1	0.930844	25.0405
80	GOTERM_BP_FAT	GO:0019637~organophosphate metabolic process	6	3.26087	0.0247096	PGS1, PIP5KL1, PIGF, SGPP1, PIP4K2A, SMPD3	128	176	13588	3.61896	1	0.884296	32.1467
87	GOTERM_BP_FAT	GO:0051336~regulation of hydrolase activity	7	3.80435	0.010217	MEN1, RAB3GAP2, ARFGAP3, STMN3, AGFG1, ASAP1, RCAN1	128	196	13588	3.79129	0.999857	0.98804	14.716
88	GOTERM_BP_FAT	GO:0043087~regulation of GTPase activity	5	2.71739	0.0112107	RAB3GAP2, ARFGAP3, STMN3, AGFG1, ASAP1	128	93	13588	5.70733	0.99994	0.911923	16.0335
91	GOTERM_BP_FAT	GO:0032312~regulation of ARF GTPase activity	3	1.63043	0.019289	ARFGAP3, AGFG1, ASAP1	128	23	13588	13.8465	1	0.909147	26.0596
92	GOTERM_MF_FAT	GO:0008060~ARF GTPase activator activity	3	1.63043	0.0195215	ARFGAP3, AGFG1, ASAP1	126	23	13288	13.7557	0.997783	0.952913	23.2613
94	GOTERM_BP_FAT	GO:0032318~regulation of Ras GTPase activity	4	2.17391	0.0389361	ARFGAP3, STMN3, AGFG1, ASAP1	128	80	13588	5.30781	1	0.928164	45.968
95	GOTERM_BP_FAT	GO:0032012~regulation of ARF protein signal transduction	3	1.63043	0.0489652	ARFGAP3, AGFG1, ASAP1	128	38	13588	8.38076	1	0.933115	54.0767
109	GOTERM_BP_FAT	GO:0032940~secretion by cell	6	3.26087	0.0303861	CADPS, ARFGAP3, CPLX1, STXBP1, FKBP1B, SMPD3	128	186	13588	3.4244	1	0.910909	38.0167
110	GOTERM_BP_FAT	GO:0030072~peptide hormone secretion	3	1.63043	0.0400239	CPLX1, FKBP1B, SMPD3	128	34	13588	9.36673	1	0.919137	46.9082
111	GOTERM_BP_FAT	GO:0002790~peptide secretion	3	1.63043	0.04441	CPLX1, FKBP1B, SMPD3	128	36	13588	8.84635	1	0.926502	50.5462
155	GOTERM_CC_FAT	GO:0043025~cell soma	5	2.71739	0.0282447	CPLX1, AGFG1, GRM8, RAC3, ENO2	124	117	12504	4.30935	0.994717	0.649585	29.8045
162	GOTERM_BP_FAT	GO:0006813~potassium ion transport	6	3.26087	0.0171398	KCNU1, KCTD10, ATP1B3, KCTD20, KCNK1, NSF	128	160	13588	3.98086	1	0.949234	23.5077
163	GOTERM_BP_FAT	GO:0015672~monovalent inorganic cation transport	8	4.34783	0.0236407	KCNU1, KCTD10, SLC36A1, ATP1B3, KCTD20, KCNK1, NSF, ATP6V1F	128	303	13588	2.80281	1	0.89888	30.9848
172	GOTERM_BP_FAT	GO:0043627~response to estrogen stimulus	3	1.63043	0.0378967	HMOX1, ARSA, RCAN1	128	33	13588	9.65057	1	0.937661	45.0551
180	GOTERM_BP_FAT	GO:0006812~cation transport	12	6.52174	0.00885305	KCNU1, KCTD10, SLC36A1, SLC39A11, ATP1B3, ATOX1, KCTD20, SFXN1, KCNK1, FKBP1B, NSF, ATP6V1F	128	515	13588	2.47354	0.999531	0.999531	12.876
182	GOTERM_BP_FAT	GO:0030001~metal ion transport	10	5.43478	0.0228236	KCNU1, KCTD10, SLC39A11, ATP1B3, ATOX1, KCTD20, SFXN1, KCNK1, FKBP1B, NSF	128	442	13588	2.40173	1	0.916903	30.0841

[truncated: 2 more sheets: pink, Summary]
