# Supplementary material for: Inducible and reversible phenotypes in a novel mouse model of Friedreich’s Ataxia
Source: eLife. 2017 Dec 19;6:e30054. doi: 10.7554/eLife.30054 (PMC5736353; doi:10.7554/eLife.30054)
Supplement: Supplementary file 5. — The GO ontology terms (Supplementary file 4) which are enriched in the 11 modules were combined into 26 broad functional categories based on GO slim hierarchy are provided. [file elife-30054-supp5.xlsx]

## Sheet: Broad Categories
Sno	Module	Category	Term	Name	Category Tag	Category	Count	%	Pvalue	Genes	List Total	Pop Hits	Pop Total	Fold Enrichment	Bonferroni	Benjamini	FDR
1	lightgreen	GOTERM_BP_FAT	GO:0007507~heart development	heart development	cardiac categories	1	5	4.34783	0.0392773	HDAC5, JMJD6, RARB, SRF, RBM15	79	223	13588	3.8565	1	0.916007	45.2245
2	turquoise	KEGG_PATHWAY	mmu04260:Cardiac muscle contraction	Cardiac muscle contraction	cardiac categories	1	20	2.25479	1.21e-08	UQCRC2, CACNA2D1, ACTC1, UQCRC1, MYL2, COX8B, MYL3, TNNC1, CYC1, COX7C, COX4I1, ATP1A2, MYH6, COX5A, COX5B, UQCR10, UQCR11, ATP2A2, COX6B1, COX6A2	304	78	5738	4.83974	2e-06	4e-07	1.46e-05
3	turquoise	KEGG_PATHWAY	mmu05410:Hypertrophic cardiomyopathy (HCM)	Hypertrophic cardiomyopathy (HCM)	cardiac categories	1	14	1.57835	0.000403	ACTC1, CACNA2D1, MYL2, TNNC1, MYL3, PRKAB2, MYH6, TTN, DES, SGCG, ATP2A2, ITGB6, PRKAA2, SGCA	304	84	5738	3.14583	0.0647	0.00741	0.489
4	turquoise	KEGG_PATHWAY	mmu05414:Dilated cardiomyopathy	Dilated cardiomyopathy	cardiac categories	1	13	1.46561	0.00305	ADCY4, ACTC1, CACNA2D1, MYL2, TNNC1, MYL3, MYH6, TTN, DES, SGCG, ATP2A2, ITGB6, SGCA	304	92	5738	2.66712	0.398027	0.0382895	3.64692
5	turquoise	GOTERM_CC_FAT	GO:0030016~myofibril	myofibril	cardiac categories	1	31	3.49493	1.06e-17	JPH2, MYL2, TCAP, PDLIM5, SYNC, SMTNL1, TTN, MYOT, DES, ABRA, MYOM1, JPH1, ACTC1, KAT2B, ACTA1, MYH1, CRYAB, MYH2, LDB3, ACTN2, SYNPO2, MYOZ2, MYH6, HOMER1, MYOZ3, CSRP3, ABCC9, TRIM54, PYGM, NRAP, MYPN, ITGB1BP2	608	91	12504	7.00593	4.37e-15	3.98e-16	1.49e-14
6	turquoise	GOTERM_CC_FAT	GO:0030017~sarcomere	sarcomere	cardiac categories	1	29	3.26945	2.18e-17	JPH2, TCAP, PDLIM5, SYNC, SMTNL1, TTN, MYOT, DES, ABRA, MYOM1, JPH1, ACTC1, KAT2B, ACTA1, MYH1, CRYAB, MYH2, LDB3, ACTN2, SYNPO2, MYOZ2, MYH6, HOMER1, MYOZ3, CSRP3, ABCC9, TRIM54, PYGM, MYPN, ITGB1BP2	608	80	12504	7.4551	8.97e-15	7.47e-16	3.06e-14
7	turquoise	GOTERM_CC_FAT	GO:0043292~contractile fiber	contractile fiber	cardiac categories	1	31	3.49493	4.14e-17	JPH2, MYL2, TCAP, PDLIM5, SYNC, SMTNL1, TTN, MYOT, DES, ABRA, MYOM1, JPH1, ACTC1, KAT2B, ACTA1, MYH1, CRYAB, MYH2, LDB3, ACTN2, SYNPO2, MYOZ2, MYH6, HOMER1, MYOZ3, CSRP3, ABCC9, TRIM54, PYGM, NRAP, MYPN, ITGB1BP2	608	95	12504	6.71094	1.7e-14	1.31e-15	5.79e-14
8	turquoise	GOTERM_CC_FAT	GO:0044449~contractile fiber part	contractile fiber part	cardiac categories	1	29	3.26945	1.9e-16	JPH2, TCAP, PDLIM5, SYNC, SMTNL1, TTN, MYOT, DES, ABRA, MYOM1, JPH1, ACTC1, KAT2B, ACTA1, MYH1, CRYAB, MYH2, LDB3, ACTN2, SYNPO2, MYOZ2, MYH6, HOMER1, MYOZ3, CSRP3, ABCC9, TRIM54, PYGM, MYPN, ITGB1BP2	608	86	12504	6.93498	9.13e-14	6.11e-15	3.11e-13
9	turquoise	GOTERM_CC_FAT	GO:0031674~I band	I band	cardiac categories	1	22	2.48027	1.35e-14	ACTC1, JPH2, KAT2B, TCAP, CRYAB, PDLIM5, SYNC, LDB3, ACTN2, SYNPO2, MYOZ2, SMTNL1, HOMER1, MYOZ3, TTN, CSRP3, MYOT, TRIM54, DES, PYGM, ITGB1BP2, JPH1	608	53	12504	8.53674	5.57e-12	3.48e-13	1.9e-11
10	turquoise	GOTERM_CC_FAT	GO:0030018~Z disc	Z disc	cardiac categories	1	19	2.14205	1.38e-12	JPH2, TCAP, CRYAB, PDLIM5, SYNC, LDB3, ACTN2, SYNPO2, MYOZ2, HOMER1, MYOZ3, TTN, CSRP3, MYOT, DES, TRIM54, PYGM, ITGB1BP2, JPH1	608	46	12504	8.49457	5.67e-10	3.34e-11	1.93e-09
11	turquoise	GOTERM_CC_FAT	GO:0016529~sarcoplasmic reticulum	sarcoplasmic reticulum	cardiac categories	1	14	1.57835	2.65e-09	CACNA2D1, JPH2, SRL, TMEM38A, ART1, ANK1, PYGM, ATP2A2, JSRP1, CASQ1, JPH1, S100A1, CASQ2, HRC	608	34	12504	8.46827	1.09e-06	6.04e-08	3.71e-06
12	turquoise	GOTERM_CC_FAT	GO:0016528~sarcoplasm	sarcoplasm	cardiac categories	1	14	1.57835	6.02e-09	CACNA2D1, JPH2, SRL, TMEM38A, ART1, ANK1, PYGM, ATP2A2, JSRP1, CASQ1, JPH1, S100A1, CASQ2, HRC	608	36	12504	7.99781	2.48e-06	1.3e-07	8.43e-06
13	turquoise	GOTERM_BP_FAT	GO:0007517~muscle organ development	muscle organ development	cardiac categories	1	31	3.49493	9.16e-10	MEF2C, MYL2, FGFRL1, EGLN1, SMTNL1, TRIM72, TTN, FOXO4, CXADR, ZFP91, DES, JPH1, UNC45B, SRPK3, ACTC1, ACADM, ACTA1, CRYAB, RXRA, RXRG, MYLPF, KY, MYH6, HOMER1, CSRP3, PROX1, EP300, MAPK14, VAMP5, TCF15, SNTA1	646	176	13588	3.70486	2.02e-06	3.36e-07	1.59e-06
14	turquoise	GOTERM_BP_FAT	GO:0014706~striated muscle tissue development	striated muscle tissue development	cardiac categories	1	21	2.36753	2.14e-06	MEF2C, SRPK3, ACTC1, ACADM, MYL2, ACTA1, RXRA, RXRG, MYLPF, EGLN1, KY, MYH6, HOMER1, CXADR, TTN, CSRP3, PROX1, EP300, MAPK14, VAMP5, SNTA1	646	127	13588	3.47807	0.00470491	0.000393	0.00371908
15	turquoise	GOTERM_BP_FAT	GO:0060537~muscle tissue development	muscle tissue development	cardiac categories	1	21	2.36753	6.29e-06	MEF2C, SRPK3, ACTC1, ACADM, MYL2, ACTA1, RXRA, RXRG, MYLPF, EGLN1, KY, MYH6, HOMER1, CXADR, TTN, CSRP3, PROX1, EP300, MAPK14, VAMP5, SNTA1	646	136	13588	3.24791	0.0137712	0.000924	0.0109351
16	turquoise	GOTERM_BP_FAT	GO:0030239~myofibril assembly	myofibril assembly	cardiac categories	1	8	0.901917	1.61e-05	ACTC1, MYL2, TCAP, ACTA1, MYH6, TTN, PROX1, CAPN3	646	19	13588	8.85644	0.0347869	0.00208056	0.0279183
17	turquoise	GOTERM_BP_FAT	GO:0055002~striated muscle cell development	striated muscle cell development	cardiac categories	1	12	1.35287	3.75e-05	ACTC1, MYL2, TCAP, ACTA1, KY, MYH6, TTN, CXADR, HOMER1, PROX1, CAPN3, SNTA1	646	54	13588	4.67423	0.0793204	0.00434019	0.0651528
18	turquoise	GOTERM_BP_FAT	GO:0051146~striated muscle cell differentiation	striated muscle cell differentiation	cardiac categories	1	15	1.69109	7.21e-05	ACTC1, ACADM, MYL2, ACTA1, TCAP, RXRA, KY, MYH6, HOMER1, CXADR, TTN, CAPN3, PROX1, DYRK1B, SNTA1	646	89	13588	3.54507	0.146912	0.00791314	0.125227
19	turquoise	GOTERM_BP_FAT	GO:0031032~actomyosin structure organization	actomyosin structure organization	cardiac categories	1	8	0.901917	0.000119	ACTC1, MYL2, TCAP, ACTA1, MYH6, TTN, PROX1, CAPN3	646	25	13588	6.7309	0.231434	0.0113795	0.207372
20	turquoise	GOTERM_BP_FAT	GO:0055001~muscle cell development	muscle cell development	cardiac categories	1	12	1.35287	0.000121	ACTC1, MYL2, TCAP, ACTA1, KY, MYH6, TTN, CXADR, HOMER1, PROX1, CAPN3, SNTA1	646	61	13588	4.13785	0.234237	0.0110585	0.210247
21	turquoise	GOTERM_BP_FAT	GO:0042692~muscle cell differentiation	muscle cell differentiation	cardiac categories	1	16	1.80383	0.000418	MEF2C, ACTC1, ACADM, MYL2, ACTA1, TCAP, RXRA, KY, MYH6, HOMER1, CXADR, TTN, CAPN3, PROX1, DYRK1B, SNTA1	646	117	13588	2.87645	0.602477	0.0313098	0.724864
22	turquoise	GOTERM_BP_FAT	GO:0060538~skeletal muscle organ development	skeletal muscle organ development	cardiac categories	1	12	1.35287	0.000692	MEF2C, SRPK3, EP300, ACTA1, MAPK14, FGFRL1, VAMP5, RXRG, MYLPF, KY, HOMER1, SNTA1	646	74	13588	3.41093	0.782673	0.0426728	1.1965
23	purple	GOTERM_BP_FAT	GO:0012502~induction of programmed cell death	induction of programmed cell death	apoptosis categories	2	12	4.47154	0.000114	TRP53, BCL10, PTPN6, UTP11L, CASP4, UNC13D, APOE, TGFBR1, PML, APAF1, CASP1, CASP8	190	167	13588	4.71062	0.174675	0.00796717	0.192487
24	purple	GOTERM_BP_FAT	GO:0006917~induction of apoptosis	induction of apoptosis	apoptosis categories	2	12	4.47154	0.000114	TRP53, BCL10, PTPN6, UTP11L, CASP4, UNC13D, APOE, TGFBR1, PML, APAF1, CASP1, CASP8	190	167	13588	4.71062	0.174675	0.00796717	0.192487
25	purple	GOTERM_BP_FAT	GO:0043065~positive regulation of apoptosis	positive regulation of apoptosis	apoptosis categories	2	13	5.28455	0.000184	COL18A1, TRP53, PTPN6, BCL10, UTP11L, UNC13D, CASP4, APOE, TGFBR1, PML, APAF1, CASP1, TGFB1	190	248	13588	3.74881	0.26521	0.0123	0.308807
26	purple	GOTERM_BP_FAT	GO:0043068~positive regulation of programmed cell death	positive regulation of programmed cell death	apoptosis categories	2	13	5.28455	0.000198	COL18A1, TRP53, PTPN6, BCL10, UTP11L, UNC13D, CASP4, APOE, TGFBR1, PML, APAF1, CASP1, TGFB1	190	250	13588	3.71882	0.283005	0.0127141	0.333332
27	purple	GOTERM_BP_FAT	GO:0010942~positive regulation of cell death	positive regulation of cell death	apoptosis categories	2	13	5.28455	0.000213	COL18A1, TRP53, PTPN6, BCL10, UTP11L, UNC13D, CASP4, APOE, TGFBR1, PML, APAF1, CASP1, TGFB1	190	252	13588	3.68931	0.300777	0.0131639	0.358436
28	pink	KEGG_PATHWAY	mmu04110:Cell cycle	Cell cycle	cell cycle categories	3	12	4.41176	6.52e-05	CDC7, E2F2, CDC6, PLK1, DBF4, GADD45G, RBL1, SKP2, MCM2, MCM3, MCM5, TFDP1	121	128	5738	4.44576	0.0070198	0.00352	0.0734191
29	pink	KEGG_PATHWAY	mmu03030:DNA replication	DNA replication	cell cycle categories	3	7	2.57353	7.29e-05	POLD3, RFC5, RFC4, MCM2, MCM3, MCM5, RPA3	121	35	5738	9.4843	0.0078477	0.00262277	0.0821086
30	pink	GOTERM_BP_FAT	GO:0006412~translation	translation	cell cycle categories	3	18	6.61765	2.76e-05	RPL35, RPS27L, GM11353, RPS6, GM11539, RPS3, RPS19, GSPT1, RPL23, RPS17, RPS14, RPL34, RPLP0, GM10335, RPL4, RPS11, MRPL33, RPS27A	229	319	13588	3.34813	0.0385031	0.00280064	0.0455151
31	pink	GOTERM_BP_FAT	GO:0007049~cell cycle	cell cycle	cell cycle categories	3	31	11.3971	1.22e-07	E2F2, PRC1, DBF4, ANLN, RCC1, CDT1, SPC25, CDCA8, NCAPH, NCAPG2, ASPM, TFDP1, CDCA3, CDC7, CDC6, KIF11, IKZF1, NASP, SGOL1, RBL1, TPX2, SKP2, BIRC5, MCM2, RPS6, MCM3, UBE2C, UHRF1, PLK1, RASSF2, KCTD11	229	611	13588	3.01051	0.000173	8.66e-05	0.000201
32	pink	GOTERM_BP_FAT	GO:0051301~cell division	cell division	cell cycle categories	3	20	7.35294	2.68e-07	CDC7, CDC6, KIF11, PRC1, SGOL1, ANLN, BIRC5, RCC1, UBE2C, MCM5, SPC25, CDC42, CDCA8, NCAPH, CDCA7, PLK1, NCAPG2, TOP2A, ASPM, CDCA3	229	281	13588	4.22322	0.000381	0.000127	0.000442
33	pink	GOTERM_BP_FAT	GO:0000278~mitotic cell cycle	mitotic cell cycle	cell cycle categories	3	18	6.61765	7.68e-07	CDC6, KIF11, DBF4, SGOL1, SKP2, ANLN, BIRC5, RCC1, UBE2C, RPS6, SPC25, CDCA8, NCAPH, PLK1, NCAPG2, ASPM, CDCA3, TFDP1	229	244	13588	4.37726	0.00109372	0.000274	0.00126882
34	pink	GOTERM_BP_FAT	GO:0000280~nuclear division	nuclear division	cell cycle categories	3	15	5.51471	3.89e-06	CDC6, KIF11, SGOL1, ANLN, BIRC5, RPS6, RCC1, UBE2C, SPC25, NCAPH, CDCA8, PLK1, NCAPG2, ASPM, CDCA3	229	190	13588	4.68444	0.00553073	0.000924	0.00643031
35	pink	GOTERM_BP_FAT	GO:0007067~mitosis	mitosis	cell cycle categories	3	15	5.51471	3.89e-06	CDC6, KIF11, SGOL1, ANLN, BIRC5, RPS6, RCC1, UBE2C, SPC25, NCAPH, CDCA8, PLK1, NCAPG2, ASPM, CDCA3	229	190	13588	4.68444	0.00553073	0.000924	0.00643031
36	pink	GOTERM_BP_FAT	GO:0000087~M phase of mitotic cell cycle	M phase of mitotic cell cycle	cell cycle categories	3	15	5.51471	4.97e-06	CDC6, KIF11, SGOL1, ANLN, BIRC5, RPS6, RCC1, UBE2C, SPC25, NCAPH, CDCA8, PLK1, NCAPG2, ASPM, CDCA3	229	194	13588	4.58785	0.00704614	0.000883	0.00819837
37	pink	GOTERM_BP_FAT	GO:0048285~organelle fission	organelle fission	cell cycle categories	3	15	5.51471	5.93e-06	CDC6, KIF11, SGOL1, ANLN, BIRC5, RPS6, RCC1, UBE2C, SPC25, NCAPH, CDCA8, PLK1, NCAPG2, ASPM, CDCA3	229	197	13588	4.51799	0.00841293	0.000938	0.00979533
38	pink	GOTERM_BP_FAT	GO:0022403~cell cycle phase	cell cycle phase	cell cycle categories	3	19	6.98529	1.07e-05	CDC6, KIF11, DBF4, SGOL1, SKP2, TPX2, ANLN, BIRC5, RCC1, UBE2C, RPS6, SPC25, CDCA8, NCAPH, PLK1, NCAPG2, ASPM, CDCA3, TFDP1	229	328	13588	3.43716	0.0151353	0.00127011	0.0176815
39	pink	GOTERM_BP_FAT	GO:0000279~M phase	M phase	cell cycle categories	3	16	5.88235	8.78e-05	CDC6, KIF11, SGOL1, TPX2, ANLN, BIRC5, RPS6, RCC1, UBE2C, SPC25, NCAPH, CDCA8, PLK1, NCAPG2, ASPM, CDCA3	229	283	13588	3.3547	0.11748	0.00691892	0.144798
40	pink	GOTERM_BP_FAT	GO:0022402~cell cycle process	cell cycle process	cell cycle categories	3	19	6.98529	0.000114	CDC6, KIF11, DBF4, SGOL1, SKP2, TPX2, ANLN, BIRC5, RCC1, UBE2C, RPS6, SPC25, CDCA8, NCAPH, PLK1, NCAPG2, ASPM, CDCA3, TFDP1	229	393	13588	2.86867	0.150353	0.00854	0.18874
41	pink	GOTERM_BP_FAT	GO:0006260~DNA replication	DNA replication	cell cycle categories	3	13	4.77941	9.6e-06	CDC6, NASP, DBF4, MCM2, MCM3, MCM5, CDT1, RPA3, RFC5, POLD3, RFC4, RRM2, RRM1	229	152	13588	5.07481	0.0136	0.00124	0.0158444
42	pink	GOTERM_BP_FAT	GO:0001775~cell activation	cell activation	cell cycle categories	3	17	6.25	4.01e-06	FYB, PTPRC, IKZF1, MYO1F, PTPN22, ITGB2, RPS6, IL7R, VAV1, WAS, FCGR3, LAT, PLCG2, GADD45G, CD79A, CD27, LCP2	229	246	13588	4.10047	0.00569845	0.000816	0.00662586
43	pink	GOTERM_BP_FAT	GO:0006323~DNA packaging	DNA packaging	cell cycle categories	3	11	4.04412	7.35e-06	HIST1H2AF, MTA2, MCM2, NCAPH, NCAPG2, HIST2H2AC, H3F3A, HIST1H4F, HIST1H2AH, HIST1H2AK, HIST1H4C, TOP2A, HIST1H2AO, HIST1H2AN	229	101	13588	6.46236	0.0104172	0.00104664	0.0121411
44	pink	GOTERM_CC_FAT	GO:0005694~chromosome	chromosome	cell cycle categories	3	17	6.25	0.000177	SP100, HIST1H2AF, IKZF1, SGOL1, BIRC5, MCM2, RFC5, SPC25, CDCA8, RFC4, HIST2H2AC, HIST1H4F, H3F3A, HIST1H2AH, DNMT1, HIST1H4C, HIST1H2AK, TOP2A, HIST1H2AO, HIST1H2AN	188	378	12504	2.99122	0.0414805	0.00843728	0.227587
45	pink	GOTERM_BP_FAT	GO:0034621~cellular macromolecular complex subunit organization	cellular macromolecular complex subunit organization	cell cycle categories	3	14	5.14706	0.000256	HIST1H2AF, NIP7, NASP, MCM2, WAS, HIST2H2AC, RPS14, HIST1H4F, H3F3A, HIST1H2AH, TUBB6, HIST1H4C, HIST1H2AK, PDGFC, PAK1, HIST1H2AO, HIST1H2AN	229	245	13588	3.39064	0.305884	0.0157493	0.422446
46	pink	GOTERM_BP_FAT	GO:0034728~nucleosome organization	nucleosome organization	cell cycle categories	3	8	2.94118	0.000279	HIST1H2AF, HIST2H2AC, NASP, HIST1H2AH, HIST1H4F, H3F3A, HIST1H4C, HIST1H2AK, MCM2, HIST1H2AO, HIST1H2AN	229	76	13588	6.24592	0.328	0.0164	0.46
47	pink	GOTERM_CC_FAT	GO:0044427~chromosomal part	chromosomal part	cell cycle categories	3	15	5.51471	0.000301	IKZF1, HIST1H2AF, SGOL1, BIRC5, MCM2, RFC5, SPC25, CDCA8, RFC4, HIST2H2AC, HIST1H4F, HIST1H2AH, DNMT1, H3F3A, HIST1H4C, HIST1H2AK, HIST1H2AO, HIST1H2AN	188	318	12504	3.13729	0.0696856	0.0119666	0.387723
48	pink	GOTERM_BP_FAT	GO:0034622~cellular macromolecular complex assembly	cellular macromolecular complex assembly	cell cycle categories	3	13	4.77941	0.000304	HIST1H2AF, NIP7, MCM2, WAS, HIST2H2AC, RPS14, HIST1H4F, HIST1H2AH, TUBB6, H3F3A, HIST1H4C, HIST1H2AK, PDGFC, PAK1, HIST1H2AO, HIST1H2AN	229	217	13588	3.55471	0.351542	0.0171771	0.500975
49	pink	GOTERM_BP_FAT	GO:0051276~chromosome organization	chromosome organization	cell cycle categories	3	18	6.61765	0.000478	HIST1H2AF, IKZF1, MTA2, NASP, RBL1, EZH2, HAT1, MCM2, NCAPH, NCAPG2, HIST2H2AC, HIST1H4F, H3F3A, DNMT1, HIST1H2AH, HIST1H4C, HIST1H2AK, KLF1, TOP2A, HIST1H2AO, HIST1H2AN	229	404	13588	2.64369	0.493734	0.0248957	0.786137
50	pink	GOTERM_BP_FAT	GO:0006325~chromatin organization	chromatin organization	cell cycle categories	3	15	5.51471	0.000881	IKZF1, HIST1H2AF, MTA2, NASP, EZH2, RBL1, HAT1, MCM2, HIST2H2AC, DNMT1, H3F3A, HIST1H4F, HIST1H2AH, HIST1H2AK, HIST1H4C, KLF1, HIST1H2AO, HIST1H2AN	229	315	13588	2.82554	0.715	0.0362	1.44
51	pink	GOTERM_BP_FAT	GO:0043933~macromolecular complex subunit organization	macromolecular complex subunit organization	cell cycle categories	3	16	5.88235	0.00137	HIST1H2AF, NIP7, NASP, MCM2, WAS, RRM2, HIST2H2AC, RPS14, RRM1, HIST1H4F, H3F3A, HIST1H2AH, TUBB6, HIST1H4C, HIST1H2AK, PDGFC, PAK1, HIST1H2AO, HIST1H2AN	229	367	13588	2.58687	0.857266	0.0486918	2.23194
52	pink	GOTERM_BP_FAT	GO:0006334~nucleosome assembly	nucleosome assembly	cell cycle categories	3	7	2.57353	0.00139	HIST1H2AF, HIST2H2AC, HIST1H2AH, HIST1H4F, H3F3A, HIST1H4C, HIST1H2AK, MCM2, HIST1H2AO, HIST1H2AN	229	73	13588	5.68978	0.862824	0.0484492	2.27695
53	pink	GOTERM_BP_FAT	GO:0045321~leukocyte activation	leukocyte activation	immune categories	4	17	6.25	8.77e-07	FYB, PTPRC, IKZF1, MYO1F, PTPN22, ITGB2, RPS6, IL7R, VAV1, WAS, FCGR3, LAT, PLCG2, GADD45G, CD79A, CD27, LCP2	229	219	13588	4.60601	0.00124816	0.00025	0.00144809
54	pink	GOTERM_BP_FAT	GO:0030097~hemopoiesis	hemopoiesis	immune categories	4	16	5.88235	2.21e-05	PTPRC, STAP1, IKZF1, HCLS1, PTPN22, TRIM10, RPS6, IL7R, VAV1, TAL1, RPS19, IRF8, PLCG2, GADD45G, CD79A, KLF1	229	251	13588	3.78239	0.0310146	0.00242059	0.0365233
55	pink	GOTERM_BP_FAT	GO:0048534~hemopoietic or lymphoid organ development	hemopoietic or lymphoid organ development	immune categories	4	16	5.88235	8.08e-05	PTPRC, STAP1, IKZF1, HCLS1, PTPN22, TRIM10, RPS6, IL7R, VAV1, TAL1, RPS19, IRF8, PLCG2, GADD45G, CD79A, KLF1	229	281	13588	3.37858	0.108688	0.00674541	0.13332
56	pink	GOTERM_BP_FAT	GO:0002520~immune system development	immune system development	immune categories	4	16	5.88235	0.000139	PTPRC, STAP1, IKZF1, HCLS1, PTPN22, TRIM10, RPS6, IL7R, VAV1, TAL1, RPS19, IRF8, PLCG2, GADD45G, CD79A, KLF1	229	295	13588	3.21824	0.17907	0.00981734	0.228522
57	pink	GOTERM_BP_FAT	GO:0002684~positive regulation of immune system process	positive regulation of immune system process	immune categories	4	13	4.77941	0.000188	CFP, SELP, PTPRC, IKZF1, PLCG2, TNFRSF13C, PTPN22, CD79B, CD79A, IL7R, FCGR1, CD27, FCGR3	229	206	13588	3.74452	0.235317	0.0126947	0.310596
58	pink	GOTERM_BP_FAT	GO:0046649~lymphocyte activation	lymphocyte activation	immune categories	4	12	4.41176	0.000383	PTPRC, IKZF1, GADD45G, PLCG2, PTPN22, ITGB2, CD79A, IL7R, RPS6, WAS, VAV1, CD27	229	191	13588	3.72793	0.421	0.0208	0.631012
59	pink	GOTERM_BP_FAT	GO:0046651~lymphocyte proliferation	lymphocyte proliferation	immune categories	4	6	2.20588	0.000653	PTPRC, ITGB2, CD79A, IL7R, RPS6, CD27	229	42	13588	8.47661	0.605451	0.0315606	1.07253
60	pink	GOTERM_BP_FAT	GO:0030098~lymphocyte differentiation	lymphocyte differentiation	immune categories	4	9	3.30882	0.000665	PTPRC, IKZF1, GADD45G, PLCG2, PTPN22, CD79A, IL7R, RPS6, VAV1	229	114	13588	4.68444	0.61222	0.0310839	1.09238
61	pink	GOTERM_BP_FAT	GO:0032943~mononuclear cell proliferation	mononuclear cell proliferation	immune categories	4	6	2.20588	0.000729	PTPRC, ITGB2, CD79A, IL7R, RPS6, CD27	229	43	13588	8.27948	0.645913	0.0329361	1.19656
62	pink	GOTERM_BP_FAT	GO:0070661~leukocyte proliferation	leukocyte proliferation	immune categories	4	6	2.20588	0.000729	PTPRC, ITGB2, CD79A, IL7R, RPS6, CD27	229	43	13588	8.27948	0.645913	0.0329361	1.19656
63	pink	GOTERM_BP_FAT	GO:0042110~T cell activation	T cell activation	immune categories	4	9	3.30882	0.000746	PTPRC, IKZF1, GADD45G, PTPN22, ITGB2, IL7R, RPS6, WAS, VAV1	229	116	13588	4.60367	0.654518	0.0326675	1.22474
64	pink	GOTERM_BP_FAT	GO:0034101~erythrocyte homeostasis	erythrocyte homeostasis	immune categories	4	7	2.57353	0.0002	TAL1, RPS19, HCLS1, TRIM10, RPS6, KLF1, PRDX1	229	51	13588	8.14419	0.248141	0.0128803	0.330142
65	pink	GOTERM_BP_FAT	GO:0048872~homeostasis of number of cells	homeostasis of number of cells	immune categories	4	9	3.30882	0.000627	TAL1, RPS19, HCLS1, TNFRSF13C, IL7R, TRIM10, RPS6, KLF1, PRDX1	229	113	13588	4.7259	0.590776	0.0314067	1.03063
66	pink	GOTERM_BP_FAT	GO:0030099~myeloid cell differentiation	myeloid cell differentiation	immune categories	4	8	2.94118	0.00115	TAL1, RPS19, STAP1, HCLS1, IRF8, TRIM10, RPS6, KLF1	229	96	13588	4.94469	0.805363	0.0444438	1.87972
67	pink	GOTERM_BP_FAT	GO:0030218~erythrocyte differentiation	erythrocyte differentiation	immune categories	4	6	2.20588	0.00121	TAL1, RPS19, HCLS1, TRIM10, RPS6, KLF1	229	48	13588	7.41703	0.822008	0.0455777	1.98137
68	pink	GOTERM_BP_FAT	GO:0006952~defense response	defense response	immune categories	4	21	7.72059	6.83e-05	SELP, PTPRC, POLR3K, NFKBID, NGP, CAMP, MAP2K3, PRG2, PGLYRP1, MYO1F, SAMHD1, ITGB2, CCL5, COTL1, CCL4, FCGR1, PRDX1, FCGR3, CFP, LAT, IRF8	229	448	13588	2.78139	0.0927348	0.00606407	0.112777
69	pink	GOTERM_BP_FAT	GO:0002768~immune response-regulating cell surface receptor signaling pathway	immune response-regulating cell surface receptor signaling pathway	immune categories	4	6	2.20588	0.000811	BTLA, PTPRC, PLCG2, PTPN22, CD79B, CD79A	229	44	13588	8.09131	0.685117	0.0344108	1.3309
70	pink	GOTERM_BP_FAT	GO:0042100~B cell proliferation	B cell proliferation	immune categories	4	4	1.47059	0.000917	PTPRC, CD79A, IL7R, CD27	229	12	13588	19.7787	0.729249	0.036642	1.5035
71	pink	GOTERM_BP_FAT	GO:0002252~immune effector process	immune effector process	immune categories	4	11	4.04412	5.12e-05	CFP, PTPRC, LAT, MYO1F, SAMHD1, PTX3, IL7R, PRDX1, FCGR1, CD27, FCGR3	229	126	13588	5.18015	0.0703166	0.00484895	0.0845026
72	purple	GOTERM_BP_FAT	GO:0006952~defense response	defense response	immune categories	4	21	8.53659	4.33e-06	CXCL1, PTPN6, BCL10, LYZ1, CCL2, C4B, TLR2, CCL21A, RSAD2, C1QC, TGFB1, TRF, B2M, C1QB, MYD88, UNC13D, FCGR2B, CNR2, FCER1G, CLEC7A, APAF1	190	448	13588	3.3523	0.00723162	0.000806	0.00728387
73	purple	GOTERM_BP_FAT	GO:0009611~response to wounding	response to wounding	immune categories	4	18	7.31707	7.03e-06	CXCL1, PTPN6, CCL2, C4B, TLR2, CCL21A, C1QC, TGFB1, TRF, C1QB, SLC1A2, MYD88, UNC13D, SLC1A3, CNR2, CLEC7A, PROS1, ENTPD2	190	347	13588	3.70975	0.0117216	0.00117839	0.0118328
74	purple	GOTERM_BP_FAT	GO:0045087~innate immune response	innate immune response	immune categories	4	10	4.06504	1.79e-05	C1QB, BCL10, PTPN6, MYD88, UNC13D, C4B, TLR2, CLEC7A, C1QC, TGFB1	190	107	13588	6.68372	0.0295484	0.00230455	0.0300977
75	purple	GOTERM_BP_FAT	GO:0006954~inflammatory response	inflammatory response	immune categories	4	13	5.28455	7.33e-05	CXCL1, C1QB, MYD88, UNC13D, CCL2, C4B, CNR2, TLR2, CCL21A, CLEC7A, C1QC, TGFB1, TRF	190	225	13588	4.13202	0.115707	0.00583844	0.123335
76	purple	GOTERM_BP_FAT	GO:0006955~immune response	immune response	immune categories	4	31	12.6016	2.51e-12	CXCL1, CCL2, TLR2, RSAD2, HFE, C1QC, TGFB1, B2M, KLHL6, MYD88, FCER1G, TRP53, PTPN6, BCL10, H2-Q5, C4B, CCL21A, PSMB8, PSMB9, C1QB, LAT2, UNC13D, ILF2, FCGR2B, CXCL14, CD300A, H2-T22, CLEC7A, OAS1G, GBP3, GBP2	190	471	13588	4.70698	4.21e-09	4.21e-09	4.23e-09
77	purple	GOTERM_BP_FAT	GO:0002253~activation of immune response	activation of immune response	immune categories	4	12	4.87805	2.78e-08	C1QB, BCL10, PTPN6, LAT2, KLHL6, MYD88, C4B, TLR2, UNC93B1, FCER1G, CLEC7A, C1QC	190	86	13588	9.97895	4.67e-05	2.33e-05	4.69e-05
78	purple	GOTERM_BP_FAT	GO:0050778~positive regulation of immune response	positive regulation of immune response	immune categories	4	14	5.69106	5.24e-08	BCL10, PTPN6, C4B, UNC93B1, TLR2, C1QC, B2M, C1QB, LAT2, MYD88, KLHL6, FCER1G, CLEC7A, SASH3	190	136	13588	7.36192	8.8e-05	2.93e-05	8.83e-05
79	purple	GOTERM_BP_FAT	GO:0002757~immune response-activating signal transduction	immune response-activating signal transduction	immune categories	4	9	3.65854	2.83e-07	BCL10, PTPN6, LAT2, KLHL6, MYD88, TLR2, UNC93B1, FCER1G, CLEC7A	190	48	13588	13.4092	0.000475	0.000119	0.000477
80	purple	GOTERM_BP_FAT	GO:0048584~positive regulation of response to stimulus	positive regulation of response to stimulus	immune categories	4	15	6.09756	3.2e-07	BCL10, PTPN6, C4B, UNC93B1, CCL21A, TLR2, C1QC, B2M, C1QB, LAT2, MYD88, KLHL6, FCER1G, CLEC7A, SASH3	190	186	13588	5.7674	0.000537	0.000107	0.000539
81	purple	GOTERM_BP_FAT	GO:0002764~immune response-regulating signal transduction	immune response-regulating signal transduction	immune categories	4	9	3.65854	5.39e-07	BCL10, PTPN6, LAT2, KLHL6, MYD88, TLR2, UNC93B1, FCER1G, CLEC7A	190	52	13588	12.3777	0.000904	0.000151	0.000907
82	purple	GOTERM_BP_FAT	GO:0002684~positive regulation of immune system process	positive regulation of immune system process	immune categories	4	15	6.09756	1.1e-06	BCL10, PTPN6, C4B, UNC93B1, TLR2, C1QC, TGFB1, B2M, C1QB, LAT2, MYD88, KLHL6, FCER1G, CLEC7A, SASH3	190	206	13588	5.20746	0.00184752	0.000264	0.00185589
83	purple	GOTERM_BP_FAT	GO:0002443~leukocyte mediated immunity	leukocyte mediated immunity	immune categories	4	10	4.06504	3.93e-06	C1QB, BCL10, PTPN6, LAT2, MYD88, UNC13D, FCGR2B, C4B, FCER1G, C1QC	190	89	13588	8.03548	0.0065693	0.000824	0.00661459
84	purple	GOTERM_BP_FAT	GO:0002449~lymphocyte mediated immunity	lymphocyte mediated immunity	immune categories	4	9	3.65854	1.02e-05	C1QB, BCL10, PTPN6, MYD88, UNC13D, FCGR2B, C4B, FCER1G, C1QC	190	76	13588	8.46898	0.0168965	0.00155	0.017101
85	purple	GOTERM_BP_FAT	GO:0002252~immune effector process	immune effector process	immune categories	4	11	4.47154	1.02e-05	C1QB, BCL10, PTPN6, LAT2, MYD88, UNC13D, FCGR2B, C4B, FCER1G, RSAD2, C1QC	190	126	13588	6.24344	0.0169531	0.00142385	0.0171588
86	purple	GOTERM_BP_FAT	GO:0002429~immune response-activating cell surface receptor signaling pathway	immune response-activating cell surface receptor signaling pathway	immune categories	4	7	2.84553	2.01e-05	BCL10, PTPN6, LAT2, KLHL6, TLR2, FCER1G, CLEC7A	190	41	13588	12.21	0.0331035	0.00240167	0.0337798
87	purple	GOTERM_BP_FAT	GO:0002250~adaptive immune response	adaptive immune response	immune categories	4	9	3.65854	2.14e-05	C1QB, BCL10, KLHL6, MYD88, UNC13D, FCGR2B, C4B, FCER1G, C1QC	190	84	13588	7.66241	0.0352049	0.00238645	0.0359627
88	purple	GOTERM_BP_FAT	GO:0002460~adaptive immune response based on somatic recombination of immune receptors built from immunoglobulin superfamily domains	adaptive immune response based on somatic recombination of immune receptors built from immunoglobulin superfamily domains	immune categories	4	9	3.65854	2.14e-05	C1QB, BCL10, KLHL6, MYD88, UNC13D, FCGR2B, C4B, FCER1G, C1QC	190	84	13588	7.66241	0.0352049	0.00238645	0.0359627
89	purple	GOTERM_BP_FAT	GO:0002768~immune response-regulating cell surface receptor signaling pathway	immune response-regulating cell surface receptor signaling pathway	immune categories	4	7	2.84553	3.04e-05	BCL10, PTPN6, LAT2, KLHL6, TLR2, FCER1G, CLEC7A	190	44	13588	11.3775	0.0497713	0.00299859	0.051224
90	purple	GOTERM_BP_FAT	GO:0016064~immunoglobulin mediated immune response	immunoglobulin mediated immune response	immune categories	4	7	2.84553	0.000235	C1QB, BCL10, MYD88, FCGR2B, C4B, FCER1G, C1QC	190	63	13588	7.9462	0.326262	0.0140051	0.395558
91	purple	GOTERM_BP_FAT	GO:0019724~B cell mediated immunity	B cell mediated immunity	immune categories	4	7	2.84553	0.00028	C1QB, BCL10, MYD88, FCGR2B, C4B, FCER1G, C1QC	190	65	13588	7.7017	0.374492	0.0155181	0.469782
92	purple	GOTERM_BP_FAT	GO:0045576~mast cell activation	mast cell activation	immune categories	4	4	1.62602	0.00107	BCL10, LAT2, FCGR2B, FCER1G	190	15	13588	19.0709	0.832813	0.0426875	1.77909
93	purple	GOTERM_CC_FAT	GO:0044421~extracellular region part	extracellular region part	immune categories	4	27	10.9756	9.43e-05	CXCL1, CCL2, LTBP3, CSF1, APOC1, IL33, MMP23, TGFB1, TRF, TIMP1, UTP11L, SLC1A3, SERPINE2, SMPDL3B, APOE, EMID1, ENTPD2, COL18A1, BMP1, C4B, CCL21A, COL15A1, COL5A1, CXCL14, RELN, GDF15, CMTM3	189	774	12504	2.30786	0.022275	0.022275	0.121505
94	purple	GOTERM_BP_FAT	GO:0032760~positive regulation of tumor necrosis factor production	positive regulation of tumor necrosis factor production	immune categories	4	5	2.03252	4.39e-05	MYD88, TLR2, FCER1G, CLEC7A, SASH3	190	15	13588	23.8386	0.0710153	0.00386949	0.073902
95	purple	GOTERM_BP_FAT	GO:0009620~response to fungus	response to fungus	immune categories	4	5	2.03252	7.49e-05	BCL10, MYD88, TLR2, CLEC7A, TGFB1	190	17	13588	21.0341	0.118094	0.00569596	0.126044
96	purple	GOTERM_BP_FAT	GO:0002221~pattern recognition receptor signaling pathway	pattern recognition receptor signaling pathway	immune categories	4	4	1.62602	0.000296	MYD88, TLR2, UNC93B1, CLEC7A	190	10	13588	28.6063	0.391	0.0159	0.497
97	purple	GOTERM_BP_FAT	GO:0051240~positive regulation of multicellular organismal process	positive regulation of multicellular organismal process	immune categories	4	10	4.06504	0.000458	MYD88, SLC1A3, CSF1, SNCA, TLR2, FCER1G, CLEC7A, CASP1, SASH3, TRF	190	163	13588	4.38747	0.537	0.0237	0.769
98	purple	GOTERM_BP_FAT	GO:0032680~regulation of tumor necrosis factor production	regulation of tumor necrosis factor production	immune categories	4	5	2.03252	0.000495	MYD88, TLR2, FCER1G, CLEC7A, SASH3	190	27	13588	13.2437	0.565	0.0249	0.831
99	purple	GOTERM_BP_FAT	GO:0002758~innate immune response-activating signal transduction	innate immune response-activating signal transduction	immune categories	4	4	1.62602	0.000531	MYD88, TLR2, UNC93B1, CLEC7A	190	12	13588	23.8386	0.590009	0.0251531	0.890852
100	purple	GOTERM_BP_FAT	GO:0002238~response to molecule of fungal origin	response to molecule of fungal origin	immune categories	4	3	1.21951	0.000572	MYD88, TLR2, CLEC7A	190	3	13588	71.5158	0.617194	0.0263204	0.959072
101	purple	GOTERM_BP_FAT	GO:0002218~activation of innate immune response	activation of innate immune response	immune categories	4	4	1.62602	0.000861	MYD88, TLR2, UNC93B1, CLEC7A	190	14	13588	20.4331	0.764373	0.0363858	1.44026
102	purple	GOTERM_BP_FAT	GO:0001775~cell activation	cell activation	immune categories	4	14	5.69106	4.03e-05	TRP53, BCL10, SNCA, IL11RA1, TGFB1, TIMP1, LAT2, CD86, UNC13D, FCGR2B, CXCR4, IRF1, FCER1G, ENTPD2	190	246	13588	4.07	0.0653432	0.00374718	0.0677973
103	purple	GOTERM_BP_FAT	GO:0045321~leukocyte activation	leukocyte activation	immune categories	4	12	4.87805	0.000247	TRP53, BCL10, CD86, LAT2, UNC13D, FCGR2B, CXCR4, SNCA, IRF1, FCER1G, IL11RA1, TGFB1	190	219	13588	3.91867	0.33907	0.0141781	0.414742
104	purple	GOTERM_BP_FAT	GO:0019882~antigen processing and presentation	antigen processing and presentation	immune categories	4	9	3.65854	2.76e-05	H2-Q5, FCGR2B, UNC93B1, FCER1G, H2-T22, HFE, PSMB8, B2M, PSMB9	190	87	13588	7.39819	0.0453052	0.00289353	0.0465204
105	purple	GOTERM_BP_FAT	GO:0002819~regulation of adaptive immune response	regulation of adaptive immune response	immune categories	4	6	2.43902	0.00106	PTPN6, FCGR2B, FCER1G, SASH3, TGFB1, B2M	190	56	13588	7.66241	0.831799	0.0435865	1.77313
106	purple	GOTERM_BP_FAT	GO:0002822~regulation of adaptive immune response based on somatic recombination of immune receptors built from immunoglobulin superfamily domains	regulation of adaptive immune response based on somatic recombination of immune receptors built from immunoglobulin superfamily domains	immune categories	4	6	2.43902	0.00106	PTPN6, FCGR2B, FCER1G, SASH3, TGFB1, B2M	190	56	13588	7.66241	0.831799	0.0435865	1.77313
107	black	GOTERM_BP_FAT	GO:0042060~wound healing	wound healing	immune categories	4	11	3.80623	1.15e-05	B4GALT1, VWF, KLF6, ANXA8, THBD, EFEMP2, F13A1, TGFBR2, SERPING1, ELK3, TIMP3	217	112	13588	6.14993	0.017786	0.00137951	0.0192463
108	black	GOTERM_BP_FAT	GO:0009611~response to wounding	response to wounding	immune categories	4	23	7.95848	3.46e-08	B4GALT1, NFKBIZ, KLF6, C3, F13A1, EFEMP2, TGFBR2, SERPING1, ELK3, TIMP3, CD163, C1QA, VWF, ANXA8, THBD, NUPR1, STAB1, CFH, C2, LBP, THBS1, IGFBP4, BMP6	217	347	13588	4.15044	5.39e-05	1.08e-05	5.78e-05
109	black	GOTERM_BP_FAT	GO:0002252~immune effector process	immune effector process	immune categories	4	11	3.80623	3.24e-05	C1QA, ICAM1, C3, SWAP70, VPREB1, BNIP3L, CFH, SERPING1, C2, LBP, FOXP1	217	126	13588	5.46661	0.049119	0.00295834	0.0540064
110	black	GOTERM_BP_FAT	GO:0002526~acute inflammatory response	acute inflammatory response	immune categories	4	9	3.11419	4.26e-05	C1QA, B4GALT1, NUPR1, C3, CFH, SERPING1, C2, LBP, CD163	217	81	13588	6.9575	0.0640703	0.00367185	0.0709942
111	black	GOTERM_BP_FAT	GO:0006954~inflammatory response	inflammatory response	immune categories	4	14	4.84429	6.42e-05	B4GALT1, NFKBIZ, C3, SERPING1, CD163, C1QA, NUPR1, STAB1, CFH, LBP, C2, THBS1, IGFBP4, BMP6	217	225	13588	3.8962	0.0950643	0.00498211	0.107082
112	black	GOTERM_BP_FAT	GO:0006952~defense response	defense response	immune categories	4	18	6.22837	0.000829	B4GALT1, NFKBIZ, LYZ2, RARRES2, C3, SERPING1, CD163, C1QA, LSP1, NUPR1, STAB1, BNIP3L, CFH, C2, LBP, THBS1, IGFBP4, BMP6	217	448	13588	2.51588	0.72475	0.0407613	1.37415
113	lightgreen	GOTERM_MF_FAT	GO:0008565~protein transporter activity	protein transporter activity	macromolecule process categories	5	4	3.47826	0.0092185	RAMP3, AP4S1, MRPL45, RAMP1	88	66	13288	9.15152	0.891684	0.891684	11.2671
114	greenyellow	GOTERM_BP_FAT	GO:0008104~protein localization	protein localization	macromolecule process categories	5	19	9.31373	0.00093	ALS2, SCAMP1, FAM160A2, MECP2, VPS53, RAB40C, VPS37C, ICMT, VPS33A, AP2A2, TRIM3, CRY2, TSC2, NECAP1, VPS4A, AP3D1, VPS11, ATG16L1, SEC61A2	144	753	13588	2.38096	0.580366	0.352209	1.44696
115	greenyellow	GOTERM_BP_FAT	GO:0015031~protein transport	protein transport	macromolecule process categories	5	16	7.84314	0.00355616	SCAMP1, FAM160A2, VPS53, RAB40C, VPS37C, VPS33A, AP2A2, CRY2, TRIM3, TSC2, NECAP1, VPS4A, AP3D1, ATG16L1, VPS11, SEC61A2	144	651	13588	2.31917	0.963985	0.564366	5.42612
116	greenyellow	GOTERM_BP_FAT	GO:0045184~establishment of protein localization	establishment of protein localization	macromolecule process categories	5	16	7.84314	0.00381836	SCAMP1, FAM160A2, VPS53, RAB40C, VPS37C, VPS33A, AP2A2, CRY2, TRIM3, TSC2, NECAP1, VPS4A, AP3D1, ATG16L1, VPS11, SEC61A2	144	656	13588	2.30149	0.971826	0.510255	5.81508
117	greenyellow	GOTERM_BP_FAT	GO:0044265~cellular macromolecule catabolic process	cellular macromolecule catabolic process	macromolecule process categories	5	14	6.86275	0.0119962	SMG6, USP5, BAP1, RAB40C, CASC3, UBE2N, USP19, RNF123, WWP2, UBA1, FBXL6, TCEB1, ANAPC7, CLN6	144	609	13588	2.16922	0.999987	0.79983	17.2211
118	greenyellow	GOTERM_BP_FAT	GO:0009057~macromolecule catabolic process	macromolecule catabolic process	macromolecule process categories	5	14	6.86275	0.0204738	SMG6, USP5, BAP1, RAB40C, CASC3, UBE2N, USP19, RNF123, WWP2, UBA1, FBXL6, TCEB1, ANAPC7, CLN6	144	654	13588	2.01996	1	0.827019	27.6712
119	greenyellow	GOTERM_BP_FAT	GO:0019941~modification-dependent protein catabolic process	modification-dependent protein catabolic process	macromolecule process categories	5	11	5.39216	0.0420823	UBE2N, USP19, RNF123, WWP2, UBA1, USP5, BAP1, RAB40C, ANAPC7, FBXL6, TCEB1	144	508	13588	2.04325	1	0.918492	48.9966
120	greenyellow	GOTERM_BP_FAT	GO:0043632~modification-dependent macromolecule catabolic process	modification-dependent macromolecule catabolic process	macromolecule process categories	5	11	5.39216	0.0420823	UBE2N, USP19, RNF123, WWP2, UBA1, USP5, BAP1, RAB40C, ANAPC7, FBXL6, TCEB1	144	508	13588	2.04325	1	0.918492	48.9966
121	yellow	GOTERM_BP_FAT	GO:0008104~protein localization	protein localization	macromolecule process categories	5	32	8.29016	2.01e-05	RAB3A, AP1M1, STX7, RAB9B, NAPG, AP1B1, XPO6, LMAN2L, AP3S2, SNX4, NAPA, GIPC1, SYNGR1, ANK2, AAGAB, RAB24, TMED10, EXOC3, ABCB9, LRSAM1, VPS41, CDK5, COG4, RAB11FIP5, COG6, RAB11FIP3, AP2A1, COG8, HGS, NUTF2, SLC15A4, VPS25	250	753	13588	2.30978	0.025006	0.00840579	0.0326163
122	yellow	GOTERM_BP_FAT	GO:0009057~macromolecule catabolic process	macromolecule catabolic process	macromolecule process categories	5	27	6.99482	0.00017	UBE3B, BTRC, ASB13, FBXW8, RBM8A, USP39, FBXO28, NEDD4L, FBXO21, ANAPC2, LRSAM1, DFFA, UBE4B, SPSB4, CDK5, BRAP, ATE1, SENP3, RNF5, WSB2, USP20, FBXO31, USP46, USP22, FBXO34, UBXN6, RNF40	250	654	13588	2.24389	0.193172	0.0351417	0.276117
123	yellow	GOTERM_BP_FAT	GO:0015031~protein transport	protein transport	macromolecule process categories	5	31	8.03109	3.09e-06	RAB3A, AP1M1, STX7, RAB9B, NAPG, AP1B1, XPO6, LMAN2L, AP3S2, SNX4, NAPA, GIPC1, SYNGR1, AAGAB, RAB24, TMED10, EXOC3, ABCB9, LRSAM1, VPS41, CDK5, COG4, RAB11FIP5, COG6, RAB11FIP3, AP2A1, COG8, HGS, NUTF2, SLC15A4, VPS25	250	651	13588	2.58819	0.00389721	0.00389721	0.00502996
124	yellow	GOTERM_BP_FAT	GO:0019941~modification-dependent protein catabolic process	modification-dependent protein catabolic process	macromolecule process categories	5	23	5.95855	0.000168	ANAPC2, LRSAM1, UBE3B, UBE4B, SPSB4, ASB13, BRAP, ATE1, SENP3, FBXW8, RNF5, WSB2, FBXO28, USP39, USP46, USP20, FBXO31, NEDD4L, USP22, FBXO34, FBXO21, UBXN6, RNF40	250	508	13588	2.46082	0.191568	0.0416399	0.273566
125	yellow	GOTERM_BP_FAT	GO:0030163~protein catabolic process	protein catabolic process	macromolecule process categories	5	24	6.21762	0.000234	ANAPC2, LRSAM1, UBE3B, BTRC, UBE4B, SPSB4, ASB13, BRAP, ATE1, SENP3, FBXW8, RNF5, WSB2, FBXO28, USP39, USP46, USP20, FBXO31, NEDD4L, USP22, FBXO34, FBXO21, UBXN6, RNF40	250	556	13588	2.34613	0.255475	0.0412683	0.3793
126	yellow	GOTERM_BP_FAT	GO:0034613~cellular protein localization	cellular protein localization	macromolecule process categories	5	16	4.14508	0.000417	AP1M1, STX7, AP1B1, NAPG, XPO6, AP3S2, GIPC1, VPS41, NAPA, SYNGR1, CDK5, ANK2, AP2A1, TMED10, HGS, NUTF2	250	299	13588	2.90847	0.409189	0.0429072	0.67562
127	yellow	GOTERM_BP_FAT	GO:0043632~modification-dependent macromolecule catabolic process	modification-dependent macromolecule catabolic process	macromolecule process categories	5	23	5.95855	0.000168	ANAPC2, LRSAM1, UBE3B, UBE4B, SPSB4, ASB13, BRAP, ATE1, SENP3, FBXW8, RNF5, WSB2, FBXO28, USP39, USP46, USP20, FBXO31, NEDD4L, USP22, FBXO34, FBXO21, UBXN6, RNF40	250	508	13588	2.46082	0.191568	0.0416399	0.273566
128	yellow	GOTERM_BP_FAT	GO:0044257~cellular protein catabolic process	cellular protein catabolic process	macromolecule process categories	5	23	5.95855	0.000363	ANAPC2, LRSAM1, UBE3B, UBE4B, SPSB4, ASB13, BRAP, ATE1, SENP3, FBXW8, RNF5, WSB2, FBXO28, USP39, USP46, USP20, FBXO31, NEDD4L, USP22, FBXO34, FBXO21, UBXN6, RNF40	250	537	13588	2.32793	0.367571	0.0447849	0.588486
129	yellow	GOTERM_BP_FAT	GO:0044265~cellular macromolecule catabolic process	cellular macromolecule catabolic process	macromolecule process categories	5	25	6.47668	0.000349	UBE3B, ASB13, FBXW8, RBM8A, USP39, FBXO28, NEDD4L, FBXO21, ANAPC2, LRSAM1, DFFA, UBE4B, SPSB4, BRAP, ATE1, SENP3, RNF5, WSB2, USP20, FBXO31, USP46, USP22, UBXN6, FBXO34, RNF40	250	609	13588	2.2312	0.356687	0.047832	0.566632
130	yellow	GOTERM_BP_FAT	GO:0045184~establishment of protein localization	establishment of protein localization	macromolecule process categories	5	31	8.03109	3.57e-06	RAB3A, AP1M1, STX7, RAB9B, NAPG, AP1B1, XPO6, LMAN2L, AP3S2, SNX4, NAPA, GIPC1, SYNGR1, AAGAB, RAB24, TMED10, EXOC3, ABCB9, LRSAM1, VPS41, CDK5, COG4, RAB11FIP5, COG6, RAB11FIP3, AP2A1, COG8, HGS, NUTF2, SLC15A4, VPS25	250	656	13588	2.56846	0.00449838	0.00225172	0.00580759
131	yellow	GOTERM_BP_FAT	GO:0046907~intracellular transport	intracellular transport	macromolecule process categories	5	20	5.18135	0.000379	AP1M1, NRBP1, STX7, XPO6, AP1B1, NAPG, AP3S2, NAPA, GIPC1, VPS41, KLC2, SYNGR1, HNRNPA1, CDK5, AP2A1, TMED10, HGS, NUTF2, MCOLN1, SPAST	250	431	13588	2.52213	0.380265	0.0425642	0.614447
132	yellow	GOTERM_BP_FAT	GO:0070727~cellular macromolecule localization	cellular macromolecule localization	macromolecule process categories	5	16	4.14508	0.000451	AP1M1, STX7, AP1B1, NAPG, XPO6, AP3S2, GIPC1, VPS41, NAPA, SYNGR1, CDK5, ANK2, AP2A1, TMED10, HGS, NUTF2	250	301	13588	2.88914	0.434532	0.0429063	0.731698
133	turquoise	KEGG_PATHWAY	mmu00280:Valine, leucine and isoleucine degradation	Valine, leucine and isoleucine degradation	metabolic process categories	6	13	1.46561	2.91e-06	BCKDHA, ACAA2, ACADM, IVD, MCEE, OXCT1, BCKDHB, ALDH2, ECHS1, ACAA1A, ACAT1, HIBADH, PCCA	304	46	5738	5.33424	0.000483	8.05e-05	0.00354
134	turquoise	KEGG_PATHWAY	mmu00071:Fatty acid metabolism	Fatty acid metabolism	metabolic process categories	6	10	1.1274	0.000466	ACADVL, ACAA2, CPT1B, ACSL1, ACADM, CPT2, ALDH2, ECHS1, ACAA1A, ACAT1	304	45	5738	4.19444	0.0744	0.0077	0.564
135	turquoise	KEGG_PATHWAY	mmu00640:Propanoate metabolism	Propanoate metabolism	metabolic process categories	6	8	0.901917	0.000759	ACSS1, ACADM, SUCLG2, MCEE, ALDH2, ECHS1, ACAT1, PCCA	304	30	5738	5.03333	0.118	0.0114	0.918266
136	turquoise	KEGG_PATHWAY	mmu00650:Butanoate metabolism	Butanoate metabolism	metabolic process categories	6	8	0.901917	0.00279	L2HGDH, ALDH5A1, OXCT1, ALDH2, ECHS1, BDH1, ACAT1, PDHB	304	37	5738	4.08108	0.371431	0.0379534	3.34152
137	turquoise	GOTERM_BP_FAT	GO:0006006~glucose metabolic process	glucose metabolic process	metabolic process categories	6	29	3.26945	7.18e-11	ALDOA, PPARA, PHKB, HK2, PGAM2, OGDH, HIBADH, PDHB, PPP1R3C, TPI1, GYS1, ENO3, RPIA, PDK1, GPD2, PDK2, PHKG1, INPPL1, ALDH5A1, PDK4, EPM2A, PFKM, FBP2, PPP1R3A, PPP1CB, PYGM, GANC, MAPK14, GYG	646	140	13588	4.35705	1.58e-07	5.28e-08	1.25e-07
138	turquoise	GOTERM_BP_FAT	GO:0019318~hexose metabolic process	hexose metabolic process	metabolic process categories	6	29	3.26945	6.43e-09	ALDOA, PPARA, PHKB, HK2, PGAM2, OGDH, HIBADH, PDHB, PPP1R3C, TPI1, GYS1, ENO3, RPIA, PDK1, GPD2, PDK2, PHKG1, INPPL1, ALDH5A1, PDK4, EPM2A, PFKM, FBP2, PPP1R3A, PPP1CB, PYGM, GANC, MAPK14, GYG	646	169	13588	3.60939	1.42e-05	2.03e-06	1.12e-05
139	turquoise	GOTERM_BP_FAT	GO:0005996~monosaccharide metabolic process	monosaccharide metabolic process	metabolic process categories	6	31	3.49493	6.75e-09	ALDOA, PPARA, PHKB, FN3K, HK2, PGAM2, OGDH, HIBADH, PDHB, PPP1R3C, TPI1, B3GALNT2, GYS1, ENO3, RPIA, PDK1, GPD2, PDK2, PHKG1, INPPL1, ALDH5A1, PDK4, EPM2A, PFKM, FBP2, PPP1R3A, PPP1CB, PYGM, GANC, MAPK14, GYG	646	191	13588	3.4139	1.49e-05	1.86e-06	1.17e-05
140	turquoise	GOTERM_BP_FAT	GO:0044275~cellular carbohydrate catabolic process	cellular carbohydrate catabolic process	metabolic process categories	6	11	1.24014	0.000475	ALDOA, TPI1, PYGM, HK2, ENO3, PGAM2, PFKM, RPIA, OGDH, HIBADH, PDHB	646	60	13588	3.85624	0.649576	0.0332605	0.823547
141	turquoise	GOTERM_BP_FAT	GO:0019320~hexose catabolic process	hexose catabolic process	metabolic process categories	6	10	1.1274	0.000681	ALDOA, TPI1, HK2, ENO3, PGAM2, PFKM, RPIA, OGDH, HIBADH, PDHB	646	52	13588	4.04501	0.777385	0.0432237	1.17776
142	turquoise	GOTERM_BP_FAT	GO:0006007~glucose catabolic process	glucose catabolic process	metabolic process categories	6	10	1.1274	0.000681	ALDOA, TPI1, HK2, ENO3, PGAM2, PFKM, RPIA, OGDH, HIBADH, PDHB	646	52	13588	4.04501	0.777385	0.0432237	1.17776
143	turquoise	GOTERM_BP_FAT	GO:0006631~fatty acid metabolic process	fatty acid metabolic process	metabolic process categories	6	21	2.36753	0.000469	PPARA, ACAA2, CPT1B, ECH1, ACADM, CPT2, ALDH5A1, STAT5A, PRKAB2, EPHX2, ECHS1, ACOT1, LYPLA1, CRAT, ACADVL, TPI1, ACSL1, UCP3, MAPK14, PRKAA2, ACAA1A	646	184	13588	2.40063	0.644914	0.0339244	0.813209
144	turquoise	GOTERM_BP_FAT	GO:0015980~energy derivation by oxidation of organic compounds	energy derivation by oxidation of organic compounds	metabolic process categories	6	23	2.59301	7.91e-10	UQCRC1, ACO2, NDUFB8, SUCLG2, COX10, PHKG1, PHKB, ALDH5A1, CS, EPM2A, NDUFA7, PPP1R3A, PPP1CB, PPARGC1A, SOD2, PPP1R3C, UQCR10, IDH3G, UQCR11, PYGM, SDHC, GYG, GYS1	646	98	13588	4.93656	1.74e-06	3.49e-07	1.37e-06
145	turquoise	GOTERM_BP_FAT	GO:0044042~glucan metabolic process	glucan metabolic process	metabolic process categories	6	9	1.01466	0.000119	PPP1R3C, PYGM, PHKB, PHKG1, EPM2A, GYG, GYS1, PPP1R3A, PPP1CB	646	33	13588	5.73656	0.231108	0.0118746	0.207039
146	turquoise	GOTERM_BP_FAT	GO:0006073~cellular glucan metabolic process	cellular glucan metabolic process	metabolic process categories	6	9	1.01466	0.000119	PPP1R3C, PYGM, PHKB, PHKG1, EPM2A, GYG, GYS1, PPP1R3A, PPP1CB	646	33	13588	5.73656	0.231108	0.0118746	0.207039
147	turquoise	GOTERM_BP_FAT	GO:0005977~glycogen metabolic process	glycogen metabolic process	metabolic process categories	6	9	1.01466	0.000119	PPP1R3C, PYGM, PHKB, PHKG1, EPM2A, GYG, GYS1, PPP1R3A, PPP1CB	646	33	13588	5.73656	0.231108	0.0118746	0.207039
148	turquoise	GOTERM_BP_FAT	GO:0006112~energy reserve metabolic process	energy reserve metabolic process	metabolic process categories	6	9	1.01466	0.00028	PPP1R3C, PYGM, PHKB, PHKG1, EPM2A, GYG, GYS1, PPP1R3A, PPP1CB	646	37	13588	5.11639	0.460915	0.0226247	0.486089
149	turquoise	GOTERM_BP_FAT	GO:0044264~cellular polysaccharide metabolic process	cellular polysaccharide metabolic process	metabolic process categories	6	9	1.01466	0.000819	PPP1R3C, PYGM, PHKB, PHKG1, EPM2A, GYG, GYS1, PPP1R3A, PPP1CB	646	43	13588	4.40248	0.835677	0.048927	1.41409
150	turquoise	GOTERM_BP_FAT	GO:0006084~acetyl-CoA metabolic process	acetyl-CoA metabolic process	metabolic process categories	6	8	0.901917	0.000509	ACSS1, IDH3G, ACO2, SUCLG2, SDHC, CS, PDK4, NUDT7	646	31	13588	5.42814	0.674871	0.0345012	0.882128
151	turquoise	GOTERM_BP_FAT	GO:0006796~phosphate metabolic process	phosphate metabolic process	metabolic process categories	6	71	8.00451	7.44e-06	BCKDK, UQCRC1, PDP2, STAT5A, ATP5B, STYX, TIRAP, PINK1, TIMM50, PTPN21, TTN, DMPK, DUPD1, UQCR10, UQCR11, HSF1, INSR, MAP2K6, ATP5J, SRPK3, SGK3, ROCK1, PHKG1, PKDCC, GRM1, PPP1CB, PRKD2, PPM1K, HIPK3, HIPK2, ATP5C1, NEK9, PPM1L, NDUFB8, HUS1, DUSP10, MKNK2, MAPKAPK3, HK2, ATP5G1, PPM1B, MAPKAPK2, SMTNL1, ATP5G3, GM10231, DUSP19, STK40, LMTK2, CAMK2B, PRKAA2, EGF, INPP5A, PDK1, GPD2, PDK2, ALPK3,…	646	866	13588	1.7245	0.0162753	0.00102505	0.0129397
152	turquoise	GOTERM_BP_FAT	GO:0006793~phosphorus metabolic process	phosphorus metabolic process	metabolic process categories	6	71	8.00451	7.44e-06	BCKDK, UQCRC1, PDP2, STAT5A, ATP5B, STYX, TIRAP, PINK1, TIMM50, PTPN21, TTN, DMPK, DUPD1, UQCR10, UQCR11, HSF1, INSR, MAP2K6, ATP5J, SRPK3, SGK3, ROCK1, PHKG1, PKDCC, GRM1, PPP1CB, PRKD2, PPM1K, HIPK3, HIPK2, ATP5C1, NEK9, PPM1L, NDUFB8, HUS1, DUSP10, MKNK2, MAPKAPK3, HK2, ATP5G1, PPM1B, MAPKAPK2, SMTNL1, ATP5G3, GM10231, DUSP19, STK40, LMTK2, CAMK2B, PRKAA2, EGF, INPP5A, PDK1, GPD2, PDK2, ALPK3,…	646	866	13588	1.7245	0.0162753	0.00102505	0.0129397
153	cyan	KEGG_PATHWAY	mmu00600:Sphingolipid metabolism	Sphingolipid metabolism	metabolic process categories	6	4	2.17391	0.0106795	SGPP1, SGPP2, ARSA, SMPD3	64	42	5738	8.53869	0.602825	0.602825	10.9329
154	cyan	GOTERM_BP_FAT	GO:0006644~phospholipid metabolic process	phospholipid metabolic process	metabolic process categories	6	6	3.26087	0.0184225	PGS1, PIP5KL1, PIGF, SGPP1, PIP4K2A, SMPD3	128	163	13588	3.90759	1	0.930844	25.0405
155	cyan	GOTERM_BP_FAT	GO:0019637~organophosphate metabolic process	organophosphate metabolic process	metabolic process categories	6	6	3.26087	0.0247096	PGS1, PIP5KL1, PIGF, SGPP1, PIP4K2A, SMPD3	128	176	13588	3.61896	1	0.884296	32.1467
156	cyan	GOTERM_BP_FAT	GO:0051336~regulation of hydrolase activity	regulation of hydrolase activity	metabolic process categories	6	7	3.80435	0.010217	MEN1, RAB3GAP2, ARFGAP3, STMN3, AGFG1, ASAP1, RCAN1	128	196	13588	3.79129	0.999857	0.98804	14.716
157	cyan	GOTERM_BP_FAT	GO:0043087~regulation of GTPase activity	regulation of GTPase activity	metabolic process categories	6	5	2.71739	0.0112107	RAB3GAP2, ARFGAP3, STMN3, AGFG1, ASAP1	128	93	13588	5.70733	0.99994	0.911923	16.0335
158	cyan	GOTERM_BP_FAT	GO:0032312~regulation of ARF GTPase activity	regulation of ARF GTPase activity	metabolic process categories	6	3	1.63043	0.019289	ARFGAP3, AGFG1, ASAP1	128	23	13588	13.8465	1	0.909147	26.0596
159	cyan	GOTERM_MF_FAT	GO:0008060~ARF GTPase activator activity	ARF GTPase activator activity	metabolic process categories	6	3	1.63043	0.0195215	ARFGAP3, AGFG1, ASAP1	126	23	13288	13.7557	0.997783	0.952913	23.2613
160	cyan	GOTERM_BP_FAT	GO:0032318~regulation of Ras GTPase activity	regulation of Ras GTPase activity	metabolic process categories	6	4	2.17391	0.0389361	ARFGAP3, STMN3, AGFG1, ASAP1	128	80	13588	5.30781	1	0.928164	45.968
161	magenta	GOTERM_CC_FAT	GO:0005739~mitochondrion	mitochondrion	mitochondrial categories	7	30	11.3208	0.000366	MRPS34, MTX2, ECHDC2, CARKD, DNAJC30, MTFR1, ATAD3A, PARL, SLC25A28, ABCD3, PDHA1, AKR7A5, GTF3C2, MTO1, GCDH, SHMT2, TRMU, AIFM3, APOA1BP, FDXR, SECISBP2, TIMM44, COQ6, SLC25A12, POLRMT, TMEM186, MRPS9, 8430408G22RIK, PCCB, TRIT1	143	1322	12504	1.98428	0.0796932	0.0273031	0.466959
162	magenta	GOTERM_CC_FAT	GO:0005743~mitochondrial inner membrane	mitochondrial inner membrane	mitochondrial categories	7	11	4.15094	0.00202	SLC25A12, GCDH, ATAD3A, SHMT2, AIFM3, PARL, FDXR, SLC25A28, ABCD3, GTF3C2, TIMM44	143	296	12504	3.24948	0.367573	0.0374628	2.54927
163	turquoise	KEGG_PATHWAY	mmu00190:Oxidative phosphorylation	Oxidative phosphorylation	mitochondrial categories	7	41	4.62232	4.59e-21	UQCRC2, NDUFB6, UQCRC1, NDUFB7, COX10, NDUFB8, ATP5B, CYC1, COX7C, ATP5G1, COX5A, ATP5G3, COX5B, GM10231, NDUFS7, NDUFS6, NDUFS5, UQCR10, UQCR11, NDUFS4, NDUFS8, COX6B1, NDUFS3, COX17, NDUFS2, ATP5J, NDUFA2, ATP5J2, NDUFA8, COX8B, NDUFA9, NDUFA7, COX4I1, NDUFC1, NDUFA1, PPA2, NDUFV1, SDHC, NDUFV2, COX6A2, ATP5C1	304	130	5738	5.95288	7.62e-19	3.81e-19	5.57e-18
164	turquoise	GOTERM_CC_FAT	GO:0005739~mitochondrion	mitochondrion	mitochondrial categories	7	244	27.5085	5.91e-86	MRPL42, PDP2, LDHD, MPV17, OGDH, HIBADH, GOT2, NT5C3, ABCB10, MRPL37, MRPL38, GPT2, MRPL34, MRPL53, ACAA2, MRPL51, NUDT19, MRPL50, NUDT13, SUCLG2, TBRG4, BCL2L13, BCL2L11, NME6, NME2, ATP5C1, ADSL, MRPL47, MPST, GATC, PRODH, ATP5SL, ACP6, CHCHD4, MTIF3, ACAT1, SDHAF1, GM10231, SFXN5, HSPA1L, COX6B1, FAM162A, GPD2, PTGR2, MAOB, VDAC3, AFG3L1, PPA2, OCIAD2, VDAC1, PEO1, PTCD3, COX6A2, BCKDK, COX10,…	608	1322	12504	3.7958	2.43e-83	2.43e-83	8.28e-83
165	turquoise	GOTERM_CC_FAT	GO:0044429~mitochondrial part	mitochondrial part	mitochondrial categories	7	134	15.1071	3.49e-61	MRPS35, GRPEL1, MPV17, MIPEP, OGDH, COX5A, COX5B, PDHB, GOT2, FAHD1, SLC25A20, ACSS1, UQCR10, UQCR11, ABCB10, MRPL37, MRPL38, SLC25A26, MRPL34, ACAA2, MRPL51, TIMM8B, EARS2, ATP5C1, MRPL47, AKAP1, PCCA, MPST, PRODH, MAVS, COX7C, CHCHD4, ACAT1, SDHAF1, SFXN5, HSPA1L, IVD, GSTK1, COX6B1, DNAJA3, GPD2, ATP5J2, COX8B, MRPS23, MAOB, MRPS24, MRPS21, CRAT, VDAC3, VDAC1, OCIAD2, TST, PPIF, SLC25A11, PEO1…	608	524	12504	5.25919	1.43e-58	7.17e-59	4.89e-58
166	turquoise	GOTERM_CC_FAT	GO:0005740~mitochondrial envelope	mitochondrial envelope	mitochondrial categories	7	97	10.9357	2.76e-42	UQCRC2, CPT2, UQCRC1, COX10, ATP5B, TIMM17A, CYC1, PINK1, MPV17, TIMM50, 1700071K01RIK, OGDH, COX5A, COX5B, GOT2, NDUFS7, FAHD1, SLC25A20, IMMP2L, NDUFS6, NDUFS5, UQCR10, UQCR11, NDUFS4, ABCB10, SLC25A26, NDUFS3, NDUFS2, COX17, ATP5J, ACAA2, SUOX, AIFM1, COX4I1, TMEM70, NDUFA13, NDUFC1, TIMM8B, NDUFA12, MFN2, ACADVL, MFN1, CYP27A1, ATP5C1, AKAP1, PRODH, MPST, MAVS, TUFM, NDUFB6, NDUFB7, NDUFB8, C…	608	391	12504	5.102	1.14e-39	3.79e-40	3.87e-39
167	turquoise	GOTERM_CC_FAT	GO:0031966~mitochondrial membrane	mitochondrial membrane	mitochondrial categories	7	94	10.5975	4.44e-42	UQCRC2, CPT2, UQCRC1, COX10, ATP5B, TIMM17A, CYC1, PINK1, MPV17, TIMM50, 1700071K01RIK, OGDH, COX5A, COX5B, GOT2, NDUFS7, FAHD1, SLC25A20, IMMP2L, NDUFS6, NDUFS5, UQCR10, UQCR11, NDUFS4, ABCB10, SLC25A26, NDUFS3, NDUFS2, ATP5J, ACAA2, AIFM1, COX4I1, TMEM70, NDUFA13, NDUFC1, TIMM8B, NDUFA12, MFN2, ACADVL, MFN1, CYP27A1, ATP5C1, AKAP1, PRODH, MPST, MAVS, TUFM, NDUFB6, NDUFB7, NDUFB8, COX7C, NLRX1, …	608	368	12504	5.25322	1.82e-39	4.56e-40	6.22e-39
168	turquoise	GOTERM_CC_FAT	GO:0005743~mitochondrial inner membrane	mitochondrial inner membrane	mitochondrial categories	7	81	9.13191	1.83e-38	UQCRC2, CPT2, UQCRC1, ATP5B, TIMM17A, CYC1, MPV17, TIMM50, 1700071K01RIK, COX5A, COX5B, GOT2, NDUFS7, FAHD1, SLC25A20, NDUFS6, IMMP2L, NDUFS5, UQCR10, UQCR11, NDUFS4, ABCB10, SLC25A26, NDUFS3, NDUFS2, ATP5J, ACAA2, COX4I1, NDUFA13, NDUFC1, TIMM8B, NDUFA12, ACADVL, CYP27A1, ATP5C1, PRODH, MPST, TUFM, NDUFB6, NDUFB7, NDUFB8, COX7C, ATP5G1, ACAT1, SFXN5, GSTK1, CKMT2, ETFDH, CSDE1, COX6B1, SLC25A42,…	608	296	12504	5.6278	7.52e-36	1.07e-36	2.56e-35
169	turquoise	GOTERM_CC_FAT	GO:0070469~respiratory chain	respiratory chain	mitochondrial categories	7	26	2.93123	8.5e-17	UQCRC2, NDUFA2, NDUFB6, UQCRC1, NDUFB7, NDUFA8, NDUFA9, NDUFB8, CYC1, NDUFA7, NDUFA13, NDUFC1, NDUFA1, NDUFA12, NDUFS7, NDUFS6, NDUFS5, UQCR10, UQCR11, NDUFS4, NDUFV1, NDUFV2, NDUFS8, COX6A2, NDUFS3, NDUFS2	608	65	12504	8.22632	4.56e-14	3.22e-15	1.55e-13
170	turquoise	GOTERM_BP_FAT	GO:0022900~electron transport chain	electron transport chain	mitochondrial categories	7	31	3.49493	4.06e-15	UQCRC2, UQCRC1, NDUFB6, NDUFB7, NDUFB8, CYC1, NDUFS7, NDUFS6, NDUFS5, UQCR10, NDUFS4, UQCR11, NDUFS8, ETFDH, NDUFS3, NDUFS2, ETFB, NDUFA2, NDUFA8, NDUFA9, ALDH5A1, NDUFA7, NDUFA13, NDUFC1, NDUFA1, PPARGC1A, NDUFA12, SOD2, NDUFV1, SDHC, NDUFV2	646	112	13588	5.82193	9.06e-12	4.53e-12	7.14e-12
171	turquoise	GOTERM_MF_FAT	GO:0016655~oxidoreductase activity, acting on NADH or NADPH, quinone or similar compound as acceptor	oxidoreductase activity, acting on NADH or NADPH, quinone or similar compound as acceptor	mitochondrial categories	7	15	1.69109	3.38e-12	NDUFA2, NDUFB7, NDUFB8, NDUFA7, NDUFA13, NDUFAF1, NDUFA12, NDUFS7, NDUFS4, NDUFV1, NDUFV2, NDUFS8, NQO1, NDUFS3, NDUFS2	639	27	13288	11.5528	2.66e-09	2.66e-09	5.18e-09
172	turquoise	GOTERM_MF_FAT	GO:0050136~NADH dehydrogenase (quinone) activity	NADH dehydrogenase (quinone) activity	mitochondrial categories	7	14	1.57835	9.79e-12	NDUFS7, NDUFA2, NDUFS4, NDUFB7, NDUFB8, NDUFV1, NDUFS8, NDUFV2, NDUFA7, NDUFA13, NDUFS3, NDUFS2, NDUFAF1, NDUFA12	639	24	13288	12.1304	7.7e-09	3.85e-09	1.5e-08
173	turquoise	GOTERM_MF_FAT	GO:0008137~NADH dehydrogenase (ubiquinone) activity	NADH dehydrogenase (ubiquinone) activity	mitochondrial categories	7	14	1.57835	9.79e-12	NDUFS7, NDUFA2, NDUFS4, NDUFB7, NDUFB8, NDUFV1, NDUFS8, NDUFV2, NDUFA7, NDUFA13, NDUFS3, NDUFS2, NDUFAF1, NDUFA12	639	24	13288	12.1304	7.7e-09	3.85e-09	1.5e-08
174	turquoise	GOTERM_MF_FAT	GO:0003954~NADH dehydrogenase activity	NADH dehydrogenase activity	mitochondrial categories	7	14	1.57835	9.79e-12	NDUFS7, NDUFA2, NDUFS4, NDUFB7, NDUFB8, NDUFV1, NDUFS8, NDUFV2, NDUFA7, NDUFA13, NDUFS3, NDUFS2, NDUFAF1, NDUFA12	639	24	13288	12.1304	7.7e-09	3.85e-09	1.5e-08
175	turquoise	GOTERM_MF_FAT	GO:0016651~oxidoreductase activity, acting on NADH or NADPH	oxidoreductase activity, acting on NADH or NADPH	mitochondrial categories	7	18	2.02931	9.93e-11	NDUFA2, NDUFB7, NDUFB8, NDUFA7, NDUFA13, CYB5RL, GMPR, ECSIT, NDUFAF1, NDUFA12, NDUFS7, NDUFS4, NDUFV1, NDUFS8, NDUFV2, NQO1, NDUFS3, NDUFS2	639	51	13288	7.33941	7.82e-08	2.61e-08	1.52e-07
176	turquoise	GOTERM_BP_FAT	GO:0055114~oxidation reduction	oxidation reduction	mitochondrial categories	7	71	8.00451	3.48e-10	UQCRC2, UQCRC1, LDHD, CYC1, PRDX3, ALDH1L2, OGDH, PDHB, HIBADH, NDUFS7, KDM1B, NDUFS6, NDUFS5, UQCR10, UQCR11, NDUFS4, IDH3G, NDUFS8, NDUFS3, NQO1, NDUFS2, SUOX, ACADM, AIFM1, ALDH5A1, NDUFA13, DECR1, NDUFC1, CYB5RL, GMPR, COQ7, PPARGC1A, DDO, DHDH, NDUFA12, ACADVL, CYP27A1, AKR1B10, OXNAD1, PRODH, PHYHD1, NDUFB6, SORD, ADHFE1, NDUFB7, NDUFB8, EGLN3, EGLN1, IVD, ETFDH, BDH1, ETFB, BCKDHA, GPD2, N…	646	672	13588	2.22235	7.68e-07	1.92e-07	6.06e-07
177	turquoise	GOTERM_CC_FAT	GO:0044455~mitochondrial membrane part	mitochondrial membrane part	mitochondrial categories	7	15	1.69109	4.85e-08	NDUFA2, NDUFB8, IMMT, TIMM17A, NDUFA13, TMEM70, TIMM50, MFN2, IMMP2L, NDUFS4, COX6A2, RHOT2, NDUFS3, NDUFS2, ATP5J	608	49	12504	6.29565	1.99e-05	9.49e-07	6.79e-05
178	turquoise	GOTERM_CC_FAT	GO:0005746~mitochondrial respiratory chain	mitochondrial respiratory chain	mitochondrial categories	7	7	0.789177	4.39e-05	NDUFA2, NDUFS4, NDUFB8, COX6A2, NDUFA13, NDUFS3, NDUFS2	608	15	12504	9.59737	0.0179	0.000693	0.0614
179	turquoise	GOTERM_CC_FAT	GO:0045271~respiratory chain complex I	respiratory chain complex I	mitochondrial categories	7	5	0.563698	7.63e-05	NDUFA2, NDUFS4, NDUFB8, NDUFS3, NDUFS2	608	6	12504	17.1382	0.0309	0.00108	0.107
180	turquoise	GOTERM_CC_FAT	GO:0030964~NADH dehydrogenase complex	NADH dehydrogenase complex	mitochondrial categories	7	5	0.563698	7.63e-05	NDUFA2, NDUFS4, NDUFB8, NDUFS3, NDUFS2	608	6	12504	17.1382	0.0308652	0.00108	0.10676
181	turquoise	GOTERM_CC_FAT	GO:0005747~mitochondrial respiratory chain complex I	mitochondrial respiratory chain complex I	mitochondrial categories	7	5	0.563698	7.63e-05	NDUFA2, NDUFS4, NDUFB8, NDUFS3, NDUFS2	608	6	12504	17.1382	0.0308652	0.0010805	0.10676
182	turquoise	GOTERM_CC_FAT	GO:0031980~mitochondrial lumen	mitochondrial lumen	mitochondrial categories	7	48	5.4115	3.33e-24	MRPS35, GRPEL1, BCKDK, ECHS1, MIPEP, OGDH, PDHB, SDHAF1, HSPA1L, GOT2, ALAS1, ACSS1, MRPL12, IVD, GSTK1, OXCT1, MRPL16, ETFDH, MRPL37, MRPL38, BDH1, ETFB, MRPL34, DNAJA3, MRPL2, BCKDHA, PDK1, PDK2, MRPL51, ACADM, MRPS23, NDUFA9, PDK4, CS, BCKDHB, MRPS24, MRPL30, SOD2, EARS2, PPIF, TST, PEO1, PPM1K, ALDH2, MRPL47, OAT, PCCA, PRODH	608	163	12504	6.05618	1.37e-21	1.37e-22	4.67e-21
183	turquoise	GOTERM_CC_FAT	GO:0005759~mitochondrial matrix	mitochondrial matrix	mitochondrial categories	7	48	5.4115	3.33e-24	MRPS35, GRPEL1, BCKDK, ECHS1, MIPEP, OGDH, PDHB, SDHAF1, HSPA1L, GOT2, ALAS1, ACSS1, MRPL12, IVD, GSTK1, OXCT1, MRPL16, ETFDH, MRPL37, MRPL38, BDH1, ETFB, MRPL34, DNAJA3, MRPL2, BCKDHA, PDK1, PDK2, MRPL51, ACADM, MRPS23, NDUFA9, PDK4, CS, BCKDHB, MRPS24, MRPL30, SOD2, EARS2, PPIF, TST, PEO1, PPM1K, ALDH2, MRPL47, OAT, PCCA, PRODH	608	163	12504	6.05618	1.37e-21	1.37e-22	4.67e-21
184	turquoise	GOTERM_CC_FAT	GO:0005741~mitochondrial outer membrane	mitochondrial outer membrane	mitochondrial categories	7	14	1.57835	0.000115	MFN2, MAVS, MFN1, CPT1B, ACSL1, AIFM1, SH3GLB1, MAOB, RHOT2, PINK1, NLRX1, AKAP1, VDAC3, VDAC1	608	80	12504	3.59901	0.0460311	0.00157	0.160427
185	turquoise	GOTERM_MF_FAT	GO:0009055~electron carrier activity	electron carrier activity	mitochondrial categories	7	22	2.48027	0.000717	SUOX, ACADM, AIFM1, MAOB, CYC1, CYB5RL, DHDH, NDUFA12, ACADVL, KDM1B, UQCR11, CYP27A1, IVD, SDHC, NDUFS8, NDUFV2, ETFDH, OXNAD1, NQO1, NDUFS2, ETFB, RETSAT	639	202	13288	2.2648	0.431546	0.0425184	1.09329
186	turquoise	GOTERM_CC_FAT	GO:0005761~mitochondrial ribosome	mitochondrial ribosome	mitochondrial categories	7	12	1.35287	2.69e-06	MRPL2, MRPS35, MRPL51, MRPL12, MRPS23, MRPL16, MRPS24, MRPL37, MRPL47, MRPL38, MRPL30, MRPL34	608	41	12504	6.01926	0.00110352	4.6e-05	0.0037618
187	turquoise	GOTERM_BP_FAT	GO:0022904~respiratory electron transport chain	respiratory electron transport chain	mitochondrial categories	7	8	0.901917	0.00026	UQCR10, UQCR11, UQCRC1, NDUFB8, ALDH5A1, NDUFA7, PPARGC1A, SOD2	646	28	13588	6.00973	0.435959	0.0226448	0.450569
188	turquoise	GOTERM_BP_FAT	GO:0006119~oxidative phosphorylation	oxidative phosphorylation	mitochondrial categories	7	11	1.24014	0.000266	UQCR10, UQCR11, UQCRC1, NDUFB8, ATP5B, NDUFA7, ATP5C1, ATP5G1, ATP5G3, GM10231, ATP5J	646	56	13588	4.13169	0.444206	0.0223374	0.462131
189	lightgreen	GOTERM_CC_FAT	GO:0045211~postsynaptic membrane	postsynaptic membrane	neurological categories	8	5	4.34783	0.00656957	GABRA3, CLSTN3, SSPN, FAIM2, CAMK2N1	75	126	12504	6.61587	0.583819	0.583819	7.41749
190	lightgreen	GOTERM_CC_FAT	GO:0045202~synapse	synapse	neurological categories	8	7	6.08696	0.0113966	MYRIP, GABRA3, CLSTN3, SSPN, FAIM2, CAMK2N1, DTNA	75	319	12504	3.65843	0.782259	0.533373	12.543
191	lightgreen	GOTERM_CC_FAT	GO:0044456~synapse part	synapse part	neurological categories	8	5	4.34783	0.0368239	GABRA3, CLSTN3, SSPN, FAIM2, CAMK2N1	75	212	12504	3.93208	0.993195	0.810496	35.5127
192	red	GOTERM_BP_FAT	GO:0007600~sensory perception	sensory perception	neurological categories	8	32	11.0727	0.0203304	OLFR412, OLFR1396, VMN1R40, OLFR809, OLFR229, OLFR135, OLFR559, OLFR1443, PPT1, VMN1R29, ABCA4, NR2E1, TAS2R110, OLFR49, OLFR107, RDH8, CHRNA9, OLFR1212, GUCA1B, OLFR243, OLFR128, CNGA3, PDE6G, OLFR732, OPN5, TULP1, OLFR373, OLFR1166, OLFR371, OLFR376, OLFR394, OLFR90	207	1402	13588	1.49826	1	0.870352	28.4766
193	red	GOTERM_BP_FAT	GO:0050890~cognition	cognition	neurological categories	8	33	11.4187	0.0245853	OLFR412, OLFR1396, VMN1R40, OLFR809, OLFR229, OLFR135, OLFR559, OLFR1443, PPT1, VMN1R29, ABCA4, NR2E1, TAS2R110, OLFR49, OLFR107, RDH8, CHRNA9, OLFR1212, GUCA1B, OLFR243, OLFR128, CNGA3, PDE6G, OLFR732, OPN5, TULP1, OLFR373, OLFR1166, OLFR371, ADRA1B, OLFR376, OLFR394, OLFR90	207	1480	13588	1.46365	1	0.832725	33.3802
194	red	GOTERM_BP_FAT	GO:0050877~neurological system process	neurological system process	neurological categories	8	36	12.4567	0.0312132	OLFR412, OLFR1396, VMN1R40, OLFR809, OLFR229, OLFR135, OLFR559, OLFR1443, PPT1, VMN1R29, ABCA4, NR2E1, TAS2R110, OLFR49, OLFR107, RDH8, CHRNA9, POU3F2, OLFR1212, GUCA1B, OLFR243, OLFR128, NR4A3, CACNG2, CNGA3, PDE6G, OLFR732, OPN5, TULP1, OLFR373, OLFR1166, OLFR371, ADRA1B, OLFR376, OLFR394, OLFR90	207	1681	13588	1.40579	1	0.793406	40.3943
195	greenyellow	GOTERM_CC_FAT	GO:0008021~synaptic vesicle	synaptic vesicle	neurological categories	8	6	2.94118	0.00056	SYP, SLC17A7, SCAMP1, SYT11, LGI3, VAMP2	125	68	12504	8.82635	0.104437	0.0536582	0.697612
196	greenyellow	GOTERM_CC_FAT	GO:0030672~synaptic vesicle membrane	synaptic vesicle membrane	neurological categories	8	4	1.96078	0.000821	SYP, SLC17A7, SCAMP1, VAMP2	125	19	12504	21.0594	0.149442	0.039658	1.02203
197	greenyellow	GOTERM_CC_FAT	GO:0044456~synapse part	synapse part	neurological categories	8	8	3.92157	0.00516	SYP, SLC17A7, ALS2, SCAMP1, NRXN2, SYT11, LGI3, VAMP2	125	212	12504	3.77479	0.638845	0.119536	6.25928
198	greenyellow	GOTERM_CC_FAT	GO:0045202~synapse	synapse	neurological categories	8	9	4.41176	0.0140666	SYP, SLC17A7, ALS2, SCAMP1, NRXN2, SYT11, LGI3, VAMP2, APBB1	125	319	12504	2.82222	0.938628	0.16006	16.2323
199	greenyellow	GOTERM_CC_FAT	GO:0019717~synaptosome	synaptosome	neurological categories	8	4	1.96078	0.0277032	SYP, SLC17A7, LGI3, VAMP2	125	66	12504	6.06255	0.996052	0.231681	29.6199
200	greenyellow	GOTERM_BP_FAT	GO:0019226~transmission of nerve impulse	transmission of nerve impulse	neurological categories	8	7	3.43137	0.0323043	SYP, SLC17A7, ALS2, KCNMB4, NRXN2, MECP2, VAMP2	144	226	13588	2.92269	1	0.905271	40.2044
201	greenyellow	GOTERM_BP_FAT	GO:0007268~synaptic transmission	synaptic transmission	neurological categories	8	6	2.94118	0.0399628	SYP, SLC17A7, ALS2, NRXN2, MECP2, VAMP2	144	178	13588	3.18071	1	0.933988	47.2004
202	greenyellow	GOTERM_CC_FAT	GO:0005773~vacuole	vacuole	neurological categories	8	7	3.43137	0.016	FNBP1, ARL8B, VPS11, ATG16L1, VPS33A, TTC3, CTSF	125	204	12504	3.43247	0.958078	0.153754	18.2344
203	greenyellow	GOTERM_CC_FAT	GO:0030426~growth cone	growth cone	neurological categories	8	4	1.96078	0.0140254	ALS2, STMN2, MAPT, APBB1	125	51	12504	7.84565	0.93812	0.169315	16.1885
204	cyan	GOTERM_CC_FAT	GO:0045202~synapse	synapse	neurological categories	8	9	4.8913	0.0134468	CADPS, RAB3B, MAGEE1, CPLX1, GRM8, DTNB, NCS1, NLGN3, SYNGR3	124	319	12504	2.84498	0.916043	0.710247	15.3982
205	greenyellow	GOTERM_MF_FAT	GO:0000166~nucleotide binding	nucleotide binding	nucleotide, nucleoside and atp categories	9	37	18.1373	0.00368141	KIFC2, CAMK2G, CHKB, PFKFB2, RAB40C, IARS2, ACOX3, QRSL1, WARS, VRK1, CRY2, LARS, VPS4A, DYNC1H1, VPS11, SLC30A9, ACSL6, CHD4, MAP2K5, ARL2, DGKQ, DNM1L, ABCB8, MECP2, ATP1A1, NDUFA10, RPS6KL1, UBE2N, RFC1, UBA1, MAPK9, MAPK8, ARL8B, PARP1, ABCC8, CDC42BPB, NRBP2	142	2183	13288	1.58606	0.689373	0.689373	4.84849
206	greenyellow	GOTERM_MF_FAT	GO:0001882~nucleoside binding	nucleoside binding	nucleotide, nucleoside and atp categories	9	28	13.7255	0.00672171	KIFC2, CAMK2G, CHKB, PFKFB2, IARS2, ACOX3, QRSL1, WARS, VRK1, LARS, VPS4A, DYNC1H1, CHD4, ACSL6, MAP2K5, DGKQ, ABCB8, ATP1A1, NDUFA10, POLR3B, RPS6KL1, UBE2N, RFC1, UBA1, MAPK9, MAPK8, ABCC8, CDC42BPB	142	1558	13288	1.68175	0.882107	0.656644	8.68753
207	greenyellow	GOTERM_MF_FAT	GO:0005524~ATP binding	ATP binding	nucleotide, nucleoside and atp categories	9	26	12.7451	0.00920224	KIFC2, CAMK2G, PFKFB2, CHKB, IARS2, QRSL1, WARS, VRK1, LARS, VPS4A, DYNC1H1, ACSL6, CHD4, MAP2K5, DGKQ, ABCB8, ATP1A1, NDUFA10, RPS6KL1, UBE2N, RFC1, UBA1, MAPK9, MAPK8, ABCC8, CDC42BPB	142	1443	13288	1.68608	0.946636	0.623513	11.713
208	greenyellow	GOTERM_MF_FAT	GO:0030554~adenyl nucleotide binding	adenyl nucleotide binding	nucleotide, nucleoside and atp categories	9	27	13.2353	0.0104497	KIFC2, CAMK2G, CHKB, PFKFB2, IARS2, ACOX3, QRSL1, WARS, VRK1, LARS, VPS4A, DYNC1H1, CHD4, ACSL6, MAP2K5, DGKQ, ABCB8, ATP1A1, NDUFA10, RPS6KL1, UBE2N, RFC1, UBA1, MAPK9, MAPK8, ABCC8, CDC42BPB	142	1535	13288	1.64599	0.964206	0.565036	13.1991
209	greenyellow	GOTERM_MF_FAT	GO:0032559~adenyl ribonucleotide binding	adenyl ribonucleotide binding	nucleotide, nucleoside and atp categories	9	26	12.7451	0.0105979	KIFC2, CAMK2G, PFKFB2, CHKB, IARS2, QRSL1, WARS, VRK1, LARS, VPS4A, DYNC1H1, ACSL6, CHD4, MAP2K5, DGKQ, ABCB8, ATP1A1, NDUFA10, RPS6KL1, UBE2N, RFC1, UBA1, MAPK9, MAPK8, ABCC8, CDC42BPB	142	1460	13288	1.66645	0.965866	0.491093	13.3741
210	greenyellow	GOTERM_MF_FAT	GO:0001883~purine nucleoside binding	purine nucleoside binding	nucleotide, nucleoside and atp categories	9	27	13.2353	0.0115867	KIFC2, CAMK2G, CHKB, PFKFB2, IARS2, ACOX3, QRSL1, WARS, VRK1, LARS, VPS4A, DYNC1H1, CHD4, ACSL6, MAP2K5, DGKQ, ABCB8, ATP1A1, NDUFA10, RPS6KL1, UBE2N, RFC1, UBA1, MAPK9, MAPK8, ABCC8, CDC42BPB	142	1548	13288	1.63217	0.975138	0.410083	14.5335
211	greenyellow	GOTERM_MF_FAT	GO:0017076~purine nucleotide binding	purine nucleotide binding	nucleotide, nucleoside and atp categories	9	31	15.1961	0.0124207	KIFC2, CAMK2G, CHKB, PFKFB2, RAB40C, IARS2, ACOX3, QRSL1, WARS, VRK1, LARS, VPS4A, DYNC1H1, CHD4, ACSL6, MAP2K5, ARL2, DGKQ, DNM1L, ABCB8, ATP1A1, NDUFA10, RPS6KL1, UBE2N, RFC1, UBA1, MAPK9, MAPK8, ARL8B, ABCC8, CDC42BPB	142	1871	13288	1.55046	0.980975	0.390583	15.5002
212	greenyellow	GOTERM_MF_FAT	GO:0032555~purine ribonucleotide binding	purine ribonucleotide binding	nucleotide, nucleoside and atp categories	9	30	14.7059	0.0128093	KIFC2, CAMK2G, CHKB, PFKFB2, RAB40C, IARS2, QRSL1, WARS, VRK1, LARS, VPS4A, DYNC1H1, CHD4, ACSL6, MAP2K5, ARL2, DGKQ, DNM1L, ABCB8, ATP1A1, NDUFA10, RPS6KL1, UBE2N, RFC1, UBA1, MAPK9, MAPK8, ARL8B, ABCC8, CDC42BPB	142	1796	13288	1.5631	0.983207	0.364973	15.9471
213	greenyellow	GOTERM_MF_FAT	GO:0032553~ribonucleotide binding	ribonucleotide binding	nucleotide, nucleoside and atp categories	9	30	14.7059	0.0128093	KIFC2, CAMK2G, CHKB, PFKFB2, RAB40C, IARS2, QRSL1, WARS, VRK1, LARS, VPS4A, DYNC1H1, CHD4, ACSL6, MAP2K5, ARL2, DGKQ, DNM1L, ABCB8, ATP1A1, NDUFA10, RPS6KL1, UBE2N, RFC1, UBA1, MAPK9, MAPK8, ARL8B, ABCC8, CDC42BPB	142	1796	13288	1.5631	0.983207	0.364973	15.9471
214	yellow	GOTERM_MF_FAT	GO:0000166~nucleotide binding	nucleotide binding	nucleotide, nucleoside and atp categories	9	65	16.8394	2.6e-05	HSP90AB1, NRBP1, ABCF2, RAB9B, NUAK1, CLPB, GNA11, GNA12, PEX6, PIP5K1B, ACSS2, PRKX, RNGTT, HSPH1, RBM8A, ACTR1A, PIK3C3, RASL10B, RAB24, PRKACA, CHST15, TUBG1, TUBG2, DHX30, CDK16, IPMK, GTPBP2, RET, CAMK1G, LIMK2, PFKL, G3BP2, PRKCE, CDK5, SRPK1, MAPK1, NCOA5, ADK, ATP9A, PI4K2A, LRRK2, SPAST, GPN1, PRKCZ, RAB3A, ACTR3B, FKBP4, BCL2L2, ADRBK1, URGCP, SBK1, DCAKD, ABCB9, SPHK2, MAP2K4, GRSF1, K…	239	2183	13288	1.65547	0.0105916	0.00354306	0.0363479
215	yellow	GOTERM_MF_FAT	GO:0001882~nucleoside binding	nucleoside binding	nucleotide, nucleoside and atp categories	9	49	12.6943	0.000109	HSP90AB1, ABCF2, NRBP1, NUAK1, CLPB, PEX6, PIP5K1B, ACSS2, ADORA1, PRKX, HSPH1, ACTR1A, PIK3C3, PRKACA, CHST15, DHX30, CDK16, IPMK, RET, CAMK1G, PFKL, LIMK2, PRKCE, CDK5, SRPK1, MAPK1, ADK, ATP9A, NCOA5, PI4K2A, LRRK2, SPAST, GPN1, PRKCZ, ACTR3B, FKBP4, ADRBK1, SBK1, DCAKD, ABCB9, SPHK2, MAP2K4, KIF3C, RIMKLA, HSPA12B, ULK2, MTOR, KATNAL1, PIP4K2B	239	1558	13288	1.7486	0.0435407	0.0063394	0.151874
216	yellow	GOTERM_MF_FAT	GO:0001883~purine nucleoside binding	purine nucleoside binding	nucleotide, nucleoside and atp categories	9	49	12.6943	9.27e-05	HSP90AB1, ABCF2, NRBP1, NUAK1, CLPB, PEX6, PIP5K1B, ACSS2, ADORA1, PRKX, HSPH1, ACTR1A, PIK3C3, PRKACA, CHST15, DHX30, CDK16, IPMK, RET, CAMK1G, PFKL, LIMK2, PRKCE, CDK5, SRPK1, MAPK1, ADK, ATP9A, NCOA5, PI4K2A, LRRK2, SPAST, GPN1, PRKCZ, ACTR3B, FKBP4, ADRBK1, SBK1, DCAKD, ABCB9, SPHK2, MAP2K4, KIF3C, RIMKLA, HSPA12B, ULK2, MTOR, KATNAL1, PIP4K2B	239	1548	13288	1.7599	0.0373101	0.00631728	0.129737
217	yellow	GOTERM_MF_FAT	GO:0005524~ATP binding	ATP binding	nucleotide, nucleoside and atp categories	9	47	12.1762	6.93e-05	HSP90AB1, GPN1, PRKCZ, NRBP1, ABCF2, ACTR3B, NUAK1, CLPB, FKBP4, PEX6, PIP5K1B, ADRBK1, ACSS2, PRKX, HSPH1, SBK1, ACTR1A, PIK3C3, PRKACA, CDK16, DHX30, IPMK, DCAKD, ABCB9, RET, CAMK1G, LIMK2, PFKL, SPHK2, MAP2K4, PRKCE, KIF3C, CDK5, SRPK1, RIMKLA, MAPK1, HSPA12B, ULK2, ATP9A, ADK, NCOA5, PI4K2A, MTOR, LRRK2, KATNAL1, SPAST, PIP4K2B	239	1443	13288	1.81089	0.028023	0.0070806	0.0969949
218	yellow	GOTERM_BP_FAT	GO:0006793~phosphorus metabolic process	phosphorus metabolic process	nucleotide, nucleoside and atp categories	9	33	8.54922	0.000117	PRKCZ, NRBP1, NUAK1, ADRBK1, PRDX2, ADORA1, PRKX, RNGTT, SBK1, FXN, PPP2CA, PIK3C3, GAB1, PRKACA, BRD4, CDK16, IPMK, RET, CAMK1G, NCEH1, LIMK2, MAP2K4, PRKCE, CDK5, ATP6V1D, SRPK1, MAPK1, PPM1E, ULK2, MTOR, INPP4A, LRRK2, PPP5C	250	866	13588	2.07115	0.136875	0.0361302	0.189434
219	yellow	GOTERM_BP_FAT	GO:0006796~phosphate metabolic process	phosphate metabolic process	nucleotide, nucleoside and atp categories	9	33	8.54922	0.000117	PRKCZ, NRBP1, NUAK1, ADRBK1, PRDX2, ADORA1, PRKX, RNGTT, SBK1, FXN, PPP2CA, PIK3C3, GAB1, PRKACA, BRD4, CDK16, IPMK, RET, CAMK1G, NCEH1, LIMK2, MAP2K4, PRKCE, CDK5, ATP6V1D, SRPK1, MAPK1, PPM1E, ULK2, MTOR, INPP4A, LRRK2, PPP5C	250	866	13588	2.07115	0.136875	0.0361302	0.189434
220	yellow	GOTERM_MF_FAT	GO:0017076~purine nucleotide binding	purine nucleotide binding	nucleotide, nucleoside and atp categories	9	59	15.285	1.39e-05	HSP90AB1, NRBP1, ABCF2, RAB9B, NUAK1, GNA11, CLPB, GNA12, PEX6, PIP5K1B, ACSS2, PRKX, RNGTT, HSPH1, ACTR1A, PIK3C3, RASL10B, RAB24, PRKACA, CHST15, TUBG1, TUBG2, DHX30, CDK16, IPMK, GTPBP2, RET, CAMK1G, PFKL, LIMK2, PRKCE, CDK5, SRPK1, MAPK1, NCOA5, ADK, ATP9A, PI4K2A, LRRK2, SPAST, GPN1, PRKCZ, RAB3A, ACTR3B, FKBP4, ADRBK1, URGCP, SBK1, DCAKD, ABCB9, SPHK2, MAP2K4, KIF3C, RIMKLA, HSPA12B, ULK2, …	239	1871	13288	1.75323	0.00567522	0.00284165	0.0194296
221	yellow	GOTERM_MF_FAT	GO:0030554~adenyl nucleotide binding	adenyl nucleotide binding	nucleotide, nucleoside and atp categories	9	48	12.4352	0.000151	HSP90AB1, GPN1, PRKCZ, NRBP1, ABCF2, ACTR3B, NUAK1, CLPB, FKBP4, PEX6, PIP5K1B, ADRBK1, ACSS2, PRKX, HSPH1, SBK1, ACTR1A, PIK3C3, PRKACA, CHST15, CDK16, DHX30, IPMK, DCAKD, ABCB9, RET, CAMK1G, LIMK2, PFKL, SPHK2, MAP2K4, PRKCE, KIF3C, CDK5, SRPK1, RIMKLA, MAPK1, HSPA12B, ULK2, NCOA5, ATP9A, ADK, PI4K2A, MTOR, LRRK2, KATNAL1, SPAST, PIP4K2B	239	1535	13288	1.73858	0.059931	0.00769549	0.210781
222	yellow	GOTERM_MF_FAT	GO:0032553~ribonucleotide binding	ribonucleotide binding	nucleotide, nucleoside and atp categories	9	58	15.0259	8.33e-06	HSP90AB1, NRBP1, ABCF2, RAB9B, NUAK1, GNA11, CLPB, GNA12, PEX6, PIP5K1B, ACSS2, PRKX, RNGTT, HSPH1, ACTR1A, PIK3C3, RASL10B, RAB24, PRKACA, TUBG1, TUBG2, DHX30, CDK16, IPMK, GTPBP2, RET, CAMK1G, PFKL, LIMK2, PRKCE, CDK5, SRPK1, MAPK1, NCOA5, ADK, ATP9A, PI4K2A, LRRK2, SPAST, GPN1, PRKCZ, RAB3A, ACTR3B, FKBP4, ADRBK1, URGCP, SBK1, DCAKD, ABCB9, SPHK2, MAP2K4, KIF3C, RIMKLA, HSPA12B, ULK2, MTOR, KA…	239	1796	13288	1.79549	0.00340896	0.00340896	0.0116581
223	yellow	GOTERM_MF_FAT	GO:0032555~purine ribonucleotide binding	purine ribonucleotide binding	nucleotide, nucleoside and atp categories	9	58	15.0259	8.33e-06	HSP90AB1, NRBP1, ABCF2, RAB9B, NUAK1, GNA11, CLPB, GNA12, PEX6, PIP5K1B, ACSS2, PRKX, RNGTT, HSPH1, ACTR1A, PIK3C3, RASL10B, RAB24, PRKACA, TUBG1, TUBG2, DHX30, CDK16, IPMK, GTPBP2, RET, CAMK1G, PFKL, LIMK2, PRKCE, CDK5, SRPK1, MAPK1, NCOA5, ADK, ATP9A, PI4K2A, LRRK2, SPAST, GPN1, PRKCZ, RAB3A, ACTR3B, FKBP4, ADRBK1, URGCP, SBK1, DCAKD, ABCB9, SPHK2, MAP2K4, KIF3C, RIMKLA, HSPA12B, ULK2, MTOR, KA…	239	1796	13288	1.79549	0.00340896	0.00340896	0.0116581
224	yellow	GOTERM_MF_FAT	GO:0032559~adenyl ribonucleotide binding	adenyl ribonucleotide binding	nucleotide, nucleoside and atp categories	9	47	12.1762	9.18e-05	HSP90AB1, GPN1, PRKCZ, NRBP1, ABCF2, ACTR3B, NUAK1, CLPB, FKBP4, PEX6, PIP5K1B, ADRBK1, ACSS2, PRKX, HSPH1, SBK1, ACTR1A, PIK3C3, PRKACA, CDK16, DHX30, IPMK, DCAKD, ABCB9, RET, CAMK1G, LIMK2, PFKL, SPHK2, MAP2K4, PRKCE, KIF3C, CDK5, SRPK1, RIMKLA, MAPK1, HSPA12B, ULK2, ATP9A, ADK, NCOA5, PI4K2A, MTOR, LRRK2, KATNAL1, SPAST, PIP4K2B	239	1460	13288	1.78981	0.0369596	0.00750369	0.128495
225	magenta	GOTERM_MF_FAT	GO:0030554~adenyl nucleotide binding	adenyl nucleotide binding	nucleotide, nucleoside and atp categories	9	44	16.6038	3.58e-06	DYNC1LI1, ABCF3, ADCY6, STK35, PIP5K1A, ATAD3A, PSKH1, VRK3, MAP3K3, ACTL6B, ABCD3, EHD1, MTO1, AASDH, DUS3L, GCDH, TRMU, AIFM3, MYO1C, LIG3, RAF1, SMG1, MARK3, TIMM44, COQ6, P2RX5, PANK4, PNKP, ACVR2B, MAST1, P2RX6, MAPK6, ABCB1A, ULK1, HELB, FBXO18, MORC2A, DGKZ, CDK11B, MYO18A, PCCB, ABCC5, EP400, TRIT1	184	1535	13288	2.07008	0.00123053	0.00123053	0.00488267
226	magenta	GOTERM_MF_FAT	GO:0001883~purine nucleoside binding	purine nucleoside binding	nucleotide, nucleoside and atp categories	9	44	16.6038	4.45e-06	DYNC1LI1, ABCF3, ADCY6, STK35, PIP5K1A, ATAD3A, PSKH1, VRK3, MAP3K3, ACTL6B, ABCD3, EHD1, MTO1, AASDH, DUS3L, GCDH, TRMU, AIFM3, MYO1C, LIG3, RAF1, SMG1, MARK3, TIMM44, COQ6, P2RX5, PANK4, PNKP, ACVR2B, MAST1, P2RX6, MAPK6, ABCB1A, ULK1, HELB, FBXO18, MORC2A, DGKZ, CDK11B, MYO18A, PCCB, ABCC5, EP400, TRIT1	184	1548	13288	2.05269	0.00153038	0.000765	0.00607334
227	magenta	GOTERM_MF_FAT	GO:0001882~nucleoside binding	nucleoside binding	nucleotide, nucleoside and atp categories	9	44	16.6038	5.25e-06	DYNC1LI1, ABCF3, ADCY6, STK35, PIP5K1A, ATAD3A, PSKH1, VRK3, MAP3K3, ACTL6B, ABCD3, EHD1, MTO1, AASDH, DUS3L, GCDH, TRMU, AIFM3, MYO1C, LIG3, RAF1, SMG1, MARK3, TIMM44, COQ6, P2RX5, PANK4, PNKP, ACVR2B, MAST1, P2RX6, MAPK6, ABCB1A, ULK1, HELB, FBXO18, MORC2A, DGKZ, CDK11B, MYO18A, PCCB, ABCC5, EP400, TRIT1	184	1558	13288	2.03952	0.00180586	0.000602	0.00716751
228	magenta	GOTERM_MF_FAT	GO:0005524~ATP binding	ATP binding	nucleotide, nucleoside and atp categories	9	39	14.717	6e-05	DYNC1LI1, ABCF3, ADCY6, STK35, PIP5K1A, ATAD3A, PSKH1, VRK3, MAP3K3, ABCD3, ACTL6B, EHD1, AASDH, TRMU, MYO1C, LIG3, RAF1, SMG1, MARK3, TIMM44, PANK4, P2RX5, PNKP, ACVR2B, MAST1, P2RX6, MAPK6, ABCB1A, ULK1, HELB, FBXO18, MORC2A, DGKZ, CDK11B, PCCB, MYO18A, ABCC5, EP400, TRIT1	184	1443	13288	1.95182	0.0204348	0.00514832	0.0818419
229	magenta	GOTERM_MF_FAT	GO:0032559~adenyl ribonucleotide binding	adenyl ribonucleotide binding	nucleotide, nucleoside and atp categories	9	39	14.717	7.72e-05	DYNC1LI1, ABCF3, ADCY6, STK35, PIP5K1A, ATAD3A, PSKH1, VRK3, MAP3K3, ABCD3, ACTL6B, EHD1, AASDH, TRMU, MYO1C, LIG3, RAF1, SMG1, MARK3, TIMM44, PANK4, P2RX5, PNKP, ACVR2B, MAST1, P2RX6, MAPK6, ABCB1A, ULK1, HELB, FBXO18, MORC2A, DGKZ, CDK11B, PCCB, MYO18A, ABCC5, EP400, TRIT1	184	1460	13288	1.92909	0.0261999	0.00529577	0.105228
230	magenta	GOTERM_MF_FAT	GO:0017076~purine nucleotide binding	purine nucleotide binding	nucleotide, nucleoside and atp categories	9	45	16.9811	0.000201	DYNC1LI1, ABCF3, ADCY6, ARFRP1, STK35, PIP5K1A, ATAD3A, PSKH1, VRK3, MAP3K3, ACTL6B, ABCD3, EHD1, MTO1, AASDH, DUS3L, GCDH, TRMU, AIFM3, MYO1C, LIG3, RAF1, SMG1, MARK3, TIMM44, COQ6, P2RX5, PANK4, PNKP, ACVR2B, MAST1, P2RX6, MAPK6, ABCB1A, ULK1, HELB, FBXO18, MORC2A, DGKZ, CDK11B, MYO18A, PCCB, ABCC5, EP400, TRIT1	184	1871	13288	1.73692	0.0667657	0.0114504	0.273643
231	magenta	GOTERM_MF_FAT	GO:0000166~nucleotide binding	nucleotide binding	nucleotide, nucleoside and atp categories	9	50	18.8679	0.000245	SLC27A1, DYNC1LI1, ABCF3, ADCY6, STK35, RBM5, PIP5K1A, ATAD3A, PSKH1, TARDBP, MTO1, AASDH, AIFM3, LIG3, MARK3, TIMM44, COQ6, PANK4, PNKP, ACVR2B, MAST1, MAPK6, ABCB1A, FBXO18, MORC2A, CDK11B, PCCB, MYO18A, EP400, ARFRP1, TNRC6C, MAP3K3, VRK3, ACTL6B, ABCD3, SNRNP70, EHD1, DUS3L, GCDH, TRMU, MYO1C, RAF1, SMG1, P2RX5, P2RX6, ULK1, HELB, DGKZ, ABCC5, TRIT1	184	2183	13288	1.65409	0.0807138	0.0119506	0.333179
232	blue	GOTERM_MF_FAT	GO:0032553~ribonucleotide binding	ribonucleotide binding	nucleotide, nucleoside and atp categories	9	91	14.376	4.9e-06	TUBB2B, NARS, CTPS, MYO7A, EIF5, ATL3, CASK, DIRAS2, NUBP2, DDX25, PAK4, TUBB5, RRAS, RHOC, TUBA1B, CDK14, RAB27A, KIF2A, RAP2A, RAP2C, MAGI1, LIMK1, SARS, PIK3CD, CDK8, PRKCD, CDKL2, PRKCB, GAK, NME5, EIF4A3, NAV1, GNAQ, ATP9B, NME1, RARS, MAPK3, EIF4A1, RAB15, ROR2, CSNK1G3, SMARCA1, ARL4C, SRXN1, MAP3K12, CAMK1D, MYO5A, GPN2, ABCA7, FGFR1, ADSS, ALDH18A1, GNAI2, RAB3D, CETN4, ASNS, NAGK, MYO9A…	423	1796	13288	1.59167	0.00313278	0.00313	0.00730451
233	blue	GOTERM_MF_FAT	GO:0032555~purine ribonucleotide binding	purine ribonucleotide binding	nucleotide, nucleoside and atp categories	9	91	14.376	4.9e-06	TUBB2B, NARS, CTPS, MYO7A, EIF5, ATL3, CASK, DIRAS2, NUBP2, DDX25, PAK4, TUBB5, RRAS, RHOC, TUBA1B, CDK14, RAB27A, KIF2A, RAP2A, RAP2C, MAGI1, LIMK1, SARS, PIK3CD, CDK8, PRKCD, CDKL2, PRKCB, GAK, NME5, EIF4A3, NAV1, GNAQ, ATP9B, NME1, RARS, MAPK3, EIF4A1, RAB15, ROR2, CSNK1G3, SMARCA1, ARL4C, SRXN1, MAP3K12, CAMK1D, MYO5A, GPN2, ABCA7, FGFR1, ADSS, ALDH18A1, GNAI2, RAB3D, CETN4, ASNS, NAGK, MYO9A…	423	1796	13288	1.59167	0.00313278	0.00313278	0.00730451
234	blue	GOTERM_MF_FAT	GO:0017076~purine nucleotide binding	purine nucleotide binding	nucleotide, nucleoside and atp categories	9	93	14.6919	8.16e-06	TUBB2B, NARS, CTPS, MYO7A, EIF5, ATL3, CASK, DIRAS2, NUBP2, DDX25, PAK4, TUBB5, RRAS, RHOC, TUBA1B, CDK14, RAB27A, KIF2A, RAP2A, RAP2C, MAGI1, LIMK1, SARS, PIK3CD, CDK8, PRKCD, CDKL2, PRKCB, GAK, NME5, EIF4A3, NAV1, GNAQ, ATP9B, NME1, SQLE, RARS, MAPK3, EIF4A1, RAB15, ROR2, CSNK1G3, SMARCA1, STEAP1, ARL4C, SRXN1, MAP3K12, CAMK1D, MYO5A, GPN2, ABCA7, FGFR1, ADSS, ALDH18A1, GNAI2, RAB3D, CETN4, ASN…	423	1871	13288	1.56145	0.00521	0.00261	0.0122
235	blue	GOTERM_MF_FAT	GO:0000166~nucleotide binding	nucleotide binding	nucleotide, nucleoside and atp categories	9	104	16.4297	1.23e-05	TUBB2B, CTPS, EIF5, PGD, CASK, DIRAS2, DDX25, RRAS, ZRSR2, RAB27A, MAGI1, PIK3CD, CDKL2, NME5, NAV1, NME1, ATP9B, RARS, MAPK3, RAB15, ROR2, CSNK1G3, SMARCA1, SRXN1, ABCA7, FGFR1, ADSS, GPN2, GNAI2, NAGK, MYO9A, TK2, SRC, CMPK1, CMPK2, RRAGC, HNRNPL, IDH1, DYRK3, RUNX1, KIF3A, GARS, ACACA, IDH3B, ATP13A2, RAB33B, P2RX4, PLK3, ARF3, UBA2, EIF4H, GTF2F2, UBE2E2, PUF60, NARS, MYO7A, ATL3, CRCP, NUBP2…	423	2183	13288	1.49658	0.00783	0.00261684	0.0182989
236	greenyellow	GOTERM_MF_FAT	GO:0060589~nucleoside-triphosphatase regulator activity	nucleoside-triphosphatase regulator activity	nucleotide, nucleoside and atp categories	9	10	4.90196	0.0163239	ALS2, RABGAP1, ABR, CYTH1, RALGAPB, TSC2, GPSM1, EVI5L, ITSN2, CDC42BPB	142	367	13288	2.54979	0.994579	0.352594	19.8912
237	red	GOTERM_BP_FAT	GO:0006357~regulation of transcription from RNA polymerase II promoter	regulation of transcription from RNA polymerase II promoter	transcription regulation categories	10	19	6.57439	0.00591638	CDX1, PUS1, RFX4, CDX4, SOX4, TTF1, NR4A3, NPAS4, NR2E1, SIRT1, HOXC8, SALL4, MYOCD, GATA4, SMARCAL1, PER1, MYOG, POU3F2, ETV3	207	616	13588	2.02469	0.999535	0.784441	9.22836
238	red	GOTERM_MF_FAT	GO:0030528~transcription regulator activity	transcription regulator activity	transcription regulation categories	10	30	10.3806	0.00828474	CDX1, PUS1, CDX4, IRX1, HIRA, SOX4, NR2E1, HOXD11, FERD3L, HOXC8, OLIG3, MYOCD, GATA4, MYOG, POU3F2, RBPJL, PITX1, ETV3, TBX6, RFX4, GMEB1, TTF1, NR0B2, NPAS4, NR4A3, SIRT1, MEF2D, RAD54L2, RHOX12, SCAND1	202	1206	13288	1.63637	0.93991	0.754867	10.7019
239	red	GOTERM_BP_FAT	GO:0031328~positive regulation of cellular biosynthetic process	positive regulation of cellular biosynthetic process	transcription regulation categories	10	17	5.88235	0.00996229	CDX1, RFX4, PUS1, SOX4, NPR1, TTF1, NR4A3, NPAS4, RAET1D, SALL4, GCK, MYOCD, GATA4, MYOG, POU3F2, RBPJL, SPN	207	552	13588	2.0216	0.999998	0.801751	15.0721
240	red	GOTERM_BP_FAT	GO:0009891~positive regulation of biosynthetic process	positive regulation of biosynthetic process	transcription regulation categories	10	17	5.88235	0.0107938	CDX1, RFX4, PUS1, SOX4, NPR1, TTF1, NR4A3, NPAS4, RAET1D, SALL4, GCK, MYOCD, GATA4, MYOG, POU3F2, RBPJL, SPN	207	557	13588	2.00345	0.999999	0.789684	16.2286
241	red	GOTERM_BP_FAT	GO:0010604~positive regulation of macromolecule metabolic process	positive regulation of macromolecule metabolic process	transcription regulation categories	10	18	6.22837	0.016079	CDX1, PUS1, RFX4, SOX4, TTF1, NPAS4, NHLRC1, NR4A3, SALL4, GCK, MYOCD, GATA4, DOK7, ADRA1B, MYOG, POU3F2, RBPJL, SPN	207	633	13588	1.86661	1	0.825633	23.2403
242	red	GOTERM_MF_FAT	GO:0016563~transcription activator activity	transcription activator activity	transcription regulation categories	10	10	3.46021	0.0171152	MEF2D, MYOCD, PUS1, GATA4, SOX4, MYOG, NR4A3, NPAS4, RBPJL, SCAND1	202	259	13288	2.53985	0.997077	0.857013	20.9336
243	red	GOTERM_BP_FAT	GO:0045944~positive regulation of transcription from RNA polymerase II promoter	positive regulation of transcription from RNA polymerase II promoter	transcription regulation categories	10	12	4.15225	0.0207996	CDX1, SALL4, RFX4, MYOCD, PUS1, GATA4, SOX4, TTF1, POU3F2, MYOG, NR4A3, NPAS4	207	358	13588	2.20031	1	0.856476	29.0335
244	red	GOTERM_BP_FAT	GO:0006355~regulation of transcription, DNA-dependent	regulation of transcription, DNA-dependent	transcription regulation categories	10	33	11.4187	0.0216146	CDX1, PUS1, CDX4, IRX1, HIRA, SOX4, NR2E1, HOXD11, YBX2, HOXC8, MYOCD, GATA4, PER1, MYOG, POU3F2, RBPJL, PITX1, ETV3, TBX6, PDCD11, RFX4, ZFP1, TTF1, TNP1, NR0B2, NR4A3, NPAS4, SIRT1, MEF2D, SALL4, SMARCAL1, RHOX12, SCAND1	207	1465	13588	1.47864	1	0.810242	29.9912
245	red	GOTERM_BP_FAT	GO:0045893~positive regulation of transcription, DNA-dependent	positive regulation of transcription, DNA-dependent	transcription regulation categories	10	13	4.49827	0.0246875	CDX1, RFX4, PUS1, SOX4, TTF1, NR4A3, NPAS4, SALL4, MYOCD, GATA4, MYOG, POU3F2, RBPJL	207	416	13588	2.05133	1	0.817524	33.4939
246	red	GOTERM_BP_FAT	GO:0051254~positive regulation of RNA metabolic process	positive regulation of RNA metabolic process	transcription regulation categories	10	13	4.49827	0.0259626	CDX1, RFX4, PUS1, SOX4, TTF1, NR4A3, NPAS4, SALL4, MYOCD, GATA4, MYOG, POU3F2, RBPJL	207	419	13588	2.03664	1	0.802036	34.8985
247	red	GOTERM_BP_FAT	GO:0051252~regulation of RNA metabolic process	regulation of RNA metabolic process	transcription regulation categories	10	33	11.4187	0.0263	CDX1, PUS1, CDX4, IRX1, HIRA, SOX4, NR2E1, HOXD11, YBX2, HOXC8, MYOCD, GATA4, PER1, MYOG, POU3F2, RBPJL, PITX1, ETV3, TBX6, PDCD11, RFX4, ZFP1, TTF1, TNP1, NR0B2, NR4A3, NPAS4, SIRT1, MEF2D, SALL4, SMARCAL1, RHOX12, SCAND1	207	1488	13588	1.45578	1	0.791165	35.2619
248	red	GOTERM_BP_FAT	GO:0051173~positive regulation of nitrogen compound metabolic process	positive regulation of nitrogen compound metabolic process	transcription regulation categories	10	15	5.19031	0.0295313	CDX1, RFX4, PUS1, SOX4, TTF1, NPR1, NR4A3, NPAS4, RAET1D, SALL4, MYOCD, GATA4, MYOG, POU3F2, RBPJL	207	526	13588	1.87193	1	0.814589	38.6831
249	red	GOTERM_BP_FAT	GO:0010557~positive regulation of macromolecule biosynthetic process	positive regulation of macromolecule biosynthetic process	transcription regulation categories	10	15	5.19031	0.0312035	CDX1, RFX4, PUS1, SOX4, TTF1, NR4A3, NPAS4, SALL4, GCK, MYOCD, GATA4, MYOG, POU3F2, RBPJL, SPN	207	530	13588	1.85781	1	0.805935	40.3845
250	red	GOTERM_MF_FAT	GO:0003700~transcription factor activity	transcription factor activity	transcription regulation categories	10	19	6.57439	0.046837	TBX6, CDX1, CDX4, IRX1, GMEB1, NR0B2, NR4A3, NR2E1, HOXD11, MEF2D, HOXC8, GATA4, MYOG, POU3F2, RHOX12, RBPJL, SCAND1, PITX1, ETV3	202	776	13288	1.61065	1	0.982637	47.9343
251	red	GOTERM_BP_FAT	GO:0045935~positive regulation of nucleobase, nucleoside, nucleotide and nucleic acid metabolic process	positive regulation of nucleobase, nucleoside, nucleotide and nucleic acid metabolic process	transcription regulation categories	10	14	4.84429	0.0470465	CDX1, RFX4, PUS1, SOX4, TTF1, NPR1, NR4A3, NPAS4, SALL4, MYOCD, GATA4, MYOG, POU3F2, RBPJL	207	510	13588	1.80195	1	0.874689	54.447
252	red	GOTERM_BP_FAT	GO:0009890~negative regulation of biosynthetic process	negative regulation of biosynthetic process	transcription regulation categories	10	15	5.19031	0.00643	CDX4, TTF1, TNP1, NR2E1, SIRT1, YBX2, FERD3L, HOXC8, SALL4, GCK, MYOCD, RNF128, PER1, GCHFR, ETV3	207	434	13588	2.26875	0.999761	0.750886	9.98857
253	red	GOTERM_BP_FAT	GO:0031327~negative regulation of cellular biosynthetic process	negative regulation of cellular biosynthetic process	transcription regulation categories	10	14	4.84429	0.0140508	FERD3L, HOXC8, SALL4, MYOCD, GCK, CDX4, RNF128, PER1, TNP1, TTF1, SIRT1, NR2E1, ETV3, YBX2	207	430	13588	2.1372	1	0.839531	20.6174
254	red	GOTERM_BP_FAT	GO:0010558~negative regulation of macromolecule biosynthetic process	negative regulation of macromolecule biosynthetic process	transcription regulation categories	10	13	4.49827	0.0257538	FERD3L, HOXC8, SALL4, MYOCD, CDX4, RNF128, PER1, TNP1, TTF1, NR2E1, SIRT1, ETV3, YBX2	207	418	13588	2.04151	1	0.814889	34.6705
255	red	GOTERM_BP_FAT	GO:0010605~negative regulation of macromolecule metabolic process	negative regulation of macromolecule metabolic process	transcription regulation categories	10	14	4.84429	0.0446775	FERD3L, HOXC8, SALL4, MYOCD, CDX4, RNF128, ADRA1B, PER1, TNP1, TTF1, NR2E1, SIRT1, ETV3, YBX2	207	506	13588	1.8162	1	0.869694	52.5637
256	greenyellow	GOTERM_BP_FAT	GO:0016192~vesicle-mediated transport	vesicle-mediated transport	vesicle-mediated categories	11	15	7.35294	0.0004	SCAMP1, ALS2, FAM160A2, EPS15L1, ITSN2, VPS33A, SYP, AP2A2, FNBP1, VPS4A, AP3D1, NECAP1, LGI3, VAMP2, SH3GL2	144	466	13588	3.03737	0.311585	0.311585	0.624715
257	greenyellow	GOTERM_CC_FAT	GO:0030665~clathrin coated vesicle membrane	clathrin coated vesicle membrane	vesicle-mediated categories	11	5	2.45098	0.000425	SYP, SLC17A7, SCAMP1, NECAP1, VAMP2	125	36	12504	13.8933	0.0802509	0.0802509	0.529519
258	greenyellow	GOTERM_CC_FAT	GO:0030136~clathrin-coated vesicle	clathrin-coated vesicle	vesicle-mediated categories	11	7	3.43137	0.000579	SYP, SLC17A7, SCAMP1, SYT11, NECAP1, LGI3, VAMP2	125	104	12504	6.73292	0.107797	0.0373068	0.721297
259	greenyellow	GOTERM_CC_FAT	GO:0030135~coated vesicle	coated vesicle	vesicle-mediated categories	11	7	3.43137	0.00145	SYP, SLC17A7, SCAMP1, SYT11, NECAP1, LGI3, VAMP2	125	124	12504	5.64697	0.248764	0.0465541	1.79899
260	greenyellow	GOTERM_CC_FAT	GO:0030662~coated vesicle membrane	coated vesicle membrane	vesicle-mediated categories	11	5	2.45098	0.00185	SYP, SLC17A7, SCAMP1, NECAP1, VAMP2	125	53	12504	9.43698	0.306186	0.0508816	2.29333
261	greenyellow	GOTERM_CC_FAT	GO:0044433~cytoplasmic vesicle part	cytoplasmic vesicle part	vesicle-mediated categories	11	5	2.45098	0.0146722	SYP, SLC17A7, SCAMP1, NECAP1, VAMP2	125	95	12504	5.26484	0.945624	0.157418	16.8733
262	greenyellow	GOTERM_CC_FAT	GO:0012506~vesicle membrane	vesicle membrane	vesicle-mediated categories	11	5	2.45098	0.0157306	SYP, SLC17A7, SCAMP1, NECAP1, VAMP2	125	97	12504	5.15629	0.956	0.159309	17.9829
263	greenyellow	GOTERM_CC_FAT	GO:0031410~cytoplasmic vesicle	cytoplasmic vesicle	vesicle-mediated categories	11	11	5.39216	0.0295015	SYP, SLC2A8, SLC17A7, SCAMP1, FNBP1, AP2A2, DYSF, SYT11, NECAP1, LGI3, VAMP2	125	508	12504	2.16605	0.997258	0.235205	31.2302
264	greenyellow	GOTERM_CC_FAT	GO:0031982~vesicle	vesicle	vesicle-mediated categories	11	11	5.39216	0.0334602	SYP, SLC2A8, SLC17A7, SCAMP1, FNBP1, AP2A2, DYSF, SYT11, NECAP1, LGI3, VAMP2	125	519	12504	2.12014	0.998775	0.252857	34.6563
265	blue	GOTERM_CC_FAT	GO:0031988~membrane-bounded vesicle	membrane-bounded vesicle	vesicle-mediated categories	11	36	5.6872	4.41e-06	MYO5A, CLTA, GANAB, SYT4, RAB3D, CADM1, GRIP1, AP2S1, MYO7A, TH, COPZ1, CRCP, ATP6V1B2, SLC1A4, ECE2, ECE1, SCG3, SPG21, SLC30A5, SLC39A4, EHD3, SCAMP5, TES, RAB27A, MT3, AP2M1, ASPSCR1, CCDC88A, GARS, ANXA2, SENP2, NCSTN, CORO1A, CADPS2, TRAPPC4, SDCBP	457	420	12504	2.34523	0.00158739	0.000794	0.00606056
266	blue	GOTERM_CC_FAT	GO:0031982~vesicle	vesicle	vesicle-mediated categories	11	41	6.47709	6.13e-06	MYO5A, SRI, CLTA, GANAB, CADM1, RAB3D, SYT4, GRIP1, AP2S1, MYO7A, TH, COPZ1, CRCP, ATP6V1B2, SLC1A4, APP, ECE2, ECE1, AP3M2, KLC1, SCG3, SLC30A5, SPG21, SLC39A4, EHD3, SCAMP5, TES, AP2M1, RAB27A, MT3, ASPSCR1, CCDC88A, GARS, CYB561, ANXA2, SENP2, NCSTN, CORO1A, CADPS2, TRAPPC4, SDCBP	457	519	12504	2.16147	0.00220431	0.000735	0.0084184
267	blue	GOTERM_CC_FAT	GO:0016023~cytoplasmic membrane-bounded vesicle	cytoplasmic membrane-bounded vesicle	vesicle-mediated categories	11	35	5.52923	8.36e-06	MYO5A, CLTA, GANAB, SYT4, RAB3D, CADM1, GRIP1, AP2S1, MYO7A, TH, COPZ1, CRCP, ATP6V1B2, SLC1A4, ECE2, ECE1, SCG3, SPG21, SLC30A5, SLC39A4, EHD3, SCAMP5, TES, RAB27A, MT3, AP2M1, CCDC88A, GARS, ANXA2, SENP2, NCSTN, CORO1A, CADPS2, TRAPPC4, SDCBP	457	414	12504	2.31313	0.00300647	0.000752	0.0114864
268	blue	GOTERM_CC_FAT	GO:0031410~cytoplasmic vesicle	cytoplasmic vesicle	vesicle-mediated categories	11	39	6.16114	2.11e-05	MYO5A, CLTA, GANAB, RAB3D, SYT4, CADM1, GRIP1, AP2S1, MYO7A, TH, COPZ1, CRCP, ATP6V1B2, SLC1A4, APP, ECE2, ECE1, AP3M2, KLC1, SCG3, SLC30A5, SPG21, SLC39A4, EHD3, SCAMP5, TES, AP2M1, RAB27A, MT3, CCDC88A, GARS, CYB561, ANXA2, SENP2, NCSTN, CORO1A, CADPS2, TRAPPC4, SDCBP	457	508	12504	2.10055	0.00755221	0.000947	0.028917
269	blue	GOTERM_BP_FAT	GO:0016192~vesicle-mediated transport	vesicle-mediated transport	vesicle-mediated categories	11	41	6.47709	3.16e-08	MYO5A, ABCA7, ACHE, CLTA, SYT4, RAB3D, AP2S1, MYO7A, COPZ1, CDC42SE1, ARHGAP17, SRC, CD47, AP2B1, APP, AP3M2, CAP1, SCAMP5, RAB27A, AP2M1, DBNL, KDELR2, STX3, VAV3, GARS, SCRN1, AP4M1, ERGIC3, ELMO1, NRAS, RABEP2, CADPS2, LRP10, NME1, LRP12, ARF3, VAMP4, TRAPPC4, MAPK8IP1, UNC13B, ANKFY1	450	466	13588	2.65669	6.57e-05	6.57e-05	5.46e-05
270	pink	GOTERM_MF_FAT	GO:0005198~structural molecule activity	structural molecule activity	others	12	23	8.45588	1.61e-06	RPL35, RPS27L, GM11353, TPM2, RPS6, COL16A1, GM11539, RPS3, RPS19, RPL23, RPS17, RPS14, RPL34, RPLP0, CTSE, GM10335, TUBB6, COL1A1, RPL4, RPS11, MRPL33, THBS2, RPS27A	205	450	13288	3.313	0.000554	0.000277	0.00220207
271	purple	GOTERM_BP_FAT	GO:0002009~morphogenesis of an epithelium	morphogenesis of an epithelium	others	12	10	4.06504	0.000705	BCL10, CYP7B1, HHEX, CSF1, CASP8, PML, SEMA3A, APAF1, SOX9, TGFB1	190	173	13588	4.13386	0.693633	0.0314665	1.18023
272	turquoise	GOTERM_BP_FAT	GO:0010927~cellular component assembly involved in morphogenesis	cellular component assembly involved in morphogenesis	others	12	11	1.24014	4.48e-06	ACTC1, MYL2, TCAP, ACTA1, GNPAT, MYH6, NEURL1A, TTN, PROX1, UBE2B, CAPN3	646	36	13588	6.42707	0.00983783	0.000706	0.00779643
273	pink	KEGG_PATHWAY	mmu03010:Ribosome	Ribosome	ribosome categories	13	16	5.88235	2.75e-10	RPL35, RPS27L, GM11353, RPS6, GM11539, RPS3, RPS19, RPL23, RPS17, RPS14, RPL34, RPLP0, GM10335, RPL4, RPS11, RPS27A	121	89	5738	8.52521	2.98e-08	2.98e-08	3.1e-07
274	pink	GOTERM_MF_FAT	GO:0003735~structural constituent of ribosome	structural constituent of ribosome	ribosome categories	13	17	6.25	1.31e-09	RPL35, RPS27L, GM11353, RPS6, GM11539, RPS3, RPS19, RPL23, RPS17, RPS14, RPL34, RPLP0, GM10335, RPL4, RPS11, MRPL33, RPS27A	205	151	13288	7.29756	4.5e-07	4.5e-07	1.79e-06
275	red	GOTERM_MF_FAT	GO:0003677~DNA binding	DNA binding	dna binding	14	43	14.8789	0.00202367	CDX1, PUS1, CDX4, IRX1, SOX4, NR2E1, HOXD11, YBX2, FERD3L, HOXC8, OLIG3, GATA4, TIGD3, POU3F2, MYOG, RBPJL, NTHL1, PITX1, ETV3, TBX6, RFX4, SSBP1, RCOR1, GMEB1, ZFP1, TNP1, TTF1, ZFP629, NR0B2, NR4A3, TOP1MT, NPAS4, POLR3D, ZFP592, MEF2D, RPAP1, SALL4, SMARCAL1, D1PAS1, RAD54L2, RHOX12, NHEJ1, SCAND1	202	1781	13288	1.58823	0.495755	0.495755	2.71852
276	red	GOTERM_BP_FAT	GO:0007166~cell surface receptor linked signal transduction	cell surface receptor linked signal transduction	cell surface receptor signaling	15	49	16.955	0.0426532	OLFR412, OLFR1396, GNA15, OLFR809, OLFR229, FGF16, OLFR559, VMN1R29, VMN1R63, VMN1R213, CCRL2, NOS2, OLFR1212, SPN, OLFR128, MRGPRG, OLFR732, CRHR1, CRHR2, PLCE1, DLL4, DOK7, GPR17, OLFR394, OLFR90, VMN1R40, ADAMTS13, FFAR3, OLFR135, OLFR1443, SOX4, VMN1R189, EPHB4, TAS2R110, OLFR49, OLFR107, FBXW2, LTK, OLFR243, NPR1, GPR152, OPN5, EPHA4, DKK1, OLFR373, OLFR1166, OLFR371, ADRA1B, OLFR376	207	2495	13588	1.28917	1	0.875998	50.8966
277	greenyellow	GOTERM_MF_FAT	GO:0030695~GTPase regulator activity	GTPase regulator activity	cell surface receptor signaling	15	10	4.90196	0.0148125	ALS2, RABGAP1, ABR, CYTH1, RALGAPB, TSC2, GPSM1, EVI5L, ITSN2, CDC42BPB	142	361	13288	2.59217	0.99118	0.349532	18.2166
278	turquoise	KEGG_PATHWAY	mmu05012:Parkinson's disease	Parkinson's disease	degenerative disease pathways	16	43	4.8478	1.41e-22	UQCRC2, NDUFB6, UQCRC1, NDUFB7, NDUFB8, ATP5B, UBE2G1, UBE2G2, CYC1, COX7C, PINK1, ATP5G1, COX5A, ATP5G3, COX5B, GM10231, NDUFS7, NDUFS6, NDUFS5, UQCR10, UQCR11, NDUFS4, NDUFS8, COX6B1, NDUFS3, NDUFS2, ATP5J, NDUFA2, NDUFA8, COX8B, NDUFA9, NDUFA7, COX4I1, NDUFC1, VDAC3, NDUFA1, PARK7, VDAC1, NDUFV1, SDHC, NDUFV2, COX6A2, ATP5C1	304	133	5738	6.10244	2.34e-20	2.34e-20	1.71e-19
279	turquoise	KEGG_PATHWAY	mmu05016:Huntington's disease	Huntington's disease	degenerative disease pathways	16	47	5.29876	4.14e-20	UQCRC2, POLR2F, NDUFB6, UQCRC1, NDUFB7, NDUFB8, ATP5B, PPARG, CYC1, POLR2I, COX7C, ATP5G1, COX5A, ATP5G3, COX5B, GM10231, NDUFS7, NDUFS6, TFAM, NDUFS5, UQCR10, UQCR11, NDUFS4, NDUFS8, COX6B1, NDUFS3, NDUFS2, ATP5J, NDUFA2, NDUFA8, COX8B, NDUFA9, NDUFA7, COX4I1, NDUFC1, DNAIC1, VDAC3, NDUFA1, PPARGC1A, VDAC1, SOD2, EP300, NDUFV1, SDHC, NDUFV2, COX6A2, ATP5C1	304	183	5738	4.84768	6.88e-18	2.29e-18	5.04e-17
280	turquoise	KEGG_PATHWAY	mmu05010:Alzheimer's disease	Alzheimer's disease	degenerative disease pathways	16	40	4.50958	1.44e-14	UQCRC2, NDUFB6, UQCRC1, NDUFB7, APH1A, NDUFB8, ATP5B, CYC1, COX7C, ATP5G1, COX5A, ATP5G3, COX5B, GM10231, NDUFS7, NDUFS6, NDUFS5, UQCR10, UQCR11, NDUFS4, NDUFS8, COX6B1, NDUFS3, NDUFS2, ATP5J, LPL, NDUFA2, NDUFA8, COX8B, NDUFA9, NDUFA7, COX4I1, NDUFC1, NDUFA1, ATP2A2, NDUFV1, SDHC, NDUFV2, COX6A2, ATP5C1	304	182	5738	4.14835	2.38e-12	5.94e-13	1.74e-11
281	turquoise	KEGG_PATHWAY	mmu03320:PPAR signaling pathway	PPAR signaling pathway	ppar signaling pathway	17	14	1.57835	0.000216	CPT1B, LPL, PPARA, ACADM, CPT2, RXRA, PPARG, RXRG, AQP7, ACSL1, CYP27A1, FABP3, ACAA1A, SCP2	304	79	5738	3.34494	0.0352	0.0051	0.262
282	turquoise	KEGG_PATHWAY	mmu04910:Insulin signaling pathway	Insulin signaling pathway	insulin signaling pathway	18	19	2.14205	0.000306	PHKG1, MAP2K2, PHKB, PRKAB2, HK2, MKNK2, FBP2, PPP1R3A, PPP1CB, PPARGC1A, PPP1R3C, CRKL, PYGM, SLC2A4, GYS1, PRKAA2, TRIP10, INSR, RAPGEF1	304	138	5738	2.59873	0.0495	0.00633	0.371
283	turquoise	GOTERM_BP_FAT	GO:0006091~generation of precursor metabolites and energy	generation of precursor metabolites and energy	generation of metabolites and ion transport	19	59	6.65163	1.03e-23	UQCRC2, UQCRC1, PHKB, COX10, ATP5B, CYC1, PGAM2, OGDH, PDHB, NDUFS7, NDUFS6, NDUFS5, UQCR10, UQCR11, NDUFS4, IDH3G, NDUFS8, NDUFS3, NDUFS2, ATP5J, ACO2, ALDH5A1, SUCLG2, PHKG1, NDUFA13, PFKM, NDUFC1, PPP1R3A, PPARGC1A, PPP1CB, NDUFA12, ATP5C1, ALDOA, NDUFB6, NDUFB7, NDUFB8, HK2, ATP5G1, ATP5G3, GM10231, TPI1, PPP1R3C, ETFDH, GYS1, ENO3, ETFB, NDUFA2, NDUFA8, NDUFA9, NDUFA7, CS, EPM2A, NDUFA1, SOD…	646	261	13588	4.75482	2.27e-20	2.27e-20	1.79e-20
284	turquoise	GOTERM_MF_FAT	GO:0015077~monovalent inorganic cation transmembrane transporter activity	monovalent inorganic cation transmembrane transporter activity	generation of metabolites and ion transport	19	16	1.80383	1.49e-05	COX8B, ATP5B, COX7C, COX4I1, ATP5G1, ATP1A2, COX5A, ATP5G3, COX5B, GM10231, UQCR10, UQCR11, ATP5C1, COX6B1, COX6A2, ATP5J	639	87	13288	3.82437	0.0116	0.00195	0.0227
285	turquoise	GOTERM_MF_FAT	GO:0015078~hydrogen ion transmembrane transporter activity	hydrogen ion transmembrane transporter activity	generation of metabolites and ion transport	19	15	1.69109	3.19e-05	UQCR10, UQCR11, COX8B, ATP5B, COX6A2, COX7C, COX6B1, ATP5C1, COX4I1, ATP5G1, COX5A, COX5B, ATP5G3, GM10231, ATP5J	639	82	13288	3.80396	0.0248	0.00358	0.0489
286	turquoise	GOTERM_MF_FAT	GO:0022890~inorganic cation transmembrane transporter activity	inorganic cation transmembrane transporter activity	generation of metabolites and ion transport	19	18	2.02931	0.000119	COX8B, ATP5B, COX7C, COX4I1, ATP5G1, ATP1A2, COX5A, COX5B, ATP5G3, GM10231, UQCR10, UQCR11, ATP2A2, ATP5C1, COX6B1, COX6A2, SLC22A5, ATP5J	639	127	13288	2.94732	0.0890932	0.00928807	0.181449
287	cyan	GOTERM_BP_FAT	GO:0006812~cation transport	cation transport	generation of metabolites and ion transport	19	12	6.52174	0.00885305	KCNU1, KCTD10, SLC36A1, SLC39A11, ATP1B3, ATOX1, KCTD20, SFXN1, KCNK1, FKBP1B, NSF, ATP6V1F	128	515	13588	2.47354	0.999531	0.999531	12.876
288	cyan	GOTERM_BP_FAT	GO:0030001~metal ion transport	metal ion transport	generation of metabolites and ion transport	19	10	5.43478	0.0228236	KCNU1, KCTD10, SLC39A11, ATP1B3, ATOX1, KCTD20, SFXN1, KCNK1, FKBP1B, NSF	128	442	13588	2.40173	1	0.916903	30.0841
289	turquoise	GOTERM_BP_FAT	GO:0045333~cellular respiration	cellular respiration	respiration	20	14	1.57835	2.96e-06	UQCRC1, ACO2, NDUFB8, SUCLG2, ALDH5A1, COX10, CS, NDUFA7, PPARGC1A, SOD2, UQCR10, IDH3G, UQCR11, SDHC	646	59	13588	4.99113	0.00649999	0.000502	0.00514263
290	black	GOTERM_BP_FAT	GO:0030323~respiratory tube development	respiratory tube development	respiration	20	11	3.80623	1.25e-05	BMP4, ALDH1A2, RBP4, PDPN, CTGF, TGFBR2, PDGFRA, MGP, MMP14, ADAMTS2, FOXP1	217	113	13588	6.09551	0.0192313	0.00138608	0.0208254
291	black	GOTERM_BP_FAT	GO:0060541~respiratory system development	respiratory system development	respiration	20	11	3.80623	2.82e-05	BMP4, ALDH1A2, RBP4, PDPN, CTGF, TGFBR2, PDGFRA, MGP, MMP14, ADAMTS2, FOXP1	217	124	13588	5.55478	0.0429042	0.00274	0.0470226
292	turquoise	GOTERM_BP_FAT	GO:0006412~translation	translation	translation	21	30	3.38219	0.000616	TUFM, MRPS16, MTIF3, MRPS30, GFM2, MRPL12, MRPL14, MRPL16, TARSL2, MRPL34, EIF2B4, MARS, MRPL2, MRPL51, DARS, AIMP2, EEF1A2, MRPS24, EPRS, MRPS21, MRPL30, EIF2B1, EARS2, RSL1D1, MTRF1, TSFM, EIF2S2, RPL3L, MRPL47, EEF1D	646	319	13588	1.97812	0.742837	0.0403176	1.06527
293	turquoise	GOTERM_MF_FAT	GO:0016791~phosphatase activity	phosphatase activity	phosphatase activity	22	31	3.49493	1.24e-06	PHLPP1, PDP2, ACP6, STYX, DUSP10, PGAM2, PTPN21, TIMM50, PPM1B, DUPD1, DUSP19, NT5C3, PHOSPHO1, CTDSP1, INPP5A, PPTC7, INPPL1, EPM2A, PTPN4, EPHX2, DUSP23, FBP2, PPP1R3A, PPP1CB, EYA4, DUSP1, PTP4A3, PPM1K, INPP4B, PPM1L, DUSP7	639	238	13288	2.70859	0.000973	0.000243	0.00189467
294	turquoise	GOTERM_MF_FAT	GO:0004721~phosphoprotein phosphatase activity	phosphoprotein phosphatase activity	phosphatase activity	22	22	2.48027	1.19e-05	PHLPP1, PDP2, EPM2A, PTPN4, STYX, DUSP23, DUSP10, PTPN21, TIMM50, PPM1B, PPP1R3A, PPP1CB, DUPD1, EYA4, DUSP19, DUSP1, PTP4A3, PPM1K, CTDSP1, PPM1L, DUSP7, PPTC7	639	152	13288	3.0098	0.00934322	0.00187567	0.0182681
295	turquoise	GOTERM_BP_FAT	GO:0006470~protein amino acid dephosphorylation	protein amino acid dephosphorylation	phosphatase activity	22	17	1.91657	9.29e-05	PDP2, EPM2A, PTPN4, STYX, DUSP23, DUSP10, TIMM50, PTPN21, PPM1B, PPP1CB, DUPD1, DUSP19, DUSP1, PTP4A3, PPM1K, PPM1L, DUSP7	646	114	13588	3.13666	0.185303	0.00971153	0.161488
296	turquoise	GOTERM_BP_FAT	GO:0016311~dephosphorylation	dephosphorylation	phosphatase activity	22	18	2.02931	0.000371	PDP2, EPM2A, PTPN4, STYX, DUSP23, DUSP10, PTPN21, TIMM50, PPM1B, PPP1CB, DUPD1, DUSP19, DUSP1, PTP4A3, PPM1K, PPM1L, DUSP7, INPP5A	646	141	13588	2.6852	0.55885	0.0288046	0.643306
297	black	KEGG_PATHWAY	mmu04512:ECM-receptor interaction	ECM-receptor interaction	cell adhesion	23	13	4.49827	3.14e-09	COL4A2, COL4A1, TNXB, COL3A1, ITGA11, ITGB4, SDC2, VWF, COL1A2, COL6A2, COL6A1, THBS1, THBS3	89	83	5738	10.098	3.36e-07	3.36e-07	3.53e-06
298	black	KEGG_PATHWAY	mmu04510:Focal adhesion	Focal adhesion	cell adhesion	23	18	6.22837	4.99e-09	EGFR, CAV1, COL4A2, COL4A1, TNXB, COL3A1, ITGB4, ITGA11, IGF1, VWF, CCND3, COL1A2, COL6A2, PDGFRA, COL6A1, RAP1B, THBS1, THBS3	89	198	5738	5.86108	5.34e-07	2.67e-07	5.61e-06
299	black	GOTERM_BP_FAT	GO:0007155~cell adhesion	cell adhesion	cell adhesion	23	33	11.4187	2.97e-10	AEBP1, IGFBP7, ITGB4, ITGA11, CLDN11, SCARF2, ITGBL1, VCAM1, WISP2, CTGF, MSLN, TGFBI, COL6A2, COL12A1, COL6A1, THBS1, THBS3, DPT, B4GALT1, ICAM1, TNXB, PTPRF, PDPN, HSPG2, EFS, NID1, MFGE8, VWF, LYVE1, OMD, STAB1, ANTXR1, MFAP4	217	561	13588	3.68338	4.61e-07	1.54e-07	4.95e-07
300	black	GOTERM_BP_FAT	GO:0022610~biological adhesion	biological adhesion	cell adhesion	23	33	11.4187	3.1e-10	AEBP1, IGFBP7, ITGB4, ITGA11, CLDN11, SCARF2, ITGBL1, VCAM1, WISP2, CTGF, MSLN, TGFBI, COL6A2, COL12A1, COL6A1, THBS1, THBS3, DPT, B4GALT1, ICAM1, TNXB, PTPRF, PDPN, HSPG2, EFS, NID1, MFGE8, VWF, LYVE1, OMD, STAB1, ANTXR1, MFAP4	217	562	13588	3.67683	4.83e-07	1.21e-07	5.18e-07
301	black	GOTERM_MF_FAT	GO:0030247~polysaccharide binding	polysaccharide binding	carbohydrate binding	24	15	5.19031	1.32e-08	BMP4, TNXB, ENPP2, FBN1, CCDC80, DCN, VIT, LYVE1, BGN, CTGF, STAB1, RSPO3, CFH, PTN, THBS1	210	128	13288	7.41518	4.77e-06	2.39e-06	1.81e-05
302	black	GOTERM_MF_FAT	GO:0001871~pattern binding	pattern binding	carbohydrate binding	24	15	5.19031	1.32e-08	BMP4, TNXB, ENPP2, FBN1, CCDC80, DCN, VIT, LYVE1, BGN, CTGF, STAB1, RSPO3, CFH, PTN, THBS1	210	128	13288	7.41518	4.77e-06	2.39e-06	1.81e-05
303	black	GOTERM_MF_FAT	GO:0005539~glycosaminoglycan binding	glycosaminoglycan binding	carbohydrate binding	24	13	4.49827	2.26e-07	BMP4, LYVE1, BGN, TNXB, STAB1, CTGF, RSPO3, CCDC80, CFH, PTN, DCN, VIT, THBS1	210	114	13288	7.21571	8.19e-05	1.36e-05	0.000311
304	black	GOTERM_MF_FAT	GO:0030246~carbohydrate binding	carbohydrate binding	carbohydrate binding	24	20	6.92042	6.19e-07	MRC1, BMP4, TNXB, ENPP2, CD248, FBN1, CCDC80, COLEC12, DCN, VIT, CLEC10A, LYVE1, BGN, STAB1, CTGF, RSPO3, CFH, CLEC4A1, PTN, THBS1	210	317	13288	3.99219	0.000224	3.2e-05	0.000851
305	black	GOTERM_MF_FAT	GO:0019838~growth factor binding	growth factor binding	carbohydrate binding	24	15	5.19031	4.91e-12	COL4A1, LTBP4, IGFBP7, COL3A1, IGFBP6, ESM1, WISP2, CTGF, NTRK2, COL1A2, PDGFRA, COL6A1, HTRA3, IGFBP2, IGFBP4	210	72	13288	13.1825	1.78e-09	1.78e-09	6.75e-09
306	black	GOTERM_BP_FAT	GO:0040008~regulation of growth	regulation of growth	regulation and organ development	25	14	4.84429	0.000232	RBP4, WISP2, GPC3, CTGF, IGFBP7, IGFBP6, TGFBR2, FOXC2, FOXC1, HTRA3, ESM1, IGFBP2, IGFBP4, SERP1	217	256	13588	3.4244	0.303	0.0143	0.386
307	black	GOTERM_BP_FAT	GO:0035295~tube development	tube development	regulation and organ development	25	20	6.92042	4.28e-08	BMP4, B4GALT1, RBP4, PDPN, LMO4, TGFBR2, MGP, IGF1, ZEB2, MMP14, FOXP1, ALDH1A2, GPC3, CTGF, TGM2, PDGFRA, FOXC2, FOXC1, ADAMTS2, TWIST1	217	264	13588	4.74375	6.66e-05	1.11e-05	7.14e-05
308	black	GOTERM_BP_FAT	GO:0030324~lung development	lung development	regulation and organ development	25	11	3.80623	1.06e-05	BMP4, ALDH1A2, RBP4, PDPN, CTGF, TGFBR2, PDGFRA, MGP, MMP14, ADAMTS2, FOXP1	217	111	13588	6.20534	0.0164343	0.00137995	0.0177716
309	black	GOTERM_BP_FAT	GO:0001944~vasculature development	vasculature development	regulation and organ development	25	17	5.88235	2.44e-06	BMP4, RECK, B4GALT1, CAV1, PDPN, TGFBR2, COL3A1, ANPEP, ELK3, MMP14, ZFP36L1, ALDH1A2, CTGF, NTRK2, TGM2, FOXC2, FOXC1	217	250	13588	4.25799	0.00379619	0.000475	0.0040793
310	black	GOTERM_BP_FAT	GO:0001568~blood vessel development	blood vessel development	regulation and organ development	25	16	5.53633	8.3e-06	BMP4, RECK, B4GALT1, CAV1, TGFBR2, COL3A1, ANPEP, ELK3, MMP14, ZFP36L1, ALDH1A2, CTGF, NTRK2, TGM2, FOXC2, FOXC1	217	244	13588	4.10607	0.0128315	0.00117336	0.0138506
311	black	GOTERM_BP_FAT	GO:0048514~blood vessel morphogenesis	blood vessel morphogenesis	regulation and organ development	25	13	4.49827	7.74e-05	BMP4, ZFP36L1, B4GALT1, CAV1, CTGF, NTRK2, TGFBR2, TGM2, FOXC2, FOXC1, ANPEP, ELK3, MMP14	217	198	13588	4.11125	0.113478	0.00546	0.129106
312	black	GOTERM_BP_FAT	GO:0001503~ossification	ossification	regulation and organ development	25	12	4.15225	9.41e-07	BMP4, CTGF, NAB1, HSPG2, MGP, IGF1, PTN, FOXC2, FOXC1, IGF2, MMP14, BMP6	217	106	13588	7.08877	0.00146326	0.000209	0.00157057
313	black	GOTERM_BP_FAT	GO:0060348~bone development	bone development	regulation and organ development	25	12	4.15225	2.74e-06	BMP4, CTGF, NAB1, HSPG2, MGP, IGF1, PTN, FOXC2, FOXC1, IGF2, MMP14, BMP6	217	118	13588	6.36788	0.00425777	0.000474	0.00457636
314	black	GOTERM_BP_FAT	GO:0001501~skeletal system development	skeletal system development	regulation and organ development	25	18	6.22837	3.08e-06	BMP4, RBP4, HEXA, TGFBR2, HSPG2, MGP, IGF1, IGF2, DLK1, MMP14, CTGF, NAB1, PDGFRA, FOXC2, PTN, FOXC1, BMP6, SERP1	217	285	13588	3.95479	0.0047744	0.000478	0.00513296
315	black	GOTERM_BP_FAT	GO:0035239~tube morphogenesis	tube morphogenesis	regulation and organ development	25	12	4.15225	9.06e-05	BMP4, B4GALT1, GPC3, PDPN, LMO4, TGFBR2, TGM2, IGF1, FOXC2, ZEB2, MMP14, TWIST1	217	171	13588	4.39421	0.131434	0.00610789	0.151023
316	black	GOTERM_MF_FAT	GO:0005509~calcium ion binding	calcium ion binding	calcium ion binding	26	36	12.4567	1.03e-07	FKBP9, FKBP7, F13A1, LTBP4, CD248, ITGA11, DLK1, CLEC10A, TPM4, EFHD1, ANXA8, SMOC1, MAN1A, AIF1L, TGM2, THBS1, THBS3, MRC1, EFEMP2, FBN1, ANXA1, MGP, COLEC12, NID1, SPARC, MMP14, SLIT2, ANXA3, ITPR2, FBLN1, THBD, PLSCR4, SULF1, FKBP10, RCN3, MFAP4	210	840	13288	2.71184	3.72e-05	7.43e-06	0.000141
