# Supplementary material for: Inducible and reversible phenotypes in a novel mouse model of Friedreich’s Ataxia
Source: eLife. 2017 Dec 19;6:e30054. doi: 10.7554/eLife.30054 (PMC5736353; doi:10.7554/eLife.30054)
Supplement: Supplementary file 6. — Table providing differentially expressed gene’s association with observed phenotype in FRDAkd mice based on the published literature by testing association with the key-words: ataxia, cardiac fibrosis, early mortality, enlarged mitochondria, excess iron overload, motor deficits, muscular strength, myelin sheath, neuronal degeneration, sarcomeres, ventricular wall thickness, and weight loss in the PubMed database for every gene. The total number of hits (publications) for each gene are represented. [file elife-30054-supp6.xlsx]

## Sheet: Tags
Tags
ataxia
cardiac fibrosis
early mortality
enlarged mitochondria
excess iron overload
motor deficits
muscular strength
myelin sheath
neuronal degeneration
sarcomeres
ventricular wall thickness
weight loss

## Sheet: Pubmed_screen_with_Tags
Genes	Tags	PubMed Hits
AAAS	weight loss	8
ABCC8	weight loss	7
ABR	weight loss	96
Acetylcholinesterase	weight loss	109
ADAMTS13	weight loss	15
ADIPOR2	weight loss	16
ADORA1	weight loss	13
AIF1	weight loss	13
APOE	weight loss	84
APP	weight loss	129
AQP1	weight loss	12
BAD	weight loss	246
BAX	weight loss	161
BDNF	weight loss	138
BIRC5	weight loss	13
BLM	weight loss	35
CAMP	weight loss	312
CASP1	weight loss	28
CASP8	weight loss	28
CASP9	weight loss	45
CAV1	weight loss	12
CCL11	weight loss	13
CCL2	weight loss	126
CCL3	weight loss	26
CCL4	weight loss	50
CCL5	weight loss	25
CCNB1	weight loss	12
CCR5	weight loss	11
CD14	weight loss	40
CD163	weight loss	15
CD22	weight loss	7
CD33	weight loss	6
CD44	weight loss	66
CD68	weight loss	74
CD79A	weight loss	22
CD86	weight loss	12
CDC42	weight loss	7
CDK2	weight loss	10
CDK5	weight loss	7
CDKN1A	weight loss	27
CDKN1C	weight loss	9
CFP	weight loss	57
citrate synthase	weight loss	74
CLOCK	weight loss	84
CLU	weight loss	9
COL18A1	weight loss	8
COL1A1	weight loss	12
COL3A1	weight loss	7
COMP	weight loss	608
complement component 2	weight loss	7
complement component 3	weight loss	105
CTGF	weight loss	13
CX3CL1	weight loss	8
CXCL1	weight loss	47
CXCL10	weight loss	24
CXCR4	weight loss	17
DAO	weight loss	21
DBP	weight loss	192
DBT	weight loss	11
DES	weight loss	837
DLK1	weight loss	10
DMPK	weight loss	6
DPP4	weight loss	47
DPT	weight loss	16
DRD2	weight loss	13
DTNB	weight loss	23
EFS	weight loss	23
EGF	weight loss	84
EGFR	weight loss	159
EGR1	weight loss	8
EPHX1	weight loss	7
FAH	weight loss	6
FCGR3	weight loss	54
FGFR1	weight loss	14
FLCN	weight loss	119
FLT1	weight loss	8
FNDC5	weight loss	18
FOS	weight loss	139
FURIN	weight loss	9
GALC	weight loss	8
GDF15	weight loss	16
GHR	weight loss	19
GNB3	weight loss	9
GPT	weight loss	40
GPX1	weight loss	8
H19	weight loss	17
hairless	weight loss	39
HDAC1	weight loss	9
HEXA	weight loss	8
HFE	weight loss	12
HGS	weight loss	16
HMOX1	weight loss	48
HPRT	weight loss	11
HRC	weight loss	10
HSF1	weight loss	8
HSPB1	weight loss	6
ICAM1	weight loss	104
IGF1	weight loss	44
IGF2	weight loss	25
IGFBP2	weight loss	26
IGFBP4	weight loss	15
IGFBP5	weight loss	11
IL33	weight loss	7
IL6	weight loss	107
IMPACT	weight loss	6102
INSR	weight loss	8
ITGAX	weight loss	15
ITGB2	weight loss	9
IVD	weight loss	20
KRAS	weight loss	29
LARS	weight loss	28
LBP	weight loss	29
LCAT	weight loss	13
LCN2	weight loss	6
LGALS3	weight loss	9
LIFR	weight loss	8
LIPA	weight loss	9
LMNA	weight loss	10
LPL	weight loss	118
LUM	weight loss	19
MAL	weight loss	150
MAPK1	weight loss	17
MAPK3	weight loss	18
MARCO	weight loss	81
MARS	weight loss	44
MCC	weight loss	13
MDM2	weight loss	9
MECP2	weight loss	8
MEN1	weight loss	20
MFN2	weight loss	8
MGP	weight loss	6
MMP2	weight loss	22
MMP3	weight loss	6
MPO	weight loss	212
MSN	weight loss	56
MT1	weight loss	12
MT2	weight loss	9
MTOR	weight loss	146
MUSK	weight loss	12
MVP	weight loss	13
MYD88	weight loss	32
MYOG	weight loss	8
NOS2	weight loss	82
NOTCH1	weight loss	8
NQO1	weight loss	14
NRL	weight loss	12
OAT	weight loss	63
OSM	weight loss	20
OTT	weight loss	51
PARP1	weight loss	8
PDK1	weight loss	9
PDK4	weight loss	10
PF4	weight loss	8
PGP	weight loss	19
PLG	weight loss	12
PML	weight loss	14
PPARG	weight loss	18
PPARGC1A	weight loss	65
PREP	weight loss	18
PTPN1	weight loss	8
PTPRC	weight loss	6
PTX3	weight loss	8
RAN	weight loss	108
RB1	weight loss	12
RBP4	weight loss	25
RECK	weight loss	8
RELA	weight loss	37
RET	weight loss	23
S100B	weight loss	7
SAG	weight loss	6
SARS	weight loss	22
SELL	weight loss	20
SET	weight loss	1457
SIRT1	weight loss	50
SIRT3	weight loss	9
SLA	weight loss	16
SLC2A1	weight loss	7
SLC2A4	weight loss	49
SMAD3	weight loss	16
SNCA	weight loss	11
SOCS3	weight loss	31
SOD2	weight loss	11
SON	weight loss	168
SOX9	weight loss	9
SPARC	weight loss	16
spermidine synthase	weight loss	8
SPN	weight loss	6
SPP1	weight loss	16
SRC	weight loss	49
SRD5A2	weight loss	10
SRF	weight loss	7
SRI	weight loss	80
SRL	weight loss	14
SRM	weight loss	15
ST5	weight loss	6
STAT3	weight loss	139
TAZ	weight loss	6
TBCA	weight loss	7
TCF7L2	weight loss	12
TEC	weight loss	14
TEF	weight loss	38
TES	weight loss	10
TFAM	weight loss	16
TGFB1	weight loss	115
THBS1	weight loss	11
THY1	weight loss	9
TIMP1	weight loss	13
TLR2	weight loss	41
TNFRSF11A	weight loss	6
TNFRSF11B	weight loss	22
TNFRSF1A	weight loss	13
TPM3	weight loss	29
TRF	weight loss	13
TRP53	weight loss	62
TST	weight loss	33
TTN	weight loss	6
tyrosine hydroxylase	weight loss	144
UCP3	weight loss	47
UNG	weight loss	12
VIT	weight loss	29
VWF	weight loss	147
WARS	weight loss	79
WLS	weight loss	86
AAAS	early mortality	130
ABR	early mortality	11
ACADVL	early mortality	8
Acetylcholinesterase	early mortality	41
ACO2	early mortality	6
ADAMTS13	early mortality	29
ANXA2	early mortality	6
APOE	early mortality	84
APP	early mortality	38
ATP2A2	early mortality	7
AURKA	early mortality	8
B2M	early mortality	7
BAD	early mortality	542
BAX	early mortality	130
BCL6	early mortality	9
BDNF	early mortality	20
BIRC5	early mortality	29
BLM	early mortality	6
C4A	early mortality	9
C4B	early mortality	10
CAMP	early mortality	133
CASP1	early mortality	11
CASP8	early mortality	18
CASP9	early mortality	9
CAV1	early mortality	9
CCL11	early mortality	6
CCL2	early mortality	88
CCL3	early mortality	16
CCL4	early mortality	26
CCL5	early mortality	23
CCNB1	early mortality	13
CCND2	early mortality	7
CCR5	early mortality	23
CD14	early mortality	65
CD163	early mortality	11
CD22	early mortality	8
CD27	early mortality	6
CD274	early mortality	13
CD33	early mortality	31
CD44	early mortality	59
CD52	early mortality	18
CD68	early mortality	38
CD79A	early mortality	11
CD86	early mortality	22
CDC42	early mortality	7
CDK2	early mortality	14
CDKN1A	early mortality	48
CEACAM1	early mortality	6
CFH	early mortality	7
CFP	early mortality	41
citrate synthase	early mortality	15
CLOCK	early mortality	36
COL18A1	early mortality	9
COL1A1	early mortality	6
COL3A1	early mortality	9
COMP	early mortality	124
complement component 3	early mortality	79
CTGF	early mortality	26
CTNNA1	early mortality	7
CX3CL1	early mortality	6
CXCL1	early mortality	24
CXCL10	early mortality	30
CXCR4	early mortality	34
CYR61	early mortality	9
DAO	early mortality	27
DBP	early mortality	69
DBT	early mortality	6
DES	early mortality	980
DPP4	early mortality	7
DPT	early mortality	20
DUSP1	early mortality	7
E2F1	early mortality	7
EFS	early mortality	293
EGF	early mortality	65
EGFR	early mortality	538
EGR1	early mortality	37
ELN	early mortality	7
EZH2	early mortality	11
FABP3	early mortality	18
FBN1	early mortality	10
FCGR3	early mortality	41
FGFR1	early mortality	9
FLCN	early mortality	13
FLT1	early mortality	14
FOS	early mortality	43
GAA	early mortality	27
GALC	early mortality	17
GDF15	early mortality	8
GPT	early mortality	19
GSTM1	early mortality	11
GSTT1	early mortality	8
HFE	early mortality	21
HIRA	early mortality	7
HMOX1	early mortality	22
HRC	early mortality	17
HSPB1	early mortality	6
ICAM1	early mortality	94
ICOS	early mortality	8
IDH1	early mortality	17
IDH2	early mortality	8
IGF1	early mortality	18
IGF2	early mortality	10
IGFBP7	early mortality	7
IKZF1	early mortality	8
IL2RG	early mortality	6
IL6	early mortality	64
IMPACT	early mortality	10256
ISG15	early mortality	8
ITGAX	early mortality	7
ITGB2	early mortality	8
KRAS	early mortality	137
LARS	early mortality	49
LBP	early mortality	12
LCN2	early mortality	114
LGALS3	early mortality	18
LIFR	early mortality	7
LMNA	early mortality	15
LPL	early mortality	9
LUM	early mortality	36
lysyl oxidase	early mortality	10
MAL	early mortality	399
MAPK1	early mortality	15
MAPK3	early mortality	13
MAPT	early mortality	9
MARCO	early mortality	181
MARS	early mortality	66
MCC	early mortality	42
MDM2	early mortality	25
MECP2	early mortality	9
MEN1	early mortality	32
MMP2	early mortality	24
MPO	early mortality	78
MSH6	early mortality	12
MSN	early mortality	67
MT1	early mortality	8
MTOR	early mortality	98
MUSK	early mortality	8
MVP	early mortality	32
MYD88	early mortality	42
NAV1	early mortality	15
NME1	early mortality	7
NOS2	early mortality	62
NOTCH1	early mortality	27
NPM1	early mortality	10
NRAS	early mortality	17
NRM	early mortality	66
OAT	early mortality	30
OPTN	early mortality	21
OTT	early mortality	92
PARP1	early mortality	11
PDPN	early mortality	6
PECI	early mortality	16
PF4	early mortality	7
PGD	early mortality	63
PGP	early mortality	7
PIGF	early mortality	6
PML	early mortality	65
PMM2	early mortality	6
PREP	early mortality	9
PTX3	early mortality	23
RAN	early mortality	51
RARS	early mortality	10
RB1	early mortality	16
RECK	early mortality	12
RELA	early mortality	20
RET	early mortality	32
RRM1	early mortality	7
RUNX1	early mortality	14
S100A4	early mortality	8
S100B	early mortality	37
SARS	early mortality	84
SCN1A	early mortality	6
SELL	early mortality	23
SERPINE2	early mortality	6
SET	early mortality	1855
SFRP2	early mortality	6
SIRT1	early mortality	17
SLA	early mortality	8
SMAD3	early mortality	13
SMAD4	early mortality	22
SOD2	early mortality	12
SON	early mortality	174
SPARC	early mortality	11
SPN	early mortality	16
SPP1	early mortality	12
SRC	early mortality	78
SRF	early mortality	11
SRI	early mortality	148
SRL	early mortality	33
SRM	early mortality	11
STAT3	early mortality	46
TAL1	early mortality	6
TEC	early mortality	15
TEF	early mortality	25
TGFB1	early mortality	83
TGFB2	early mortality	6
THBS1	early mortality	12
THY1	early mortality	8
TIMP1	early mortality	12
TLR2	early mortality	46
TLR7	early mortality	21
TNFRSF11B	early mortality	8
TOP2A	early mortality	10
TPM3	early mortality	7
TREM1	early mortality	17
TRF	early mortality	8
TRP53	early mortality	213
TSC2	early mortality	7
TTF1	early mortality	7
TTL	early mortality	6
TWIST1	early mortality	8
tyrosine hydroxylase	early mortality	19
UNG	early mortality	14
VIM	early mortality	10
VIT	early mortality	18
VWF	early mortality	45
WARS	early mortality	241
A2BP1	ataxia	6
ABCD1	ataxia	7
ABR	ataxia	16
Acetylcholinesterase	ataxia	64
ADORA1	ataxia	13
ALDH5A1	ataxia	11
ANO10	ataxia	14
APAF1	ataxia	6
APOE	ataxia	25
APP	ataxia	27
ATCAY	ataxia	12
ATP13A2	ataxia	6
ATP1A2	ataxia	21
ATXN1	ataxia	291
ATXN2	ataxia	80
AURKA	ataxia	7
BAD	ataxia	43
BAX	ataxia	135
BBC3	ataxia	9
BDNF	ataxia	44
BLM	ataxia	60
BMI1	ataxia	13
CABC1	ataxia	6
CACNG2	ataxia	15
CAMP	ataxia	67
CASP1	ataxia	8
CASP8	ataxia	37
CASP9	ataxia	45
CCL2	ataxia	6
CCNB1	ataxia	63
CCNE1	ataxia	6
CD44	ataxia	10
CD68	ataxia	14
CD79A	ataxia	6
CDC6	ataxia	20
CDC7	ataxia	20
CDK1	ataxia	72
CDK2	ataxia	80
CDK5	ataxia	14
CDKN1A	ataxia	226
CDR2	ataxia	25
CDT1	ataxia	12
CFP	ataxia	6
CIB1	ataxia	7
citrate synthase	ataxia	20
CLN6	ataxia	11
CLOCK	ataxia	29
COMP	ataxia	90
complement component 3	ataxia	6
COQ9	ataxia	8
CREBBP	ataxia	8
CSTB	ataxia	25
CYP27A1	ataxia	18
DBF4	ataxia	10
DBP	ataxia	7
DCN	ataxia	17
DES	ataxia	269
DMPK	ataxia	17
DNMT1	ataxia	23
DPT	ataxia	7
DRD2	ataxia	8
E2F1	ataxia	51
EGF	ataxia	15
EGFR	ataxia	17
EIF2B1	ataxia	40
EPM2A	ataxia	41
FANCD2	ataxia	64
FCGR3	ataxia	25
FEN1	ataxia	11
FOS	ataxia	33
FXN	ataxia	213
FYN	ataxia	6
GAA	ataxia	468
GALC	ataxia	28
GBA	ataxia	7
GPT	ataxia	12
GRM1	ataxia	8
hairless	ataxia	7
HDAC1	ataxia	15
HDAC3	ataxia	14
HDAC5	ataxia	7
HEXA	ataxia	10
HEXB	ataxia	8
HFE	ataxia	10
HIPK2	ataxia	8
HMOX1	ataxia	14
HPRT	ataxia	23
HRAS1	ataxia	6
HSF1	ataxia	7
HSPB1	ataxia	13
HUS1	ataxia	47
IL6	ataxia	9
IMPACT	ataxia	563
KAT5	ataxia	24
KCTD7	ataxia	6
KRAS	ataxia	23
L2HGDH	ataxia	9
LAMP2	ataxia	6
LMNA	ataxia	8
LRRK2	ataxia	7
LUM	ataxia	6
MAL	ataxia	83
MAPK1	ataxia	26
MAPK14	ataxia	7
MAPK3	ataxia	23
MAPKAPK2	ataxia	6
MAPT	ataxia	11
MARCO	ataxia	21
MARS	ataxia	14
MCC	ataxia	7
MCM2	ataxia	18
MCM3	ataxia	7
MCM4	ataxia	6
MDM2	ataxia	164
MECP2	ataxia	43
MEN1	ataxia	6
MFN2	ataxia	7
MSH6	ataxia	13
MSN	ataxia	6
MTOR	ataxia	103
NAV1	ataxia	56
NHEJ1	ataxia	8
NHLRC1	ataxia	10
NOP56	ataxia	15
NOS2	ataxia	6
NOTCH1	ataxia	12
NQO1	ataxia	7
OAT	ataxia	6
OTT	ataxia	21
PANK2	ataxia	7
PARK7	ataxia	6
PARP1	ataxia	57
PDHA1	ataxia	11
PEO1	ataxia	6
PGD	ataxia	7
PINK1	ataxia	12
PLK1	ataxia	28
PML	ataxia	66
PMM2	ataxia	14
PMP22	ataxia	13
PNKP	ataxia	14
POLG	ataxia	107
POLR3B	ataxia	6
PPARGC1A	ataxia	6
PRC1	ataxia	13
PRKCD	ataxia	7
RAN	ataxia	38
RB1	ataxia	7
RELA	ataxia	22
RELN	ataxia	9
RET	ataxia	6
RRM2	ataxia	6
S100B	ataxia	10
SCN1A	ataxia	40
SET	ataxia	344
SIL1	ataxia	22
SIRT1	ataxia	16
SIRT2	ataxia	6
SKP2	ataxia	10
SLC1A3	ataxia	9
SLC2A1	ataxia	35
SMG1	ataxia	9
SNCA	ataxia	20
SOD2	ataxia	28
SON	ataxia	77
SPAST	ataxia	6
SRC	ataxia	30
SRI	ataxia	35
SSBP1	ataxia	6
STAT3	ataxia	20
TDP1	ataxia	45
TES	ataxia	7
TFAM	ataxia	9
TGFB1	ataxia	21
THY1	ataxia	10
TIMELESS	ataxia	11
TIPIN	ataxia	9
TK2	ataxia	11
TPP1	ataxia	25
TRP53	ataxia	497
TRRAP	ataxia	15
TSC2	ataxia	10
tyrosine hydroxylase	ataxia	65
UBE2N	ataxia	8
ULK1	ataxia	10
VIM	ataxia	22
VIT	ataxia	10
WARS	ataxia	20
XPA	ataxia	33
ABR	muscular strength	7
Acetylcholinesterase	muscular strength	53
ACTA1	muscular strength	6
APP	muscular strength	16
BAD	muscular strength	71
BAX	muscular strength	16
BDNF	muscular strength	22
CAMP	muscular strength	78
CASP9	muscular strength	7
CAV1	muscular strength	6
CCL2	muscular strength	15
CDKN1A	muscular strength	7
citrate synthase	muscular strength	107
COL1A1	muscular strength	7
COL6A1	muscular strength	7
COMP	muscular strength	118
complement component 3	muscular strength	9
CRCP	muscular strength	6
CTGF	muscular strength	7
DAG1	muscular strength	6
DBP	muscular strength	31
DCN	muscular strength	8
DES	muscular strength	241
DPT	muscular strength	11
DTNB	muscular strength	6
DYSF	muscular strength	14
EFS	muscular strength	11
FLCN	muscular strength	22
FNDC5	muscular strength	8
FOS	muscular strength	8
GAA	muscular strength	25
HGS	muscular strength	36
IGF1	muscular strength	35
IL6	muscular strength	24
IMPACT	muscular strength	1362
LARS	muscular strength	13
LBP	muscular strength	94
LPL	muscular strength	8
lysyl oxidase	muscular strength	7
MAL	muscular strength	17
MAPK1	muscular strength	15
MAPK3	muscular strength	14
MARCO	muscular strength	26
MARS	muscular strength	10
MFN2	muscular strength	6
MMP2	muscular strength	6
MPO	muscular strength	12
MSN	muscular strength	10
MTOR	muscular strength	74
MUSK	muscular strength	12
MYOG	muscular strength	16
OTT	muscular strength	8
PGP	muscular strength	6
PMP22	muscular strength	7
PPARGC1A	muscular strength	33
RAN	muscular strength	61
RELA	muscular strength	6
RET	muscular strength	17
RPS6	muscular strength	13
SELL	muscular strength	13
SET	muscular strength	1055
SIRT1	muscular strength	10
SLC2A4	muscular strength	8
SON	muscular strength	26
SRC	muscular strength	9
SRL	muscular strength	6
SRM	muscular strength	12
TEF	muscular strength	10
TES	muscular strength	11
TFAM	muscular strength	8
TGFB1	muscular strength	32
TNC	muscular strength	22
TPM2	muscular strength	6
TPM3	muscular strength	154
TTN	muscular strength	15
tyrosine hydroxylase	muscular strength	6
VWF	muscular strength	6
WARS	muscular strength	15
A2BP1	motor deficits	7
AAAS	motor deficits	31
AARS	motor deficits	11
ABCA4	motor deficits	29
ABCC8	motor deficits	22
ABCC9	motor deficits	8
ABCD1	motor deficits	309
ABCD3	motor deficits	33
ABR	motor deficits	2013
ACADVL	motor deficits	7
ACAT1	motor deficits	9
ACCN1	motor deficits	9
ACCN2	motor deficits	14
Acetylcholinesterase	motor deficits	1223
ACSL4	motor deficits	8
ACTA1	motor deficits	19
ACTB	motor deficits	8
ADAM12	motor deficits	14
ADAMTS13	motor deficits	31
ADK	motor deficits	17
ADORA1	motor deficits	332
ADRBK1	motor deficits	30
ADSL	motor deficits	16
AIF1	motor deficits	112
AIFM1	motor deficits	7
ALAS2	motor deficits	10
ALDH2	motor deficits	16
ALDH5A1	motor deficits	26
ALS2	motor deficits	13
ANK	motor deficits	30
ANO10	motor deficits	6
ANXA1	motor deficits	6
ANXA2	motor deficits	12
APAF1	motor deficits	8
APBB1	motor deficits	6
APOC1	motor deficits	6
APOE	motor deficits	734
APP	motor deficits	717
APRT	motor deficits	28
AQP1	motor deficits	10
ARRB2	motor deficits	8
ARSA	motor deficits	33
ASAH1	motor deficits	6
ASPM	motor deficits	16
ATCAY	motor deficits	8
ATF4	motor deficits	24
ATOX1	motor deficits	7
ATP13A2	motor deficits	11
ATP1A2	motor deficits	57
ATP2A2	motor deficits	11
ATXN1	motor deficits	204
ATXN2	motor deficits	46
AVEN	motor deficits	9
BAD	motor deficits	1935
BAX	motor deficits	373
BCL6	motor deficits	6
BCS1L	motor deficits	10
BDNF	motor deficits	1405
BIN1	motor deficits	7
BLM	motor deficits	14
BMI1	motor deficits	6
BMP4	motor deficits	18
BMP7	motor deficits	11
BOK	motor deficits	40
BSCL2	motor deficits	13
BTK	motor deficits	12
BTLA	motor deficits	6
C4A	motor deficits	10
C4B	motor deficits	20
CACNA1G	motor deficits	22
CACNA2D1	motor deficits	42
CACNG2	motor deficits	19
CAMK2A	motor deficits	18
CAMP	motor deficits	1457
CAPN3	motor deficits	14
CASK	motor deficits	25
CASP1	motor deficits	55
CASP8	motor deficits	51
CASP9	motor deficits	89
CASQ2	motor deficits	8
CAV1	motor deficits	38
CAV3	motor deficits	58
CBR1	motor deficits	10
CCL11	motor deficits	12
CCL2	motor deficits	236
CCL3	motor deficits	51
CCL4	motor deficits	28
CCL5	motor deficits	55
CCNB1	motor deficits	10
CCND2	motor deficits	6
CCR5	motor deficits	43
CD14	motor deficits	67
CD163	motor deficits	14
CD200	motor deficits	6
CD27	motor deficits	9
CD33	motor deficits	23
CD44	motor deficits	17
CD63	motor deficits	12
CD68	motor deficits	166
CD79A	motor deficits	20
CD79B	motor deficits	10
CD86	motor deficits	20
CDC42	motor deficits	33
CDK1	motor deficits	6
CDK2	motor deficits	12
CDK5	motor deficits	79
CDKN1A	motor deficits	62
CDR2	motor deficits	15
CFH	motor deficits	28
CFP	motor deficits	343
CHKB	motor deficits	7
CHRNA9	motor deficits	13
CIB2	motor deficits	8
citrate synthase	motor deficits	132
CLDN11	motor deficits	6
CLN6	motor deficits	8
CLOCK	motor deficits	938
CLPB	motor deficits	9
CLU	motor deficits	16
CNGA3	motor deficits	83
CNR2	motor deficits	53
COL18A1	motor deficits	10
COL1A1	motor deficits	16
COL1A2	motor deficits	11
COL3A1	motor deficits	8
COL4A1	motor deficits	19
COL4A2	motor deficits	6
COL6A1	motor deficits	25
COL6A2	motor deficits	14
COL9A2	motor deficits	9
COMP	motor deficits	1376
complement component 2	motor deficits	8
complement component 3	motor deficits	166
COQ9	motor deficits	7
CRCP	motor deficits	8
CREBBP	motor deficits	139
CRELD1	motor deficits	8
CRHR1	motor deficits	19
CRY2	motor deficits	11
CRYAB	motor deficits	12
CSTB	motor deficits	12
CTGF	motor deficits	11
CTSB	motor deficits	8
CUL7	motor deficits	17
CX3CL1	motor deficits	64
CXCL1	motor deficits	69
CXCL10	motor deficits	41
CXCR4	motor deficits	52
CYP27A1	motor deficits	19
DAG1	motor deficits	12
DAO	motor deficits	77
DARS	motor deficits	7
DBP	motor deficits	212
DBT	motor deficits	10
DCN	motor deficits	156
DCT	motor deficits	21
DES	motor deficits	4665
DFNA5	motor deficits	38
DLK1	motor deficits	7
DLST	motor deficits	10
DMPK	motor deficits	59
DNM1L	motor deficits	16
DNMT1	motor deficits	26
DNMT3L	motor deficits	6
DOK7	motor deficits	10
DPT	motor deficits	159
DRD2	motor deficits	84
DRD5	motor deficits	13
DTNB	motor deficits	17
DUSP1	motor deficits	9
DYSF	motor deficits	38
E2F1	motor deficits	9
ECM1	motor deficits	9
EDNRB	motor deficits	23
EFNB3	motor deficits	10
EFS	motor deficits	88
EGF	motor deficits	80
EGFR	motor deficits	125
EGR1	motor deficits	81
EGR2	motor deficits	22
EHMT1	motor deficits	23
EIF2B1	motor deficits	24
ELN	motor deficits	53
ELOVL1	motor deficits	9
EP300	motor deficits	38
EPHA4	motor deficits	17
EPHX1	motor deficits	27
EPM2A	motor deficits	52
ESPN	motor deficits	8
ESRRB	motor deficits	6
ETFDH	motor deficits	7
Ethylmaleimide Sensitive Factor	motor deficits	26
EYA4	motor deficits	20
EZH2	motor deficits	10
FABP3	motor deficits	38
FANCD2	motor deficits	7
FBN1	motor deficits	8
FCGR3	motor deficits	114
FGFR1	motor deficits	52
FHL1	motor deficits	9
FIS1	motor deficits	6
FLCN	motor deficits	72
FLNA	motor deficits	22
FOS	motor deficits	1835
FOXC1	motor deficits	12
FOXO4	motor deficits	10
FOXP1	motor deficits	17
FURIN	motor deficits	10
FXN	motor deficits	10
FYN	motor deficits	52
GAA	motor deficits	112
GABRA3	motor deficits	12
GABRB3	motor deficits	63
GAK	motor deficits	17
GALC	motor deficits	99
GAMT	motor deficits	41
GARS	motor deficits	48
GATA4	motor deficits	10
GBA	motor deficits	17
GCK	motor deficits	10
GDF15	motor deficits	6
GHR	motor deficits	15
GMDS	motor deficits	8
GNAQ	motor deficits	6
GNB3	motor deficits	11
GNPTAB	motor deficits	11
GNPTG	motor deficits	8
GPC3	motor deficits	21
GPT	motor deficits	65
GPX1	motor deficits	20
GRIA2	motor deficits	8
GRM1	motor deficits	9
GRN	motor deficits	78
GSTM1	motor deficits	34
GSTT1	motor deficits	28
GTF2I	motor deficits	47
GTF2IRD2	motor deficits	10
GUCA1A	motor deficits	6
H19	motor deficits	19
hairless	motor deficits	41
HCFC1	motor deficits	6
HCN2	motor deficits	31
HDAC1	motor deficits	22
HDAC3	motor deficits	11
HDAC5	motor deficits	21
HEXA	motor deficits	17
HFE	motor deficits	27
HGS	motor deficits	26
HIRA	motor deficits	20
HMOX1	motor deficits	126
HOMER1	motor deficits	16
HPRT	motor deficits	698
HRAS1	motor deficits	6
HRC	motor deficits	40
HSF1	motor deficits	12
HSPA1A	motor deficits	8
HSPA1B	motor deficits	6
HSPB1	motor deficits	44
HTRA1	motor deficits	10
ICAM1	motor deficits	198
IDH1	motor deficits	23
IGF1	motor deficits	69
IGF2	motor deficits	23
IGFBP2	motor deficits	7
IGFBP5	motor deficits	11
IL2RG	motor deficits	6
IL33	motor deficits	16
IL6	motor deficits	170
ILK	motor deficits	10
IMMP2L	motor deficits	6
IMMT	motor deficits	6
IMPACT	motor deficits	26000
INSR	motor deficits	8
IRF8	motor deficits	7
ITGAX	motor deficits	9
ITGB2	motor deficits	36
IVD	motor deficits	101
JUNB	motor deficits	14
KCNB1	motor deficits	6
KCNC1	motor deficits	10
KCNS1	motor deficits	6
KCNV2	motor deficits	10
KEL	motor deficits	13
KRAS	motor deficits	57
LAMP2	motor deficits	60
LARS	motor deficits	224
LBP	motor deficits	2955
LCA5	motor deficits	9
LCAT	motor deficits	10
LCN2	motor deficits	24
LDB3	motor deficits	6
LGALS3	motor deficits	18
LIMK1	motor deficits	50
LIPA	motor deficits	8
LMNA	motor deficits	33
LPL	motor deficits	26
LRP1	motor deficits	12
LRRK2	motor deficits	66
LSR	motor deficits	40
LUM	motor deficits	95
lysyl oxidase	motor deficits	39
MAL	motor deficits	2758
MAOB	motor deficits	31
MAP2K2	motor deficits	10
MAPK1	motor deficits	129
MAPK14	motor deficits	9
MAPK3	motor deficits	134
MAPK6	motor deficits	6
MAPK8	motor deficits	12
MAPT	motor deficits	237
MARCKS	motor deficits	8
MARCO	motor deficits	465
MARS	motor deficits	488
MBD1	motor deficits	10
MCAM	motor deficits	6
MCC	motor deficits	116
MDM2	motor deficits	21
MECP2	motor deficits	1221
MED12	motor deficits	26
MEF2C	motor deficits	30
MEN1	motor deficits	24
MFF	motor deficits	18
MFN1	motor deficits	8
MFN2	motor deficits	22
MGP	motor deficits	10
MMP2	motor deficits	25
MMP3	motor deficits	21
MPO	motor deficits	187
MPV17	motor deficits	8
MRC1	motor deficits	6
MSN	motor deficits	420
MT1	motor deficits	49
MT2	motor deficits	49
MT3	motor deficits	6
MTO1	motor deficits	7
MTOR	motor deficits	347
MUSK	motor deficits	90
MVP	motor deficits	63
MX2	motor deficits	6
MYD88	motor deficits	30
MYH2	motor deficits	8
MYH9	motor deficits	85
MYO5A	motor deficits	7
MYO7A	motor deficits	143
MYOG	motor deficits	19
MYOT	motor deficits	6
NAGLU	motor deficits	9
NAPA	motor deficits	17
NAV1	motor deficits	643
NGP	motor deficits	15
NHLRC1	motor deficits	7
NIPA1	motor deficits	14
NLGN2	motor deficits	9
NLGN3	motor deficits	10
NOP56	motor deficits	11
NOS2	motor deficits	185
NOTCH1	motor deficits	19
NPAS4	motor deficits	7
NQO1	motor deficits	20
NR2E1	motor deficits	6
NRAS	motor deficits	11
NRL	motor deficits	17
NRM	motor deficits	127
NRN1	motor deficits	8
NRXN2	motor deficits	7
NTRK2	motor deficits	12
OAT	motor deficits	53
OMD	motor deficits	39
OMG	motor deficits	21
OPTN	motor deficits	13
OSM	motor deficits	17
OTT	motor deficits	324
P2RX4	motor deficits	23
P2RY1	motor deficits	9
PAK1	motor deficits	7
PANK2	motor deficits	24
PANX1	motor deficits	16
PARK7	motor deficits	10
PARP1	motor deficits	22
PARVA	motor deficits	6
PBK	motor deficits	20
PCNT	motor deficits	6
PDE4A	motor deficits	8
PDGFRA	motor deficits	8
PDHA1	motor deficits	43
PDHB	motor deficits	7
PDK1	motor deficits	8
PDK2	motor deficits	6
PDK4	motor deficits	10
PDPN	motor deficits	26
PEO1	motor deficits	29
PER1	motor deficits	29
PEX6	motor deficits	8
PF4	motor deficits	26
PFKL	motor deficits	14
PGAP2	motor deficits	6
PGD	motor deficits	108
PGP	motor deficits	156
PHEX	motor deficits	10
PIGO	motor deficits	7
PINK1	motor deficits	30
PLG	motor deficits	21
PLTP	motor deficits	6
PML	motor deficits	96
PMM2	motor deficits	12
PMP22	motor deficits	111
PNKD	motor deficits	39
PNKP	motor deficits	7
POLG	motor deficits	136
POMT2	motor deficits	6
PON2	motor deficits	6
PPARGC1A	motor deficits	65
PPT1	motor deficits	13
PRC1	motor deficits	8
PREP	motor deficits	36
PRKCE	motor deficits	22
PRODH	motor deficits	8
PTGER4	motor deficits	12
PTN	motor deficits	38
PTPRC	motor deficits	16
PTX3	motor deficits	21
RAB3A	motor deficits	15
RAB3GAP2	motor deficits	9
RAF1	motor deficits	9
RAMP1	motor deficits	6
RAN	motor deficits	403
RARS	motor deficits	9
RB1	motor deficits	42
RCAN1	motor deficits	73
RCAN2	motor deficits	6
RECK	motor deficits	34
RELA	motor deficits	75
RELN	motor deficits	11
RET	motor deficits	111
RFC1	motor deficits	11
ROBO1	motor deficits	31
ROCK1	motor deficits	6
RPS6	motor deficits	12
RTEL1	motor deficits	11
RUNX1	motor deficits	66
S100A1	motor deficits	6
S100B	motor deficits	101
SAG	motor deficits	47
SARS	motor deficits	46
SCN1A	motor deficits	136
SELL	motor deficits	136
SEMA3A	motor deficits	12
SEMA3F	motor deficits	7
SERPING1	motor deficits	15
SET	motor deficits	11397
SF1	motor deficits	6
SHF	motor deficits	31
SIL1	motor deficits	9
SIRPA	motor deficits	8
SIRT1	motor deficits	61
SIRT3	motor deficits	15
SLA	motor deficits	46
SLC17A7	motor deficits	27
SLC1A1	motor deficits	16
SLC1A2	motor deficits	42
SLC1A3	motor deficits	34
SLC20A2	motor deficits	9
SLC2A1	motor deficits	80
SLC2A4	motor deficits	18
SLC6A1	motor deficits	25
SLC6A9	motor deficits	18
SMAD3	motor deficits	28
SMAD4	motor deficits	21
SMARCB1	motor deficits	17
SMARCE1	motor deficits	9
SNCA	motor deficits	94
SNN	motor deficits	12
SOCS3	motor deficits	24
SOD2	motor deficits	42
SON	motor deficits	1036
SOX9	motor deficits	10
SPARC	motor deficits	18
SPAST	motor deficits	55
spermidine synthase	motor deficits	11
SPN	motor deficits	41
SPP1	motor deficits	7
SRC	motor deficits	160
SRD5A2	motor deficits	17
SRF	motor deficits	47
SRI	motor deficits	505
SRL	motor deficits	48
SRM	motor deficits	142
SRPX2	motor deficits	12
ST5	motor deficits	151
STAT3	motor deficits	79
STMN2	motor deficits	6
STXBP1	motor deficits	25
SYNC	motor deficits	10
SYP	motor deficits	27
SYT4	motor deficits	10
TAC1	motor deficits	10
TARDBP	motor deficits	20
TAZ	motor deficits	14
TBX1	motor deficits	14
TCAP	motor deficits	8
TCF7L2	motor deficits	8
TDP1	motor deficits	18
TEC	motor deficits	62
TECR	motor deficits	6
TEF	motor deficits	23
TES	motor deficits	103
TFAM	motor deficits	22
TFB1M	motor deficits	12
TFRC	motor deficits	6
TGFB1	motor deficits	120
TGFB2	motor deficits	9
TGFBR1	motor deficits	6
TGFBR2	motor deficits	8
THBD	motor deficits	6
THBS1	motor deficits	14
THY1	motor deficits	41
TIMELESS	motor deficits	20
TIMP1	motor deficits	12
TIMP3	motor deficits	11
TK2	motor deficits	16
TLR2	motor deficits	55
TLR7	motor deficits	10
TNC	motor deficits	45
TNFRSF11A	motor deficits	15
TNFRSF11B	motor deficits	25
TNFRSF1A	motor deficits	42
TPM2	motor deficits	11
TPM3	motor deficits	119
TPP1	motor deficits	9
TRAPPC9	motor deficits	12
TRF	motor deficits	38
TRMU	motor deficits	17
TRP53	motor deficits	154
TRPM6	motor deficits	10
TRPS1	motor deficits	9
TSC2	motor deficits	51
TSPO	motor deficits	23
TST	motor deficits	194
TTC3	motor deficits	11
TTF1	motor deficits	6
TTL	motor deficits	94
TTN	motor deficits	23
TULP1	motor deficits	12
TWIST1	motor deficits	11
tyrosine hydroxylase	motor deficits	1019
UBE3B	motor deficits	8
UCP3	motor deficits	6
ULK1	motor deficits	8
UNG	motor deficits	32
USP19	motor deficits	7
VAMP2	motor deficits	15
VIM	motor deficits	221
VIT	motor deficits	50
VWF	motor deficits	130
WARS	motor deficits	1098
WDR1	motor deficits	8
Wilms tumor homolog	motor deficits	6
XPA	motor deficits	19
ZEB2	motor deficits	65
APOE	ventricular wall thickness	10
ATP2A2	ventricular wall thickness	7
BAD	ventricular wall thickness	17
BAX	ventricular wall thickness	41
CAMP	ventricular wall thickness	12
CCL2	ventricular wall thickness	7
COMP	ventricular wall thickness	13
CXCR4	ventricular wall thickness	10
DBP	ventricular wall thickness	67
DES	ventricular wall thickness	25
EGFR	ventricular wall thickness	15
FOS	ventricular wall thickness	12
GAA	ventricular wall thickness	12
GATA4	ventricular wall thickness	7
HMOX1	ventricular wall thickness	6
ICAM1	ventricular wall thickness	7
IMPACT	ventricular wall thickness	369
MAL	ventricular wall thickness	82
MAPK1	ventricular wall thickness	8
MAPK3	ventricular wall thickness	8
MARCO	ventricular wall thickness	8
MMP2	ventricular wall thickness	9
MTOR	ventricular wall thickness	9
MVP	ventricular wall thickness	8
NOS2	ventricular wall thickness	6
RAN	ventricular wall thickness	7
SET	ventricular wall thickness	68
SON	ventricular wall thickness	10
SRC	ventricular wall thickness	6
STAT3	ventricular wall thickness	8
TGFB1	ventricular wall thickness	19
TPM1	ventricular wall thickness	7
TPM3	ventricular wall thickness	12
ALAS2	excess iron overload	31
APOE	excess iron overload	10
APP	excess iron overload	9
BAD	excess iron overload	12
BAX	excess iron overload	14
BCS1L	excess iron overload	8
BMP6	excess iron overload	46
CCL2	excess iron overload	6
CCL4	excess iron overload	8
citrate synthase	excess iron overload	7
COMP	excess iron overload	26
DES	excess iron overload	125
FXN	excess iron overload	7
GAA	excess iron overload	7
GDF15	excess iron overload	21
GNPAT	excess iron overload	6
GPT	excess iron overload	6
HFE	excess iron overload	1254
HFE2	excess iron overload	116
HMOX1	excess iron overload	51
ICAM1	excess iron overload	8
IL6	excess iron overload	13
IMPACT	excess iron overload	366
LCN2	excess iron overload	12
MARCO	excess iron overload	10
NOS2	excess iron overload	7
NRM	excess iron overload	6
RARS	excess iron overload	16
SET	excess iron overload	49
SLC11A2	excess iron overload	15
SLC40A1	excess iron overload	69
SMAD4	excess iron overload	10
SON	excess iron overload	17
SRI	excess iron overload	11
STAT3	excess iron overload	22
TFRC	excess iron overload	25
TGFB1	excess iron overload	11
TRF	excess iron overload	11
tyrosine hydroxylase	excess iron overload	8
VIT	excess iron overload	6
Acetylcholinesterase	cardiac fibrosis	11
ACTA1	cardiac fibrosis	6
ADORA1	cardiac fibrosis	8
ADRBK1	cardiac fibrosis	6
AGTRAP	cardiac fibrosis	6
ALDH2	cardiac fibrosis	6
APOE	cardiac fibrosis	71
ATP2A2	cardiac fibrosis	30
ATP6AP2	cardiac fibrosis	6
BAD	cardiac fibrosis	149
BAX	cardiac fibrosis	141
BDNF	cardiac fibrosis	6
BLM	cardiac fibrosis	8
BMP1	cardiac fibrosis	6
BMP4	cardiac fibrosis	9
BMP7	cardiac fibrosis	12
CAMP	cardiac fibrosis	170
CASP1	cardiac fibrosis	9
CASP8	cardiac fibrosis	25
CASP9	cardiac fibrosis	22
CAV1	cardiac fibrosis	23
CAV3	cardiac fibrosis	8
CCL2	cardiac fibrosis	110
CCL3	cardiac fibrosis	11
CCL4	cardiac fibrosis	18
CCL5	cardiac fibrosis	17
CCL7	cardiac fibrosis	6
CCR5	cardiac fibrosis	10
CD14	cardiac fibrosis	13
CD163	cardiac fibrosis	8
CD44	cardiac fibrosis	9
CD68	cardiac fibrosis	86
CDKN1A	cardiac fibrosis	14
citrate synthase	cardiac fibrosis	12
CLOCK	cardiac fibrosis	8
COL18A1	cardiac fibrosis	6
COL1A1	cardiac fibrosis	36
COL1A2	cardiac fibrosis	24
COL3A1	cardiac fibrosis	23
COMP	cardiac fibrosis	77
complement component 3	cardiac fibrosis	8
CTGF	cardiac fibrosis	262
CXCL1	cardiac fibrosis	11
CXCL10	cardiac fibrosis	10
CXCR4	cardiac fibrosis	39
DBP	cardiac fibrosis	11
DCN	cardiac fibrosis	12
DES	cardiac fibrosis	191
DPP4	cardiac fibrosis	9
EFS	cardiac fibrosis	6
EGF	cardiac fibrosis	29
EGFR	cardiac fibrosis	55
EGR1	cardiac fibrosis	8
EP300	cardiac fibrosis	8
EPHX1	cardiac fibrosis	11
FCGR3	cardiac fibrosis	19
FOS	cardiac fibrosis	44
FSTL1	cardiac fibrosis	6
GAA	cardiac fibrosis	6
GATA4	cardiac fibrosis	50
GPX1	cardiac fibrosis	7
HDAC1	cardiac fibrosis	8
HFE	cardiac fibrosis	17
HMOX1	cardiac fibrosis	52
ICAM1	cardiac fibrosis	62
IGF1	cardiac fibrosis	9
IL33	cardiac fibrosis	13
IL6	cardiac fibrosis	19
ILK	cardiac fibrosis	12
IMPACT	cardiac fibrosis	811
ITGAX	cardiac fibrosis	6
LCN2	cardiac fibrosis	8
LGALS3	cardiac fibrosis	168
LMNA	cardiac fibrosis	20
lysyl oxidase	cardiac fibrosis	47
MAL	cardiac fibrosis	153
MAPK1	cardiac fibrosis	64
MAPK3	cardiac fibrosis	65
MARCO	cardiac fibrosis	20
MARS	cardiac fibrosis	7
MECP2	cardiac fibrosis	6
MEF2C	cardiac fibrosis	20
MMP14	cardiac fibrosis	7
MMP2	cardiac fibrosis	102
MMP3	cardiac fibrosis	7
MPO	cardiac fibrosis	22
MSN	cardiac fibrosis	6
MT1	cardiac fibrosis	16
MTOR	cardiac fibrosis	81
MVP	cardiac fibrosis	16
MYD88	cardiac fibrosis	14
MYH6	cardiac fibrosis	14
NAV1	cardiac fibrosis	45
NOS2	cardiac fibrosis	41
NOTCH1	cardiac fibrosis	17
NPR1	cardiac fibrosis	14
NQO1	cardiac fibrosis	6
OTT	cardiac fibrosis	7
PARP1	cardiac fibrosis	8
PDGFRA	cardiac fibrosis	8
PGD	cardiac fibrosis	13
PPARGC1A	cardiac fibrosis	9
PTK2	cardiac fibrosis	11
PTPRC	cardiac fibrosis	9
PTX3	cardiac fibrosis	6
RAN	cardiac fibrosis	14
RCAN1	cardiac fibrosis	6
RECK	cardiac fibrosis	6
RELA	cardiac fibrosis	18
ROCK1	cardiac fibrosis	14
S100A4	cardiac fibrosis	15
SET	cardiac fibrosis	167
SFRP2	cardiac fibrosis	11
SHF	cardiac fibrosis	6
SIRT1	cardiac fibrosis	33
SIRT3	cardiac fibrosis	10
SLC2A1	cardiac fibrosis	6
SLC2A4	cardiac fibrosis	9
SMAD3	cardiac fibrosis	162
SMAD4	cardiac fibrosis	25
SON	cardiac fibrosis	17
SPARC	cardiac fibrosis	25
SPP1	cardiac fibrosis	39
SRC	cardiac fibrosis	44
SRF	cardiac fibrosis	23
SRI	cardiac fibrosis	10
SRM	cardiac fibrosis	8
STAT3	cardiac fibrosis	81
TGFB1	cardiac fibrosis	811
TGFB2	cardiac fibrosis	28
THBS1	cardiac fibrosis	29
TIMP1	cardiac fibrosis	43
TIMP3	cardiac fibrosis	10
TLR2	cardiac fibrosis	13
TNC	cardiac fibrosis	7
TPM1	cardiac fibrosis	6
TPM3	cardiac fibrosis	24
TRP53	cardiac fibrosis	16
TSC2	cardiac fibrosis	8
TTN	cardiac fibrosis	9
tyrosine hydroxylase	cardiac fibrosis	10
UCP3	cardiac fibrosis	6
VCAM1	cardiac fibrosis	6
VWF	cardiac fibrosis	19
BAX	enlarged mitochondria	10
CASP9	enlarged mitochondria	6
CHKB	enlarged mitochondria	9
COMP	enlarged mitochondria	13
FIS1	enlarged mitochondria	6
IMPACT	enlarged mitochondria	11
MFN2	enlarged mitochondria	11
PINK1	enlarged mitochondria	8
PPARGC1A	enlarged mitochondria	7
SET	enlarged mitochondria	7
ABR	myelin sheath	12
Acetylcholinesterase	myelin sheath	140
AIF1	myelin sheath	21
APOE	myelin sheath	32
APP	myelin sheath	29
ARF6	myelin sheath	7
BAD	myelin sheath	9
BAX	myelin sheath	10
BDNF	myelin sheath	112
BMP4	myelin sheath	7
CAMP	myelin sheath	110
CAV1	myelin sheath	6
CCL2	myelin sheath	27
CCL3	myelin sheath	9
CCL4	myelin sheath	6
CCL5	myelin sheath	9
CCR5	myelin sheath	9
CD44	myelin sheath	12
CD68	myelin sheath	28
CD86	myelin sheath	9
CDC42	myelin sheath	11
CDK5	myelin sheath	8
CLDN11	myelin sheath	14
COMP	myelin sheath	290
complement component 3	myelin sheath	29
CXCL1	myelin sheath	8
CXCL10	myelin sheath	7
CXCR4	myelin sheath	9
DAG1	myelin sheath	7
DES	myelin sheath	97
EGF	myelin sheath	28
EGFR	myelin sheath	14
EGR2	myelin sheath	66
EIF2B1	myelin sheath	7
EPHA4	myelin sheath	6
FCGR3	myelin sheath	15
FGFR1	myelin sheath	14
FOS	myelin sheath	13
FYN	myelin sheath	57
GALC	myelin sheath	151
GPR17	myelin sheath	8
HMOX1	myelin sheath	9
HTATIP2	myelin sheath	6
ICAM1	myelin sheath	24
IMPACT	myelin sheath	226
ITGB2	myelin sheath	6
ITGB4	myelin sheath	8
LGALS3	myelin sheath	14
MAL	myelin sheath	20
MAPK1	myelin sheath	12
MAPK3	myelin sheath	11
MARCO	myelin sheath	14
MARS	myelin sheath	6
MMP2	myelin sheath	7
MOBP	myelin sheath	30
MTOR	myelin sheath	37
MYT1	myelin sheath	6
NAV1	myelin sheath	48
NKX2-2	myelin sheath	18
NOS2	myelin sheath	15
NOTCH1	myelin sheath	14
OMG	myelin sheath	12
PML	myelin sheath	20
PMP22	myelin sheath	169
PTK2	myelin sheath	6
RAN	myelin sheath	19
RET	myelin sheath	7
S100B	myelin sheath	7
SAG	myelin sheath	7
SCN1A	myelin sheath	6
SEMA3A	myelin sheath	7
SET	myelin sheath	163
SIRT1	myelin sheath	7
SIRT2	myelin sheath	11
SNCA	myelin sheath	9
SON	myelin sheath	6
SRC	myelin sheath	44
SRD5A2	myelin sheath	9
SRI	myelin sheath	7
STAT3	myelin sheath	12
TGFB1	myelin sheath	19
TLR2	myelin sheath	13
TPM3	myelin sheath	8
TST	myelin sheath	10
tyrosine hydroxylase	myelin sheath	29
WARS	myelin sheath	7
ACTA1	sarcomeres	15
ACTC1	sarcomeres	10
ACTN2	sarcomeres	8
BAD	sarcomeres	9
CAMP	sarcomeres	29
CAPN3	sarcomeres	18
COMP	sarcomeres	32
CSRP3	sarcomeres	6
DES	sarcomeres	19
FOS	sarcomeres	8
GATA4	sarcomeres	15
HSPB1	sarcomeres	7
IMPACT	sarcomeres	89
LAMP2	sarcomeres	7
LDB3	sarcomeres	11
LMNA	sarcomeres	6
MAL	sarcomeres	7
MAPK1	sarcomeres	6
MAPK3	sarcomeres	7
MEF2C	sarcomeres	12
MYL2	sarcomeres	14
MYL3	sarcomeres	15
MYOG	sarcomeres	11
MYOM1	sarcomeres	7
MYOT	sarcomeres	6
PTK2	sarcomeres	11
RAN	sarcomeres	8
S100A1	sarcomeres	7
SET	sarcomeres	91
SRC	sarcomeres	22
SRF	sarcomeres	15
TCAP	sarcomeres	30
TNC	sarcomeres	32
TNNC1	sarcomeres	7
TPM1	sarcomeres	29
TPM2	sarcomeres	7
TPM3	sarcomeres	231
TTN	sarcomeres	169
ABR	neuronal degeneration	14
Acetylcholinesterase	neuronal degeneration	172
ADORA1	neuronal degeneration	26
AIF1	neuronal degeneration	47
ALS2	neuronal degeneration	8
APAF1	neuronal degeneration	14
APOE	neuronal degeneration	130
APP	neuronal degeneration	326
ATF4	neuronal degeneration	12
ATP13A2	neuronal degeneration	11
ATXN1	neuronal degeneration	18
BAD	neuronal degeneration	40
BAX	neuronal degeneration	211
BDNF	neuronal degeneration	374
CAMP	neuronal degeneration	113
CASP1	neuronal degeneration	46
CASP8	neuronal degeneration	53
CASP9	neuronal degeneration	73
CAV1	neuronal degeneration	6
CCL2	neuronal degeneration	36
CCL3	neuronal degeneration	6
CCL5	neuronal degeneration	8
CCR5	neuronal degeneration	11
CD14	neuronal degeneration	6
CD44	neuronal degeneration	17
CD68	neuronal degeneration	34
CDC42	neuronal degeneration	11
CDK5	neuronal degeneration	71
CDR2	neuronal degeneration	18
CLN6	neuronal degeneration	10
CLOCK	neuronal degeneration	20
CLU	neuronal degeneration	6
COMP	neuronal degeneration	295
complement component 3	neuronal degeneration	17
CREBBP	neuronal degeneration	10
CX3CL1	neuronal degeneration	7
CXCL1	neuronal degeneration	6
CXCL10	neuronal degeneration	13
CXCR4	neuronal degeneration	18
DCN	neuronal degeneration	20
DES	neuronal degeneration	125
DKK1	neuronal degeneration	7
DNM1L	neuronal degeneration	9
E2F1	neuronal degeneration	11
EGF	neuronal degeneration	24
EGFR	neuronal degeneration	11
EGR1	neuronal degeneration	13
EPM2A	neuronal degeneration	9
Ethylmaleimide Sensitive Factor	neuronal degeneration	7
FCGR3	neuronal degeneration	12
FGFR1	neuronal degeneration	6
FIS1	neuronal degeneration	6
FOS	neuronal degeneration	142
GALC	neuronal degeneration	12
GBA	neuronal degeneration	9
GPX1	neuronal degeneration	8
GRN	neuronal degeneration	86
HMOX1	neuronal degeneration	54
HPRT	neuronal degeneration	6
HSF1	neuronal degeneration	8
HSPB1	neuronal degeneration	20
ICAM1	neuronal degeneration	19
IL6	neuronal degeneration	11
IMPACT	neuronal degeneration	481
IVD	neuronal degeneration	10
JUNB	neuronal degeneration	6
LBP	neuronal degeneration	8
LGALS3	neuronal degeneration	12
LRP1	neuronal degeneration	6
LRRK2	neuronal degeneration	63
MAPK1	neuronal degeneration	48
MAPK3	neuronal degeneration	48
MAPK8	neuronal degeneration	12
MAPT	neuronal degeneration	128
MARCO	neuronal degeneration	6
MDM2	neuronal degeneration	8
MFN1	neuronal degeneration	6
MFN2	neuronal degeneration	13
MPO	neuronal degeneration	13
MSN	neuronal degeneration	23
MTOR	neuronal degeneration	49
MYD88	neuronal degeneration	8
NOS2	neuronal degeneration	65
NOTCH1	neuronal degeneration	7
NQO1	neuronal degeneration	12
NRL	neuronal degeneration	7
OPTN	neuronal degeneration	8
PARK7	neuronal degeneration	15
PARP1	neuronal degeneration	22
PGP	neuronal degeneration	14
PINK1	neuronal degeneration	39
PML	neuronal degeneration	6
POLG	neuronal degeneration	7
PPARGC1A	neuronal degeneration	12
PPT1	neuronal degeneration	21
PRKCD	neuronal degeneration	8
RAN	neuronal degeneration	19
RELA	neuronal degeneration	17
RET	neuronal degeneration	21
S100B	neuronal degeneration	17
SEMA3A	neuronal degeneration	18
SET	neuronal degeneration	176
SIRT1	neuronal degeneration	27
SIRT3	neuronal degeneration	7
SLC1A1	neuronal degeneration	9
SLC1A2	neuronal degeneration	11
SLC1A3	neuronal degeneration	12
SNCA	neuronal degeneration	113
SOD2	neuronal degeneration	25
SON	neuronal degeneration	39
SPAST	neuronal degeneration	7
SRC	neuronal degeneration	26
SRI	neuronal degeneration	7
STAT3	neuronal degeneration	31
SYP	neuronal degeneration	7
TARDBP	neuronal degeneration	27
TFAM	neuronal degeneration	6
TGFB1	neuronal degeneration	24
THY1	neuronal degeneration	20
TLR2	neuronal degeneration	8
TPM3	neuronal degeneration	12
TPP1	neuronal degeneration	8
TRP53	neuronal degeneration	41
TSPO	neuronal degeneration	6
tyrosine hydroxylase	neuronal degeneration	548
UBE4B	neuronal degeneration	6
ULK1	neuronal degeneration	7
VIT	neuronal degeneration	6
WARS	neuronal degeneration	24
